# Supplementary material for: Lineage-Specific Profiling Delineates the Emergence and Progression of Naive Pluripotency in Mammalian Embryogenesis
Source: Dev Cell. 2015 Nov 9;35(3):366–82. doi: 10.1016/j.devcel.2015.10.011 (PMC4643313; doi:10.1016/j.devcel.2015.10.011)
Supplement: Table S1. Mouse Gene Expression Levels for the Developmental Stages and Samples Analyzed in Fragments per Kilobase of Exon per Million Fragments Mapped, Related to Figure 1 [file mmc2.xlsx]

## Sheet: Sheet1
Gene	Entrez ID	Ensembl ID	E2.5-MOR-1	E2.5-MOR-2	E2.5-MOR-3	E3.5-ICM-1	E3.5-ICM-2	E3.5-ICM-3	E4.5-EPI-1	E4.5-EPI-2	E4.5-EPI-3	E4.5-PrE-1	E4.5-PrE-2	E4.5-PrE-3	E5.5-EPI-1	E5.5-EPI-2	E5.5-EPI-3	DIA-EPI-1	DIA-EPI-2	ESC-2iL-1	ESC-2iL-2
Gnai3	14679	ENSMUSG00000000001	43.0236	33.5045	37.182	18.4534	23.5475	82.5868	47.5627	39.2352	17.5707	66.7164	34.1231	52.7315	100.473	47.4787	139.584	56.2821	62.1103	53.0899	22.7874
Pbsn	54192	ENSMUSG00000000003	0.054	0.032	0	0	0	0	0	0.0601	0.0192	0	0	0	0.0327	0	0	0	0	0	0
Cdc45	12544	ENSMUSG00000000028	48.0305	117.358	103.058	24.2392	29.9508	27.6017	81.0051	51.4871	44.7153	60.3254	33.9219	34.2074	35.3511	28.9005	31.0065	41.4246	6.6713	38.228	47.2336
H19	NA	ENSMUSG00000000031	0.0472	0.0191	0.0105	0.0157	0.08	0.0224	0.0413	0.229	0.0807	55.2971	10.6233	12.4092	7.1289	12.9199	10.4901	0	0	0.0734	0.0554
Scml2	107815	ENSMUSG00000000037	0.0543	0.148	1.2359	0.0705	0.032	0.0141	0.0556	0.0572	0.0797	0.0126	0.1026	0.0404	0.9057	1.1656	0.6885	0	0	0.2616	0.0412
Apoh	11818	ENSMUSG00000000049	0.0404	0	0	0.0516	0.0123	0	0	0.0145	0.0114	0.062	0.0277	0.0368	0.0118	0.0373	0.0352	0.2785	0.2314	0.011	0
Narf	67608	ENSMUSG00000000056	4.9902	0.9395	0.2228	0.5354	0.5764	1.803	4.6605	1.65	0.4254	3.7889	1.139	0.4698	2.5075	5.6483	4.0347	17.814	9.936	1.8704	5.7399
Cav2	12390	ENSMUSG00000000058	0.1326	0.9936	2.0562	0.2257	0.0223	0.023	0.0226	0.0106	0.0283	0	0.0089	0	0	0	0.0262	0.3206	0	0.0068	0.0224
Klf6	23849	ENSMUSG00000000078	0.3695	3.5286	11.124	10.83	30.1263	11.1625	2.5632	14.5833	35.0755	26.141	29.906	57.1092	4.8089	1.3464	3.1998	67.0205	32.7158	14.862	37.8224
Scmh1	29871	ENSMUSG00000000085	0.9401	18.7326	5.3738	35.1622	37.0829	48.0485	22.9849	18.9054	12.3229	15.384	4.503	8.4766	6.7835	10.3918	3.1762	7.7442	6.5407	17.0983	19.3956
Cox5a	12858	ENSMUSG00000000088	337.673	664.468	886.611	520.513	513.433	715.596	1064.44	508.327	656.671	732.891	373.398	793.55	665.606	467.105	804.426	352.814	164.774	922.157	912.531
Tbx2	21385	ENSMUSG00000000093	0.3365	0.2283	0.7155	5.0243	6.2111	0.1192	0.3722	0.2337	0.1961	0.0301	0.0623	0.0978	0.1171	0.054	0.2039	0.3703	2.8909	0.0718	9.2456
Tbx4	21387	ENSMUSG00000000094	0.0215	0.0168	0.0111	0.0298	0.0976	0.0066	0.0212	0.0818	0.9477	0.0712	0.1605	0.0308	0.0522	0.0531	0.0353	0	0.1404	0.0337	0.0093
Zfy2	22768	ENSMUSG00000000103	0.0111	0.0073	0.0277	0.0073	0.0135	0.0068	0.0343	0	0.2506	0	0.0186	0	0	0.0091	0	0	0.1664	0.0221	0.0073
Ngfr	18053	ENSMUSG00000000120	0.0642	0.0289	0.0262	0.0596	0.0321	0.021	3.1361	2.7326	15.7184	0.0157	0.0545	0.6253	0.1585	0	0.025	7.734	0.7865	14.5379	8.7303
Wnt3	22415	ENSMUSG00000000125	0.0753	0.0281	0.0624	0.1554	0.1138	0.0729	0.0591	0.0699	0.0845	0.0272	0.0496	0.1058	0.9655	0.7194	2.8283	0.7617	0.7342	0.0122	0.0309
Wnt9a	216795	ENSMUSG00000000126	0.0571	0.0333	0.3124	0.296	0.0767	0.0158	0.0574	0.0612	0.0315	1.0547	0.9199	0	0.0345	0.0084	0.3002	0	1.2733	0.0159	0.0256
Fer	14158	ENSMUSG00000000127	3.4151	0	0	0.0349	2.8016	4.6235	2.1544	6.1368	2.3243	7.6915	5.3216	3.3123	1.8515	2.4182	4.3331	0.1403	0	7.4719	5.1851
Xpo6	74204	ENSMUSG00000000131	66.7779	91.2137	188.696	55.3882	111.724	167.523	183.542	135.306	90.7293	108.055	103.029	102.57	126.701	128.788	118.582	47.2096	41.2301	108.164	72.7386
Tfe3	209446	ENSMUSG00000000134	20.3606	33.5257	46.5628	43.2062	34.4725	137.97	78.2983	72.1833	12.9789	61.678	42.3189	42.2318	216.658	116.617	111.465	7.9021	3.3977	59.7252	107.858
Axin2	12006	ENSMUSG00000000142	4.3798	1.6879	4.6891	29.6569	19.6359	2.5929	4.5337	5.8626	12.5752	5.2724	5.9747	13.3919	3.1304	1.3357	8.8133	61.417	70.5236	11.1827	11.5863
Baat1	231841	ENSMUSG00000000148	2.2532	2.1914	7.8483	6.1971	5.8913	2.3145	2.791	19.4309	6.5864	10.1907	6.9057	7.1848	5.9192	8.3991	5.5195	1.2995	2.0032	9.628	3.5071
Gna12	14673	ENSMUSG00000000149	9.1827	25.9651	18.6484	30.1408	5.7822	34.1464	11.6297	73.3754	24.0428	182.739	115.638	110.674	39.2452	38.7406	73.4989	28.4292	2.8209	50.3257	39.2298
Slc22a18	18400	ENSMUSG00000000154	0.0474	0.0269	0	0.0205	0	0	0	0	0	0.0276	0	0	0.4366	0.4759	0.334	0	0	12.0356	7.1335
Itgb2l	16415	ENSMUSG00000000157	0	0	0	0	0.0078	0	0	0.0092	0.0072	0	0.0176	0.0117	0	0.0079	0	0	0	0	0
Igsf5	72058	ENSMUSG00000000159	0.0609	0	0	0.0071	0.0071	0	2.145	0	0	0	0.0069	0	0	0	0	0	0.2311	0	0
Pih1d2	72614	ENSMUSG00000000167	0.0095	0	0	0.0156	0.0669	1.4203	0.0452	0.0212	0.017	0.1534	0	0.0104	0.1814	1.0357	1.0788	0	0	1.2827	0.0075
Dlat	235339	ENSMUSG00000000168	6.5768	7.4111	18.3903	20.7902	80.4355	22.6595	43.1106	22.5145	39.2675	19.3473	21.9162	40.7293	26.1917	26.2782	53.6888	9.2494	21.8105	10.9378	10.3046
Sdhd	66925	ENSMUSG00000000171	58.9037	98.4899	43.0885	104.934	99.4987	257.835	244.452	149.625	206.822	249.684	162.393	327.221	156.841	218.941	263.109	105.001	156.862	146.601	196.806
Fgf23	64654	ENSMUSG00000000182	0.1532	0.0418	0.0541	0.0515	0.0836	0.0117	0.1302	0.1274	0.1049	0	0.0105	0.1214	0.0342	0.0356	0.6717	1.54	1.2024	0.0435	0
Fgf6	14177	ENSMUSG00000000183	0.0427	0.0632	0.0415	0.0521	0.032	0	0	0.0182	0.0274	0.0122	0.0158	0.018	0.0183	0	0.0153	0.7513	0	0	0.0201
Ccnd2	12444	ENSMUSG00000000184	0.8594	0.6368	0.9919	1.0567	0.941	0.1194	0.828	0.9118	2.597	0.3988	12.8933	6.8059	1.0812	2.285	1.0812	5.4267	2.2469	0.5618	1.6077
Gpr107	277463	ENSMUSG00000000194	12.2341	14.8856	31.8094	62.4013	50.3914	44.3676	32.3306	20.9037	60.579	31.377	37.0134	52.5196	13.7068	24.5899	12.0302	11.3588	15.808	119.779	103.732
Nalcn	338370	ENSMUSG00000000197	0.0642	0.0193	0.0175	0.0728	0.0802	0	0.0149	0.0422	0.038	0.0157	0.0727	0.0496	0.0432	0.9398	1.5585	0.5156	0.3146	0.0455	0.0378
Btbd17	72014	ENSMUSG00000000202	0.0753	0.0094	0.0178	0.0311	0.0683	0.0162	0.0197	0.02	0.0455	0.0204	0.0331	0.0118	0.3491	0.3629	0.0345	6.0938	2.8145	0.0122	0.0722
Slfn4	20558	ENSMUSG00000000204	0.0913	0.0333	0.1011	0.0306	0.0354	0.0158	0.0191	0.0408	0.0052	0	0.0389	0.0111	0.0086	0.0253	0	0.1738	0	0.0053	0.0171
Th	21823	ENSMUSG00000000214	0.0945	0.0222	0	0.0296	0.0244	0	0.024	2.4337	0.0144	0	0.0135	0.0183	1.0858	0.5548	0.0141	0.1484	0	0.0149	0.0085
Ins2	16334	ENSMUSG00000000215	0	0	0	0.0174	0.0258	0	0	0.0376	0.0186	0	0	0	0.0236	0	0	0	0	0	0
Scnn1g	20278	ENSMUSG00000000216	0.0362	0.0318	0	0.0147	0.0346	0	0	0	0.0176	0.0238	0.0071	0.0123	0	0.0184	0.008	0	0.1359	0.0081	0.0085
Drp2	13497	ENSMUSG00000000223	0.146	0.1734	0.1039	0.0972	0.0524	0.0152	0.0868	0.13	0.1041	0.0367	0.0795	0.0508	0.0827	0.0643	0.2803	0.3134	0.5553	3.725	0.0394
Tspan32	27027	ENSMUSG00000000244	0.0169	0.0287	0.0731	0.063	0.0803	0.0061	0.0237	0.1188	0.0328	0.0071	0.0405	0.0864	0.0485	0.288	0.0142	0.1856	0	0.0179	0.0289
Lhx2	16870	ENSMUSG00000000247	0.5704	0.2444	0.2101	0.3806	0.3588	0.0852	0.2154	0.6184	0.2041	0.0763	0.2835	0.2747	0.5093	0.1317	0.4438	3.5098	3.3187	0.1548	1.8414
Clec2g	70809	ENSMUSG00000000248	0.0978	6.945	0.0969	0.2539	0.5601	0.0141	0.0185	0.0114	0.0332	0.0126	0.1306	0.0303	0.0283	0.0168	0	0.273	0.1621	0.0591	0.0549
Gmpr	66355	ENSMUSG00000000253	5.3334	0	1.6844	1.4005	10.113	2.253	4.1207	4.999	1.9537	1.0043	1.2492	0.047	2.9875	1.0282	2.5989	0	0.5915	13.927	10.8607
Glra1	14654	ENSMUSG00000000263	0.063	0.0801	0.0577	0.0517	0.0442	0.1178	0.0404	0.0498	0.0186	0.0403	0.0284	0.0475	0.0151	0.042	0.0063	0.4011	0.4786	0.0274	0.0192
Mid2	23947	ENSMUSG00000000266	0.3125	0.3564	0.1533	0.8172	0.9137	0.0537	0.5201	0.414	0.3231	0.1333	0.3481	0.3963	0.2159	0.5679	0.0995	26.9265	33.4549	0.243	0.2541
Trim25	217069	ENSMUSG00000000275	24.3983	28.8678	16.8623	41.3292	42.4512	38.1641	59.6831	51.609	72.8955	36.606	58.2452	51.6546	38.5119	26.0845	56.6943	83.0932	53.1242	77.2604	37.116
Dgke	56077	ENSMUSG00000000276	13.5637	23.9044	25.1517	5.6867	2.4416	4.4125	31.652	8.6889	3.0017	4.1027	3.0772	2.6218	2.439	0.5773	5.7724	7.7442	11.9494	3.1953	7.5418
Scpep1	74617	ENSMUSG00000000278	78.1761	127.058	231.465	51.0359	32.3824	84.7077	37.8063	23.2058	20.2962	14.0201	16.9172	67.9161	4.7671	6.428	44.334	56.1422	78.6607	143.729	121.418
Mnt	17428	ENSMUSG00000000282	3.8385	2.1274	5.3151	21.0534	5.7588	6.647	13.7403	5.6078	2.7251	4.2912	9.536	12.0723	9.8553	12.045	6.1709	9.6266	4.9146	51.2456	52.2107
Itgb2	16414	ENSMUSG00000000290	0.0215	0.0084	0.0223	0.0149	0.0279	0.0066	0.0212	0.0234	0.0062	0	0.008	3.4839	0.0298	0.0399	0.0176	0.1809	0	0.0112	0.0093
Hddc2	69692	ENSMUSG00000000295	8.1487	8.0058	4.8711	11.6557	1.07	11.5527	18.9424	20.7507	60.5887	37.1394	32.4914	29.5952	19.7525	14.4411	28.9215	13.9928	18.1376	32.0834	15.518
Tpd52l1	21987	ENSMUSG00000000296	0.3547	3.4008	0	0.0261	0.0475	0.813	37.6857	10.1175	15.8258	9.2796	4.9512	4.5434	15.8251	3.6944	9.5541	15.2604	24.8293	59.3895	52.1827
Pemt	18618	ENSMUSG00000000301	628.022	1072.83	1710.38	113.637	215.238	280.013	11.0716	8.4562	3.698	16.0182	26.8094	6.372	6.4067	8.8729	4.2705	5.4306	8.4331	0.5814	6.8749
Cdh1	12550	ENSMUSG00000000303	44.3796	43.4733	85.9951	105.523	52.9971	75.2329	36.6316	55.7089	68.8221	84.483	32.7553	79.407	97.5758	109.866	127.569	58.4003	19.5775	124.067	184.22
Cdh4	12561	ENSMUSG00000000305	3.9336	1.8127	0.2131	0.3982	0.3454	0.2377	1.4514	0.6305	0.5185	11.1222	13.1827	4.9642	2.7435	2.7789	1.7666	14.0333	29.8514	0.1265	0.2181
Ckmt1	12716	ENSMUSG00000000308	68.9486	38.4218	10.9501	41.2165	49.1403	82.6757	5.1101	5.7368	2.5058	32.1706	4.8561	6.3772	2.1019	2.8797	0.3923	8.8965	10.5039	18.2283	21.7731
Bcl6b	12029	ENSMUSG00000000317	0.2411	0.2227	0.2369	0.1369	0.3048	0.0889	0.0834	3.4294	0.328	0.0594	0.1763	0.417	3.1904	0.3581	0.1355	0.1613	0.5436	0.2913	0.2041
Clec10a	17312	ENSMUSG00000000318	4.1754	3.4683	22.9854	0.2269	4.2601	1.0721	0.2603	0.5093	0.5066	0.1776	0.2446	0.4366	0.5788	0.2643	0.3348	7.8338	4.8589	0.3366	0.3451
Alox12	11684	ENSMUSG00000000320	8.422	2.0766	23.764	7.1921	3.1197	15.0471	0.8515	0.0339	0.0066	7.9466	0.0162	0.0192	0.2911	1.8396	0.085	0.1856	1.4308	0.2856	0.1253
Arvcf	11877	ENSMUSG00000000325	8.7465	14.1504	84.858	48.655	45.0776	15.3565	14.0183	22.1463	21.0215	22.2673	17.9854	61.5478	12.1829	13.8692	19.3955	0.5265	0.9956	42.2838	24.8935
Comt	12846	ENSMUSG00000000326	25.1449	10.9123	35.1373	42.5854	51.9484	35.1125	37.656	23.7182	46.1362	47.0461	74.5614	78.8363	16.9484	8.6206	21.2012	79.7292	90.6336	22.3651	15.4616
Rtcd1	66368	ENSMUSG00000000339	12.5676	11.8887	10.8499	8.1441	15.4816	36.5492	46.4697	39.8501	51.3808	112.017	81.6442	42.5117	58.8452	54.0358	72.1133	2.1253	37.2806	42.0454	66.3268
Dbt	13171	ENSMUSG00000000340	7.0471	13.8057	6.572	11.064	4.4472	13.8066	3.5295	6.792	5.2126	23.1619	11.109	8.9494	5.4086	5.3728	8.2809	5.8089	44.8276	12.2994	9.2116
Dazap2	23994	ENSMUSG00000000346	70.0297	73.5357	73.8719	75.6698	85.6782	71.6314	48.7954	8.5751	22.6297	84.6574	32.0028	28.4266	45.5744	29.0451	42.3745	32.0378	88.1796	26.3695	26.4133
Mcts1	68995	ENSMUSG00000000355	21.7551	25.3859	31.3399	36.4984	40.1868	31.0314	50.9166	25.6197	29.7145	46.131	29.0841	16.6843	29.0382	21.194	37.5107	1.4478	8.677	27.0609	19.2034
Rem1	19700	ENSMUSG00000000359	0.3737	0.4284	3.4904	0.4241	0.6708	0.036	0.6762	0.6944	0.173	0.0379	0.2709	0.8393	0.2504	0.5268	0.0626	4.6695	2.6253	0.1871	0.1693
Rnf17	30054	ENSMUSG00000000365	3.6794	0.1061	10.8365	4.6569	0.1395	0.2372	25.4451	10.5007	2.9274	4.2252	1.5242	0.044	5.5849	6.0292	16.2125	0.3193	1.7449	6.1262	0.025
Trappc10	216131	ENSMUSG00000000374	5.8787	9.9626	11.1311	2.7335	1.9407	2.9519	10.7317	0.8448	3.4487	6.3768	4.5539	3.0225	5.8555	5.692	5.7328	0.3703	1.8791	0.0215	0.0198
Ccm2	216527	ENSMUSG00000000378	4.7373	6.2925	40.0117	28.7168	46.8073	23.5286	17.9834	8.4866	14.4186	44.5665	40.6696	40.6738	48.1557	64.2054	30.5965	1.4471	0.983	31.8669	31.304
Wap	22373	ENSMUSG00000000381	0.0275	0	0	0.0361	0.0168	0	0	0	0	0.0167	0	0	0.0175	0.0226	0	0	0	0.0274	0
Tbrg4	21379	ENSMUSG00000000384	85.0502	79.6875	37.1542	61.7187	88.1	91.5819	17.1818	45.1986	96.854	25.1222	64.9228	56.652	30.8124	44.2964	41.5116	14.9523	12.7408	80.2276	78.1562
Tmprss2	50528	ENSMUSG00000000385	0.1505	0.0094	0.0089	1.3575	0.0834	0.0405	0.0591	0.0799	0.013	0.0409	0.4716	0.0235	0.0223	0.2865	0.2276	0.5078	0	0.0122	0.0103
Mx1	NA	ENSMUSG00000000386	0.0457	0.0554	0.0184	0.0204	0.0118	0.0158	0.0191	0.0408	0.0105	0.0149	0.0518	0.0222	0.0345	0.0169	0.0261	0	0	0.0159	0.0256
Fap	14089	ENSMUSG00000000392	0.3218	0.2619	0.0533	0.1048	0.0998	0.0288	0.0907	0.1366	0.0773	0.0061	0.051	0.0605	0.0505	0.0738	0.0333	0.1403	0	0.0351	0.0646
Gcg	14526	ENSMUSG00000000394	0.0295	0.0409	0	0.0189	0.028	0	0.0359	0.0408	0	0	0.0585	0.0188	0.0128	0.0163	0.046	0	0.4808	0.0343	0.0414
Ndufa9	66108	ENSMUSG00000000399	129.872	221.257	173.473	115.826	112.642	226.841	122.049	79.4659	202.001	111.211	166.552	187.144	130.214	155.888	113.9	43.6103	39.5801	151.047	198.436
Egfl6	54156	ENSMUSG00000000402	0.0097	0.0231	0.0594	0.0194	0.0393	0	0.0434	0.065	0.0278	0	0.0183	0.0203	1.5829	0.0143	0.3036	0.7834	1.5271	0.9485	0.0887
Lck	16818	ENSMUSG00000000409	4.4895	1.2058	33.8337	13.9057	11.7559	7.189	12.7253	16.3253	31.3117	4.5379	0.5349	3.2754	13.1	8.7522	6.554	0.1856	0.4292	4.7961	4.3935
Tssk3	58864	ENSMUSG00000000411	0.2403	0.2122	0.1368	0.1603	0.1348	0.0104	0	0.1959	0.01	0.0678	0.0923	0.0192	0.102	0.3364	0.065	1.371	1.9445	0.0302	0.0343
Cttnbp2	30785	ENSMUSG00000000416	0.4021	0.2774	0.3635	0.9523	1.0963	0.1693	4.0564	1.0869	0.9161	0.2147	0.2799	0.9506	0.1472	0.5199	0.1639	24.9836	17.5106	4.2958	10.9852
Galnt1	14423	ENSMUSG00000000420	11.1118	9.3311	13.5238	17.5937	21.0481	19.0887	11.8439	6.6327	9.4605	52.0967	18.919	23.9824	7.4203	5.2202	10.8698	29.478	7.5252	18.9877	17.798
Myf5	17877	ENSMUSG00000000435	0.1169	0.0796	0.1337	0.0771	0.1793	0.039	0.0936	0.1538	0.1798	0.0701	0.0659	0.2063	0.0437	0.107	0.116	2.7887	1.1093	0.0952	0.1444
Mkrn2	67027	ENSMUSG00000000439	17.2254	45.3714	35.6703	3.6484	14.7869	10.1105	12.7205	1.2085	4.0741	10.0607	2.7194	4.2365	5.3115	11.68	5.2311	1.9677	0.762	5.4323	8.9597
Pparg	19016	ENSMUSG00000000440	0	0.0124	0.0539	0.0081	0.0553	0	0.0278	0.026	0	0	1.4593	0.0617	0.0206	0.0488	0.0087	0	0.3926	0	0.0245
Raf1	110157	ENSMUSG00000000441	85.8678	117.706	95.6875	61.834	66.2775	104.774	117.639	65.6373	107.558	57.6852	60.666	51.2454	54.0586	67.8403	69.4978	38.4114	32.0747	116.533	74.1552
2001-09-01	54204	ENSMUSG00000000486	1.0792	0.8831	0.6294	0.2493	0.449	0.3598	32.5616	9.8416	13.799	0.8333	1.6555	7.3358	0.2406	0.1986	0.5527	3.8746	5.8235	22.1891	19.5971
Pdgfb	18591	ENSMUSG00000000489	1.1989	0.301	20.1054	0.9753	16.6297	3.043	9.367	0.1168	0.1352	0.0421	0.1713	0.1067	2.9728	0.4046	2.2357	29.2502	6.2155	3.9464	0.1681
Acvrl1	11482	ENSMUSG00000000530	0.0322	0.0168	0.0223	0.0521	0.0627	0.0265	0.0425	0.1637	0.16	0.0285	0.008	0.0154	0.3579	1.3949	0.1175	0.1809	0	0.0225	0.028
Grasp	56149	ENSMUSG00000000531	0.0825	0.5233	1.2489	9.1116	2.7502	3.4249	1.1071	1.5038	1.52	3.7956	19.9911	6.0011	2.8912	6.4376	1.0631	13.698	15.7059	40.4088	10.6566
Acvr1b	11479	ENSMUSG00000000532	0.1412	1.348	0.384	6.5246	5.1517	1.3199	1.9025	0.4642	0.2088	3.8545	3.7184	6.6498	4.8496	4.5669	4.842	16.4991	1.8875	26.3865	19.6928
Tom1l2	216810	ENSMUSG00000000538	11.3289	7.6708	24.0619	13.5026	3.2996	4.8755	0.394	1.9464	0.4483	5.0613	6.3047	3.4928	0.2302	1.3051	1.428	10.9181	5.8737	12.7348	12.5207
Gpa33	59290	ENSMUSG00000000544	0.0457	0.0998	0.0276	15.1054	9.0168	5.6344	22.1244	28.5376	22.584	20.4411	7.6317	28.281	0.7493	0.4472	0.0783	12.3405	8.595	33.5119	53.7746
Zfp385a	29813	ENSMUSG00000000552	14.126	4.2191	5.4303	12.3127	7.4545	4.0001	0.5197	0.3899	2.447	1.0533	2.6598	3.6806	2.6173	1.8427	3.6809	0.6125	0.5682	2.9607	3.4724
Itga5	16402	ENSMUSG00000000555	3.9799	5.2821	34.2659	47.0679	52.7107	39.8563	10.0324	19.1936	15.8309	63.2786	80.0367	68.4285	10.9905	13.2197	8.9114	5.7187	0.7183	8.345	15.0477
Gabra2	14395	ENSMUSG00000000560	0.0126	0	0	0.0051	0.0145	0	0	0	0	0	0.0074	0	0.0125	0.0192	0	0	0	0	0.0089
Wdr77	70465	ENSMUSG00000000561	163.007	181.058	351.384	103.582	75.463	236.209	159.003	88.8705	93.8074	140.549	43.8165	113.166	227.695	97.1445	203.61	52.6431	36.6501	85.3468	88.0854
Adora3	11542	ENSMUSG00000000562	0.1181	0.1148	0.0585	0.0378	0.1406	0.9454	0.0946	0.1018	0.0722	0.071	0.0486	0.048	0.0243	0.0279	0.1488	0.5569	0.2862	0.0357	0.0578
Atp5f1	11950	ENSMUSG00000000563	254.801	279.713	409.334	239.872	209.76	213.597	197.059	314.211	193.899	285.887	163.357	166.688	199.079	183.055	442.769	109.856	153.986	154.824	214.326
Sox9	20682	ENSMUSG00000000567	1.9125	0.9525	1.252	3.4988	4.4171	0.9454	6.1309	3.9473	1.9915	0.7957	1.6049	3.2259	0.7585	1.3669	1.2677	45.462	58.2065	3.4771	6.5636
Hnrnpd	11991	ENSMUSG00000000568	75.9801	56.7396	52.6316	94.7571	122.215	66.622	93.2754	37.5052	61.5912	81.8337	32.0786	104.713	52.2196	54.209	166.712	35.1606	55.0372	65.9818	126.791
Dynlt1c	21648	ENSMUSG00000000579	2.5681	2.7855	5.0218	4.3257	2.4477	7.7317	8.9311	4.5574	5.5422	8.3375	4.2336	7.4139	4.5776	3.3468	1.655	6.3898	1.3864	5.393	10.7669
C1d	57316	ENSMUSG00000000581	83.3148	104.613	76.9344	19.8085	17.3497	32.1518	37.1327	40.8281	30.4897	46.9321	17.038	30.3255	26.0237	16.9132	38.0987	42.6336	70.7787	11.4157	4.6493
Gm2a	14667	ENSMUSG00000000594	137.584	147.573	339.03	191.725	317.594	65.1238	20.5499	16.7698	1.2796	14.7931	21.5755	23.0429	5.6417	5.9085	5.9901	14.1016	31.7811	11.9606	7.2456
Krit1	79264	ENSMUSG00000000600	0.9401	3.2786	8.0607	4.3336	5.6271	4.6223	12.7091	1.7476	0.1313	2.2264	2.4247	1.3028	2.9662	7.0131	14.4579	1.0842	10.9431	2.2029	1.5462
Clcn4-2	12727	ENSMUSG00000000605	2.5345	3.6688	1.9017	3.5114	0.1092	16.6112	2.4878	0.8433	2.6921	8.104	14.3045	4.3271	2.9329	2.5236	4.9141	4.3101	3.4899	0.1498	3.8138
Vmn2r88	669149	ENSMUSG00000000606	0.0631	0.0104	0.0102	0.0257	0.0316	0.007	0.1241	0.009	0.0609	0.006	0.0234	0.0089	0	0.0135	0	0	0.4336	0.0287	0.0198
Grm6	108072	ENSMUSG00000000617	0.0645	0.067	0.0223	2.3664	0.8365	0.0199	0.0849	2.4431	0.0677	0.0214	0.1444	0.0154	0.9246	2.006	3.2553	1.8089	1.5447	0.0674	0.0654
Sema4f	20355	ENSMUSG00000000627	0.2104	0.0944	0.0185	0.0945	0.1084	0.0678	0.0857	0.1402	0.1638	0.074	0.1582	0.0511	0.0776	1.7006	1.8878	0.1646	0.3328	0.2545	0.4872
Hk2	15277	ENSMUSG00000000628	3.4924	4.5255	13.0568	15.8879	19.5876	25.015	18.4303	31.7677	47.9334	40.8962	44.6031	11.8802	39.2721	34.9643	99.2244	172.983	86.8261	68.72	48.8819
Myo18a	360013	ENSMUSG00000000631	10.137	10.3649	2.0237	7.544	20.1162	2.7293	5.6341	2.0063	6.7508	5.3883	16.134	8.3851	3.9214	3.2976	4.4978	3.0469	8.8105	8.2208	7.6836
Sez6	20370	ENSMUSG00000000632	0.8791	0.6318	0.4778	0.7553	0.6963	0.1424	0.3445	0.8055	0.2413	0.1857	3.3947	0.4002	0.422	2.4975	1.6316	2.2595	1.91	0.1485	0.2732
Haao	107766	ENSMUSG00000000673	0.0366	0	0	0	0.0157	0.0147	0	0	0.0093	0.0126	0	0	0	0.2012	0.0546	0	0	0	0.0165
Cd52	23833	ENSMUSG00000000682	12.0912	2.9014	13.1137	0.4871	1.1281	0.6888	0.0903	0.308	0.2285	0.1593	0.184	0.1658	0.2258	0.0409	0.4052	0.5125	0.3026	1.3951	0.2259
Abhd15	67477	ENSMUSG00000000686	0.0241	0	0.019	0.0049	0	0.0111	0	0	0	0	0	0.0245	0.012	0.0918	0	0	0	0.0081	0
Hoxb6	15414	ENSMUSG00000000690	0.0469	0.0278	0.0179	0.039	0.0395	0	0	0.0652	0.0334	0.0074	0.0368	0.0245	0.4268	0.0172	0.0469	0	0.3344	0.0184	0.0356
Loxl3	16950	ENSMUSG00000000693	0.5485	1.3589	3.2591	0.466	0.6628	0.749	0.8752	2.0364	1.5023	1.2996	2.5532	1.46	2.3127	1.7281	1.9627	0	0.7154	4.2546	3.6806
Tcl1b5	27382	ENSMUSG00000000701	3.2833	0.6099	1.4203	0.018	0	0	0	0.0402	0	0	0.0189	0	0	0	0.0267	0	0	0.0372	0.0422
Btn1a1	12231	ENSMUSG00000000706	0.0543	0.037	0.0081	0.0423	0.048	4.4164	1.0373	0.0229	0.0066	0	0.0093	0.0101	0.0283	0.0252	0.0109	0.1365	0	0.0591	0.0549
Kat2b	18519	ENSMUSG00000000708	6.0903	3.5838	1.5128	2.5573	6.9431	14.3045	23.7256	20.7203	24.5742	15.7635	1.0408	2.0054	3.3838	0.8251	15.6127	30.5435	30.5434	19.8399	39.2746
Rab5b	19344	ENSMUSG00000000711	7.8139	8.3343	46.9878	15.4468	14.9996	5.7338	5.148	1.1694	6.6086	4.9577	2.827	9.3734	1.6619	1.8071	1.8905	9.4879	8.3185	5.1022	10.0448
Cryba1	12957	ENSMUSG00000000724	0.1337	0.4743	0.1697	0.2564	4.6488	0	0.1773	0.2331	0.0089	0.0105	0.056	0.0327	0.0677	0.0655	0	0.2514	0.3569	0.0212	0.0586
Dnmt3l	54427	ENSMUSG00000000730	28.869	14.4487	41.4824	12.6532	17.8782	18.5744	201.942	221.05	148.397	88.215	181.023	301.583	64.875	64.538	62.6427	100.531	124.32	51.885	23.5062
Aire	11634	ENSMUSG00000000731	0.0134	0.0462	0.0404	0.0366	0.1277	0.0155	22.3615	63.5109	19.2929	0.4621	1.2969	7.5115	26.2703	15.8622	15.4222	0.9293	0.3773	22.0205	11.8195
Icosl	50723	ENSMUSG00000000732	0.3557	0.0152	0.0629	1.1705	1.2617	0.7793	15.5568	2.1833	9.3496	6.477	7.7429	23.177	1.1732	1.3695	0.5034	16.123	3.5989	2.1524	5.8166
Spg7	234847	ENSMUSG00000000738	4.9007	7.0465	17.0799	19.77	8.8039	20.5441	9.0568	12.0784	26.1491	17.5977	39.6309	32.6698	28.9804	52.0917	14.5474	12.5887	5.2037	23.6209	42.2926
Sult5a1	57429	ENSMUSG00000000739	0.4872	0.855	2.2588	0.0422	0.1482	8.5361	2.3471	0.0497	15.411	8.1147	0.6709	0.0437	3.35	7.098	1.4157	0.7691	3.3834	1.8791	0.0397
Rpl13	270106	ENSMUSG00000000740	171.346	194.763	243.757	210.6	175.702	191.965	162.988	229.439	377.27	256.321	350.937	256.025	191.284	261.672	171.515	88.7147	142.027	418.732	216.739
Chmp1a	234852	ENSMUSG00000000743	32.3561	23.8697	49.7483	54.3538	101.894	80.7226	42.8058	41.6431	79.5884	40.3725	56.8676	103.756	28.6146	45.1261	28.5355	26.5533	9.123	70.7124	80.2466
Rpa1	68275	ENSMUSG00000000751	4.8427	3.6951	15.8333	74.7873	58.8239	19.6234	64.654	21.3302	22.2148	26.1103	27.0555	58.0607	40.9071	37.0889	59.5195	14.9807	20.313	82.8926	120.762
Serpinf1	20317	ENSMUSG00000000753	0.2783	0.0235	0	0.0216	0	0	0.0203	0	0.0167	0	0.0275	0.0118	4.9198	2.0656	2.5245	0	0	0	0.0181
Tubgcp3	259279	ENSMUSG00000000759	34.3831	25.1784	12.4248	5.212	10.9992	38.6947	22.4964	8.0914	2.3106	35.3034	19.321	14.0017	16.3771	12.4519	15.8526	29.1893	28.6365	7.1415	6.7196
Oprm1	18390	ENSMUSG00000000766	0.3522	0.1875	0.1458	0.2031	0.3097	0.0564	0.2144	0.2803	0.1145	0.0582	0.2009	0.2137	0.314	0.1166	0.0412	0.6084	0.2873	0.0819	0.1485
Polr3d	67065	ENSMUSG00000000776	52.1806	39.2191	43.3563	13.2708	22.5972	71.2658	13.9813	7.2627	28.9586	56.1143	35.5683	70.5749	51.6667	23.9551	31.3306	22.2527	5.2006	25.221	44.3477
Tcf7	21414	ENSMUSG00000000782	4.2241	0.7746	0	0.1556	14.3205	0.4714	22.3646	19.224	7.1551	9.0813	0.7277	1.5433	61.6992	26.329	46.0676	27.1049	16.7979	18.4186	19.5833
Ddx3x	13205	ENSMUSG00000000787	177.418	431.121	394.006	69.2512	76.5874	75.1004	174.133	379.522	199.036	147.159	94.0211	65.3741	129.196	97.5004	275.183	131.996	97.2963	31.6807	43.7042
Il12rb1	16161	ENSMUSG00000000791	0.0783	0.3078	2.8513	3.1939	0.0414	0.8942	0	0.0501	0.7604	0.0139	0.0394	0.0196	0.8814	1.0637	0.5437	0.1755	0.1659	0.0077	0.0438
Slc5a5	114479	ENSMUSG00000000792	0.1087	0.185	1.6317	0.0846	0.2	0.0071	0.0556	2.3226	0.1328	0	0.0093	0.2629	4.6305	4.2935	8.5351	0.1365	0.3243	0.0675	0.0549
Kcnn3	140493	ENSMUSG00000000794	0.0901	0.0381	0.014	0.0274	0.0156	0.0137	5.1462	0.0554	1.1364	0	0	0.0117	0.0075	0	1.2418	0	0	0.007	0.0135
Usp32	237898	ENSMUSG00000000804	5.8422	8.0579	12.5777	12.4274	3.9491	20.0927	7.9171	4.0928	6.5667	48.7978	5.8873	2.0053	4.9421	3.5737	16.6765	6.0025	20.3342	8.367	9.7578
Car4	12351	ENSMUSG00000000805	0.2047	4.0378	2.4082	0.1386	0.2692	0.0781	0.1725	5.2242	0.2667	10.5556	92.9622	38.9603	431.275	294.451	236.468	0	9.5502	0.0343	0.0855
Txnrd3	NA	ENSMUSG00000000811	0.0246	0.1769	0.0107	0.0387	0.0768	1.302	0.0221	1.1345	0.0174	6.0777	8.9339	15.3347	1.8207	2.9349	6.3927	8.6429	10.7495	2.7205	7.5697
Fasl	14103	ENSMUSG00000000817	0.0521	0	0.0261	0.0315	0.0291	0	0	0	0	0.006	0.0104	0.0416	0	0	0	0	0	0.0209	0.0111
Znf512b	269401	ENSMUSG00000000823	2.6568	6.8524	0.4165	3.5612	0.8674	2.4819	17.5723	13.8739	3.7025	6.9966	11.7972	18.4095	9.4597	15.0557	9.5006	11.4936	1.4178	5.1327	2.7539
Dnajc5	13002	ENSMUSG00000000826	27.3533	36.8616	27.5466	27.6498	38.6132	59.9284	82.1006	19.1871	17.1081	50.4792	22.5751	20.7575	36.1872	41.3415	51.9883	24.8071	25.2956	9.3278	17.9672
Tpd52l2	66314	ENSMUSG00000000827	124.126	175.655	168.305	105.23	88.073	119.036	80.9571	67.7991	102.937	92.7721	77.793	55.0795	66.8498	91.7714	58.3254	31.4749	55.1896	96.713	63.0753
Fmr1	14265	ENSMUSG00000000838	38.4848	26.4148	23.7187	27.187	9.5622	22.089	19.2509	90.4722	70.0138	51.5455	19.4837	14.2613	27.9357	15.6779	67.0911	49.5509	81.5358	5.0687	10.7113
Bcl11a	14025	ENSMUSG00000000861	0.7704	0.3659	0.4451	0.6882	1.0993	0.1536	0.758	1.1184	0.9966	0.1309	0.3546	0.5856	18.9587	15.6759	18.0514	6.7028	6.2917	0.3409	0.6337
Il4	16189	ENSMUSG00000000869	0.2045	0.0191	0.0908	1.0768	0.0773	0	1.0837	0.122	0.053	0.1527	0.3709	0.2157	0.3178	0.2724	0.1124	0	0.2493	0	0.021
Pxmp4	59038	ENSMUSG00000000876	7.1359	4.467	17.7154	9.3796	7.8012	16.4837	5.378	0.2039	3.1004	11.305	8.8237	6.1587	2.2824	0.5822	2.6692	11.9929	7.0033	6.3057	1.4428
Dlg3	53310	ENSMUSG00000000881	35.9029	13.1393	7.619	9.0546	7.1614	3.2768	2.5399	11.412	2.0968	10.9624	1.6973	0.0605	14.8539	6.9022	8.0929	0.1403	4.1653	0.5975	11.8158
Gnb1l	13972	ENSMUSG00000000884	32.121	47.0822	24.2599	9.285	6.8629	16.8944	20.215	3.9972	16.9763	18.3048	9.1288	10.0117	14.3297	8.9168	7.1525	1.5818	7.1829	11.3702	5.4284
Dbh	13166	ENSMUSG00000000889	0.0121	0.0424	0.0284	0.0293	0.0554	0	0	0.0476	0.0469	0	0.0212	0.0368	0.012	0.0275	0.0637	0.8063	0.1359	0.0162	0.017
Mmp11	17385	ENSMUSG00000000901	0.3796	0.289	0.1929	6.2814	0.8717	3.9615	0.1085	2.7525	3.6712	0.049	0.7155	1.5128	3.9574	3.6215	4.0641	6.4237	0.6941	0.6425	10.8369
Smarcb1	20587	ENSMUSG00000000902	30.8946	53.4081	40.0451	52.7382	43.2545	78.6796	68.3807	68.2032	66.2709	71.044	58.1796	83.7588	52.4242	64.4242	41.7117	26.5477	19.3162	32.4126	68.7745
Vpreb3	22364	ENSMUSG00000000903	111.002	120.518	37.939	0.2606	28.355	16.5605	0	0	2.4805	0	2.4064	0.0286	1.0451	2.919	2.4866	0	0.4829	0.8785	12.3513
Hip1r	29816	ENSMUSG00000000915	3.0535	4.18	7.0436	12.006	30.8314	11.5348	0.3519	0.7895	0.5974	5.0582	20.6581	6.3101	3.821	8.369	11.4421	17.0653	62.5842	4.3971	0.0549
Nsun5	100609	ENSMUSG00000000916	80.8214	52.9748	66.0083	37.0424	60.1107	62.722	19.7335	17.0252	19.0296	53.1251	49.5952	31.4058	32.9899	33.8677	30.784	1.0655	8.1154	21.9217	51.2572
Top1mt	72960	ENSMUSG00000000934	5.6603	6.6797	15.0236	11.8155	16.0502	0.4054	2.3312	0.0421	2.4086	25.8089	12.5568	5.0129	0.3447	5.6424	0.5316	1.5263	0	0.2605	4.9379
Hoxa10	15395	ENSMUSG00000000938	0.606	0.6048	1.2806	0.3035	0.6574	0.0998	0.2261	0.2548	0.1984	7.7209	0.9461	1.3244	0.1468	0.1086	0.4137	4.1672	8.8758	0.1283	0.1495
Hoxa4	15401	ENSMUSG00000000942	0.2318	0.185	0.0838	0.1415	0.2926	0.0468	0.0693	0.1779	0.1635	0.0675	0.0916	0.1793	0.0384	0.1063	0.4137	0.7134	0.733	0.0546	0.0915
Snrpn	20646	ENSMUSG00000000948	41.5976	108.492	167.119	69.4336	118.442	104.465	62.7775	43.4856	65.5968	17.6732	16.1744	29.8559	145.919	208.18	205.848	0.538	5.0977	58.2662	25.7414
Mmp14	17387	ENSMUSG00000000957	0.0889	0.0455	0.0157	0.0623	0.0182	0.0085	1.0392	0.0809	0.0415	4.6026	0.0533	0.022	7.956	0.6804	3.7795	0.3193	0.1091	1.703	0.0083
Slc7a7	20540	ENSMUSG00000000958	4.2223	0	0.4175	8.9047	6.5986	2.9461	110.411	111.204	87.5254	45.532	105.156	20.4501	137.167	131.419	75.8048	13.1802	0.3374	11.3642	10.2254
Oxa1l	69089	ENSMUSG00000000959	26.6621	22.4973	61.7004	54.7323	35.6683	100.462	148.581	50.7441	47.2375	179.633	66.2396	52.6285	65.1198	113.851	63.179	22.0686	26.1203	107.006	54.6815
Heatr6	217026	ENSMUSG00000000976	9.5658	1.8525	5.9781	9.6198	11.9867	8.0428	3.7028	10.2607	12.3259	10.1448	4.6523	18.3068	4.6066	8.5937	5.6177	5.7617	2.6624	10.3809	8.7843
Ccl3	20302	ENSMUSG00000000982	0	0	0	0.0432	0	0	0	0.0344	0	0	0	0	0	0.024	0	0.8414	0	0	0
Wfdc18	14038	ENSMUSG00000000983	0	0	0	0.0212	0	0	0	0	0.0133	0	0	0	0	0.0261	0	0	0	0	0
Icam4	78369	ENSMUSG00000001014	0	0	0	0	0	0	0	0	0	0	0	0	0	0	0	0	0	0	0
Ilf2	67781	ENSMUSG00000001016	127.212	121.176	45.1917	120.575	54.5619	69.2337	75.4588	29.3198	73.3219	82.0418	103.667	58.9999	97.8714	81.7664	85.1116	38.5863	71.2514	65.5967	82.5042
Chtop	66511	ENSMUSG00000001017	91.7844	40.121	74.7581	36.0004	80.1039	102.257	85.9189	83.8061	70.0334	39.483	44.063	66.1674	82.3558	94.4323	123.66	32.852	42.2357	70.2768	63.1193
Snapin	20615	ENSMUSG00000001018	23.978	18.0454	20.12	8.3669	11.7681	34.9606	15.2569	9.2556	12.3852	8.3024	13.6751	23.6482	18.6325	14.2136	21.6076	15.4929	6.0833	32.261	11.5289
S100a4	20198	ENSMUSG00000001020	0	0	0	0.2761	0.0558	0	0.0924	0	0.0296	0	0	0	0	0.0608	0	0	0	0	0.042
S100a3	20197	ENSMUSG00000001021	1.1556	2.9569	0	0	0.0705	0	0	0.0596	0.023	0.0249	0	0	0	0.3262	0	0	0	0	0.0338
S100a5	20199	ENSMUSG00000001023	0.1295	0	0	0	0	0	0	0	0	0.0402	0	0	0	0	0	0	0	0	0
S100a6	20200	ENSMUSG00000001025	0	0	0.2247	0.7358	0.0835	2.0851	29.8187	26.0576	47.3637	2.7886	0.0324	7.0674	1.0038	2.1868	3.1159	0.4747	0	29.7266	45.1668
Scn4a	110880	ENSMUSG00000001027	0.103	0.1144	0.007	0.0329	0.086	0.0069	0.0189	0.0647	0.1158	0.0297	0.0617	0.0586	0.0975	0.0635	0.0374	0	0	0.0489	0.0541
Icam2	15896	ENSMUSG00000001029	2.9725	1.1901	0.0122	0.0469	2.4198	1.141	0.2304	0.8098	0.0315	1.3173	0	0.0451	0.0096	0	0.0079	3.0509	0.3034	0.0087	1.0697
Mapk7	23939	ENSMUSG00000001034	1.0321	6.9555	17.6847	33.6861	14.8648	23.6148	32.2706	22.0064	21.7152	23.2827	26.6682	25.6954	32.6052	27.604	14.0036	3.3658	14.3378	21.6838	30.923
Epn2	13855	ENSMUSG00000001036	58.4031	48.0246	52.7774	3.2406	12.8956	8.3017	22.0967	24.866	6.6353	13.0597	7.0361	20.6586	10.9159	14.2094	8.6902	7.5815	2.0253	18.5358	28.5936
B9d1	27078	ENSMUSG00000001039	0.0632	5.3144	9.876	15.2949	8.8073	14.8861	25.3102	34.5984	43.7541	11.361	18.0149	54.8016	37.7887	48.6881	43.009	6.0768	0.5922	39.3956	35.8041
Sec24b	99683	ENSMUSG00000001052	13.5172	26.1665	11.1979	6.4126	1.8197	29.3851	19.3358	17.1662	5.6264	8.1658	12.9937	10.3829	13.26	11.6105	22.2213	3.033	4.6895	25.2615	9.6304
N4bp3	212706	ENSMUSG00000001053	0.957	0.1557	11.3355	28.2209	21.3104	16.8139	76.6417	15.5294	39.085	0.024	4.3671	20.402	13.4767	18.1957	7.4247	10.5523	1.1564	33.8098	38.4461
Rmnd5b	66089	ENSMUSG00000001054	171.969	194.476	406.564	54.5717	56.3031	80.3694	70.6664	36.8644	36.2942	37.725	33.1083	18.4223	11.0333	16.6291	13.1674	50.6426	15.5963	74.4467	129.093
Nhp2	52530	ENSMUSG00000001056	717.02	896.024	1341.92	912.007	716.687	774.334	389.07	1062.46	1281.78	583.805	861.419	697.39	475.669	587.93	564.429	163.759	243.574	629.21	386.099
1300018I17Rik	72325	ENSMUSG00000001062	8.1917	7.1349	3.5435	16.3445	23.7202	8.8132	11.2663	1.9519	9.0741	7.8661	6.5459	1.8064	2.9544	2.8195	3.1252	0	5.348	24.0153	15.5404
Zfp276	57247	ENSMUSG00000001065	1.7941	0.3461	4.8142	7.5337	6.4854	10.8767	4.6491	2.4554	1.8193	8.4128	2.5732	4.5983	5.6147	4.1252	4.3115	6.3478	4.5276	23.0046	22.8239
C1ql4	239659	ENSMUSG00000001076	0.9144	3.1706	18.9762	27.1799	22.7027	11.2046	0.0547	0.0292	0.03	0.3612	2.9279	14.1185	0.6652	0.0241	0.0373	0	0	0	0.0244
Mfsd10	68294	ENSMUSG00000001082	31.2898	26.5824	7.2354	50.4642	68.9501	42.9437	120.601	45.2801	54.618	137.1	98.5446	57.8661	66.9644	48.0942	51.2908	37.89	22.9092	114.728	91.8292
Luzp1	269593	ENSMUSG00000001089	48.5337	18.0389	38.92	29.2031	19.9025	46.4539	25.467	33.5005	25.2836	23.022	5.1366	30.8001	31.2099	29.9848	30.2794	16.426	7.6139	15.9524	11.0217
Slc13a2	20500	ENSMUSG00000001095	31.299	70.2559	117.472	3.8274	42.0204	6.1019	2.6965	10.6388	0.3946	0.0062	0	0.0127	0.1119	0.0286	0.033	0	0	6.3573	1.6921
Kctd10	330171	ENSMUSG00000001098	11.3097	17.1567	63.2431	7.2732	48.3163	33.2206	6.2907	2.1998	2.8176	5.1622	15.6369	5.9802	6.0601	2.8429	3.2466	0	0	1.2391	2.1693
Poldip2	67811	ENSMUSG00000001100	11.2321	14.7085	45.6573	42.309	59.69	78.876	164.057	92.5385	77.5085	61.0592	53.9487	34.8195	56.4108	59.3513	43.9365	56.2513	18.0284	47.7293	97.0531
Sebox	18292	ENSMUSG00000001103	15.7428	3.1023	0.0553	0.0687	0.0254	0.0392	0.0361	0.739	0	0.0128	0.0435	0	0	0.0187	0.0204	0	0	0.0285	0.0162
Ift20	55978	ENSMUSG00000001105	42.8065	43.4793	72.87	47.7595	64.1465	46.794	44.9699	18.4939	29.8615	44.3183	24.3668	86.4693	16.936	24.0027	35.1861	167.856	188.981	70.8517	102.626
Col6a1	12833	ENSMUSG00000001119	0.0901	0.0381	0.028	0.0165	0.086	0	0	0.037	0.0869	0.0099	0.0265	0.0586	0.0375	0.0397	0.0823	0.1776	0.5902	0.0349	0.0676
Pcbp3	59093	ENSMUSG00000001120	2.3004	0.9616	2.2649	4.654	0.0213	5.9369	2.4765	0.032	0.012	7.0129	1.4341	7.1045	6.7936	6.7261	2.9596	0.1936	0.2311	3.1062	2.9625
Lgals9	16859	ENSMUSG00000001123	10.778	15.1873	14.2848	113.99	70.8108	134.26	23.4926	10.0966	2.4867	0.0468	13.7719	12.4071	2.1118	1.9444	1.2253	1.875	0	3.5065	6.2348
Araf	11836	ENSMUSG00000001127	14.804	38.4413	41.258	39.0098	64.8181	86.8098	43.7514	36.4481	17.781	54.8551	46.3821	49.0744	38.8711	49.0694	29.3467	15.0114	67.3011	56.9016	48.8788
Cfp	18636	ENSMUSG00000001128	2.108	1.5073	0.0145	0.8075	0.0108	1.3984	0.029	1.8127	0.0344	0.0067	3.5498	2.3858	1.2989	4.9475	1.1848	11.3755	1.268	6.4608	9.5249
Timp1	21857	ENSMUSG00000001131	0	1.878	8.8493	15.81	19.9288	70.4943	333.888	210.745	146.671	411.354	93.9099	172.286	11.5831	15.9313	21.2583	158.196	33.7738	147.743	181.306
Uxt	22294	ENSMUSG00000001134	37.8567	81.1411	42.1577	20.1918	22.3894	64.9614	75.3176	31.8709	49.6637	31.6459	40.3118	15.5665	51.4595	55.1793	30.8877	5.6476	22.9298	14.6438	26.5913
Cnnm3	94218	ENSMUSG00000001138	10.957	4.5246	14.6449	10.0609	1.5753	6.4742	4.1827	4.2433	2.357	15.5463	4.7417	3.2373	24.57	45.2215	20.1136	3.0751	0.7022	24.2822	8.2817
Lman2l	214895	ENSMUSG00000001143	1.5389	0.5376	4.4098	6.0205	3.6366	13.6057	14.3653	8.7439	6.2449	13.8675	18.1159	10.3588	7.6894	9.9851	7.8342	5.1032	6.8224	23.6614	11.0676
Mcm3ap	54387	ENSMUSG00000001150	12.9681	5.0069	8.8762	8.9332	16.779	27.6897	17.3601	19.8351	11.523	20.4874	8.6552	9.7265	27.9301	31.5941	39.2447	20.8817	17.6169	53.2578	82.6491
Pcnt	18541	ENSMUSG00000001151	22.733	21.6467	29.0098	46.9221	23.5144	29.7712	5.4962	10.7	11.9358	12.3092	9.3081	39.891	13.2644	11.3317	18.7982	15.7424	4.5276	30.0021	42.069
Ftcd	14317	ENSMUSG00000001155	0.1256	0.0887	0.1195	0.1225	0.118	0.0317	0.0383	0.1325	0.0734	0.104	0.1425	0.1445	0.0861	0.0844	0.0587	0.3476	0	0.0796	0.0768
Mxd1	17119	ENSMUSG00000001156	8.2248	0.2096	2.1631	0.3912	0.2072	0.0288	1.3153	0.1471	1.551	0.7931	0.8678	0.1297	0.9931	0.4181	1.2466	2.2453	7.6364	4.4916	9.829
Gmcl1	23885	ENSMUSG00000001157	4.6139	4.0675	16.7633	4.8004	22.6644	13.9283	17.0852	29.6862	25.7358	14.1692	2.9177	20.6872	9.811	5.7697	20.7085	4.9886	16.3771	2.5131	0.0247
Snrnp27	66618	ENSMUSG00000001158	36.1235	43.0528	57.915	20.7663	44.2934	64.9529	26.7331	34.149	28.2653	30.1527	28.8393	45.6417	55.1333	31.8138	59.1964	26.4671	18.075	39.0735	9.6962
Oas1c	114643	ENSMUSG00000001166	1.7908	8.1601	0.2468	1.314	7.5828	2.0946	0.0451	0.0225	0.0144	0	0.9472	0	1.4736	1.6929	1.8857	0	0	0	0
Oas1h	246729	ENSMUSG00000001168	0.0247	3.2477	0.7697	0.0369	0.6855	0	0	0	0.0096	0	0	0.0141	0.0118	0.0136	0	0	0	0.0087	0.0141
Ocrl	320634	ENSMUSG00000001173	10.4131	32.0942	21.9799	7.3132	30.8222	18.1724	37.4735	12.4354	2.6589	45.7559	10.0715	19.5838	7.1491	3.8801	9.0875	8.9499	14.7681	27.7325	10.3029
Calm1	12313	ENSMUSG00000001175	82.5848	177.297	472.043	434.579	371.433	400.848	224.936	149.631	342.417	680.483	601.642	559.367	109.163	141.712	545.899	164.373	94.0384	188.838	216.408
Agpat3	28169	ENSMUSG00000001211	4.8155	3.2216	1.7229	7.0463	5.5591	2.7416	13.6602	18.2076	11.9795	42.2568	83.3496	19.4439	10.744	8.7823	12.9869	6.9256	10.3287	3.3742	19.2722
Slc26a3	13487	ENSMUSG00000001225	0.3773	0.199	0.1392	0.1927	0.3415	0.0731	0.156	0.2403	0.1857	0.1071	0.1372	0.2063	0.1458	0.1621	0.0483	0.3873	1.1553	0.1454	0.2129
Sema6b	20359	ENSMUSG00000001227	1.1457	0.2484	0.6042	3.16	2.3289	1.735	0.0678	0.1805	0.085	0.0333	0.4373	2.9721	1.6151	2.4388	0.4975	0.3206	0.9103	0.081	0.1271
Uhrf1	18140	ENSMUSG00000001228	3.3869	0.1573	0.9297	66.0043	78.6795	27.121	21.9862	29.0842	29.2219	19.8372	5.8197	26.554	29.2207	22.3166	39.1404	20.9249	17.6042	39.5834	31.6461
Dpp9	224897	ENSMUSG00000001229	0.7923	3.9558	3.6263	10.5017	8.1288	14.232	13.9357	15.6547	13.027	16.6349	16.7232	29.3543	24.0663	34.63	19.2525	1.0842	0.2516	30.0815	20.7958
Ramp2	54409	ENSMUSG00000001240	6.6252	0.3335	0.7622	1.9985	1.2435	3.0495	0.0945	0.2772	2.0969	32.0448	39.2249	24.0358	2.5363	5.7191	0.8869	7.8221	0.1091	0.0394	0.1168
Lsr	54135	ENSMUSG00000001247	3.3022	4.2549	9.5672	19.7636	36.641	30.2762	13.244	9.9215	4.774	22.5741	29.2542	38.9637	34.3945	55.4233	19.5022	1.481	4.0473	7.7923	5.6166
Gramd1a	52857	ENSMUSG00000001248	0	0.0084	0	10.433	11.0274	3.8805	10.1701	5.3889	4.5601	9.5428	2.9686	0.8941	18.2989	26.9416	6.5048	38.1678	6.4598	133.884	95.5571
Hpn	15451	ENSMUSG00000001249	0.0332	0.0654	0.0185	1.3088	0.0474	0.4065	0.1029	0.752	0.0482	6.8328	29.9233	1.9206	16.6415	14.1138	9.6991	0.3292	0	0.0111	0.5745
Gabrg1	14405	ENSMUSG00000001260	0.0257	0.0385	0.0175	0.0331	0.0802	0	0.0149	0.0528	0.0475	0.0157	0.0273	0.0298	0.0144	0.0073	0.05	0.2578	0.1573	0.0152	0.0095
Ckb	12709	ENSMUSG00000001270	117.925	293.599	1241.01	2921.86	2108.16	1447.11	573.327	111.902	566.977	514.505	324.656	922.325	13.9316	13.2771	12.2052	325.548	128.122	1163.15	2175.57
Sp1	20683	ENSMUSG00000001280	92.9837	70.852	68.6104	22.6377	32.3022	37.9053	31.0814	37.4078	27.6463	45.896	35.3855	21.6665	50.8852	55.2157	66.1697	54.4027	34.6984	23.3719	37.7165
Itgb7	16421	ENSMUSG00000001281	18.9527	24.0468	11.4977	12.9182	16.1111	5.8478	6.5993	3.2155	3.1885	0	0.3956	0.0346	0.0421	0.8115	0.2667	0	0.1736	1.455	0.8319
Myg1	60315	ENSMUSG00000001285	60.8785	19.4491	34.2242	30.4159	39.01	25.0935	11.1043	19.9736	11.3336	13.5352	33.9732	24.6806	12.2465	23.7878	11.2543	0	0.1437	35.6062	37.8006
Rarg	19411	ENSMUSG00000001288	23.0729	16.1161	36.7556	2.7389	3.9627	3.0324	3.0686	27.6492	12.5221	0.2614	0.9733	1.3738	13.1933	10.8895	9.9361	2.2577	4.8927	2.3709	1.7261
Pfdn5	56612	ENSMUSG00000001289	89.0558	266.407	135.641	100.84	94.9487	101.906	105.076	181.982	196.001	74.3269	116.977	132.504	102.58	75.734	76.8511	25.5694	44.3167	122.663	123.736
Efnb2	13642	ENSMUSG00000001300	11.2152	1.7895	47.2795	3.9236	2.5373	0.0246	9.5085	61.9243	5.3859	25.9988	5.5521	22.2941	7.4961	4.7942	17.8339	0.1856	1.4308	0.1845	0.0482
Rrp15	67223	ENSMUSG00000001305	120.125	135.927	76.6444	69.9901	30.2081	57.088	52.8035	104.43	73.9503	58.5931	36.2859	52.8057	38.3834	56.2265	82.2202	45.2761	53.7624	53.8164	54.5044
Rnd2	11858	ENSMUSG00000001313	28.8178	54.4754	14.0748	35.6691	62.417	44.6429	10.1687	14.6324	3.2107	5.5692	13.0934	9.0961	22.2947	22.471	40.2404	3.6017	0.4074	19.2013	53.9943
Srr	27364	ENSMUSG00000001323	5.6138	3.5838	5.0636	3.1225	7.983	10.4662	1.4758	0.4526	0.5356	2.2844	0.8114	1.9585	1.1329	1.2297	1.3017	0.7103	1.328	1.4251	0.6762
Sync	68828	ENSMUSG00000001333	1.3875	0.2321	3.8058	0.1927	0.0783	0.0731	0.741	0.9291	0.012	0.9253	0.1921	0.4927	0.7143	0.3323	0.1752	0.1936	0.6932	2.7361	0.0093
Fndc5	384061	ENSMUSG00000001334	1.3635	0.2808	0.7124	0.3736	0.9806	0.9596	1.0176	0.7749	0.2381	0.12	2.5347	0.5736	4.0422	2.7813	3.226	1.2822	2.5034	0.1688	0.2616
Acp5	11433	ENSMUSG00000001348	27.3713	77.559	74.3932	37.4285	179.143	57.8444	32.7955	15.803	31.1587	35.4652	23.8165	31.2789	5.6599	5.2276	3.5954	5.879	27.5434	11.7296	1.2363
Cnn1	12797	ENSMUSG00000001349	0.1134	0.1463	0.0533	0.045	0.0952	0.0082	0.0212	0.1032	0.0504	0.0148	0.0425	0.0679	0.1207	0.7294	0.9469	0	0	0.1022	0.0272
Fbxo9	71538	ENSMUSG00000001366	26.5231	27.6826	24.4154	1.5502	9.0561	15.4168	20.6584	14.6363	2.436	5.5553	4.6869	16.2844	4.767	5.8741	5.4734	23.3066	2.7265	10.226	4.8152
Ccdc132	73288	ENSMUSG00000001376	15.3014	18.1714	27.4137	2.3614	3.1818	19.906	24.3169	9.3104	29.0703	15.7706	6.4222	13.7258	8.0987	10.5613	21.6775	17.0317	22.4047	14.5658	14.3975
Apbb3	225372	ENSMUSG00000001379	0.7688	0.7216	13.8032	3.1412	5.9018	2.7277	9.4261	3.3322	0.0149	4.2069	4.7882	0.991	8.8823	7.042	2.9651	0	0.1703	50.5672	3.3788
Hars	15115	ENSMUSG00000001380	33.5017	22.979	35.4487	102.444	84.183	99.309	56.595	57.6207	136.821	114.419	62.4555	111.85	55.8731	51.4536	86.6147	58.6157	15.4927	89.1157	52.4889
Zmat2	66492	ENSMUSG00000001383	34.005	48.9116	23.3372	39.4922	30.0338	53.4903	37.767	28.4099	134.617	33.564	54.5513	37.0924	52.0967	49.1632	77.9672	56.2543	36.588	46.0522	38.6913
Ube2c	68612	ENSMUSG00000001403	1326.18	929.487	961.505	374.621	334.943	513.707	276.306	180.982	446.043	664.25	366.424	263.819	198.238	211.768	281.372	203.89	175.72	247.21	97.1022
Smg5	229512	ENSMUSG00000001415	110.464	112.984	148.321	115.168	43.939	93.5367	45.1866	13.9068	46.4427	70.6897	46.697	74.36	55.4414	41.0405	30.7126	9.3858	30.7192	66.3768	108.386
Cct3	12462	ENSMUSG00000001416	400.85	404.897	454.879	379.324	402.433	640.115	492.336	345.869	459.823	367.427	741.917	354.773	469.205	473.532	444.638	126.159	206.703	423.029	420.662
Rhbg	58176	ENSMUSG00000001417	2.5396	5.7788	0.1375	0.0062	0.0092	1.1546	4.3893	8.4382	1.2808	8.2408	0.8366	0.6068	0.5818	0.5239	0.0076	1.6073	1.107	12.2987	0.5449
0610031J06Rik	56700	ENSMUSG00000001418	70.2674	117.828	63.7419	65.9831	130.166	192.799	21.8301	22.8148	34.9306	95.8472	115.559	65.8193	38.0567	30.2078	18.0635	46.4448	51.3735	207.23	244.982
Mef2d	17261	ENSMUSG00000001419	12.3219	37.7701	183.764	14.5789	13.3243	17.306	3.3189	6.361	0.7009	11.6226	5.2837	12.1837	19.5623	6.4501	6.8825	0.47	0.4165	9.5459	9.2395
Tmem79	71913	ENSMUSG00000001420	0.5232	0.555	2.7769	0	0.2477	0.0737	0	0	0.0131	0.1136	0.2999	0	0.0566	0.1951	1.1195	0.1856	0	0.006	0.0096
Snd1	56463	ENSMUSG00000001424	1.9797	3.7843	3.3115	6.5222	4.4505	7.1753	5.4429	5.8333	5.3281	15.9459	15.064	15.0607	1.4755	7.2031	3.5285	5.7911	8.9604	11.4398	13.3455
Col18a1	12822	ENSMUSG00000001435	0.4455	0.1942	0.1616	0.5008	1.8404	0.0705	6.242	54.4614	6.7379	0.12	14.7518	3.0236	132.163	232.597	163.774	8.874	0.6485	57.6345	41.5377
Slc19a1	20509	ENSMUSG00000001436	10.8801	3.8411	1.4077	4.5713	9.8282	29.9182	4.8435	10.9375	31.3059	58.673	65.0568	59.8681	24.9544	15.732	13.7425	5.6825	0.2951	5.1276	16.7702
Kpnb1	16211	ENSMUSG00000001440	129.161	121.842	150.255	172.27	161.701	289.631	286.613	133.654	266.892	277.164	117.691	228.227	204.011	216.077	213.853	70.8687	58.4607	119.61	156.217
Npepps	19155	ENSMUSG00000001441	19.78	32.358	15.0424	24.3929	44.6948	21.6955	31.3434	32.4311	27.7689	8.921	19.6977	34.5281	16.9547	19.1516	21.5919	11.2194	96.0406	40.3433	22.5886
Tbx21	57765	ENSMUSG00000001444	0.099	0.0296	0.0429	0.0971	0.1544	0	0.0444	0.0725	0.0349	0.027	0.0391	0.0492	0.0164	0.0779	0.0907	0.4571	1.722	0.014	0.026
Mrpl10	107732	ENSMUSG00000001445	41.5738	63.2188	65.9557	47.7378	82.1762	65.1434	42.797	36.7766	67.2479	49.9744	54.8156	77.5741	36.4623	43.1519	33.6974	10.4284	3.314	111.918	39.6546
Cyp51	13121	ENSMUSG00000001467	2.679	3.3201	4.8092	2.9573	1.3466	27.0217	7.1486	21.4057	22.2356	106.057	61.5923	97.3103	22.9676	16.3563	22.0935	17.0808	4.5805	39.6269	51.031
Tcf25	66855	ENSMUSG00000001472	92.2503	168.274	108.694	61.7484	67.8808	98.0998	134.798	53.1666	115.037	138.846	137.654	89.5197	75.4643	117.928	59.7076	54.7978	5.6373	132.304	125.058
Tubb6	67951	ENSMUSG00000001473	18.1278	17.8117	22.3128	31.8604	40.6847	24.559	25.7997	7.4016	16.8471	130.808	130.086	76.1343	92.3606	178.611	80.4985	17.2448	6.594	52.0578	55.7138
Def8	23854	ENSMUSG00000001482	127.301	101.722	158.051	31.1352	14.2079	34.7461	10.9026	20.1389	73.5217	22.7872	22.7868	19.9822	21.0858	22.0073	15.5078	19.4253	12.48	80.9998	27.9818
Meox1	17285	ENSMUSG00000001493	0.072	0.0108	0.0098	0.052	0.036	0.0157	0.0334	1.3141	0	0	0.0408	0.0334	0.1455	0.0165	1.8235	0	0.353	0.034	0.0531
Sost	74499	ENSMUSG00000001494	0.1215	0.1472	0.0432	0.2383	0.1193	0.0294	0.0715	0.0845	0.0708	0.0495	0.0901	0.1565	0.0449	0.0231	0.3005	1.229	0.5923	0.0444	0.0874
Nkx2-1	21869	ENSMUSG00000001496	0.0571	0.0443	0.0551	0.0612	0.0649	0.0079	0.0574	0.051	0.0472	0.0149	0.0648	0.0556	0.0258	0.0084	0.0457	0.5214	0	0.0689	0.0171
Pax9	18511	ENSMUSG00000001497	0.5722	0.241	0.1705	0.1817	10.4772	1.0875	5.0345	0.1681	0.1319	0.5042	0.319	0.6486	0.2356	0.0902	0.2733	1.263	1.562	0.0773	0.1777
Irx2	16372	ENSMUSG00000001504	0.0528	0.0408	0.6664	0.0564	5.5489	0.0226	1.6721	0.0731	0.4521	0.0174	0.926	0.0112	0.0077	0.0291	0.0824	0.2433	0	5.19	0.0082
Col1a1	12842	ENSMUSG00000001506	1.5671	1.3041	0.7296	2.0297	1.4479	0.411	1.4175	1.3217	0.615	0.208	0.6277	1.2879	0.9955	0.505	1.0916	7.257	6.2518	0.5988	0.5272
Itga3	16400	ENSMUSG00000001507	0.4477	4.5666	20.1957	46.3879	19.5179	24.7653	18.5685	17.6202	20.1467	36.4417	25.3114	58.5834	77.1506	37.2721	33.9999	0.7834	0.833	3.4573	5.9953
Sgca	20391	ENSMUSG00000001508	0.0608	0.0138	0	0.0363	0.0193	0	0	0.0245	0.0284	0.0409	0.0467	0.0138	0	0.0134	0.0102	0	0.2062	0	0.0139
Dlx3	13393	ENSMUSG00000001510	2.3376	1.9555	0.05	0.3582	0.1587	0.0373	0.372	0.5014	0.097	0.0763	0.1181	0.1668	0.0326	0.1824	0.0555	2.9833	0.8297	0.1161	0.1929
Foxm1	14235	ENSMUSG00000001517	16.1366	10.3482	8.8611	18.1289	21.5412	18.8931	8.687	29.4732	14.5379	26.63	22.7109	25.6754	14.1577	24.1511	34.8727	20.4784	23.5096	22.3651	4.9708
Itfg2	101142	ENSMUSG00000001518	25.1078	9.6742	31.2147	8.2481	22.9403	15.9838	9.2519	2.7621	19.7173	15.7932	9.0229	12.3841	6.55	12.6617	14.0192	0	1.0329	6.2314	14.8632
Nrip2	60345	ENSMUSG00000001520	0.1095	0.0774	0.0743	0.1213	0.0783	0	0.078	0.1282	0.0659	0.0487	0.0549	0.1031	0.5394	0.3079	0.3564	0.1936	1.8486	0.0198	0.0278
Tulp3	22158	ENSMUSG00000001521	21.598	15.1638	13.1305	7.9156	18.8429	13.6653	38.6704	18.5882	32.4793	36.8976	25.8917	33.5792	37.9947	40.9174	22.9378	28.6895	51.6617	24.769	30.7884
Gtf2h4	14885	ENSMUSG00000001524	67.357	56.4579	81.533	14.2961	16.5722	44.0888	43.7293	32.7146	44.0384	43.8949	66.2643	63.1026	45.6476	36.9522	32.3313	9.0978	38.6358	61.9322	38.6001
Tubb5	22154	ENSMUSG00000001525	95.6578	113.504	52.7074	455.542	545.606	931.946	982.862	1265.06	1193.18	1216.78	1481.44	2494.31	1497.12	2456.9	1678.56	328.51	44.9046	1514.25	1613.81
Ell2	192657	ENSMUSG00000001542	83.6379	128.983	25.2877	5.3605	9.0137	15.4422	38.1992	40.709	41.8275	3.8169	5.2203	8.39	9.8727	4.0482	16.4363	6.545	11.0149	7.4744	1.1266
Jup	16480	ENSMUSG00000001552	14.3865	16.1581	34.9571	76.8471	60.3338	35.3246	121.895	38.473	34.8046	38.8195	25.035	42.2885	21.7195	35.0695	16.126	71.2741	32.0893	182.029	300.3
Fkbp10	14230	ENSMUSG00000001555	13.7393	8.2448	0.0223	0.0074	0.0209	0.0066	0.0212	0.0117	0.0246	0.0214	0.016	0.0154	3.7135	26.0382	2.4327	0	0	0.0225	6.73
Klhl10	66720	ENSMUSG00000001558	24.8867	23.2719	6.3823	12.6598	3.6979	5.5576	0	0.0295	1.9845	0.0078	0.8504	0	0.2856	0.3156	1.0611	0	0.1925	0.0128	2.0695
Mnx1	15285	ENSMUSG00000001566	0.0839	0.0524	0.057	0.1442	0.0699	0.0152	0.0324	0.0575	0.0827	0.0228	0.0693	0.0541	0.3061	0.032	0.1906	0.2808	0.3427	0.0578	0.0824
Nom1	433864	ENSMUSG00000001569	34.5136	16.8851	9.1915	16.373	10.1567	19.2832	8.6481	4.9108	8.2193	6.6076	11.2607	6.8092	15.1879	9.0017	21.9576	15.9963	8.321	18.3071	18.1931
Ergic1	67458	ENSMUSG00000001576	2.763	4.0126	9.6663	0.4593	4.2133	12.9938	13.9904	19.8203	11.0166	11.0599	25.2791	25.2017	13.5567	21.2037	13.2679	0.8691	6.2075	5.9451	14.1714
Tnk1	83813	ENSMUSG00000001583	0.3218	0.22	0.3836	0.2306	1.0516	1.5196	0.4536	0.1786	2.2879	6.6524	0.7274	3.3815	0.9173	1.0575	0.5466	0.5613	0.8678	0.5975	4.2159
Acap1	216859	ENSMUSG00000001588	2.483	0.2853	0.0625	0.2651	0.1172	0.0226	0.0429	3.4853	0.0422	0.0291	0.2184	0.0675	2.0985	1.8552	1.0375	0.2433	0.5746	4.8144	14.3299
Tcea3	21401	ENSMUSG00000001604	0.1292	1.8176	16.9375	7.9215	10.0576	7.0217	12.2695	114.269	37.0554	0	7.6703	4.1398	90.4469	18.4126	24.4874	42.6205	18.2021	93.5897	26.2979
Csn3	12994	ENSMUSG00000001622	0.1557	0.3006	0.1632	0.5769	0.4195	0.038	1.1714	4.9306	0.118	0.0551	0.055	0.1015	0.1772	0.1143	0.0234	0.3134	1.2494	0.0841	0.1183
Ifrd1	15982	ENSMUSG00000001627	79.3251	109.84	174.591	12.9043	42.9934	50.8998	80.8458	21.0091	48.2829	52.4947	36.3197	31.6785	47.1276	24.8536	69.0117	49.0111	46.3588	30.9785	14.2309
Stk38l	232533	ENSMUSG00000001630	6.3194	9.7143	12.4556	7.8206	9.4254	9.8793	8.8691	29.3502	31.2949	6.2035	2.3702	15.7377	1.7824	4.2347	4.0167	12.8107	5.1439	0.8746	4.051
Brpf1	78783	ENSMUSG00000001632	15.9628	21.0108	26.5105	19.18	52.4766	41.0598	10.5392	5.1143	14.4981	30.1727	12.0086	16.8978	20.4864	20.1343	40.0856	24.301	16.5378	34.2482	52.3031
Akr1b3	11677	ENSMUSG00000001642	10.5067	10.227	3.1516	5.5481	5.2151	17.5191	75.0555	105.717	250.006	86.7585	62.5872	48.434	70.0613	68.2432	61.0967	70.3211	9.4434	73.4706	109.317
Hoxc13	15422	ENSMUSG00000001655	0.1484	0.1347	0.0377	0.6816	0.1807	1.6501	4.9919	0.2929	0.0791	0.2968	0.1185	0.6053	0.0222	0.0659	0.1718	12.9821	27.4636	7.0092	2.0972
Hoxc11	109663	ENSMUSG00000001656	0.3045	0.1737	0.1785	0.1348	0.51	0.038	0.1399	0.197	0.1332	0.1072	0.0883	0.4773	0.0641	0.1033	0.1879	26.7656	36.5982	0.0919	1.6458
Hoxc8	15426	ENSMUSG00000001657	0.8036	0.4703	0.7088	0.6515	2.4824	0.1883	1.1053	1.4131	0.8815	0.2693	0.4551	1.4207	0.4439	0.5266	0.4831	4.4519	5.9294	0.4237	0.4863
Hoxc6	15425	ENSMUSG00000001661	1.7324	0.354	0.798	0.195	2.0961	0.101	0.925	1.7353	1.5754	0.1634	0.2336	2.1232	0.2604	0.388	0.6541	10.9968	13.5846	0.4841	0.4123
Gstt1	14871	ENSMUSG00000001663	0.0546	0.0248	0.0257	0.0611	0.0496	0	0	0.0189	0.034	0	0.0249	0	7.2317	5.3691	9.5958	0	0	0.0258	0.0273
Gstt3	103140	ENSMUSG00000001665	0.0105	0.0208	0.0102	0.0193	0.0053	0.014	1.7369	1.2851	0.0135	3.0351	2.1407	0	2.7296	5.3414	0.1662	0	0.1445	2.7768	10.0367
Ddt	13202	ENSMUSG00000001666	35.8189	30.5401	78.6876	110.395	102.417	97.1193	86.0398	84.4578	80.7851	290.573	216.954	159.066	248.108	348.103	142.321	187.209	162.141	480.679	372.288
Tat	234724	ENSMUSG00000001670	21.0268	4.229	7.8445	53.0676	78.8298	55.3118	0.0535	0.1192	0.1302	0.049	0.1064	0.0637	0.044	0.0473	0.0397	0	0.173	0.1381	0.0983
Marveld3	73608	ENSMUSG00000001672	1.3738	0.4622	4.3901	0.2713	7.1417	0.845	0.0297	0.7385	0.0664	0.0262	0.0727	0.0298	1.5565	0.5654	2.1002	0	0.6292	0.0227	0.0568
Ddx18	66942	ENSMUSG00000001674	82.7125	73.4752	45.3296	80.1093	50.2071	95.2252	78.9609	39.013	83.2068	75.7328	76.349	69.5412	87.1975	49.143	92.7938	78.7398	37.4545	39.2728	42.4921
Ubl3	24109	ENSMUSG00000001687	15.1852	25.5719	47.091	35.416	25.7757	41.5771	18.7751	56.7999	21.9702	12.954	19.267	7.8373	21.1878	7.096	20.8318	18.2501	34.5392	20.9058	25.1585
Gramd3	107022	ENSMUSG00000001700	0.3218	0.1048	0.7459	0.1048	0.1151	0.1008	0.0454	0.1051	0.0728	0.0676	1.4165	0.0432	1.397	3.902	6.8863	0.1403	0.3471	0.0351	6.4046
Eef1e1	66143	ENSMUSG00000001707	416.408	205.423	329.108	48.0599	49.43	211.899	132.422	88.7709	93.8599	131.324	51.9742	116.497	49.7233	45.0603	139.429	21.517	75.5183	12.9201	50.8418
Akt1	11651	ENSMUSG00000001729	23.7721	26.8354	51.7269	62.0264	59.2878	121.564	12.8246	5.6084	4.1936	65.7717	51.8336	52.8909	35.8378	21.9076	27.2187	5.8056	0.4077	20.901	14.4377
Cldn15	60363	ENSMUSG00000001739	0.0687	0.0408	0.0873	0.0229	0.1389	0.1432	0	0.051	0.4084	0.0216	0	0.9082	0.0973	0.0252	0.0367	0	0	19.3834	0.0348
Il16	16170	ENSMUSG00000001741	0.0253	0.0096	0.0877	0.0315	0.0201	0.0061	0.0237	0.0679	0.0197	0.0071	0.0243	0.0096	0	0.0093	0.0213	0	0.1431	0	0.0289
Tcirg1	27060	ENSMUSG00000001750	17.3588	22.0087	4.3019	12.022	17.5674	6.0734	2.9368	9.6775	0.148	3.3724	10.355	10.9889	11.2493	14.6493	12.6825	0.5265	3.4846	7.9645	5.6819
Naglu	27419	ENSMUSG00000001751	0.0326	4.7071	2.4556	8.9939	4.193	0.1058	0	0.0801	0.0398	2.747	1.9408	0.1213	0.1811	0.0168	0.2951	0	0	1.8905	7.7308
Coasy	71743	ENSMUSG00000001755	5.5108	3.2597	15.4428	41.9319	44.4966	55.2853	24.104	14.7434	7.2963	30.8644	23.9465	22.2702	19.8074	19.6193	12.74	23.7955	25.9693	20.1822	72.7203
Smo	319757	ENSMUSG00000001761	0.1461	4.134	0.0371	0.157	21.3182	0.0893	1.5795	0.865	11.3779	29.98	5.2903	0.4011	91.4434	56.9285	81.5102	7.1643	8.3185	3.1591	0.5555
Tspan33	232670	ENSMUSG00000001763	1.7517	0.4536	0.9379	0.1634	0.3789	0.0154	0.0905	0.2442	0.068	1.9202	0.3838	0.0939	3.4203	1.3614	2.1052	0.6411	0.6828	0.0675	0.0598
Crnkl1	66877	ENSMUSG00000001767	90.4128	95.9804	80.2614	11.8221	61.6135	18.1503	16.0864	15.1093	41.1145	16.4027	14.0625	25.5905	20.8521	31.034	31.8246	4.094	1.8695	14.3889	16.8179
Rin2	74030	ENSMUSG00000001768	0.1074	3.3555	0.0101	1.0179	11.2391	5.438	0.0201	0.0733	0.0418	1.1995	2.5133	2.2679	0.0635	0.0379	2.5827	0.1549	0.1258	0.0323	0.8933
Folh1	53320	ENSMUSG00000001773	0.0222	0.0606	0.0786	0.0498	0.0243	0.0085	0	0	0.0277	0.0186	0.0076	0.022	0	0.0172	0.024	0	0	0.0237	0.0167
Chordc1	66917	ENSMUSG00000001774	36.3545	14.3664	36.5281	32.2511	2.1228	18.1333	49.0215	22.9054	51.1528	21.3967	15.8338	14.2115	16.4645	30.6468	36.5411	14.063	5.4082	17.5395	28.6337
D10Wsu52e	28088	ENSMUSG00000001783	33.8379	44.6845	40.2457	54.6505	43.8587	81.0731	81.3392	56.9747	112.881	77.2614	93.8555	78.5728	82.1063	147.488	89.2686	59.5129	36.6526	185.763	160.025
Pwp1	103136	ENSMUSG00000001785	97.1974	60.988	100.567	26.1181	11.7903	45.1536	67.9697	78.3251	97.9326	67.6951	33.9987	26.4692	45.9952	33.6202	93.5515	25.8455	15.1424	43.5821	28.0327
Fbxo7	69754	ENSMUSG00000001786	5.6238	0.8762	0	6.2334	16.8272	6.0407	13.6146	19.0332	16.753	8.2484	13.4282	2.6996	9.0218	8.9503	21.2266	14.1789	6.7636	32.0759	41.334
Capns1	12336	ENSMUSG00000001794	18.4759	12.7129	51.5121	284.098	198.374	268.346	208.81	224.383	281.563	268.87	236.35	221.616	53.5248	49.7244	51.2704	151.477	29.9921	332.128	690.658
Lrp3	435965	ENSMUSG00000001802	0.1028	0.0776	0.2757	13.7786	2.5197	2.7697	0	2.4877	0.0525	1.4633	4.2369	0.4447	7.476	6.6151	3.8635	0.8691	2.865	0.0212	0.922
Dsg4	16769	ENSMUSG00000001804	0.0179	0	0	0.007	0	0	0	0.0105	0	0	0	0.0086	0.0168	0.0082	0.0133	0	0	0.007	0
Evx2	14029	ENSMUSG00000001815	0.2994	0.0408	0.0833	0.1354	0.1925	0.0338	0.0857	0.1097	0.1507	0.0465	0.1572	0.135	0.0536	0.1166	0.2061	0.73	1.0056	0.1024	0.0742
Hoxd13	15433	ENSMUSG00000001819	0.0728	0.032	0.0477	0.0443	0.0349	0.0112	0.0504	0.1079	0.6251	0.012	0.0284	0.0494	1.0748	0.0462	0.0321	0	0	0.0081	0.0171
Hoxd12	15432	ENSMUSG00000001823	0.0389	0.0578	0.0742	0.0583	0.0721	0.0152	0.0651	0.0759	0.0278	0.0184	0.0428	0.0102	0.0354	0.0286	0.0545	10.9673	9.579	0.0229	0.0789
Folr1	14275	ENSMUSG00000001827	341.99	673.707	346.001	106.552	167.87	138.713	101.403	500.979	110.433	173.705	497.405	219.445	35.7587	40.4285	9.1999	45.4623	33.1701	31.8381	84.6259
Clpb	20480	ENSMUSG00000001829	14.8199	21.4384	38.9875	34.6257	11.3436	26.0981	8.3209	24.5532	27.2886	6.481	26.9545	21.0261	11.2428	28.9744	18.3636	4.2117	3.4846	36.4323	29.8739
2007-09-01	235072	ENSMUSG00000001833	8.2693	17.1545	19.7657	11.6886	23.5897	14.8577	26.6537	55.9831	58.3175	30.6526	32.8999	11.1944	20.1864	17.6689	72.0732	12.6966	26.5902	15.6893	16.9858
Zdhhc4	72881	ENSMUSG00000001844	15.4767	6.9769	26.2703	22.7797	36.9828	32.1321	18.1064	14.5956	25.6093	73.7146	35.6331	24.1349	17.5191	10.9957	26.1234	29.6556	10.6238	34.8806	37.7329
Rac1	19353	ENSMUSG00000001847	45.6907	40.8866	63.2321	47.7822	77.0898	77.6015	92.0796	66.2384	52.1561	167.491	76.665	108.092	78.8476	67.1554	123.301	53.2484	49.2179	56.8971	54.4363
Nup214	227720	ENSMUSG00000001855	21.295	48.5803	53.5592	35.8421	94.2591	39.3606	23.8581	16.6455	7.9469	55.6864	24.7315	45.9367	33.5294	46.6219	19.34	16.0277	9.5585	56.7344	40.4682
Aif1l	108897	ENSMUSG00000001864	2.5864	3.0568	0	2.1583	0.0439	0.3942	8.4851	2.8775	0.0116	4.608	2.1118	0.0327	29.0166	34.6179	16.1518	0.3033	0.3116	0.0209	0.0259
Cpa3	12873	ENSMUSG00000001865	0.0231	0	0	0.021	0	0	0	0.021	0.0308	0	0.0277	0	0.0219	0.0326	0	0	0	0.0139	0.0296
Ltbp1	268977	ENSMUSG00000001870	1.8342	1.7283	0.6837	0.5603	1.1222	0.432	1.984	1.548	0.9689	0.7857	0.6173	1.3653	3.2716	4.1085	4.6344	9.7377	6.2164	0.8042	0.6509
Ugp2	216558	ENSMUSG00000001891	4.9743	19.7695	39.4136	9.5545	6.6319	8.8557	46.2145	5.4191	10.0012	17.6097	15.3043	14.3125	2.8107	3.3316	10.1137	9.6266	3.3246	8.1941	4.9343
Kcnh6	192775	ENSMUSG00000001901	0.0322	0.0251	0.0223	0.0446	0.0139	0.0066	0	0.0351	0.0062	1.2249	0.008	0.0154	0.1715	2.1389	0.5817	0	0	0.0112	0.0187
Trmt1	212528	ENSMUSG00000001909	27.1807	32.2049	48.7566	115.706	73.0509	98.8989	49.3016	75.7249	158.627	48.2199	68.1277	76.588	52.584	97.2958	33.3086	44.4477	24.6271	259.478	219.542
Nacc1	66830	ENSMUSG00000001910	7.5112	21.1255	11.2501	34.3566	32.6914	34.6522	24.9106	39.6385	26.9281	22.9331	24.1926	43.3525	35.8205	49.972	39.5614	11.0854	0.9438	32.5607	23.864
Nfix	18032	ENSMUSG00000001911	2.1579	1.45	0.7845	1.2746	1.5777	2.7617	2.3245	1.058	0.9616	0.7834	0.7033	0.9173	0.5644	0.6748	1.1865	58.9072	28.8788	0.422	1.0314
Slc1a5	20514	ENSMUSG00000001918	4.2473	11.805	2.8668	12.5028	12.9351	22.1497	36.8804	27.518	34.4714	113.273	120.915	63.7657	81.7453	71.61	26.8555	64.8313	68.7601	26.5645	65.18
Uba1	22201	ENSMUSG00000001924	308.661	503.578	282.392	489.803	574.006	694.437	384.934	192.322	184.24	218.675	452.524	120.368	219.442	211.682	162.972	107.074	102.918	273.514	240.218
Vwf	22371	ENSMUSG00000001930	0.3698	0.2445	0.2707	0.299	0.3013	0.0564	0.1501	0.3168	0.1869	0.0523	0.1747	0.2587	0.1915	0.2137	0.0756	2.6768	24.9966	2.0555	0.1402
Siae	22619	ENSMUSG00000001942	1.8564	0.1696	3.2596	2.6313	0.3187	0.6887	6.2539	0.2501	0.1113	5.686	2.7084	3.2505	2.1349	0.3122	1.8884	0.9676	0.2718	4.41	1.0799
Vsig2	57276	ENSMUSG00000001943	0.0208	0.0494	0	0.0277	0	0	0.0464	20.2838	0.0297	0	4.9393	0	0.6563	0.9768	0.6488	0	0	0	0.1686
Esam	69524	ENSMUSG00000001946	0.0591	0.0766	0.0438	2.1539	0	1.6023	0.1656	7.3142	0.059	7.2152	7.0354	8.299	0.2992	0.1858	0.0567	0.1856	0.1431	0	0.0096
Spa17	20686	ENSMUSG00000001948	1.0958	5.8801	12.6327	16.2733	2.4285	3.4958	4.4045	39.3597	13.2033	3.4494	7.486	2.2784	2.748	4.7787	11.5146	5.094	22.879	0.4774	0.7318
Fam50a	108160	ENSMUSG00000001962	44.8216	116.698	37.1132	70.9645	81.0247	53.7138	60.4325	51.5441	41.6272	46.5201	73.3343	20.9386	23.3125	28.7529	41.543	35.8014	99.3858	60.033	75.349
Emd	13726	ENSMUSG00000001964	31.5071	30.1093	17.3898	29.6119	35.7396	13.7631	35.1533	28.7571	16.7785	57.5555	36.3739	41.2568	18.8471	20.6507	24.6197	26.4592	22.428	15.7462	35.8936
Taco1	70207	ENSMUSG00000001983	3.9603	2.3977	2.0135	7.3677	15.6022	18.7917	2.2207	6.1533	0.0217	24.4911	2.5055	8.907	0.9619	5.3907	1.0482	5.2503	0.8354	7.0726	5.372
Grik3	14807	ENSMUSG00000001985	0.0568	1.9441	0.018	0.0778	0.078	0	4.1384	0.0955	2.6868	3.8338	0.1607	1.4808	10.0882	26.6936	12.3487	64.5915	2.9586	17.37	21.7141
Gria3	53623	ENSMUSG00000001986	0.1724	0.0786	0.0427	0.116	0.1646	0.006	0.0884	0.2475	0.0868	0.0269	0.0681	0.147	0.3021	0.1647	0.1943	0.4549	0.4674	0.0417	0.0454
Npas1	18142	ENSMUSG00000001988	1.429	1.9507	0	0.8016	0.0539	0.9752	0.0481	0.0584	0.0285	0.0056	0.0482	0.0769	0.2582	1.0523	1.1126	0.5555	0.7519	0.0289	0.0513
Sipa1l2	244668	ENSMUSG00000001995	0.7892	0.0455	0	1.5502	6.6602	6.2768	3.4011	2.9804	8.0278	1.7507	1.2879	4.4592	3.2386	1.2231	4.4746	3.8312	3.2718	19.025	5.3242
Ap4e1	108011	ENSMUSG00000001998	0.6836	2.0548	2.9233	3.0929	2.4192	1.1148	3.5669	0.4314	0.6154	2.2899	0.8719	0.5778	1.3243	1.8614	2.0394	1.6661	8.2391	0.9902	0.3461
Blvra	109778	ENSMUSG00000001999	1.9324	1.61	1.0138	0.2434	0.2422	3.7357	0.6293	1.7443	15.498	9.4769	5.1088	6.9877	2.5151	1.9688	1.7116	0	0.2871	4.835	3.3342
Pdzd4	245469	ENSMUSG00000002006	7.0747	7.3302	1.3008	1.4252	0.2438	0.0407	25.4736	69.0332	44.8512	0.0875	1.5445	0.4699	33.3747	65.1306	45.507	5.4325	4.6592	4.0616	0.0654
Srpk3	56504	ENSMUSG00000002007	0.0899	0.0289	0.0087	0.0199	0.0241	0.014	0	0.0106	0.019	0	0.0273	0.0099	0.0865	0.514	0.0083	0	0	0	0.0095
Idh3g	15929	ENSMUSG00000002010	99.664	235.316	121.094	224.839	123.375	316.193	351.775	238.445	254.577	373.834	261.619	107.924	145.202	102.602	120.005	177.483	131.423	115.213	134.633
Pnck	93843	ENSMUSG00000002012	0.0579	0.0562	0.0117	0.1553	0.0599	0.3212	4.6123	0.0388	0.0266	0.0283	1.1833	2.0305	1.1908	0.6314	0.5877	0.2205	5.0471	3.4643	0.0433
Ssr4	20832	ENSMUSG00000002014	173.632	316.254	140.988	130.768	148.055	240.882	215.666	127.318	121.467	293.776	593.845	105.795	103.119	83.1136	80.6294	18.524	38.7026	62.2563	97.0143
Bcap31	27061	ENSMUSG00000002015	276.649	257.446	274.457	297.155	195.041	418.298	408.074	279.068	236.703	332.425	226.204	256.22	82.1019	125.24	76.7394	176.922	207.121	147.349	182.135
Fam98a	72722	ENSMUSG00000002017	39.5759	51.317	23.613	15.9688	17.5065	65.6251	10.4398	28.4351	17.6352	21.1218	16.1517	35.3874	32.6354	20.2549	20.0555	3.5479	0	17.7857	9.3531
Ltbp2	16997	ENSMUSG00000002020	0.5548	0.1156	0.1039	0.0583	3.6178	0.0304	0.0217	0.0867	0.0278	0.0245	0.0306	0.0203	0.1299	1.1572	0.0467	0	0	0.0306	0.0099
Mll1	214162	ENSMUSG00000002028	1.1814	0.8613	1.0669	3.2497	6.0319	8.6562	7.3088	7.5517	2.3092	14.7144	4.5146	4.8507	20.4101	24.8071	23.899	27.2902	45.0711	12.4069	19.848
Ift46	76568	ENSMUSG00000002031	39.5383	33.9773	25.4314	27.514	12.144	50.9401	176.129	199.735	168.208	95.3282	88.0215	50.3234	32.1875	64.8074	36.8382	96.1678	122.957	55.2328	57.0385
Tmem25	71687	ENSMUSG00000002032	0.1956	0.148	0.2262	0.6913	0.3361	0.0353	0.037	0.0458	11.7564	0.0316	0.0373	0.0404	0.2661	0.0922	0.5136	0.273	0.1621	0.0591	1.1946
Cd3g	12502	ENSMUSG00000002033	0.4813	0.1559	0.1473	0.2436	0.475	0.8327	6.8077	3.7124	0.4397	0.2542	0.1649	2.2742	0.0701	0.1854	0.0524	2.0745	1.379	0.4407	0.7584
Trappc6a	67091	ENSMUSG00000002043	3.8815	5.3505	78.5873	16.8289	44.3438	19.8414	5.6265	3.0864	29.5254	20.9852	12.7255	20.8819	11.8166	17.0442	5.3315	11.0268	0.8773	23.8868	80.9625
Supt6h	20926	ENSMUSG00000002052	46.3586	102.593	81.4255	64.2355	75.0039	67.5279	31.6148	57.8239	82.2015	71.3616	75.7473	92.5408	71.1009	72.5555	33.3541	44.7172	14.1102	93.79	84.2851
Spag5	54141	ENSMUSG00000002055	27.6251	18.5768	18.3369	18.1939	42.4951	18.7834	4.0879	1.1345	17.0746	17.4094	19.9406	32.6291	20.8684	29.9008	22.1835	4.094	21.3432	20.1918	25.3662
Foxn1	15218	ENSMUSG00000002057	0.1746	0.1385	0.0505	0.061	0.0751	0.0078	0	0.1589	0.0776	0.0093	0.0806	0.1448	0.0318	0.1041	0.0202	0.1549	0.1258	0.0242	0.0515
Unc119	22248	ENSMUSG00000002058	14.1563	16.3338	2.7526	29.8767	10.8033	16.5488	36.6307	30.7556	21.5064	28.4294	19.1224	28.6281	37.3009	29.7131	22.1303	8.4773	2.2275	15.991	8.8463
Rab34	19376	ENSMUSG00000002059	9.0173	21.3537	7.1464	0.3296	3.0486	1.1539	16.7762	21.7042	5.2807	7.163	4.953	4.9667	48.1493	72.7716	52.0566	3.1049	9.2425	14.4332	18.7092
Sdf2	20316	ENSMUSG00000002064	86.0793	62.9383	85.9991	53.2572	70.6948	59.9193	50.8724	51.9855	72.9229	87.5383	66.9925	43.0413	31.1436	66.4898	19.7225	4.179	38.468	87.927	84.7732
Ccne1	12447	ENSMUSG00000002068	210.648	240.814	172.996	20.7592	16.5104	33.1267	56.69	267.389	113.728	170.672	195.33	68.16	230.441	201.385	217.377	7.9018	7.8208	33.4778	18.3321
Hsf2bp	74377	ENSMUSG00000002076	2.5037	3.2545	1.1346	8.7943	4.59	6.9696	31.4058	21.6498	46.2439	28.8562	12.6191	35.6606	22.1221	12.8858	38.5613	50.2708	9.7522	23.8637	37.333
Bbc3	170770	ENSMUSG00000002083	0.4217	0.4542	9.4346	3.0835	0.255	4.1744	0.3188	1.2303	7.2562	2.4425	0.546	0.8932	6.6945	8.2588	5.9176	0.9484	5.9417	2.6273	10.6063
Mybpc3	17868	ENSMUSG00000002100	0.0114	0.0222	0.0184	0.0408	0.0295	0.0079	0	0.0204	0.021	0	0.0389	1.8898	0.0086	0.0338	0.0587	0.1738	0.4775	0.0159	0.0256
Psmc3	19182	ENSMUSG00000002102	140.125	155.408	233.13	248.038	259.313	308.895	132.303	141.378	128.39	100.653	309.569	169.56	119.538	144.816	98.4952	35.6446	37.8349	227.144	237.238
Acp2	11432	ENSMUSG00000002103	2.2189	0.9374	3.1132	2.5215	26.2633	7.7592	2.2937	4.3018	1.4951	4.6998	6.1325	4.5559	3.1248	9.2762	4.9401	2.1901	4.0224	30.2932	17.0111
Rapsn	19400	ENSMUSG00000002104	1.3045	0.0147	0.0263	0.0136	0.4037	0.0154	0.0231	2.5606	0.5932	0.2308	0.9589	0	4.8921	3.3884	2.3656	18.5698	17.5354	3.9179	4.577
Slc39a13	68427	ENSMUSG00000002105	0.3017	5.4337	1.751	1.9771	1.1404	4.5242	0.0217	0.0867	0.0763	3.9375	9.809	5.9396	1.2167	2.8858	1.7206	1.7234	0.4165	6.9911	0.069
Celf2	14007	ENSMUSG00000002107	1.4684	1.7895	13.5043	2.8781	21.7511	1.369	3.5243	9.7239	4.2313	14.5369	6.2492	2.4878	4.8276	6.1786	10.2738	22.2778	27.9012	1.5471	3.4782
Nr1h3	22259	ENSMUSG00000002108	7.7734	15.3183	3.8317	0.4925	6.1479	3.2683	0.0392	0.9527	0.0357	0.0486	0.0394	0.0981	0.6398	1.236	0.1664	0.1755	0.3319	0.0542	0
Ddb2	107986	ENSMUSG00000002109	4.4226	3.5234	1.7286	3.005	2.2245	1.5591	0.1852	1.0984	0.478	1.0483	0.5225	0.4753	2.1115	1.1824	1.8688	7.0992	6.3233	2.1606	7.415
Sfpi1	20375	ENSMUSG00000002111	5.1503	6.0524	17.6909	8.6926	11.3763	12.5088	0.0189	0.0924	0.0507	0.0989	0.0353	1.9116	0.075	0.2539	0.3067	17.0475	10.7713	0.014	3.7057
Sf3a1	67465	ENSMUSG00000002129	52.7743	40.1681	70.7045	86.699	91.3991	100.886	72.1895	25.2459	63.2165	108.582	44.0654	88.7036	93.4771	114.384	99.8357	31.3681	53.8393	124.732	84.1171
Stat6	20852	ENSMUSG00000002147	0.7386	0.3564	0.3066	22.0423	25.1164	12.7747	12.958	9.7771	5.4019	3.1804	11.915	3.8898	14.7004	13.6391	11.9088	5.6097	9.7861	11.139	12.9313
Clgn	12745	ENSMUSG00000002190	0.0616	0.0786	0.0214	1.6493	0.0329	0.0179	5.3032	0.0309	0.1158	0.0161	1.8588	1.1758	0.0082	0.2712	0.0208	0	0	13.7627	6.6688
Napsa	16541	ENSMUSG00000002204	0.6534	2.4786	0.0117	0.1059	0.1131	12.0596	0.0932	0.1274	0.1037	0.027	0.2706	0.1677	0.0441	0.0329	0.0391	0.5383	0.4372	0.4954	0.0498
Vrk3	101568	ENSMUSG00000002205	18.6195	42.0393	17.846	16.1374	32.0877	30.0966	51.0162	25.2987	24.72	21.8375	25.2024	22.9127	24.0416	28.7161	18.1462	3.6716	12.6508	33.5717	59.1426
Smg9	71997	ENSMUSG00000002210	15.2173	17.4034	21.5364	9.1888	9.109	16.884	30.0549	14.1993	14.383	7.2542	23.735	28.3405	9.7742	22.4984	6.6241	0.3703	10.4073	22.0926	40.5918
Paxip1	55982	ENSMUSG00000002221	12.418	22.5475	21.9785	33.5612	46.2706	37.3392	27.9624	18.5396	9.5078	26.0007	14.9071	13.6967	24.8384	33.119	38.2823	24.6011	17.2731	68.8576	33.3884
Rmnd5a	68477	ENSMUSG00000002222	73.9471	54.8783	86.4888	12.5283	21.2848	26.4119	21.7537	20.4958	45.7089	12.124	10.8491	20.0332	23.0893	18.6334	36.2283	6.5848	8.4864	11.8971	8.777
Mov10	17454	ENSMUSG00000002227	15.0225	9.4554	8.9023	83.4761	110.047	19.6167	18.1925	12.207	25.5803	2.6447	10.5917	5.3595	3.5525	2.3349	16.0846	29.1313	31.3014	68.4397	80.5209
Ppm1j	71887	ENSMUSG00000002228	1.4762	0.6523	0.1166	1.5354	4.716	3.4706	18.1428	32.2902	27.5887	1.7317	1.8509	1.1275	1.9851	0.823	2.3148	10.6964	0.3555	3.8473	16.3303
Rhoc	11853	ENSMUSG00000002233	0.3756	0.9008	0	83.598	33.9469	15.1592	23.2198	24.6999	17.0028	43.2326	133.13	27.3617	13.816	18.1389	16.2272	6.7264	0.924	9.4102	38.2579
4930432K09Rik	73779	ENSMUSG00000002240	0.1004	0.1176	0.0997	0.0784	0.0431	0.0674	0.1273	0.0983	0.1021	0.0805	0.191	0.0647	0.0315	0.0307	0.0499	1.0504	1.6238	0.0789	0.1209
Tead3	21678	ENSMUSG00000002249	2.2365	0.6114	0.5414	0.4287	0.7867	0.2481	0.2358	1.1212	0.4582	4.2112	0.8736	3.4197	1.5777	1.5541	0.8245	1.0951	2.8732	0.0888	0.5362
Ppard	19015	ENSMUSG00000002250	1.3984	2.269	4.1313	6.9108	5.6184	3.3546	0.1001	0.905	0.1874	1.7527	1.7421	3.5817	2.2908	4.4531	1.5697	0.9676	0.9514	11.0857	7.78
Def6	23853	ENSMUSG00000002257	0.1557	0.4393	0.0445	1.6271	9.7852	0.3194	1.9957	0.6935	1.2353	0	2.0731	1.9697	7.7257	6.3787	3.231	0	0	18.8546	19.1691
Peg3	18616	ENSMUSG00000002265	0.2447	0.1914	4.1799	0.2582	0.2276	0.4482	0.2365	29.3754	1.9221	4.0053	15.8053	1.7482	15.4612	4.8221	30.2688	3.3417	16.7407	1.2556	0.6648
Zim1	22776	ENSMUSG00000002266	0.0224	0.2625	0.02	0.0597	0.0276	0.0053	0.0587	0.117	0.0714	0.0208	0.063	0.0392	0.0326	0.2634	0.0111	0	0	0.0077	0.0701
Metrn	70083	ENSMUSG00000002274	0.1137	0.0322	0.0563	1.5126	2.1623	0.2091	0.0969	1.3763	0.0694	0.8587	1.22	1.6396	1.4113	2.3245	2.9531	4.5222	0.848	0.103	0.6224
Lmf1	76483	ENSMUSG00000002279	2.4078	2.4877	2.1361	2.1128	2.7678	7.5258	9.1383	2.3926	3.4382	36.9067	19.7481	12.044	4.074	6.2119	3.6208	31.7866	4.279	12.0018	13.1321
Narfl	67563	ENSMUSG00000002280	25.8516	61.9875	38.0674	20.4648	48.8197	66.3775	34.6127	10.6286	47.9082	61.0898	34.0062	39.8083	15.6062	18.1685	10.7271	2.9045	32.5809	26.641	47.7521
Angptl4	57875	ENSMUSG00000002289	18.6059	14.8614	25.3141	32.4875	28.9051	78.2836	26.0291	27.0489	27.3665	26.6364	13.9678	15.9449	10.9173	7.6757	7.9968	0.4808	1.1379	6.1906	4.8511
Dbf4	27214	ENSMUSG00000002297	115.981	73.8454	41.3328	36.13	43.417	49.2968	89.6904	71.6688	64.3785	38.4201	59.2281	62.433	50.5055	48.5561	89.8099	122.214	179.625	30.573	23.4478
Daxx	13163	ENSMUSG00000002307	16.8271	12.2216	16.6668	25.8551	8.3542	33.5912	41.6263	28.5109	22.6466	22.7399	19.9052	79.4577	30.0304	47.9842	29.1114	10.9968	3.6477	59.9289	70.0751
Cd320	54219	ENSMUSG00000002308	192.254	482.762	215.126	46.5195	58.0672	36.2803	72.7453	52.8154	90.8178	34.2223	79.4177	87.2027	48.8184	41.3688	40.1039	8.1413	8.2885	18.9304	34.2822
Ipo4	75751	ENSMUSG00000002319	113.809	211.114	172.128	69.7566	66.5975	125.038	112.528	71.1224	144.1	143.438	142.231	60.5391	102.778	135.395	64.7078	51.0952	4.6255	32.8555	59.0436
Tm9sf1	74140	ENSMUSG00000002320	3.6094	6.2004	16.5508	3.691	1.7078	19.5021	9.6393	7.7618	6.5601	19.5272	16.8889	15.7469	5.3316	13.3247	3.0085	10.4916	0.5617	5.8093	7.9171
Rec8	56739	ENSMUSG00000002324	0.0996	1.7944	5.0187	30.0736	26.6686	5.6713	1.6971	0.0765	0.0482	0.0202	0.8839	0.6334	1.9329	3.1829	1.2611	0.1646	0	9.2299	13.3437
Irf9	16391	ENSMUSG00000002325	4.969	2.4264	4.1021	11.7125	11.1058	6.362	3.6861	0.5275	4.9357	1.6183	1.6819	2.7095	2.6302	2.7754	3.4503	5.6716	2.8313	12.3258	12.4286
Gmpr2	105446	ENSMUSG00000002326	0.0203	4.2893	6.4567	12.5252	15.9768	9.697	12.5117	13.9403	29.3185	10.3305	26.3015	19.1686	19.5178	15.6058	26.6905	9.0506	2.5774	8.067	19.7181
Mdp1	67881	ENSMUSG00000002329	27.9177	49.506	18.3717	52.6808	20.6093	33.7793	38.6806	25.5626	36.5524	38.7566	45.1775	43.3156	40.7909	36.1751	39.9841	20.3097	48.9073	15.0104	23.2391
Dhrs1	52585	ENSMUSG00000002332	10.12	4.3693	5.5517	1.7397	5.5264	6.9064	1.6328	1.4186	8.915	19.5453	20.6226	2.2745	6.2445	7.3039	3.7731	9.9637	2.6033	8.8847	10.3459
Ncan	13004	ENSMUSG00000002341	5.6	2.91	1.5202	2.8656	2.3937	2.2105	2.1008	4.9599	1.5614	1.0295	2.2014	1.1812	4.3962	5.8474	1.862	3.4069	5.7464	1.0995	1.2375
Tmem161a	234371	ENSMUSG00000002342	1.2296	1.6328	3.4965	6.8424	1.531	19.9163	9.1223	9.395	8.1938	27.9426	12.3924	15.8354	19.2382	8.5482	6.3346	2.0965	2.8541	47.9598	17.9324
Armc6	76813	ENSMUSG00000002343	57.0448	81.0432	62.8573	28.2891	17.7155	27.1604	24.6857	15.9189	29.8626	19.9446	45.8407	32.8047	39.1837	23.3504	24.9841	2.6635	0.1388	37.1356	32.1359
2310045N01Rik	17259	ENSMUSG00000002345	6.7426	19.1488	7.7167	10.1584	12.5793	14.5928	11.1642	17.072	6.0419	10.6097	25.5802	25.5407	13.9895	14.3733	8.2474	2.5991	2.7186	17.0602	14.5584
Slc25a42	73095	ENSMUSG00000002346	2.1699	1.8378	2.5111	1.2164	2.2494	0.3087	0.1958	0.8691	0.2858	0.3053	0.4646	2.6295	0.235	2.1579	0.8544	0.5265	0	5.7818	2.6831
Snx9	66616	ENSMUSG00000002365	0.2028	1.074	0.9548	1.3385	3.8748	11.6827	6.2036	2.0762	7.6474	20.6721	10.6329	7.4658	1.667	2.1651	6.1872	0.9909	10.0872	2.8967	13.0566
Ranbp3	71810	ENSMUSG00000002372	106.869	95.2078	49.7951	70.7481	135.054	76.5193	62.9278	39.2789	79.9549	124.961	73.7357	83.3111	103.599	90.7186	66.4306	23.9731	41.905	151.028	145.738
Ndufa11	69875	ENSMUSG00000002379	75.0476	119.631	86.364	114.516	102.763	144.848	89.7981	123.394	118.362	205.555	144.581	169.157	94.9422	101.693	59.3071	28.6573	48.5247	143.852	182.102
Bmp8b	12164	ENSMUSG00000002384	0.161	0.5076	5.7446	0.7161	0.1337	0.1152	0.1809	0.0955	0.2494	0.14	2.2313	0.1251	0.1036	0.2673	0.1414	0.4808	0.2276	0.216	0.0448
Nr2f6	13864	ENSMUSG00000002393	0.1601	0.2949	0.0427	7.6409	4.8619	0.0478	1.4363	3.0941	3.0281	1.9326	4.0582	6.6793	11.3976	15.0037	9.8354	1.8196	0.4674	1.2107	2.9618
Use1	67023	ENSMUSG00000002395	50.7642	75.355	40.5556	21.8984	47.5898	61.1998	61.7519	76.5249	70.0429	63.0945	46.6034	81.0616	49.2589	54.8291	51.2568	15.1158	29.6901	87.1371	73.508
Ocel1	77090	ENSMUSG00000002396	1.1116	1.0461	6.8209	13.1054	5.8231	7.9286	5.1646	6.0994	1.3218	12.3478	4.504	11.1426	4.0813	5.9603	1.4543	1.5963	6.8707	10.1866	12.4427
Dyrk1b	13549	ENSMUSG00000002409	0.4101	1.3802	0.092	0.2631	0.3892	1.4584	4.7765	0.8268	1.5079	0.0361	0.4281	1.609	1.5855	8.646	1.6164	0.7405	0.7227	4.463	11.7474
Braf	109880	ENSMUSG00000002413	9.9902	13.0208	25.233	1.8976	3.3598	5.0812	11.6563	8.2762	3.5016	1.9157	7.943	8.6558	18.8208	10.3621	18.8738	10.1299	15.1666	31.7433	1.0282
Ndufb2	68198	ENSMUSG00000002416	21.6892	34.3189	26.3664	26.7362	4.2461	24.9416	41.7418	57.3959	94.9547	44.9012	82.4566	65.3404	27.7876	33.1564	27.9508	17.6144	14.6432	57.5044	39.0276
Hltf	20585	ENSMUSG00000002428	4.4554	2.619	6.1531	18.9782	9.204	7.7936	23.454	11.5423	44.6303	3.3727	7.9551	2.4515	8.8128	9.0825	8.959	16.7569	3.4605	15.3334	7.8695
Prpf6	68879	ENSMUSG00000002455	30.5616	39.1866	17.1616	37.7408	21.656	18.8621	29.0766	24.5742	36.6911	27.3297	36.7524	50.1695	23.1421	32.8363	31.8913	10.9181	16.642	45.8074	118.926
Rgs19	56470	ENSMUSG00000002458	8.6527	0.7456	2.6165	1.3731	5.0278	8.0199	5.4927	7.8067	2.5583	26.2968	10.4295	4.9851	22.9034	12.751	25.6514	2.3383	0.7138	3.0025	6.3932
Rgs20	58175	ENSMUSG00000002459	0.5722	0.3667	0.618	0.3144	0.1382	0.036	0.0907	0.2312	0.0682	0.0307	0.1021	0.0778	0.1431	0.1148	0.04	0.1403	0.5207	0.0422	0.0646
Abhd3	106861	ENSMUSG00000002475	23.1123	2.4512	13.5324	0.1581	0.0427	0	0.0273	0.0621	0.2228	0.0074	3.3616	0	0.0098	0.0124	0.0175	0	0	0.0087	7.2217
Snrpd1	20641	ENSMUSG00000002477	216.9	207.367	202.445	130.292	169.49	309.944	170.256	291.57	355.456	213.487	147.467	270.013	395.892	305.975	403.779	81.404	50.7425	138.56	151.161
Tchp	77832	ENSMUSG00000002486	2.0245	1.3526	7.1672	10.0218	2.5823	8.3565	10.4339	4.2804	10.1185	1.586	1.7979	10.0008	10.5136	9.1644	6.9681	9.8706	1.3883	6.2798	26.0815
Tiam1	21844	ENSMUSG00000002489	3.2658	3.2632	13.5335	1.9271	0.4954	1.5778	0.3784	2.9528	0.4199	0.8735	1.3779	0.5475	2.6362	1.8489	4.6622	2.2278	2.7186	1.2913	3.5842
Tsc2	22084	ENSMUSG00000002496	19.2826	48.8158	38.7274	60.1994	20.148	47.6292	39.3139	63.3134	73.5879	44.0628	45.751	51.1181	47.1386	58.8302	43.0186	17.0224	19.2483	39.7683	53.0488
Rpl3l	66211	ENSMUSG00000002500	3.1509	0.0145	0.0127	0.2654	0.0251	0	0.8129	0.0717	0.0312	1.4154	3.3783	0	1.1889	1.0384	0.0343	0	0	0.0397	0.0646
Slc9a3r2	65962	ENSMUSG00000002504	0.1426	1.7525	8.9522	15.1114	30.0089	0.0152	13.4753	7.2138	15.1133	23.1787	0.8304	24.5381	2.3768	2.9966	7.9135	1.3769	10.9504	7.8618	31.7885
Puf60	67959	ENSMUSG00000002524	108.392	139.931	149.323	138.123	161.97	140.173	94.084	64.5324	146.787	150.788	127.068	300.228	86.6645	131.049	64.7124	25.8241	73.72	124.317	155.646
Golga2	99412	ENSMUSG00000002546	14.4113	16.3302	27.217	19.2325	22.8767	16.621	3.4374	4.0871	7.8619	16.942	14.9049	22.3374	4.7331	6.2558	1.4244	2.2439	0.6828	16.7894	8.9323
Uck1	22245	ENSMUSG00000002550	10.2101	7.2735	11.2201	5.7726	8.9775	15.3911	8.2642	4.7752	5.5005	14.7877	24.9038	23.0429	24.4363	20.3407	16.0754	3.7908	18.2274	14.9316	23.2793
Scin	20259	ENSMUSG00000002565	0.0806	0	0.0303	0.0366	0.0451	0	0.0603	0.0122	0.0358	0.0047	0	0.0483	0.0127	0.3691	0.0202	0	0.2516	0.0242	0.0172
Ikzf4	22781	ENSMUSG00000002578	37.0946	64.7948	16.0936	16.5732	21.4848	32.7395	37.4119	79.0037	56.2845	30.0404	77.8706	50.0205	45.5138	75.5628	9.1171	27.4571	24.8654	55.3956	56.3636
Mien1	103742	ENSMUSG00000002580	236.69	367.318	357.577	154.728	205.247	435.341	118.025	76.9963	186.659	169.704	355.93	145.276	112.395	163.232	89.5104	72.4897	119.004	94.4933	156.037
Pon1	18979	ENSMUSG00000002588	0.1074	0.0168	0.0223	0.0372	0.0349	0.0066	0.0212	0.0935	0.0677	0	0.0562	0.0077	0.0075	0.0266	0.0059	0.3618	0	0.0112	0.0467
Axl	26362	ENSMUSG00000002602	0.1218	0.138	0.3875	0.1018	0.0948	0.0271	0.2057	3.6072	0.3662	1.2858	0.2884	0.5312	0.1693	0.4274	1.5439	1.4816	0.3328	0.1549	0.0436
Tgfb1	21803	ENSMUSG00000002603	1.6178	0.1348	0.1135	0.2118	0.1765	0	0.0446	0.4009	0.0664	0.0157	0.0364	0.0496	0.0216	0.0147	0.0333	0.2578	0.6292	0.0227	0.0568
Ccdc97	52132	ENSMUSG00000002608	23.4983	15.8187	32.7185	87.2225	39.8152	37.2221	6.8357	4.8709	16.3216	13.4605	34.2868	43.8189	18.2775	15.4505	12.0308	23.6137	10.4013	34.8831	29.1668
Zfp40	22700	ENSMUSG00000002617	0.2169	0.1774	0.0827	0.4491	0.1593	0.0712	0.1914	2.0799	0.1889	0.1263	3.9001	0.1556	1.2489	1.2235	1.5271	0.5214	0.4775	0.0796	0.1281
Akap8l	54194	ENSMUSG00000002625	23.7609	56.568	8.4734	32.5929	57.3175	34.1169	17.6232	10.0778	10.6862	12.3188	36.2858	6.2831	29.9825	29.5996	14.9952	22.318	47.0479	33.5447	37.3171
Shh	20423	ENSMUSG00000002633	0.0352	0.0408	0.0416	0.0282	0.0251	0.0113	0.0429	0.0122	0.0121	0.0058	0.0437	0.0225	0.0153	0.0389	0.0481	0	0.1437	0.0341	0.0412
Pdcd2l	68079	ENSMUSG00000002635	102.901	170.127	118.228	34.6826	69.2249	210.859	64.425	82.3112	63.3571	75.2393	58.3159	97.918	109.564	60.9205	70.2427	30.0459	35.1399	118.561	42.0936
Gtf2f1	98053	ENSMUSG00000002658	266.097	457.091	348.609	148.6	184.129	218.169	86.9833	117.612	151.359	100.663	99.9487	111.82	135.536	71.3778	49.1534	35.8155	13.9473	160.385	271.657
Clpp	53895	ENSMUSG00000002660	147.924	323.243	754.241	258.162	359.625	369.673	349.601	391.355	247.352	401.544	398.011	181.205	214.973	196.79	188.054	48.45	59.8648	161.804	175.816
Alkbh7	66400	ENSMUSG00000002661	20.462	46.4766	25.4487	89.3642	43.4183	59.0355	61.1237	130.595	72.3621	113.931	69.0074	71.1075	42.8915	68.0809	41.7577	34.9613	49.5865	42.9124	71.3445
Pspn	19197	ENSMUSG00000002664	0.0573	0	4.8993	0.1116	0.0422	0.0372	0	0	0	0	3.6417	0	0	0	0	0	0	0	0
Dennd1c	70785	ENSMUSG00000002668	3.2189	1.4202	0.5673	0.0165	0.0391	0.0069	1.6271	0.3233	0.029	0.0297	0.0088	0.0117	5.252	3.3241	1.4513	0.1776	0.1476	5.5049	2.2721
Med6	69792	ENSMUSG00000002679	86.6787	118.593	88.8153	12.2955	35.5654	36.1457	29.7151	46.3714	34.9781	47.2196	22.6903	20.5698	26.5727	16.115	30.3776	37.4682	41.9184	40.1131	16.2669
Prkd1	18760	ENSMUSG00000002688	0.5871	1.3609	0.0721	0.0389	0.4457	0.0307	0.0905	0.1486	0.0964	0.8601	3.8556	2.1691	1.1315	0.9187	2.6289	1.763	5.0069	0.0675	0.0972
Lcp2	16822	ENSMUSG00000002699	0.0369	0.0098	0.0214	1.6171	6.1679	0	0.0663	0.0619	0.0232	0	0.0292	0.049	0.0082	0.0194	0.0139	0	0.1558	0.0348	0.0194
Cse1l	110750	ENSMUSG00000002718	99.7672	119.43	81.6571	44.8289	80.8071	76.1395	124.034	178.19	150.548	81.8254	97.0366	212.702	85.5435	105.423	214.172	67.9944	45.9108	81.1263	70.8138
Naa20	67877	ENSMUSG00000002728	25.0447	33.0644	13.5947	43.7055	32.4031	40.3463	33.381	14.6479	7.0866	22.4808	16.2173	21.8888	31.6258	18.6474	48.366	18.9964	7.1979	20.4205	13.2689
Prkra	23992	ENSMUSG00000002731	3.7077	0.0128	1.6002	0.3401	0.9012	0	0.1147	0.0222	0.0333	0	1.0844	0.0329	8.7509	8.2805	10.8753	1.1411	0	0.513	1.8772
Fkbp7	14231	ENSMUSG00000002732	0.0723	0.0846	0.0563	0.0752	0.0352	0.0112	1.251	5.8251	0.0207	4.9275	0.2026	0.0389	0.6904	0.0671	1.1772	0	0	0.0757	1.6051
Plekha3	83435	ENSMUSG00000002733	21.1799	6.6546	7.5649	19.1959	2.7021	16.4719	11.434	19.2212	5.9268	12.2519	14.0126	0.3371	8.0209	2.7555	15.034	5.1032	0	12.8378	1.069
Ykt6	56418	ENSMUSG00000002741	26.8992	45.2359	53.5449	33.1125	56.548	74.4513	27.1104	12.9033	24.1186	56.0103	40.9029	35.8988	52.286	34.8908	60.3297	10.312	0.9438	33.0986	50.575
Baz1b	22385	ENSMUSG00000002748	19.5088	17.54	8.3535	64.6527	42.7052	21.6319	23.0879	21.0707	26.8929	20.0953	24.5485	38.6914	33.0495	27.9917	33.0986	25.1371	24.4735	37.9965	82.6942
Pex6	224824	ENSMUSG00000002763	11.3718	12.7804	25.3327	40.3661	26.7021	26.5891	4.8995	9.1353	12.1969	43.378	9.2124	7.5594	22.6778	33.8179	13.4376	3.3024	0.7958	13.6349	52.5367
Mrpl2	27398	ENSMUSG00000002767	58.721	87.7412	98.6581	160.781	176.72	181.012	186.414	198.512	227.734	156.939	380.365	237.978	86.6574	143.665	35.041	21.2899	1.4834	124.901	200.893
Mea1	17256	ENSMUSG00000002768	59.2248	50.1454	108.644	59.364	110.422	379.221	118.668	172.532	206.19	209.847	190.6	129.767	173.92	207.13	106.435	15.5714	50.4516	135.319	103.835
Gnmt	14711	ENSMUSG00000002769	1.9492	0.044	0.0786	0.1825	0.0862	3.0855	0.0346	0.9627	3.9945	0.234	5.3513	0	10.9894	7.8989	3.1879	0	2.8173	0.0335	0.0705
Grin2d	14814	ENSMUSG00000002771	15.0569	23.3418	30.7016	1.5039	4.9548	3.186	0.0217	0.3034	0.1457	0.9185	0.5443	2.2641	1.4176	0.35	0.2647	1.8801	0.9718	6.4098	0.2268
Kdelr1	68137	ENSMUSG00000002778	16.4677	20.6542	43.6772	35.3729	96.2922	49.3215	98.8486	75.2243	59.9278	160.923	140.36	121.298	27.4476	35.0461	26.9911	7.6816	22.7267	83.0312	104.413
Tmem143	70209	ENSMUSG00000002781	0.1566	0.0362	0.1701	0.4328	0.1104	0.2874	2.2711	3.0253	0.9442	1.0339	0.4252	1.3049	0.8488	0.8611	1.8752	0.351	4.4802	0.1161	1.0084
Pdxk-ps	NA	ENSMUSG00000002791	3.8793	2.8668	1.0985	0.649	1.3523	0.1623	0.0556	0.0686	0.1129	0.1516	0.2799	0.0101	0.0283	0.0419	0.0437	0	0.6485	1.19	0.0412
Ggct	110175	ENSMUSG00000002797	6.9143	2.3066	4.3422	6.9969	7.5998	0.2742	16.9145	9.7643	19.3119	29.0942	7.6735	3.7645	21.7131	43.372	13.4881	3.374	10.4762	15.1454	92.9121
Jag2	16450	ENSMUSG00000002799	6.9254	4.8082	1.2253	5.5249	4.4188	0.7472	0.0195	0.024	0.0959	0.0195	0.0206	0.6302	1.5089	4.222	0.2597	0.1936	0.4621	0.0727	3.231
Btbd6	399566	ENSMUSG00000002803	7.1083	14.8583	5.4204	10.4281	8.8589	16.2514	8.3125	7.3593	0.0611	13.4834	5.653	5.4814	13.692	18.1304	15.1929	0	0.2725	10.1522	3.4904
Nudt14	66174	ENSMUSG00000002804	2.8732	4.5241	4.6826	22.8293	41.208	11.2784	48.5542	39.765	24.6055	20.1617	77.8979	61.0607	59.1487	110.296	35.5366	0	0	82.4988	56.7179
Epdr1	105298	ENSMUSG00000002808	0.1548	0.0323	0.0318	0.0128	0.0787	0.0163	0	0.0768	0.0375	0.0293	0.0253	0.2191	0.9051	2.5981	4.0627	0.3246	0.1318	2.511	0.036
Flii	14248	ENSMUSG00000002812	15.5404	63.491	38.9688	37.5232	20.945	43.616	17.3518	11.783	22.4847	16.6719	23.6782	17.3194	12.5495	28.1735	19.4567	11.0147	13.4142	57.1065	41.7177
Top3a	21975	ENSMUSG00000002814	4.5852	15.1307	25.4103	9.7727	2.0406	13.0907	9.2429	1.2402	12.4896	13.1682	11.8247	22.0288	5.6393	9.3609	5.1966	0	8.9619	31.7792	29.3586
Atg4d	235040	ENSMUSG00000002820	14.9746	40.9056	29.7357	18.894	33.3332	43.694	12.909	15.9211	14.2648	25.5022	19.3279	9.4034	12.0426	20.525	5.9348	14.833	0.8426	34.058	28.6026
Qtrt1	60507	ENSMUSG00000002825	42.1585	58.906	139.256	81.8077	138.895	125.19	42.8236	76.3175	221.475	89.6596	104.79	94.3744	67.8438	88.0434	68.391	90.7974	33.1159	235.962	110.165
Plin4	57435	ENSMUSG00000002831	0.0514	0.0481	0.0175	0.0066	0.0321	0	0.0149	0.0422	0.0285	0.0209	0.0182	0.0099	0.0144	1.4244	0.8251	0	0.3146	0.0076	0.0284
Hdgfrp2	15193	ENSMUSG00000002833	21.9454	24.3944	35.3674	67.7302	34.4303	32.8485	41.1975	8.17	40.4828	35.9059	44.7049	33.8024	45.5311	54.0383	35.1356	8.1779	18.0752	92.1842	96.263
Chaf1a	27221	ENSMUSG00000002835	7.2501	23.7762	17.9084	28.9044	10.0908	41.6642	38.0096	12.7547	29.2516	33.5362	30.1898	13.9849	36.803	26.7641	19.6636	0.8691	0.6367	33.0134	24.7232
Adprh	11544	ENSMUSG00000002844	61.7834	47.4252	64.1003	101.39	163.671	97.8802	211.199	88.0391	99.5606	109.449	74.4087	107.995	29.5323	26.8889	30.0048	61.1686	75.375	238.401	96.9378
Tmem39a	67846	ENSMUSG00000002845	48.7803	20.6148	89.7618	14.4013	38.8593	56.5139	111.493	55.5823	102.961	37.3134	38.3411	37.1672	26.5456	26.6143	26.4318	69.9627	227.555	72.1411	63.0038
Timmdc1	76916	ENSMUSG00000002846	6.6896	6.9536	29.2791	15.4965	16.7563	14.7409	2.8044	5.59	10.4728	5.62	4.5466	6.8584	9.0257	9.6243	10.1722	3.8418	3.4282	25.4228	23.8664
Pla1a	85031	ENSMUSG00000002847	1.2586	2.6382	0.8842	2.8023	3.1324	2.3039	9.9001	5.0968	9.8539	2.4144	0.5892	0.0515	0.9734	1.2497	0.0296	38.5334	8.6238	48.698	26.5143
Mcm2	17216	ENSMUSG00000002870	79.3166	109.486	255.748	126.096	123.377	225.676	325.63	285.082	257.435	215.987	151.236	171.523	352.648	272.274	367.541	107.676	39.0616	132.459	217.018
Tpra1	24100	ENSMUSG00000002871	1.3422	0.0272	3.3215	9.7385	20.4309	5.9723	15.7216	15.8116	7.7676	20.1162	17.1744	24.4896	13.3516	23.139	7.7227	13.8636	10.6197	9.7215	4.6911
Nab1	17936	ENSMUSG00000002881	1.1084	1.831	2.5687	5.086	2.1365	4.1413	4.927	2.2654	0.7103	5.9423	0.4572	8.909	1.0642	1.325	2.0764	16.9288	10.0524	1.5782	9.5296
Cd97	26364	ENSMUSG00000002885	1.0944	2.6306	35.3328	46.7173	52.2763	92.4414	6.9058	2.254	9.2506	16.7524	4.1807	11.0237	0.8028	0.2618	0.5611	8.7013	15.0504	28.0623	46.4831
Il17ra	16172	ENSMUSG00000002897	1.0954	4.7309	3.4438	9.4008	4.9168	1.1045	0.936	0.7048	0.024	6.4577	2.9025	2.5668	0.7143	2.1637	0.2658	10.2624	0	1.5069	0.037
Lamb1	16777	ENSMUSG00000002900	2.1304	20.9744	5.9971	80.7673	74.5916	58.7453	8.797	18.0468	194.536	1050.82	752.359	773.53	27.1551	17.3308	26.0695	196.98	14.5654	5.3197	18.1711
Kcnn1	84036	ENSMUSG00000002908	0.0369	0.0983	3.7507	0.0966	0.0549	0.0119	0.2873	0.0206	0.0521	3.7683	0.1265	0.0653	1.388	0.6296	0.4234	0	0	0	0.0259
Arrdc2	70807	ENSMUSG00000002910	18.6248	40.0011	7.1345	5.3714	0.0565	4.5197	2.3744	0.0525	2.069	3.0161	1.8159	0.7079	3.8249	3.0579	1.8241	11.9705	7.561	36.7508	55.9034
Ppp1r17	19051	ENSMUSG00000002930	0.064	0.0436	0.0113	0.0179	0.0785	0.0244	0	0.0499	0.0697	0.0356	0.0438	0.0792	0.0475	0.0496	0	0.9185	1.5687	0.0454	0.036
Cd36	12491	ENSMUSG00000002944	0.0421	0.0208	0.0204	0.0385	0.0316	0	0.031	0.0539	0.0609	0.018	0.0311	0.0089	0	0.027	0.0378	0	0	0.0144	0.0297
Map2k7	26400	ENSMUSG00000002948	23.6113	20.6791	48.3038	20.4865	8.4274	20.3777	27.1343	9.4919	31.8465	20.7877	13.816	23.9248	18.4778	35.2446	15.4128	2.8942	0.983	49.7555	34.2951
Timm44	21856	ENSMUSG00000002949	47.8735	40.6538	113.252	52.3671	60.1026	99.9559	45.856	23.5167	99.9178	66.8873	100.573	59.548	39.3287	33.2292	50.2304	41.4845	60.9023	56.0546	24.8622
Ap2a2	11772	ENSMUSG00000002957	105.029	151.075	229.663	87.2413	133.181	76.7699	106.985	86.6729	79.9301	87.2127	193.977	99.8258	56.1051	46.1173	74.8975	39.9589	24.5378	54.0608	51.1236
Pnkp	59047	ENSMUSG00000002963	15.7199	14.5278	41.6604	46.4869	69.0489	44.8349	25.9246	34.4757	44.8324	41.4168	36.2974	34.0108	30.9031	21.7784	16.094	30.7231	5.5065	18.7964	54.4041
Med25	75613	ENSMUSG00000002968	47.9911	76.4742	58.8531	102.275	66.1714	95.0851	27.8291	42.0786	33.1328	88.9501	55.4494	60.3024	45.2113	53.41	28.2984	11.5394	15.2445	44.9931	87.0053
Bcam	57278	ENSMUSG00000002980	0.2503	0.0314	0.0639	0.0769	3.0165	0.0144	4.6943	9.0266	4.9442	2.0412	12.5446	3.3815	27.4439	30.3304	16.9192	6.736	0.5207	45.9208	37.5474
Clptm1	56457	ENSMUSG00000002981	197.534	136.657	169.497	100.081	189.174	358.312	105.812	83.0871	117.369	187.66	257.354	176.848	95.1538	98.2788	54.1415	25.0649	59.9057	119.418	135.94
Relb	19698	ENSMUSG00000002983	25.0258	16.6144	10.2146	2.4748	1.5934	10.7746	6.6374	0.7859	7.8893	0.0891	7.032	11.162	3.4782	1.7996	1.6175	10.6436	15.6295	44.0838	20.5172
Tomm40	53333	ENSMUSG00000002984	106.722	206.157	393.318	206.01	240.061	223.587	168.374	134.98	132.99	196.268	150.48	269.788	220.041	172.474	148.869	26.1649	11.6614	170.434	314.595
Apoe	11816	ENSMUSG00000002985	4.7841	2.4407	14.7073	89.466	126.692	34.1297	409.925	1165.44	447.898	326.896	1035.25	553.449	92.8201	146.276	43.9885	769.08	885.235	987.046	1195.56
Apoc2	11813	ENSMUSG00000002992	38.4628	9.3496	1.476	0	0	38.6509	34.7142	114.596	57.7023	42.8477	78.8721	2.8424	1.2259	13.343	4.7324	0.9415	0	0.0208	0
Hbp1	73389	ENSMUSG00000002996	49.7247	54.6446	62.9402	3.915	16.4039	7.3795	16.3367	14.6794	0.9161	3.4606	12.3072	17.6158	11.0952	23.1532	25.9114	17.2019	48.8027	21.7153	40.906
Prkar2b	19088	ENSMUSG00000002997	0.0773	0.0286	0.028	0.0384	0.0704	0.9664	0.0378	0.1109	0.0434	0.445	0.5468	0.0352	1.5381	1.3963	1.6159	6.9256	1.0329	3.0458	0.0406
Cdkn1b	12576	ENSMUSG00000003031	1.1076	0.7074	1.1139	12.9413	4.0416	1.0152	5.577	2.8914	2.6482	1.3052	0.9332	3.0481	0.7872	0.6564	1.8543	37.3707	42.979	4.8048	2.4348
Klf4	16600	ENSMUSG00000003032	61.9535	72.0172	171.572	69.9485	218.816	136.43	98.6662	11.2315	99.2404	112.3	25.2402	12.3993	2.8416	0.1587	1.2202	129.023	275.832	152.914	186.3
Ap1m1	11767	ENSMUSG00000003033	26.726	37.0161	11.4873	16.944	8.4946	23.651	65.1631	22.6898	61.2925	48.1961	59.6953	32.2862	12.4835	25.3483	14.2013	16.5277	10.1263	95.1143	71.7109
Rab8a	17274	ENSMUSG00000003037	32.2709	40.99	46.6872	49.0527	41.7559	44.9643	15.6048	24.0992	22.6765	25.9745	36.5075	65.6732	15.3137	28.9041	17.5936	34.6942	23.2699	47.7769	65.0845
Hmgn2	15331	ENSMUSG00000003038	37.7727	13.5684	1.4302	3.0071	2.8752	11.6727	3.8735	47.6633	2.8928	3.0622	48.812	30.7962	63.6895	5.8828	41.9576	17.5597	11.5602	3.3824	2.4785
Fam32a	67922	ENSMUSG00000003039	54.8535	85.6975	140.892	80.2514	64.9142	121.263	135.068	52.1335	63.169	83.4891	73.0867	54.2344	115.448	160.447	136.55	46.2819	38.0285	60.2383	80.3108
Elf3	13710	ENSMUSG00000003051	6.4587	5.8128	106.354	82.0427	72.9556	56.8231	1.3005	2.8785	62.593	453.481	49.0218	252.332	4.0919	8.3528	1.9758	82.7573	13.341	112.028	120.498
Cyp2c29	13095	ENSMUSG00000003053	0.0775	0.0145	0.0369	0.0436	0.0677	0	0	0.0765	0.1446	0.0337	0.0465	0.0715	0.0423	0.0818	0.0229	0.3292	0.4992	0.0332	0.0218
Stard3nl	76205	ENSMUSG00000003062	13.0098	17.6364	47.4484	36.4256	22.0937	33.2303	36.4917	33.3046	107.55	34.2266	66.8048	47.0529	28.5315	12.7332	73.1091	43.7033	10.1144	85.5746	111.468
Stk11	20869	ENSMUSG00000003068	162.757	173.828	129.947	131.709	90.8414	116.736	45.112	28.3671	69.4317	35.1157	39.9875	91.1895	78.9995	70.7656	40.0246	32.7544	15.296	77.8892	86.9743
Efna2	13637	ENSMUSG00000003070	7.1125	6.736	11.3509	23.0253	6.3482	3.9084	4.5355	8.5283	3.2557	2.771	1.4745	12.3244	3.87	5.8204	2.8022	10.3993	1.6806	1.0701	0.7411
Atp5d	66043	ENSMUSG00000003072	346.609	367.759	606.551	627.744	689.353	656.678	326.465	306.418	336.081	547.094	754.738	344.028	312.395	299.644	184.984	88.0722	80.3409	280.624	308.019
Ppp5c	19060	ENSMUSG00000003099	121.105	79.6469	44.5425	52.5227	65.9093	183.413	103.304	37.8267	152.829	103.425	171.168	139.062	134.819	186.164	134.825	15.0876	21.1178	55.0823	106.365
Cdk12	69131	ENSMUSG00000003119	11.5967	21.3326	18.0225	6.0843	15.7399	17.3838	10.3731	7.847	4.9491	1.9904	6.6229	11.9348	15.3162	22.3575	18.2468	4.0317	2.5823	11.4579	22.5409
Lipe	16890	ENSMUSG00000003123	2.6766	1.1099	0.1781	2.392	0.0983	2.2735	2.2777	0.4335	0.7634	0.9859	0.055	2.4672	2.8233	1.1214	0.1946	0.3134	2.9153	0.9102	0.0789
Pafah1b2	18475	ENSMUSG00000003131	35.2068	80.1265	132.09	24.3475	30.9161	21.794	21.5242	27.356	11.7755	32.092	15.1974	15.2053	42.4779	24.7328	37.2763	31.5602	15.596	14.2516	19.5494
Tbc1d8	54610	ENSMUSG00000003134	2.8857	4.8345	10.7548	3.6267	10.9503	0.3194	4.9338	5.8333	1.7097	0.8119	1.0316	2.2272	1.3188	1.3778	3.3953	1.4039	1.3275	32.4462	15.2132
D1Bwg0212e	52846	ENSMUSG00000003135	28.3505	26.4577	34.2326	49.9569	62.799	17.6656	20.245	17.2995	17.7176	11.5437	6.0463	6.7551	13.3369	12.9645	51.7572	16.3827	7.9446	27.1335	30.6212
Slc2a3	20527	ENSMUSG00000003153	33.6058	15.8028	230.822	89.5382	80.5333	39.1987	60.2979	60.267	116.465	488.451	772.117	428.248	40.2976	23.348	37.0081	212.384	147.405	811.223	1431.5
Foxj2	60611	ENSMUSG00000003154	0.4503	0.3316	0.8726	5.2251	1.2737	6.5216	0.741	0.9852	0.2756	3.7012	1.2694	0.6646	0.7872	1.2399	1.3711	12.0051	15.9438	0.2776	10.3133
Sri	109552	ENSMUSG00000003161	0.1988	0.486	2.3177	24.9766	24.8602	11.5157	5.0204	0.3185	0.136	9.2811	13.2092	8.7911	2.6516	7.0743	3.4092	12.181	0.4552	23.5673	19.0157
Dgcr2	13356	ENSMUSG00000003166	14.8409	17.7021	28.8731	21.66	75.1785	37.6385	46.3146	19.8742	14.7123	62.4724	47.5986	72.8358	38.618	38.2695	27.5212	32.1456	20.0968	30.7052	25.1458
Mical3	194401	ENSMUSG00000003178	14.168	42.3907	44.5963	6.1986	15.9946	17.2073	0.9854	8.4934	0.0119	0.9662	1.8044	2.2036	0.9718	4.8173	2.7446	6.5052	0.3773	2.1383	0
Irf3	54131	ENSMUSG00000003184	0.8337	13.432	13.5161	42.3171	41.7383	60.854	46.45	18.8759	30.6786	52.6264	38.9658	86.6742	28.5607	38.7934	26.0807	22.8277	1.854	23.9764	20.3707
Bcl2l12	75736	ENSMUSG00000003190	1.9692	2.0745	1.6424	4.6356	4.4248	7.221	18.0903	7.5611	6.3822	14.1357	3.4077	14.7225	12.7879	16.1777	5.1985	3.5133	9.3267	9.0962	17.0019
Zfp959	224893	ENSMUSG00000003198	0.4144	1.0474	0.1204	0.1034	0.0538	2.1599	14.3184	0.0361	0.0665	0.3407	2.9963	3.8777	2.7848	0.0615	7.3813	0	0	0.4682	6.2892
Mpnd	68047	ENSMUSG00000003199	0.4923	0.6146	0.3502	12.3421	15.6817	18.0858	15.748	30.2341	38.329	20.137	36.663	42.9464	25.5246	41.7215	39.3595	20.533	11.0091	70.1114	52.953
Sh3gl1	20405	ENSMUSG00000003200	78.5131	65.6284	100.42	82.7232	95.5513	87.075	50.9127	27.1275	95.307	131.729	104.792	117.213	69.7028	62.5181	68.5784	30.483	33.4021	91.4707	72.0463
Ebi3	50498	ENSMUSG00000003206	0	0	0	0	0.0162	0.0173	0	0.0213	0.0139	0.0146	0.0177	0	1.1267	0.6257	0.0884	0	0.2615	1.882	0
Ccdc94	72886	ENSMUSG00000003208	33.0941	41.5985	42.9637	20.4555	23.6986	57.4795	23.1023	4.8023	6.8026	19.4758	41.1886	34.7451	20.1855	19.1471	23.7081	0	17.6043	17.779	16.5238
Ranbp2	19386	ENSMUSG00000003226	47.5069	17.8124	29.8045	10.1515	8.9498	20.9641	8.1414	4.8443	6.6089	16.4097	7.6442	0.7611	13.7766	4.8529	20.3123	7.578	25.5125	1.4972	6.1219
Edar	13608	ENSMUSG00000003227	0.1761	0.0734	0.0416	0.1185	0.1172	0.0113	0.0214	0.0731	0.0362	0.0058	0.0437	0.0225	0.0306	0.0583	0.0618	0.1217	0.5746	0.0546	0.0577
Grk5	14773	ENSMUSG00000003228	20.9754	25.7645	27.1569	3.4823	11.8049	0.311	3.0686	0.6549	10.2145	0.0654	1.7492	3.2628	3.5502	0.1285	1.3944	0	1.495	0.0324	1.3604
Dvl3	13544	ENSMUSG00000003233	5.0806	6.2083	14.1414	6.5796	7.4126	4.0376	2.7332	1.8639	1.728	0.8144	1.113	1.8885	3.3549	2.9429	1.4481	19.8978	18.1862	1.3539	6.1629
Abcf3	27406	ENSMUSG00000003234	21.9157	43.9342	79.5641	40.4322	46.8964	51.5444	39.6424	16.0368	8.7054	27.2416	26.5042	21.7273	20.1432	22.2242	15.3824	8.7255	0.7154	18.3158	57.4726
Eif2b5	224045	ENSMUSG00000003235	97.4421	127.761	166.034	94.8326	107.295	88.3813	182.845	240.066	150.218	93.2118	143.254	131.759	74.2988	113.446	141.727	115.121	64.8799	159.089	142.82
Cyth2	19158	ENSMUSG00000003269	46.7799	60.6834	49.9273	37.8168	27.6146	48.9613	35.0073	14.2217	50.7764	25.7333	47.5864	53.3025	11.3273	20.6542	25.1792	8.7374	5.8369	55.9044	40.4117
Sult2b1	54200	ENSMUSG00000003271	20.5617	27.5261	31.2803	2.2018	13.1176	8.6312	0	9.064	1.6677	0.0655	3.0015	0	1.5498	0.6723	1.2382	0	3.5169	3.5244	39.5952
Car11	12348	ENSMUSG00000003273	0.8531	0.0287	0.0241	0.6393	0.0739	0.0316	0	0.1767	0.0156	0.0126	0	0.0446	3.3494	5.9747	2.1404	0	0.2999	0.7378	16.968
Dlgap1	224997	ENSMUSG00000003279	2.2819	1.3393	0.7485	1.1753	4.4349	0.3915	1.1307	2.1762	11.9771	0.3534	1.0978	1.241	1.261	1.7623	0.3456	10.5783	10.4689	14.1363	3.984
Plag1	56711	ENSMUSG00000003282	0.7513	0.1769	1.3464	0.1031	4.0827	0.4121	0.0442	0.1444	5.7263	3.9567	0.1071	0.1633	0.0082	0.523	0.2638	0	0.1558	0.0417	0.0583
Hck	15162	ENSMUSG00000003283	4.5578	0.0184	0.2776	3.4962	0.0359	0.7334	0.024	0.0292	0.0214	0.1506	0.0096	0.0192	0	0.181	0.7656	0	0	8.341	0
Mrpl4	66163	ENSMUSG00000003299	219.814	498.93	242.458	223.44	212.725	376.175	347.08	245.715	284.616	298.517	224.995	295.697	143.776	140.156	106.083	64.599	67.8965	169.974	226.815
Keap1	50868	ENSMUSG00000003308	8.1608	16.1685	17.3866	19.9946	9.2352	14.5982	12.1274	5.6078	1.8866	12.447	13.8486	14.2591	5.324	6.5958	6.2389	2.7769	8.3837	9.4785	35.7366
Ap1m2	11768	ENSMUSG00000003309	32.6963	58.4906	52.6164	82.5931	65.4041	48.4145	19.1795	6.3559	14.0393	48.5046	38.5927	34.0595	38.1096	83.2211	26.4641	40.8512	1.818	42.8644	36.4775
Glg1	20340	ENSMUSG00000003316	26.7821	14.1736	15.0836	40.3115	41.1204	29.19	47.4331	40.571	100.814	39.1253	70.2677	45.675	32.7751	45.3059	37.6575	52.6787	26.7903	52.0373	48.5681
Atp8b3	67331	ENSMUSG00000003341	0.0514	0.0578	0.0349	0.0331	0.0401	0.021	0.0149	0.0528	0.057	0.0157	0.5728	0.0397	2.0104	1.9751	0.7917	0.2578	0	0.3106	0.0284
Btbd2	208198	ENSMUSG00000003344	6.85	1.3284	3.361	12.0311	8.23	8.4875	20.8815	13.0357	8.7716	20.9332	5.1629	11.4193	65.542	51.4763	48.7649	27.6762	0.6118	27.2068	62.9231
Csnk1g2	103236	ENSMUSG00000003345	51.8923	71.24	37.0112	205.239	78.7492	126.662	56.7656	40.9762	47.686	144.113	146.207	131.7	143.939	167.292	88.6461	72.6528	27.0584	56.4595	93.779
Fam108a	216169	ENSMUSG00000003346	457.437	397.385	277.248	225.298	310.229	275.637	164.272	275.12	174.636	368.291	586.03	219.614	265.229	253.672	158.456	65.4983	51.2533	167.972	187.45
Mob3a	208228	ENSMUSG00000003348	0.0176	0	0	0.0056	0.0167	0	0.0214	0.0366	0.0181	0.221	0.0087	0	0.0153	0	0.0275	0	0	0.7444	0
Cacnb3	12297	ENSMUSG00000003352	7.3293	23.0078	13.5784	7.3021	20.3538	13.8181	4.5695	25.4821	7.2333	40.1284	17.2943	37.1905	58.5423	31.7228	20.0236	15.1591	2.1745	14.7998	2.6699
Ccdc65	105833	ENSMUSG00000003354	0.1545	0.0918	0.1178	0.0171	0.026	0	0.0287	0.086	0.2295	0.0162	0.0324	0.0269	0.4375	0.0094	0.0103	0	0	0.8701	0.0913
Fkbp11	66120	ENSMUSG00000003355	40.5491	60.8411	15.6946	22.12	21.2243	9.3851	15.1269	80.15	20.2145	173.532	485.651	280.178	144.388	119.062	60.6766	27.3012	0.4893	5.3929	8.6333
Ddx23	74351	ENSMUSG00000003360	5.324	4.9612	3.6917	3.7611	4.14	2.5603	1.7425	17.2324	9.6661	1.9013	3.4254	4.0424	3.5387	4.0929	1.742	11.9332	11.4494	1.9505	4.9541
Pld3	18807	ENSMUSG00000003363	55.9729	75.7202	28.336	122.134	129.551	97.838	8.3536	7.9518	24.263	16.2546	29.6155	12.0236	6.2495	16.8555	13.1251	1.9113	25.7795	76.5562	64.7164
Grik5	14809	ENSMUSG00000003378	0.4893	1.1152	0.1331	3.0731	1.5638	0.096	0.1514	0.6097	0.2751	1.6812	0.1235	2.0523	6.7525	10.0199	5.2666	2.8413	5.9021	0.4052	3.043
Cd79a	12518	ENSMUSG00000003379	3.6129	0.0759	0	0.0367	0.0855	0.0418	0.0335	0.055	0.0514	0.0167	0.0235	0.0197	0.5628	3.8377	3.2853	0.3322	0.3965	0.0113	0.0794
Rabac1	14470	ENSMUSG00000003380	174.034	288.433	263.177	283.001	401.755	282.606	351.038	385.26	296.937	476.683	502.509	295.717	148.114	134.9	77.5965	86.0914	162.56	296.036	288.93
Etv3	27049	ENSMUSG00000003382	6.232	3.5384	3.8469	1.6557	1.2182	1.8992	0.1989	1.7533	3.5956	4.7426	1.6252	9.7006	2.1228	2.0728	1.0342	4.2456	0.6232	2.6927	0.5833
Prkcsh	19089	ENSMUSG00000003402	49.6182	75.8724	61.7204	117.26	102.428	83.8119	105.117	133.393	137.604	97.6041	200.827	428.722	57.1109	113.144	37.8125	35.9705	20.3078	223.442	191.914
Elavl3	15571	ENSMUSG00000003410	2.301	6.3066	4.2591	4.0157	1.4497	0.3473	2.1729	2.8649	1.3011	0.9651	1.4023	1.09	6.2789	3.3505	4.2509	5.9065	6.1073	1.1117	1.0932
Rab3b	69908	ENSMUSG00000003411	0.5574	4.2652	1.0937	5.204	2.9452	2.0264	3.2877	0.4314	2.1436	2.8007	1.1677	2.4269	1.2522	0.7688	1.4124	2.4067	6.36	0.4736	3.0555
St8sia6	241230	ENSMUSG00000003418	0.1289	0.1257	0.1449	0.1712	0.2161	0.073	1.8259	2.5016	0.1231	0.0214	0.1203	0.0925	0.5369	0.1461	0.235	1.4471	0.7022	0.1461	3.4865
Fcgrt	14132	ENSMUSG00000003420	10.3677	2.1736	2.4019	0.0314	5.6207	2.807	5.844	7.3338	0.1802	1.2298	0.0134	2.4981	0.1015	2.6162	0.7916	0.4736	0	6.2722	0.0105
Nosip	66394	ENSMUSG00000003421	54.0295	43.9071	117.642	31.1803	65.752	53.4798	24.866	33.6563	35.8884	24.8917	25.4745	37.0401	34.5739	31.9025	35.6444	12.89	8.3366	119.917	116.842
Pih1d1	68845	ENSMUSG00000003423	14.768	23.2711	33.4978	15.0397	16.3961	36.1025	46.3047	19.9726	52.3263	42.2131	38.1296	42.7067	39.8221	37.7908	28.2549	16.3085	18.4398	32.0488	105.645
Rps11	27207	ENSMUSG00000003429	1119.46	1658.85	1500.11	2012.96	1177.29	2261.34	1236.79	2176.18	2554.37	1706.34	3983.2	1992.2	1692.22	2097.17	2345.03	742.015	733.04	1695.69	2266.95
Supt5h	20924	ENSMUSG00000003435	283.844	265.321	360.595	115.586	125.773	96.0561	53.7238	43.2941	82.914	102.129	173.149	140.674	100.585	98.0411	63.8102	25.8213	18.0497	151.111	112.004
Dll3	13389	ENSMUSG00000003436	25.9927	8.3877	20.0223	4.4056	14.7553	2.4022	0.0429	0.0366	1.1635	2.094	0.1747	1.9011	2.7112	2.0106	1.2024	0.365	0.5746	0.0137	1.7902
Paf1	54624	ENSMUSG00000003437	17.9014	35.9431	41.9956	16.6144	45.4877	30.9909	12.3076	7.7399	11.9832	30.4677	26.6891	90.2531	33.8828	39.5181	32.0633	23.2224	6.3877	62.5573	63.8134
Timm50	66525	ENSMUSG00000003438	84.9394	211.244	314.732	96.419	102.898	141.961	98.8945	132.477	99.1789	95.9326	89.5837	108.943	144.544	71.1798	56.0021	12.8474	31.5135	86.3565	105.282
Med29	67224	ENSMUSG00000003444	95.3404	124.756	168.968	54.4609	75.139	90.4581	52.8545	155.891	79.1088	64.0998	72.669	46.4709	47.7862	34.7055	57.5515	21.3763	4.7471	25.5139	24.7644
Bicd1	12121	ENSMUSG00000003452	0.4362	0.2082	0.3101	0.6492	0.3795	0.0532	0.2741	0.8691	0.2756	1.0547	0.3229	0.3336	3.3036	1.702	8.688	2.6323	1.8253	1.1842	0.228
Ncstn	59287	ENSMUSG00000003458	15.7563	7.6201	6.4943	29.2673	33.504	20.7627	14.4845	4.4164	7.1295	24.8176	28.2999	58.5104	8.8705	12.1343	23.4634	25.2567	31.2921	40.291	109.371
Pex19	19298	ENSMUSG00000003464	40.3914	46.341	22.5514	31.4558	32.5339	34.5584	28.9854	9.5149	59.9119	47.1026	7.0384	17.0868	22.8986	24.6332	16.8994	5.3274	3.0986	27.4336	17.0407
Phyhip	105653	ENSMUSG00000003469	0.0243	0.0442	0.065	1.7917	4.2622	0.0081	0.0195	0.04	0.024	0.0195	0.0206	0.7334	0.0729	0.2593	0.0785	0	0.2311	2.8617	0.0185
Crhr2	12922	ENSMUSG00000003476	0.0757	0.054	0.0361	0.07	0.0891	0	0.0452	0.0425	0.0397	0.02	0.0179	0.0834	1.5029	0.6932	0.0943	0	0.6828	0.0135	0.0673
Inmt	21743	ENSMUSG00000003477	0	0.0307	0	0.0302	0.0514	0	0	0.0322	0	0	0	0	0	0.0151	0.0108	0	0	0.0109	0
Cyp4f18	72054	ENSMUSG00000003484	0.0724	0.0207	0.0136	0.0329	0	0.0105	0.0542	0.0165	0	0	1.0422	0.065	0.0171	0.0128	0.0273	0	0	0.0544	0.0347
Impdh1	23917	ENSMUSG00000003500	106.526	190.731	160.983	53.9906	90.7615	92.8481	18.6745	24.3053	28.1734	20.7982	35.1172	72.3276	24.4134	24.0133	18.7135	5.5872	0.3272	23.3141	27.0051
Psg18	26438	ENSMUSG00000003505	0	0	0	0.0064	0.0053	0	0	0	0	0.006	0	0	0	0	0	0	0.1445	0.0072	0
Dusp3	72349	ENSMUSG00000003518	3.1904	0.3854	0.3344	0.3646	0.2858	1.4195	0.1911	4.3953	0.1969	0.1424	6.4186	0.2004	3.7209	8.4624	3.7665	5.6076	2.1065	8.3488	17.0588
Prodh	19125	ENSMUSG00000003526	7.7501	4.2426	9.5115	13.7207	14.0115	19.8801	6.2741	9.6106	21.8088	15.6986	12.6634	16.427	20.3592	14.3502	9.3017	7.5726	0.4992	36.8312	12.2602
Dgcr14	27886	ENSMUSG00000003527	15.9598	18.6894	24.7782	25.6483	36.5592	30.078	20.7341	3.3656	54.6536	22.7236	21.6743	15.8105	12.8913	9.7727	17.3513	2.0624	4.5615	14.6364	33.9847
Slc25a1	13358	ENSMUSG00000003528	0.0577	0.0107	1.2701	59.1948	25.9786	57.8472	21.0711	45.7442	31.7482	52.6551	85.8659	116.212	28.5333	25.2845	15.122	62.7191	7.8729	55.1017	77.2451
Dgcr6	13353	ENSMUSG00000003531	5.9599	21.8032	9.2988	43.7954	6.8806	28.1639	23.311	37.4078	24.7925	52.0684	44.3388	32.6499	30.3433	21.9378	11.0685	1.3905	7.7992	6.0034	24.5439
Ddr1	12305	ENSMUSG00000003534	22.8863	12.6049	19.6601	4.7369	0.2149	1.037	0.5443	1.2715	0.1274	1.0206	7.0699	0.96	19.1207	14.5586	11.9194	7.2973	2.4298	1.9681	7.818
Ier3	15937	ENSMUSG00000003541	0.7007	0.018	5.6847	11.5337	1.702	10.4952	1.3268	8.8354	1.3059	12.0729	8.4577	0	15.8967	12.2167	3.0071	0.8069	0	1.0717	12.4914
Fosb	14282	ENSMUSG00000003545	0.446	0.1802	0.1232	0.4353	0.1801	0.3221	0.4169	0.1905	1.3939	0.0594	3.0752	0.2453	0.2159	0.1194	0.3904	46.7673	0.5436	0.0971	28.0932
Klc4	74764	ENSMUSG00000003546	2.735	4.5433	18.9639	0.7887	3.8952	6.5411	2.0786	3.4302	0.2914	1.3977	1.3037	10.7565	5.2273	2.2226	1.1149	0	0.2989	12.0976	13.43
Ercc1	13870	ENSMUSG00000003549	12.7595	18.8426	24.8455	18.7172	15.9401	14.9489	23.6293	41.7297	12.0445	31.6517	24.024	40.3906	25.9654	36.7369	8.297	3.3417	17.4561	21.7611	36.4491
Cyp17a1	13074	ENSMUSG00000003555	0.0258	3.2184	0.0115	0.0172	0.0159	0	0	0.0193	0	0.008	0.0182	0.0113	0	0.0117	0.0512	0.2025	0	0	0.0202
As3mt	57344	ENSMUSG00000003559	0.1707	9.863	7.7615	32.6517	13.9839	22.5126	13.0376	5.7828	0.3412	16.0217	55.4192	16.0551	3.9199	3.8672	13.4343	0.1949	0	19.2676	24.428
Homer3	26558	ENSMUSG00000003573	5.3048	3.8697	0.8894	1.7945	9.1245	2.7622	2.592	4.1293	1.6648	3.1942	2.3285	2.193	3.2787	2.5149	5.1169	0	0.1476	17.346	15.5124
Crtc1	382056	ENSMUSG00000003575	3.6879	2.2438	3.5088	1.0636	3.4937	1.7624	4.563	2.5951	0.0779	10.4706	0.8989	0.5386	2.697	6.9692	5.1944	1.7427	0.6932	6.761	1.8701
Rnf215	71673	ENSMUSG00000003581	0.9651	0.5565	0.798	7.1922	4.2435	5.8473	0.3546	0.0595	0.0317	12.0683	7.6775	4.4386	1.2867	1.5062	1.5427	4.129	0.5098	6.9339	9.7118
Sec14l2	67815	ENSMUSG00000003585	1.0961	1.5137	1.7311	4.8062	1.3499	0.0657	0.0221	0.1134	0.0174	4.7965	3.0266	1.7801	0.3592	0.1937	0.1111	0.1516	0	2.7275	2.035
Aven	74268	ENSMUSG00000003604	26.4425	73.4679	36.2528	20.7475	13.3652	7.318	2.0109	3.7395	5.8123	5.1529	5.0427	4.4554	3.8427	4.4104	11.4571	4.3368	5.9118	10.8206	14.8259
Cp	12870	ENSMUSG00000003617	0.5225	0.6367	0.1886	0.523	0.2366	0.1864	0.4724	1.3516	0.4983	0.2413	0.3125	0.4955	0.2974	0.4651	0.1358	1.1174	0.8725	0.3075	0.2253
Crot	74114	ENSMUSG00000003623	14.3024	4.7737	10.7835	2.2009	4.6176	14.7805	2.1401	0.3145	4.7199	39.3604	16.075	2.2669	12.1885	11.1818	13.86	9.0713	2.3127	5.0729	4.9046
Rps6ka1	20111	ENSMUSG00000003644	3.8672	14.8222	120.057	176.275	116.374	76.7216	72.9102	59.4411	71.7731	117.156	207.304	151.989	82.9041	95.5576	40.051	52.2773	76.3947	268.587	144.649
Calb2	12308	ENSMUSG00000003657	0.0774	0.0127	0	6.8771	0.0355	3.3523	0.0599	0.156	0.0337	0.0353	0.0488	0.0357	0.777	0.0636	0.5345	0.2878	0	13.4856	22.7561
Snrnp200	320632	ENSMUSG00000003660	77.3849	107.601	97.2449	77.4611	77.0183	121.562	82.6242	51.4446	162.186	80.127	107.508	108.55	112.462	135.811	173.28	101.831	88.0845	200.236	162.593
Ciao1	26371	ENSMUSG00000003662	73.6565	46.1652	48.2308	56.4558	17.9847	86.4141	53.3661	26.8899	34.9888	31.7438	35.3707	24.5203	25.7489	17.876	24.3376	14.219	21.4144	28.1304	30.3528
Has1	15116	ENSMUSG00000003665	0	0.053	0	0.0244	0.0141	0	0.0229	0.0122	0	0	0	0.0266	0.3812	0	0.0156	0	0	0.0063	0.0102
Taf6l	225895	ENSMUSG00000003680	46.5057	37.1965	40.9826	25.2147	41.8321	35.4107	17.8248	12.9882	20.2543	8.3125	53.892	17.5216	11.2435	17.3047	10.1195	10.6653	8.6777	38.5895	69.8371
Insig2	72999	ENSMUSG00000003721	1.8667	5.6896	1.9158	0.0508	0.0167	4.7819	5.8094	0	7.9034	1.6868	6.0102	7.2782	8.8613	4.4875	10.2993	3.4069	8.3322	0.4507	6.7153
Kpna6	16650	ENSMUSG00000003731	11.2954	8.8744	30.8808	41.0444	30.6069	71.4789	22.5639	19.0877	18.4317	55.7603	22.9862	74.8716	56.7432	29.005	33.8163	23.2224	23.9199	21.9853	26.1886
Man1a	17155	ENSMUSG00000003746	0.8078	0.6821	2.3149	5.7369	4.5288	0.1977	5.8352	2.2865	1.4158	0.349	1.2536	2.8936	1.9728	0.7714	1.8997	33.2153	24.2945	0.9026	1.2819
Itpkc	233011	ENSMUSG00000003752	19.7469	19.4168	33.9068	22.6597	21.403	12.4441	5.0854	0.594	5.1432	14.1392	3.8743	5.5039	2.5391	5.4353	1.4667	2.5991	3.8632	10.7348	11.7932
Adck4	76889	ENSMUSG00000003762	25.2553	19.338	16.1172	17.7382	18.7335	5.4985	7.0091	22.631	7.1858	15.3352	14.623	11.8327	7.7041	10.6071	5.3593	3.5098	12.2791	11.5172	35.2577
Brd8	78656	ENSMUSG00000003778	54.3647	40.7361	30.3877	34.2968	32.6798	34.287	42.8979	24.4619	55.6555	29.5349	37.8825	38.0732	26.7756	35.2288	66.9915	29.2158	84.9589	67.8803	109.302
Kif20a	19348	ENSMUSG00000003779	58.2372	86.2675	48.8076	17.6431	44.0431	64.6	40.3185	18.2261	43.7993	62.2727	25.7281	18.8576	24.6542	17.8105	45.4092	21.8422	15.9357	34.5033	27.5626
Farsa	66590	ENSMUSG00000003808	56.1944	70.8634	93.4187	49.8808	59.7136	76.5294	24.8822	8.9466	50.844	48.7881	41.0943	57.054	37.8676	48.1765	42.3648	28.8509	44.5965	54.7359	77.7662
Gcdh	270076	ENSMUSG00000003809	16.8069	17.7343	10.5874	23.5523	47.1128	16.2448	18.2723	6.1253	7.3914	26.3564	11.0314	2.5758	8.7926	9.6134	6.5724	23.8812	13.1999	34.0447	28.4189
Mast2	17776	ENSMUSG00000003810	16.2819	17.0337	2.0089	23.8762	24.2547	11.8553	54.9545	13.6758	15.3665	37.4565	19.9893	34.2622	18.8273	13.7735	19.9277	11.8271	9.659	46.1169	34.5366
Dnase2a	13423	ENSMUSG00000003812	1.3698	2.4936	3.5253	1.4201	25.7687	10.2467	10.1753	5.9637	11.1413	0.3454	1.9011	10.2619	5.1003	8.8492	6.8783	8.9833	6.9181	20.7859	16.561
Rad23a	19358	ENSMUSG00000003813	2.012	4.5177	2.9468	2.976	8.0796	6.5479	16.9109	1.6288	5.1904	8.469	2.1643	5.7364	4.0895	3.6175	3.6676	0.3193	0	3.4849	6.9933
Calr	12317	ENSMUSG00000003814	44.9999	22.9866	129.014	179.637	158.166	142.652	270.867	50.5693	161.675	410.631	448.606	750.943	183.62	204.374	165.21	225.115	139.054	445.382	581.961
Syce2	71846	ENSMUSG00000003824	51.4457	35.6464	223.034	78.3193	48.6664	38.8042	105.296	79.5486	66.3	30.6681	27.6613	8.5087	113.168	128.764	144.288	23.4385	35.6787	16.4295	22.8576
Nfat5	54446	ENSMUSG00000003847	4.8604	1.3658	1.3377	0.9307	1.1242	0.5217	7.0798	5.927	0.6264	0.175	1.6283	0.4699	4.9099	5.3927	11.2659	1.8108	12.3136	17.3199	2.1743
Nob1	67619	ENSMUSG00000003848	85.5125	88.1993	106.88	46.4727	54.3012	79.4795	41.7505	34.7641	78.421	59.7758	62.2135	55.5503	61.0051	40.5812	76.1226	29.3891	24.6951	58.4018	63.8738
Nqo1	18104	ENSMUSG00000003849	0.9492	1.3553	3.6309	2.8859	11.1972	1.1734	16.744	8.4839	2.3743	0.5922	0.5194	0.8519	8.357	3.9762	10.1944	25.7507	0.197	76.3988	104.132
Ppfia3	76787	ENSMUSG00000003863	0.9705	1.1306	0.3216	0.8267	0.6373	2.5798	0.7847	0.5404	1.2748	0.8022	0.8422	2.2345	1.981	1.9913	0.5874	1.5643	3.1833	1.591	6.5393
Gys1	14936	ENSMUSG00000003865	17.862	8.4138	10.7625	8.1604	8.6811	8.0227	18.0289	5.748	0.6368	7.5624	8.9076	1.9805	3.5094	7.1727	7.3396	3.368	1.9091	34.0206	51.3258
Ruvbl2	20174	ENSMUSG00000003868	185.911	147.939	301.479	166.548	247.735	447.25	345.862	235.478	367.837	193.174	216.157	254.028	262.194	360.576	221.101	55.4834	41.3737	174.22	131.304
Lin7b	22342	ENSMUSG00000003872	0.1236	0.2174	0.081	0.5098	3.516	3.075	1.0259	0.529	1.8816	0.0508	1.832	4.758	0.164	0.0157	0	0.2756	0	0.5254	27.0252
Bax	12028	ENSMUSG00000003873	33.9925	55.2112	107.962	57.0845	78.3994	127.093	33.7614	45.7965	57.7398	49.8029	30.7527	55.2053	195.512	145.654	134.703	15.7758	39.1397	186.162	315.763
Il7r	16197	ENSMUSG00000003882	0	0.0096	0	0.0126	0.0134	0.0246	0	0.1018	0.0131	0.0142	0.0162	0.0384	0.0243	0.0279	0	0	0	0.0119	0.0096
Tfam	21780	ENSMUSG00000003923	16.1621	12.5027	20.039	33.7675	21.1416	29.7177	54.2328	68.1271	68.02	46.9286	45.6251	25.7749	49.2279	46.3489	141.006	37.3791	39.658	11.1147	16.8003
Zfp81	224694	ENSMUSG00000003929	8.4432	2.1085	12.9321	0.3456	10.4265	1.6085	9.8169	1.865	22.391	3.4416	0.168	0.4348	1.636	0.1426	4.9834	0	6.9718	0.0591	0.0961
Efnb3	13643	ENSMUSG00000003934	1.5837	1.2105	0.8264	1.0921	0.907	3.3585	3.4813	3.963	9.5981	3.4514	6.3416	1.7826	5.0119	2.6022	3.0747	8.1686	12.8371	3.8562	7.7765
Mmd	67468	ENSMUSG00000003948	0.2191	0.0884	0.0371	0.0642	0.0569	0.0081	0.0585	1.1373	3.1575	0.0097	1.4066	0.0344	0.9403	0.0567	0.749	0.1936	1.8486	3.4896	4.6845
Hlf	217082	ENSMUSG00000003949	0.8143	0.3024	1.5602	1.7435	2.5963	1.0902	0.1809	0.2123	0.153	0.06	0.2053	0.3024	0.4837	0.4343	0.4713	0.9617	0.6828	0.5333	0.1794
Fam162a	70186	ENSMUSG00000003955	1.8426	0.1161	78.9659	62.5489	42.3876	19.5634	57.5036	40.7263	77.9364	97.0041	98.4298	98.4998	205.012	239.786	400.147	29.2515	7.9735	156.772	87.5174
Rpl8	26961	ENSMUSG00000003970	4804.84	9764.58	9644.71	5241.84	6489.2	11778.5	4557.89	8369.47	7154.45	5256.33	8638.57	11847.8	6122.16	9717.85	7375.51	1677.32	1923.23	9025.86	8505.16
Grm3	108069	ENSMUSG00000003974	0.1223	0.1061	0.0629	0.4296	0.2851	0	0.5039	0.2772	0.1661	0.0557	0.0838	0.1652	0.0578	0.1464	0.0559	2.2349	1.5268	0.1419	0.2003
Ssbp2	66970	ENSMUSG00000003992	0.1998	1.3283	0.1942	0.0963	0.1525	0.021	0.062	2.2557	0.0203	2.1697	0.6695	7.0673	5.8645	5.1255	2.6436	2.0364	8.5282	1.7508	0.3263
Fancl	67030	ENSMUSG00000004018	11.666	5.6976	8.4593	7.0471	6.4059	9.7909	14.8198	19.8605	12.3509	14.4923	6.2019	7.9081	16.7479	18.5323	23.7744	7.4165	7.5833	19.3831	5.7579
Fam5b	240843	ENSMUSG00000004031	0.2436	0.0654	0.1476	0.5599	0.4402	0.0339	0.2571	0.3696	0.3084	0.0808	0.335	0.3065	0.3386	0.0455	0.214	3.6217	3.1616	0.2435	0.2909
Gstm5	14866	ENSMUSG00000004032	0	1.262	0.0171	4.5047	0.0471	3.6475	0.0581	0.0413	0.0371	0.3483	11.9513	3.3976	6.7661	9.9823	12.8629	0.5043	0.3077	6.0019	3.46
Gstm7	68312	ENSMUSG00000004035	0.0392	0	0.0139	11.7802	3.4468	24.7112	0.9228	0	1.4813	0.0532	1.5504	0.0367	1.612	1.9583	0.0323	13.0841	16.8151	0.0478	0.0161
Gstm3	14864	ENSMUSG00000004038	0.0205	0.0398	0.0165	0.2748	0.0212	0	5.9766	0.0732	0.0565	0.0133	0.186	0.0399	1.3139	4.5883	0.3982	0	0.5713	0.1523	0.5056
Stat3	20848	ENSMUSG00000004040	5.8467	12.9612	34.5784	79.7241	61.689	57.5919	32.6334	0.9878	51.566	57.7507	31.9549	15.8697	2.895	2.8363	3.5132	52.7653	67.6862	21.7901	21.9195
Stat5a	20850	ENSMUSG00000004043	1.3384	0.9619	12.8484	2.6738	8.8883	10.6915	0.1929	0.2925	0.1206	6.2354	3.6603	0.2025	0.7659	1.3501	1.3123	1.7034	1.2929	0.2868	1.4932
Ptrf	19285	ENSMUSG00000004044	1.7118	1.9191	13.4932	2.4259	3.3738	2.7881	0.1668	1.5361	0.41	0.2495	1.3542	6.7954	0.4918	0.7162	1.1633	3.7091	2.3104	6.9427	10.2373
Map3k11	26403	ENSMUSG00000004054	15.9912	8.8789	23.1634	28.0039	12.4395	23.0696	14.9676	4.5947	22.0621	32.792	22.7002	18.8746	19.3851	12.0788	8.8211	2.5068	12.9108	19.0994	50.5064
Akt2	11652	ENSMUSG00000004056	40.3798	44.3074	122.576	61.0199	61.5913	171.191	60.1258	17.4793	59.9338	48.7664	32.3319	57.613	34.0761	22.1313	21.2987	16.7083	53.3699	64.2599	53.1176
Dnaja3	83945	ENSMUSG00000004069	27.1344	41.0118	53.3439	40.3792	41.2757	36.3766	13.9008	25.3053	67.2238	47.7335	23.6	17.5627	30.8751	35.6811	57.4321	23.8665	14.1043	23.2046	10.4256
Hmox2	15369	ENSMUSG00000004070	5.9184	7.8107	5.5289	18.884	13.3456	19.2046	3.9685	0.6064	16.5209	10.9165	22.748	9.134	10.3028	15.13	14.3445	1.2316	1.4627	11.2301	34.019
Cdip1	66626	ENSMUSG00000004071	18.5283	21.8552	20.5974	13.1651	18.9918	16.82	10.633	19.039	6.3263	30.9336	21.4769	14.9758	14.1578	15.3115	22.1286	10.4771	22.7231	40.2387	13.5919
B230120H23Rik	65964	ENSMUSG00000004085	12.6215	5.0625	0.9004	1.2991	2.1916	1.5431	1.443	1.69	0.9946	2.1233	1.4821	1.6043	8.4264	5.8833	6.6803	6.3898	20.1031	14.2689	15.8865
Cwc15	66070	ENSMUSG00000004096	280.544	358.645	220.606	98.3245	166.068	236.602	170.727	175.91	169.628	182.289	169.525	143.26	109.83	108.687	103.242	111.443	28.6785	134.243	106.84
Col5a3	53867	ENSMUSG00000004098	7.8331	9.9273	7.7152	1.9779	11.0518	0.43	0.906	0.2166	0.1795	0.253	0.0876	0.196	0.0898	0.1065	0.2221	0.9098	1.2463	0.1252	0.0972
Dnmt1	13433	ENSMUSG00000004099	15.1484	21.5186	14.5658	34.6563	50.0274	31.6724	91.4169	56.1907	17.437	39.6735	25.9951	145.34	73.1261	95.3721	90.3148	26.9499	14.8424	127.064	135.065
Ppan	235036	ENSMUSG00000004100	215.331	477.608	93.8034	144.01	124.675	192.557	262.45	67.7174	169.089	211.613	161.038	279.742	133.889	183.33	118.114	66.0885	68.9252	281.157	185.664
Angptl2	26360	ENSMUSG00000004105	0.0526	0.0311	0.0204	0.0257	0.021	0	0	0	0.0203	0.012	0.0234	0.0089	1.5945	0.0135	0.7931	0.1851	0	0.1722	0.0198
Cacna1e	12290	ENSMUSG00000004110	0.2471	0.1424	0.1449	0.1191	0.2091	0.0332	0.1274	0.1987	0.1292	0.0641	0.1765	0.185	0.1268	0.1594	0.0646	0.3618	0.7022	0.1124	0.0748
Cacna1b	12287	ENSMUSG00000004113	3.1443	0.3124	0.1568	0.2908	0.2235	0.0474	0.1886	5.2132	0.1927	0.0539	0.121	0.2656	7.4848	9.7487	7.2227	0.4939	0.832	0.1549	0.08
Trmt10a	108943	ENSMUSG00000004127	16.9741	12.3633	19.1313	26.9982	15.0779	19.9938	12.4999	17.4084	33.7147	5.9231	8.0824	10.8381	8.085	5.9767	18.0847	3.3514	1.2583	5.6137	3.6699
Etv1	14009	ENSMUSG00000004151	0.1505	0.0655	0.1783	0.2798	0.4324	0.6074	9.0421	21.4899	10.8962	0.0817	0.1076	0.341	5.2508	1.7316	10.189	6.0938	6.3631	1.2111	3.29
Kifc2	16581	ENSMUSG00000004187	2.4548	2.4275	0.8729	53.6344	14.3985	18.7865	15.8852	16.2926	27.6568	77.7386	65.653	61.1644	59.2397	52.9544	40.8217	34.2407	30.0825	23.531	47.2267
Psap	19156	ENSMUSG00000004207	102.47	110.448	235.506	231.899	287.352	204.341	45.7639	9.2998	20.2771	31.7497	17.0877	26.3256	12.9603	20.7968	8.7596	11.2267	24.6447	55.424	55.9779
Ikbkg	16151	ENSMUSG00000004221	9.6856	20.5822	24.0413	6.9778	10.7464	24.2589	26.4316	1.4746	1.8086	5.7177	6.3945	7.1657	6.2343	9.7813	12.6078	1.7034	32.8979	3.1208	8.0271
Pax2	18504	ENSMUSG00000004231	0.6389	0.5513	0.4359	0.4402	0.7621	0.1888	0.2835	0.7145	0.3807	0.2198	0.3668	1.2511	0.2879	0.202	0.4303	1.6127	2.3104	0.2832	0.3146
Wars2	70560	ENSMUSG00000004233	20.9745	31.7352	15.195	8.6994	17.9318	50.3517	7.7007	0.8019	22.8394	9.9937	4.2257	3.7668	3.7093	1.15	1.4481	2.5068	0.6941	0.5278	0.2465
Atn1	13498	ENSMUSG00000004263	22.1266	46.3744	114.085	32.4591	54.8229	26.601	9.4848	7.4669	7.2556	7.485	3.0638	18.8265	3.5176	4.246	3.7127	5.9407	4.4356	13.5494	31.5449
Phb2	12034	ENSMUSG00000004264	117.586	115.865	124.816	311.676	271.232	287.591	183.922	120.259	173.234	300.73	182.232	251.352	178.715	308.638	313.214	79.6719	55.4217	297.511	254.959
Ptpn6	15170	ENSMUSG00000004266	8.3237	6.834	9.3861	12.6056	11.8508	10.78	9.0389	19.4276	28.631	12.0615	1.7448	3.691	7.9704	11.2286	7.0379	13.9253	0.3243	29.5895	16.5739
Eno2	13807	ENSMUSG00000004267	1.4421	2.0683	1.8489	1.0262	12.4866	1.8438	0.0757	0.1109	0.1303	2.0669	0.0706	0.0586	0.12	0.0635	0.202	0.5327	0.4427	0.5519	0.1893
Emg1	14791	ENSMUSG00000004268	703.875	607.859	404.719	220.497	311.85	462.709	319.585	154.428	416.888	497.81	350.999	375.251	465.26	345.316	433.353	242.383	106.154	263.831	204.725
Lpcat3	14792	ENSMUSG00000004270	37.9883	96.4261	178.056	127.265	258.162	244.117	28.0417	12.0913	14.1027	106.812	39.324	58.0753	14.2945	13.4136	7.7716	22.2784	10.0137	74.0909	58.5047
Atp6v1f	66144	ENSMUSG00000004285	69.0538	127.995	81.0234	122.276	176.859	122.624	148.524	133.746	121.246	119.717	360.116	271.273	161.696	154.494	163.78	48.8554	117.245	147.52	125.152
Il12b	16160	ENSMUSG00000004296	0.0683	0.1174	0.0385	0.0775	0.0286	0.0099	0.0511	0.0777	0.0531	0.0297	0.0614	0.0409	0.0323	0.0481	0.0171	0	0.1599	0	0.0328
Clcn5	12728	ENSMUSG00000004317	16.7854	41.6451	16.9501	1.9549	1.1828	4.8283	21.5402	7.89	4.1938	40.0993	76.3769	48.1156	12.5991	3.8414	21.2625	2.2349	10.0334	2.5861	4.5064
Clcn3	12725	ENSMUSG00000004319	9.4543	22.0007	32.0644	6.0382	4.0759	8.1896	24.6271	23.4828	23.9987	20.164	11.848	14.8103	21.7556	23.591	50.6892	17.2169	19.5137	25.8309	9.7203
Hif3a	53417	ENSMUSG00000004328	0.6768	1.0893	0.1895	0.2679	0.941	0.0332	0.4883	9.3399	0.6892	0.0641	1.3559	0.4239	6.5694	5.1944	6.4695	1.628	0.983	10.3264	10.6839
Gpx6	75512	ENSMUSG00000004341	1.4317	0.0285	0.0181	0.0142	0	0.0133	0	0.0499	0.0378	0.0528	2.5704	0.0801	0.5667	0.0178	1.0333	0.3225	0	0	0.0712
Gpx5	14780	ENSMUSG00000004344	0.0959	0.3451	0.1043	0.1384	0.1318	0.3442	0.0888	0.1576	0.1134	0.0235	0.353	0.1334	0.0538	0.0877	0.0249	0.77	0.2349	0.0679	0.0848
Pde1c	18575	ENSMUSG00000004347	0.6273	2.3387	0.0446	0.342	0.2503	0.0405	0.197	0.1996	0.1624	0.0681	0.1655	0.3528	0.104	0.2228	2.2558	1.7774	0.7342	0.1162	0.1031
Utp20	70683	ENSMUSG00000004356	44.2198	45.4685	38.2241	48.8272	10.7871	43.3181	39.6938	24.5103	31.2608	25.024	42.3305	27.5584	47.3194	34.9992	46.4147	14.0787	7.0033	45.8316	62.8067
Spic	20728	ENSMUSG00000004359	177.333	407.171	400.012	78.6831	66.041	171.213	9.2072	0.042	0.8506	0.0184	0.0893	0.787	0.0084	0.0246	0.0067	9.8233	9.3719	31.0473	12.4135
9330159F19Rik	212448	ENSMUSG00000004360	0.2113	0.1467	0.0729	0.1579	0.1172	0.1128	0.0643	1.6695	0.0904	0.0582	0.1398	0.1012	0.3676	0.2234	0.0206	0.1217	0	0.2117	0.1402
Cul3	26554	ENSMUSG00000004364	35.7425	72.904	118.927	27.6825	36.4608	96.7048	70.5602	64.3244	58.288	46.6521	25.1656	43.3357	76.4252	29.5559	71.2181	62.2489	32.8899	28.4829	18.7741
Sst	20604	ENSMUSG00000004366	0.8124	0.0483	0.867	7.2237	0.9847	0	0.1811	0.3618	0.6662	0.0256	0	1.0594	0.3944	0.2981	3.2494	8.5008	9.2705	0.0638	0
Il11	16156	ENSMUSG00000004371	1.7131	2.8601	1.2912	0.5682	1.2584	0.3924	0.2223	1.2441	0.4686	0.4939	0.5485	0.325	0.4104	2.218	0.7991	1.0469	0.5379	0.3691	0.5071
Large	16795	ENSMUSG00000004383	0.1901	2.1094	0.1	3.679	0.1518	0.5962	6.7938	2.8581	0.1072	11.1926	6.2445	15.9928	0.4897	6.5851	8.8878	32.8164	0.4978	2.887	7.8302
Ddx56	52513	ENSMUSG00000004393	69.3495	82.5265	47.0032	97.3249	132.512	116.985	40.4714	69.7929	101.267	80.2374	125.311	105.847	42.6711	81.2333	79.6685	7.7818	17.3485	57.6936	156.14
Tmed4	103694	ENSMUSG00000004394	14.9124	5.514	17.3722	9.2093	33.4218	20.6284	29.2313	26.0951	41.127	41.1145	21.3415	2.0596	24.1223	18.3583	26.5507	12.2299	4.2342	10.8252	3.0582
Emid2	140709	ENSMUSG00000004415	4.5277	8.0137	1.6059	1.2849	1.2666	1.9817	0.663	1.5138	0.731	1.5292	1.7429	1.4209	1.0788	0.8833	0.4047	1.1618	1.3864	0.4164	0.6851
Bid	12122	ENSMUSG00000004446	1.515	3.9205	23.4293	5.604	7.8001	8.7826	7.0783	1.189	0.034	3.207	5.9084	1.7415	32.2942	17.6398	31.1755	28.0484	102.413	30.1832	43.9963
Ralb	64143	ENSMUSG00000004451	3.0051	2.4966	4.9155	39.0614	59.3087	19.6912	1.1711	2.7434	1.4301	13.345	20.0379	23.9248	2.1554	3.4676	3.5399	7.2782	2.3368	17.5478	18.2761
Ppp1cc	19047	ENSMUSG00000004455	73.9156	116.597	60.6671	24.3679	37.3759	32.0142	43.4763	28.2909	22.6765	33.9372	22.7165	46.79	22.1608	21.9762	26.5219	19.3606	11.6978	20.2533	36.9617
Dnajb11	67838	ENSMUSG00000004460	43.1417	64.1429	59.0858	26.0614	35.624	41.1679	87.9872	13.7468	37.0109	119.475	121.874	101.494	26.801	17.9756	25.9049	29.5323	8.8338	55.7031	29.0747
Tbccd1	70573	ENSMUSG00000004462	17.7938	39.8089	26.504	6.2114	0.5312	38.8164	22.3008	1.8243	0.4666	7.717	20.6134	6.8184	8.0356	3.2507	14.7513	48.1332	0.2891	6.1635	0.9295
Clec11a	20256	ENSMUSG00000004473	0	0.0107	0.1142	0.0667	0.0268	0	0.0272	0.0299	1.7103	0	0.0206	0.0197	0.0287	1.174	0.5945	0.4633	0.1799	0.2446	0.0239
Zfp324	243834	ENSMUSG00000004500	0.0775	0.0872	0	5.5915	1.1445	2.1547	0.3257	0.4844	0.0096	3.5207	4.9128	0.6027	0.4938	0.9458	0.4739	0.3292	0.1664	15.1619	1.9488
Gab2	14389	ENSMUSG00000004508	0.5393	0.4429	0.8291	0.1125	0.3691	2.5909	0	0.0211	0.038	0.0157	1.5001	0.8139	0.0288	0.0147	0.0083	0	0	0.0227	1.939
Coro1c	23790	ENSMUSG00000004530	36.2449	53.5179	51.4046	136.735	141.003	168.803	77.1632	41.832	83.1088	91.8118	85.1379	108.512	53.971	48.1213	37.6101	34.2779	21.4144	67.075	93.1315
Tax1bp1	52440	ENSMUSG00000004535	94.2054	103.673	121.913	40.4478	21.7807	85.8448	112.058	66.4755	79.4662	57.8992	31.2134	39.1087	40.1965	25.2453	50.696	23.6382	31.515	33.8937	22.1279
Psg17	26437	ENSMUSG00000004540	7.599	0	0.0254	0.0083	0.0091	0	0.027	0	0	1.947	0	0.0103	0.01	0	0	0	0	0	0
Psg19	26439	ENSMUSG00000004542	0.1937	0.0652	0	0.2313	0.0167	0.0226	0.343	0.0244	0	0.064	0.0437	0.0112	0.0077	0.0291	0	0.1217	0	0	0.0082
Ctse	13034	ENSMUSG00000004552	0	0.0106	0.0095	0.0049	0.0139	0.0111	0.0167	0.0119	0.0117	0.0059	0.0212	0.0613	0.012	0.0092	0.0159	0	0	0	0.017
Ndrg2	29811	ENSMUSG00000004558	0.1128	0.0536	7.7393	0.4433	4.0108	0.2996	0.1006	3.7679	0.0483	0.0213	0.0213	0.0353	5.8326	7.898	14.2755	1.0895	0.6436	2.3582	0.96
Mettl17	52535	ENSMUSG00000004561	10.1941	8.0959	48.3903	20.3798	15.2438	11.2408	8.9172	13.9156	7.0391	16.3194	9.3778	2.4878	14.1836	25.8942	22.2127	4.0843	12.8775	9.1222	24.2127
Arhgef40	268739	ENSMUSG00000004562	0.2349	0.1358	3.4716	8.7833	0.4968	0.6068	0.0587	1.404	0.051	1.2907	1.7481	0.0392	1.5669	5.4808	4.1055	0.5265	0.9956	0.0542	0.0789
Pnpla6	50767	ENSMUSG00000004565	7.9433	14.5004	29.6688	40.4339	57.4138	57.8294	37.7857	35.7431	29.2417	38.7231	49.7791	40.0451	14.0897	43.6817	29.4522	27.3045	5.8369	70.6316	108.424
Mcoln1	94178	ENSMUSG00000004567	2.1889	2.1636	1.3657	3.3036	5.3011	5.3531	5.8084	4.7852	7.137	17.5337	22.1119	19.7723	2.7385	3.4272	4.6905	3.1964	8.263	13.2662	8.2363
Arhgef18	102098	ENSMUSG00000004568	5.9274	7.649	9.8116	1.5632	3.6503	30.4071	24.9407	2.531	23.7564	15.3699	10.1278	12.834	19.8413	15.9157	18.9476	17.2331	11.3224	64.2661	73.4057
Pkn2	109333	ENSMUSG00000004591	18.2745	34.3561	29.2281	22.0579	34.3206	29.1807	16.5989	22.9937	37.0763	3.8604	9.5856	8.5095	23.6485	10.5154	29.1959	19.8743	56.6685	7.993	1.7341
Cd33	12489	ENSMUSG00000004609	0.0862	0.1278	0.0107	0.0193	0.0658	0	0	0.0309	0.0116	0.0054	0.0389	0.0163	0.0245	0.0194	0	0	0	0.0139	0
Etfb	110826	ENSMUSG00000004610	70.7433	203.993	211.289	282.771	353.954	483.403	197.385	282.208	215.739	161.097	396.392	386.933	50.509	99.6705	42.4499	53.3733	39.4798	266.725	410.124
Nkg7	72310	ENSMUSG00000004612	0.095	0	0	0	0.0173	0.0241	0	0	0.0394	0.0176	3.3201	8.5588	0	0	0	0	0	0	0
Lim2	233187	ENSMUSG00000004613	0	0	0	0	0	0	0	0	0	0	0	0	0	0	0	0	0	0	0
Stxbp2	20911	ENSMUSG00000004626	7.5947	17.6375	14.0765	31.0981	43.9772	26.4008	37.0708	47.8451	27.0219	79.8251	118.262	61.6543	20.9535	70.8877	16.7408	11.577	11.2345	113.793	83.9478
Pcp2	18545	ENSMUSG00000004630	0	0.2782	0.5047	0.0099	0	0.0649	0	0	0.0395	0.0184	0.0382	0	0.5789	1.2188	0.5435	0	0	0	0.0199
Sgce	20392	ENSMUSG00000004631	5.7522	1.8198	7.4012	0.1191	0.2247	0.021	0.0892	0.1794	0.2088	0.0524	0.3728	0.0893	0.036	0.0514	0.1083	1.289	0.6292	4.7121	5.7224
Chn2	69993	ENSMUSG00000004633	1.907	6.2583	2.7369	3.5958	0.3868	0.6479	0.0394	0.02	4.8406	3.8488	19.0795	4.0455	0.7575	0.3501	0.7726	0.5078	0.4895	1.2723	0.0413
Wwox	80707	ENSMUSG00000004637	1.2217	0.0887	0.0827	16.9119	3.5347	3.7984	3.2345	1.6211	5.6657	0.7873	3.4984	1.3229	0.7149	0.2363	1.0377	0	0.955	9.3604	0.0341
Slbp	20492	ENSMUSG00000004642	45.5401	42.6974	53.6524	10.1725	23.472	16.9312	60.5499	67.358	19.1354	32.3522	33.7925	28.479	51.1427	32.7487	78.5828	22.1726	43.3886	32.9241	9.4171
Tyr	22173	ENSMUSG00000004651	0.0881	0.0571	0.0625	0.0621	0.1004	0	0.0214	0.0853	0.0543	0.0116	0.0262	0.0787	0.4366	0.068	0.852	0.2433	0.1437	0.0478	0.0742
Ghrhr	14602	ENSMUSG00000004654	0.0189	0.0166	0	0	0.0434	0.0174	0	0.0186	0	0.0093	0.011	0	0	0	0.0125	0	0.2126	0	0
Aqp1	11826	ENSMUSG00000004655	0.0195	0.0231	0	0.0194	0.0131	0	0	0.0108	0.0278	0.0184	0.0612	0.2132	0.0236	0.0071	0.0078	0.1567	0.1388	0	0
Arid3b	56380	ENSMUSG00000004661	6.7933	26.2016	122.62	11.8022	18.7586	16.3609	29.3297	101.787	12.7464	18.9683	12.6199	6.2915	57.9634	43.7237	45.4245	4.6412	4.5787	37.2623	21.091
Cnn2	12798	ENSMUSG00000004665	7.627	3.3582	35.1275	2.2372	15.8125	4.2464	8.5159	21.6571	12.7381	10.8034	16.3493	40.2533	1.4663	0.1338	2.4808	30.8532	6.0707	30.6691	19.3012
Polr2e	66420	ENSMUSG00000004667	281.777	399.667	259.402	289.492	217.764	381.863	269.76	243.646	496.87	215.339	317.028	237.732	136.142	203.088	223.618	86.8284	174.133	315.146	482.427
Abca13	268379	ENSMUSG00000004668	0.1288	0.0477	0.056	0.0494	0.1877	1.3982	2.7245	0.1109	0.0651	3.6788	0.097	0.1055	0.0675	0.0793	0.0374	1.0655	0.1476	0.0629	0.0947
Myo9b	17925	ENSMUSG00000004677	0.5112	3.4708	1.2903	10.9498	17.3121	12.5559	22.0156	7.2085	13.1933	31.665	16.8453	15.7102	29.0549	25.1944	22.6803	36.2089	20.5652	32.4966	55.251
Hdac9	79221	ENSMUSG00000004698	0.1136	0.0216	0.018	0.1634	0.0669	0.023	0.0452	0.0849	0.0453	0.0067	0.1339	0.0626	0.0432	0.0084	0.0105	0.1603	0.2276	0.0338	0.0149
Ly9	17085	ENSMUSG00000004707	0.0493	0.0491	0.0107	0.0258	0.0329	0.006	0.0442	0.0413	0.0232	0	0.0195	0	0.0163	0.0291	0.0139	0	0	0.007	0.0065
Cd244	18106	ENSMUSG00000004709	0.2283	0.2617	0.2525	0.1158	0.1277	0.0388	0.0402	0.11	0.0179	0.0047	0.0725	0.1448	0.0191	0.0568	0.0135	0	0	0.0403	0.0687
Emr1	13733	ENSMUSG00000004730	0.0333	0.0455	0	0.0249	0.0061	0	0	0.0116	0.0069	0	0.0229	0.011	0.0083	0.0086	0.008	0	0	0	0.0083
Mtfp1	67900	ENSMUSG00000004748	2.9952	0	2.426	1.5322	10.6062	19.4555	33.1937	4.8864	15.4754	11.8526	43.0544	15.5622	12.2843	34.4385	4.8891	13.0484	0.2079	3.5195	21.3784
Rab23	19335	ENSMUSG00000004768	12.4609	6.9461	10.7887	14.057	11.3969	10.2618	20.8285	7.8787	3.8954	10.0342	6.0816	13.08	11.5505	14.0952	18.5095	6.8738	10.1111	29.6308	7.3469
Rab11a	53869	ENSMUSG00000004771	33.2701	33.4835	58.3696	58.5767	56.1951	67.6085	23.4165	20.1262	128.396	119.422	86.1598	62.8886	23.8653	25.9086	60.3499	43.6245	52.2495	55.291	24.7386
Eif2b2	217715	ENSMUSG00000004788	97.4728	95.7128	67.3335	73.5353	71.3683	88.1276	32.8605	33.6247	115.777	63.8518	74.7219	56.6147	50.6228	41.5417	58.1168	26.6689	0.6258	64.133	113.453
Dlst	78920	ENSMUSG00000004789	8.9452	12.6007	13.0428	74.4661	31.6989	45.4423	27.8158	18.4656	21.9484	71.8187	39.4911	60.3539	42.0211	40.4629	40.1556	36.817	11.7473	33.4396	40.7076
Pgf	18654	ENSMUSG00000004791	0.0722	0.0175	0	0.0161	0	0	0	0.0322	0.0415	0.0117	0.0205	0	0.1361	0.4933	0.0103	0	0	0.0084	0.0135
Ulk2	29869	ENSMUSG00000004798	6.3116	2.85	2.6107	2.8296	0.5603	1.2099	0.1361	1.3345	0.0591	5.4289	3.5605	0.0778	0.749	0.082	0.1267	0.7017	0.6942	0.0492	2.4956
Ccl24	56221	ENSMUSG00000004814	0.0683	0.0316	0.0606	0.0219	0.0162	0	0.0416	0	0.0117	0	0.0169	0	0.0149	0.0377	0.0133	0	0	0	0
Dgkq	110524	ENSMUSG00000004815	0.0121	0.0636	0.0095	0.7972	12.5046	0.7109	0.0167	0.0595	0.0059	0.0059	0.4867	0.0123	1.2714	0.7254	0.247	0	0	0.0162	0.0255
Tmed11	67366	ENSMUSG00000004821	0	0	0	0	0	0	0	0	0.0227	0	0	0	0	0.0234	0	0.5134	0	0.0501	0
Grap	71520	ENSMUSG00000004837	0	0	5.0945	0.0176	0.0187	0.0086	0.033	0.0237	0.0091	0	0	0	0.0113	0.0777	0.0099	0	0	0.3983	0
Pou1f1	18736	ENSMUSG00000004842	0.1007	0.0272	0.05	0.0895	0.0759	0	0.0196	0.1504	0.0459	0.0347	0.0787	0.0589	0.0392	0.0405	0.0444	0.1755	0	0.031	0.0438
Chmp2b	68942	ENSMUSG00000004843	0.0443	1.1321	16.3045	27.1627	32.3472	27.6364	17.6104	4.0307	16.5958	39.0645	32.1852	14.2085	10.5024	11.908	31.3197	5.5708	11.9087	30.8682	48.2431
Plod3	26433	ENSMUSG00000004846	28.7645	15.2214	17.1867	8.9176	13.8158	18.1291	11.7115	8.8128	30.2274	78.2241	128.129	124.439	11.8169	19.6114	9.8823	21.487	2.6559	30.5004	38.9365
Ap1s1	11769	ENSMUSG00000004849	137.314	115.99	54.2462	120.418	110.019	54.5748	33.0917	21.372	55.4856	92.9252	76.2724	149.675	16.6561	28.6929	8.2233	51.5349	24.4421	66.0977	75.8784
Mapk13	26415	ENSMUSG00000004864	18.6305	34.3049	5.9644	36.5485	45.803	22.5693	0.0374	6.5295	0.6373	10.3958	0.5755	2.6726	12.9957	22.4548	8.4511	15.6354	25.5882	6.7866	13.0882
Srpk1	20815	ENSMUSG00000004865	161.748	207.137	308.522	99.0998	115.468	67.1007	64.1909	71.4522	86.6177	51.5175	70.5463	117.223	110.082	165.709	97.0425	296.892	254.404	63.0106	57.8418
Pax3	18505	ENSMUSG00000004872	0.5909	0.4926	0.1515	0.2255	0.3381	0.1321	0.2212	0.33	0.3401	0.0933	0.435	0.3217	0.2287	0.3596	0.0539	0.6195	0.8805	0.2582	0.335
Lbr	98386	ENSMUSG00000004880	58.7599	138.367	51.7541	24.2061	24.6511	26.7422	75.8315	99.6239	57.2118	29.3166	24.326	36.852	60.4509	46.2782	147.503	79.0188	19.5215	34.7701	18.9603
Crabp2	12904	ENSMUSG00000004885	0.0398	0.0785	3.46	0.0243	0.1989	0	14.0771	18.5924	12.046	0	0.0294	0.0336	74.2589	94.5811	39.3655	0.3501	0	6.5674	2.8611
Nes	18008	ENSMUSG00000004891	0.1182	0.0838	0.1115	1.8381	6.3293	2.3349	8.0469	0.2221	6.1478	6.5447	0.0642	1.4876	4.1609	8.582	3.3728	3.256	1.4043	12.0119	19.5732
Bcan	12032	ENSMUSG00000004892	0.9411	0.0944	0.1015	0.1091	3.2845	0.0136	0.0514	0.1402	0.1927	0.0269	0.0372	0.1635	0.8183	0.7639	0.3134	0.8231	0.9984	0.0664	0.0364
Hapln2	73940	ENSMUSG00000004894	0.0406	0.0203	0.0184	0.0209	0.0508	0.0074	0	0.089	0.01	0.0221	0.0575	0.0209	0.0076	0	0.0264	0	0	0.008	0.0199
Prcc	94315	ENSMUSG00000004895	38.9147	20.3604	6.8284	102.505	65.3157	5.7119	24.5542	0.6054	0.1391	28.9396	7.8232	28.5616	16.9242	12.0311	12.0279	5.7377	18.9198	34.6206	50.9055
Rrnad1	229503	ENSMUSG00000004896	8.1977	35.9802	20.6833	25.9854	11.507	11.1817	15.177	6.4232	9.8939	22.1866	16.8182	17.6868	17.622	12.648	12.1715	14.6001	3.3425	13.5023	22.1706
Hdgf	15191	ENSMUSG00000004897	842.466	760.696	697.694	532.778	444.579	515.698	242.336	180.469	143.277	139.227	154.581	180.569	253.189	280.188	200.037	84.7612	66.1242	213.374	223.952
Slc25a18	71803	ENSMUSG00000004902	3.8969	0	0.0762	0.0413	0.0459	1.3819	0	0	0.8159	0.0106	0.016	0	1.1485	0	0.0126	0	0	0.0125	0.0302
Thop1	50492	ENSMUSG00000004929	93.8587	133.732	152.982	88.7111	141.174	227.189	36.0556	80.7091	95.8308	86.1686	90.3649	117.557	217.102	134.53	130.906	12.095	2.3104	54.7811	65.82
Apba3	57267	ENSMUSG00000004931	21.5594	79.2011	268.611	69.2716	58.2424	132.893	56.6509	27.0013	63.8387	72.7361	56.8486	77.0522	55.8396	36.8172	19.4826	11.7172	6.7567	17.9964	54.6176
Matk	17179	ENSMUSG00000004933	0.3629	0.1723	0.2485	0.2897	1.8879	0	0.0473	0.4073	0.0394	0.0071	0.3161	0.0096	2.3693	8.2226	0.6093	0	0	3.1121	0.3372
Pias4	59004	ENSMUSG00000004934	46.5847	65.9719	146.656	76.0198	99.1321	40.5019	23.1811	60.1879	15.8975	29.9696	32.8604	45.7218	26.7815	41.9926	39.9228	30.7105	96.4072	125.706	39.9225
Map2k1	26395	ENSMUSG00000004936	52.0719	47.4684	48.2794	17.0285	54.0289	47.9948	59.6051	27.2536	54.2482	52.1549	37.1361	36.0305	38.5557	38.038	143.578	23.0723	38.9125	35.2356	53.7312
Sgta	52551	ENSMUSG00000004937	233.55	335.385	268.937	137.598	159.363	265.923	107.716	131.669	189.001	258.143	257.502	159.159	113.266	84.9649	73.7549	27.958	32.4106	115.06	220.157
Nmrk2	69564	ENSMUSG00000004939	0.43	0.4055	0.0883	0.2231	0.1547	0.0662	0.1325	0.0544	0.0814	0.0132	0.0466	0.0934	0.0396	0.0771	0.0164	0	0	0.0539	0.1006
Tmem242	70544	ENSMUSG00000004945	40.371	89.5122	47.9238	28.2155	133.263	49.5929	24.8035	9.2655	40.5858	70.7771	66.6166	78.266	27.3524	31.2239	37.1332	1.6506	24.0241	87.4451	24.2679
Dtx2	74198	ENSMUSG00000004947	78.6755	76.9711	67.5666	32.1227	108.477	41.1623	23.0468	12.665	21.3765	21.5437	38.1976	30.4735	29.3921	33.9689	19.1017	3.7908	2.1811	51.3353	35.2625
Zp3	22788	ENSMUSG00000004948	38.0907	93.7447	12.3496	11.241	24.9573	29.1541	73.8709	130.543	35.3629	0.5821	0.0304	13.8901	4.5009	3.3444	3.3004	16.9753	0	43.8523	5.3564
Hspb1	15507	ENSMUSG00000004951	5.4179	2.3895	1.029	6.1594	5.1921	1.253	61.7001	90.393	85.7008	89.9586	126.991	180.535	9.7762	9.8996	11.3346	60.7724	56.0632	179.597	156.2
Rasa4	54153	ENSMUSG00000004952	1.8404	2.0548	1.0426	0.6353	0.9046	0.1823	7.475	5.9134	19.2179	0.2644	2.0473	1.2001	3.4593	3.8172	3.5877	5.739	1.7346	1.8943	10.096
Syt5	53420	ENSMUSG00000004961	0.0922	0.1799	3.0304	0.0532	0.0399	0.0095	0.2431	0.0167	0.0352	0.0102	0.0115	0.011	2.8918	7.2622	6.6261	0	0	0.0161	0.0268
Hnrnpa2b1	53379	ENSMUSG00000004980	204.337	175.3	277.336	143.446	152.705	117.566	114.1	379.529	269.416	151.87	135.26	186.847	154.825	178.168	451.715	76.5487	62.7327	138.349	42.1254
Fxyd4	108017	ENSMUSG00000004988	0.4016	0.5019	6.3693	4.1944	1.6731	3.0433	6.9729	0	2.8499	0	1.0047	0	0	0	0.0348	0	0	2.1167	0
Ccdc130	67736	ENSMUSG00000004994	18.5929	20.7018	10.4129	8.2901	6.6068	13.8489	11.6424	7.7156	0.0715	14.0191	12.9899	3.1047	5.4884	4.0679	8.2919	0	0	6.6304	24.7422
Mri1	67873	ENSMUSG00000004996	6.9304	14.7091	1.6264	36.651	16.5583	40.5484	23.1005	24.4389	18.7859	28.9162	28.4406	29.2815	28.1126	27.4813	13.3919	0.3476	0.3183	21.2505	16.4423
Prkacb	18749	ENSMUSG00000005034	12.4444	17.1733	8.4075	3.8915	3.147	5.5237	6.3952	3.7515	0.2866	11.2083	6.585	4.7479	10.545	8.8204	14.086	0.1403	16.3141	5.3421	11.3232
Sgsh	27029	ENSMUSG00000005043	2.395	0.8722	1.7805	1.1225	0.1255	0.0226	0	0.0244	0.006	1.5588	0.6552	7.3907	1.4782	2.1078	0.3641	0.8517	0	0.0137	7.4991
Chd5	269610	ENSMUSG00000005045	1.6877	0.88	0.6917	0.3326	1.3093	0.2999	0.3836	0.643	0.5798	0.202	0.4373	1.4597	2.8186	1.7353	1.7131	4.1929	3.9414	0.6878	0.3061
Cstb	13014	ENSMUSG00000005054	373.272	892.944	688.743	405.365	259.754	369.935	472.501	309.447	323.015	309.452	398.493	484.349	160.678	93.61	137.126	581.976	625.76	350.587	676.831
Sh2b2	23921	ENSMUSG00000005057	0.4473	0.4211	22.6971	4.1062	7.9332	6.2251	0	0.1018	0.059	8.2946	4.3768	0.0288	4.7872	3.1683	3.6986	0.3713	0.8585	0.0119	0.8575
Pex5	19305	ENSMUSG00000005069	5.57	2.5802	21.0895	48.9983	15.0972	15.7824	19.559	10.8642	12.4016	36.5547	17.9697	12.0388	9.1209	14.6898	14.3136	2.9833	13.7725	17.0126	44.7802
Jkamp	104771	ENSMUSG00000005078	24.2538	23.5909	16.8417	41.3791	39.2254	74.6978	43.0646	36.9445	57.023	65.5804	27.3948	46.2339	13.4104	17.6605	33.299	21.0245	36.4804	28.8721	73.8478
Cd44	12505	ENSMUSG00000005087	0.7082	0.1811	0.2871	0.5707	0.6177	0.0548	0.5298	0.4804	0.6225	0.0989	0.2558	0.7271	0.2476	0.3173	1.5261	6.748	8.4105	0.2235	0.4869
Slc1a2	20511	ENSMUSG00000005089	0.1461	0.1105	0.0835	0.1142	0.1921	0.0487	0.1365	0.1041	0.0839	0.0974	0.048	0.1375	0.0583	0.1216	0.0725	0.7745	0.6932	0.0661	0.1111
Eif2ak4	27103	ENSMUSG00000005102	0.8332	1.4581	0.1172	15.263	22.7653	11.7921	7.9602	16.5924	1.7515	6.9608	12.8611	10.6369	14.7436	5.1366	11.1233	32.0553	12.9723	6.0825	4.8212
Wdr1	22388	ENSMUSG00000005103	13.3137	11.6081	29.7173	46.7603	109.311	69.1194	117.974	80.1775	100.218	61.2343	107.469	207.141	28.4859	29.6489	46.72	34.5716	21.1874	61.2016	32.9942
Slc2a9	117591	ENSMUSG00000005107	0.0671	0.1693	0.0303	0.0853	0.0301	0.4816	0.0201	0.0489	0.0716	0.014	0.0967	0.193	0.0572	0.0946	0.0067	0	0	0.0161	0.0687
Wisp1	22402	ENSMUSG00000005124	0.0556	0.1061	0.0707	0.1245	0.0971	0.0169	0.4094	0.1386	0.1384	0.0433	0.1067	0.0881	0.1074	0.0689	0.032	0	0.5453	0.1261	0.0668
Ndrg1	17988	ENSMUSG00000005125	0.0526	0.0415	1.6048	0.1925	7.0526	0.3085	5.3658	3.9812	10.2311	13.5589	7.6055	10.2232	0.036	1.133	0.3248	14.9953	7.95	3.3508	17.6409
4930550C14Rik	75311	ENSMUSG00000005131	0.0217	0.2201	2.6354	0.0301	0.0141	2.6812	0	0.0236	0.0373	0	0	0.0156	0.0301	0	1.5438	0	0	0	0
Man2b1	17159	ENSMUSG00000005142	12.0459	12.1104	9.4284	19.7195	67.0915	21.7231	4.8513	14.2629	18.4937	22.1207	40.8375	12.0853	11.8092	11.8676	9.1182	14.4866	9.8176	96.6597	47.8919
Klf5	12224	ENSMUSG00000005148	255.601	397.445	198.074	72.872	84.4055	135.511	44.1749	78.225	435.347	360.653	319.036	80.738	0.2094	0.192	4.1161	312.325	151.947	87.5112	54.4239
Wdr83	67836	ENSMUSG00000005150	4.4914	4.2002	8.4515	38.0932	24.7508	20.0931	4.5112	8.065	4.3403	6.8324	5.9737	13.5126	6.2311	8.9889	8.3333	8.379	6.6079	5.6946	23.9997
Prdx2	21672	ENSMUSG00000005161	32.9279	74.2549	21.2438	79.9667	54.0652	186.749	233.206	270.776	231.636	278.74	417.681	193.276	329.642	336.964	232.498	69.698	46.7951	106.809	190.828
Polr2a	20020	ENSMUSG00000005198	231.795	111.034	136.214	101.984	112.363	197.571	140.444	72.5281	140.78	156.258	188.207	97.6486	143.085	155.882	161.405	108.478	94.7607	307.886	219.76
Shbg	20415	ENSMUSG00000005202	11.4887	8.9578	7.605	0.0281	0.0139	0	0	0.0202	0.02	0.0193	0.0145	0.0187	0	0.0161	0	0	0	0.0113	0.0411
Senp3	80886	ENSMUSG00000005204	137.967	164.649	136.438	77.0414	82.7244	214.437	161.933	76.3509	144.683	54.2572	39.6669	92.1175	157.48	110.043	149.886	64.6679	99.2134	136.475	119.388
Corin	53419	ENSMUSG00000005220	0.0876	0	0.3265	0.013	0.0524	0.0152	0	0.0325	0.0486	0.0122	0.0122	0.0406	0.0236	0.0286	0.0311	0.3134	0.2777	0.0229	0.0197
Plekha8	231999	ENSMUSG00000005225	7.8144	3.2441	33.4099	8.1998	25.7679	5.071	20.3179	17.7678	12.4315	9.6013	2.156	9.4613	5.5068	4.0323	4.3504	19.493	15.8822	2.6242	9.6253
G6pc2	14378	ENSMUSG00000005232	0.2266	0.1835	0.0887	0.0473	0.035	0.0202	0	0.0635	0.0065	0.0615	0.0499	0.0497	0.0496	0.0898	0.0703	0.6668	0.2101	0.1372	0.0666
Spc25	66442	ENSMUSG00000005233	35.305	11.7261	25.1131	10.9832	22.5094	10.3778	21.6527	14.0158	8.6032	42.0826	15.2183	24.0574	6.8779	16.9393	39.1676	19.9323	23.3475	10.9209	23.8515
Dnahc2	327954	ENSMUSG00000005237	9.6182	4.8419	8.4042	2.9469	2.4942	4.7773	1.0217	0.351	9.475	24.3375	3.0253	9.9096	0.3901	1.6501	1.0473	4.617	10.1811	5.6446	3.868
Ripk4	72388	ENSMUSG00000005251	8.2034	0.5527	3.8337	5.582	8.3679	2.4608	1.2285	0.024	9.2389	10.1881	9.0848	27.5358	9.7238	8.1037	13.5901	4.6471	0.6932	6.999	10.5077
Ufd1l	22230	ENSMUSG00000005262	32.6669	73.5832	81.0287	82.1138	159.412	84.932	28.5845	21.2102	36.6908	27.1231	22.759	32.1818	22.1283	25.5828	14.7786	14.7454	20.9378	43.0774	23.2688
Zfp287	170740	ENSMUSG00000005267	0.6651	0.4521	0.3206	0.3866	0.6475	0.0956	0.1989	0.5054	0.3474	0.1992	0.4963	0.9145	0.4409	0.7846	0.1319	0.6065	0.7789	0.2922	0.2268
Prlr	19116	ENSMUSG00000005268	1.9607	1.3084	0.4343	0.6887	0.7663	0.1398	0.6033	0.9654	0.4953	1.671	0.5961	0.949	0.8638	1.0789	0.8227	21.0643	7.0439	0.6294	0.6099
Letm1	56384	ENSMUSG00000005299	26.0007	56.2899	33.4131	30.7432	42.4662	62.743	64.1167	16.577	23.0038	62.6296	82.0317	84.5933	52.8667	44.2886	42.7008	14.5267	10.2515	36.1735	56.664
Ubqln1	56085	ENSMUSG00000005312	43.4855	38.5013	121.982	56.6985	71.557	110.833	69.0736	33.2066	63.4894	47.4261	38.8291	45.8533	54.3123	69.7613	84.1421	48.1332	45.6766	29.7199	21.7742
Fgfr4	14186	ENSMUSG00000005320	9.4102	19.7322	16.0827	2.1804	3.304	1.7446	1.2102	0.0701	0.56	20.8305	23.7728	15.1843	0.2461	1.2886	0.1528	8.1401	0.983	0.0449	0.028
Cadm3	94332	ENSMUSG00000005338	0.1661	0.0799	0.0461	0.0873	0.1558	0.0136	0.0686	0.1275	0.1446	0.0808	0.0744	0.0919	0.4515	1.2822	0.3745	0.1646	0.6656	0.0996	0.0654
Fcer1a	14125	ENSMUSG00000005339	0.0313	0	0	0	0	0	0	0.0257	0	0	0	0	0	0	0	0	0	0	0.023
Txn2	56551	ENSMUSG00000005354	245.685	283.661	348.938	154.207	169.88	243.32	131.298	62.8029	179.823	323.44	298.314	350.222	143.524	97.8533	150.227	56.1142	92.51	105.738	180.157
Casp14	12365	ENSMUSG00000005355	0.0245	0	0	0.0548	0.0063	0	0	0	0.0338	0.008	0.0278	0	0	0	0.007	0	0	0	0.0183
Slc1a6	20513	ENSMUSG00000005357	0.0214	0.0125	0.0128	0.0251	0.0276	0.0086	0	0.2389	0.0054	0.0074	0.0458	0.0103	0.0201	1.6285	0.4867	0	0.2077	0	0.0193
Slc1a3	20512	ENSMUSG00000005360	1.1447	0.4402	0.531	0.801	1.4312	6.4961	1.8864	7.9821	10.9418	24.9008	15.6894	17.5374	5.4378	9.0042	5.8745	7.4221	4.3098	0.3688	0.396
Crbn	58799	ENSMUSG00000005362	29.9682	4.5167	7.7699	0.8119	2.8542	14.0625	4.8697	10.4191	21.8229	17.4322	1.1285	1.2879	15.2682	5.3805	25.8004	6.9345	6.6595	5.1544	2.6699
Il5ra	16192	ENSMUSG00000005364	0	0.017	0.0435	0.038	0.0192	0	0	0.0159	0.0305	0.009	0.009	0.0298	0	0.0105	0	0	0	0	0
Msh6	17688	ENSMUSG00000005370	58.9875	81.5428	58.1385	194.937	126.282	128.714	199.134	109.627	183.757	56.0455	18.3827	44.0886	159.011	175.081	183.505	98.7647	72.3999	149.424	178.334
Fbxo11	225055	ENSMUSG00000005371	19.7188	21.0672	23.1604	13.9249	16.9947	21.4087	16.9355	12.4019	17.7093	22.1632	7.2367	9.6742	7.6323	10.2727	36.3389	16.145	29.868	10.1394	15.1167
Mlxipl	58805	ENSMUSG00000005373	9.3017	16.2667	17.6817	10.433	9.6663	0.7196	0.3334	2.0251	6.7246	0.2084	2.482	0.2022	0.8095	6.2894	0.4918	5.4609	1.7835	0.3629	0.6042
Tbl2	27368	ENSMUSG00000005374	35.4857	27.1165	26.5574	19.0645	20.7432	10.1989	0.6622	7.5472	4.6832	40.0416	26.5837	23.443	14.9231	13.7486	20.0339	2.3085	0.8853	17.6883	32.3772
Wbscr22	66138	ENSMUSG00000005378	40.9317	76.3459	61.3478	52.3149	50.3851	70.5195	13.2211	9.1468	34.6909	82.518	24.6333	38.9489	61.1712	38.606	47.1847	17.2331	20.3342	32.708	62.1296
Nid1	18073	ENSMUSG00000005397	14.6859	30.9972	54.5151	27.1404	54.9575	33.311	53.6863	19.9045	39.7007	35.5641	19.6709	26.1333	1.7361	0.0251	0.1414	44.7172	142.468	43.2934	81.4372
Mcm5	17218	ENSMUSG00000005410	85.3755	74.1501	139.824	257.349	394.506	262.275	328.025	282.777	374.668	168.651	251.763	387.875	325.591	336.251	305.35	75.3601	44.2442	180.613	204.336
Hmox1	15368	ENSMUSG00000005413	0.0466	0.0534	0.0234	0.6699	0.0261	8.9513	0.1628	0.1414	0.0069	0.0918	1.8545	3.3866	2.851	0.5256	2.8943	0.1792	0	0.0093	1.4409
Mprip	26936	ENSMUSG00000005417	74.8561	144.416	40.9334	58.2179	49.3872	112.229	127.037	31.3866	62.4922	108.463	99.476	81.6755	82.8402	75.2355	80.839	54.9141	47.0043	66.6308	49.3703
Cic	71722	ENSMUSG00000005442	17.552	17.2374	34.1803	87.3128	66.4608	38.4798	38.0572	4.3137	16.4252	44.9018	15.7792	33.0609	20.2061	33.8421	15.2951	33.6932	9.8291	75.7778	111.215
Pafah1b3	18476	ENSMUSG00000005447	51.047	81.8401	147.78	68.6053	63.4777	60.5803	46.9076	50.0008	49.5132	71.5025	52.7201	21.2996	47.2815	101.543	48.1976	32.1945	31.1589	64.8755	61.5092
Il27ra	50931	ENSMUSG00000005465	0.0111	0.0073	0.0092	1.2506	0.0135	0.0813	0	0.0127	0.0289	0	0.0279	0.0204	0.261	0.0091	0.0076	0.1646	0.1664	0	0
Prkaca	18747	ENSMUSG00000005469	3.2617	0.231	5.9854	28.4038	19.2911	13.0884	28.1317	15.0459	58.1386	28.1095	69.7329	60.8248	25.0934	30.844	28.8764	50.3119	18.0068	40.4147	60.1216
Asf1b	66929	ENSMUSG00000005470	16.5543	23.8167	44.1657	28.4441	9.5384	45.7419	18.0312	22.6801	26.6026	55.6059	29.2752	11.9087	23.8482	9.2238	15.7412	15.4757	4.9722	12.5969	20.1816
Myl10	59310	ENSMUSG00000005474	0.0694	0.1686	0	0.0621	0.0897	0.0722	0.1164	0.2171	0.2712	0.0678	0.197	0.0338	0.0262	0	0.0198	0.5286	0.4841	0.2581	0.5452
Ddx39	68278	ENSMUSG00000005481	288.403	246.189	475.466	215.858	263.251	363.901	175.844	105.724	181.93	203.95	389.929	200.062	283.915	236.176	254.774	95.9879	62.4796	252.673	140.732
Dnajb1	81489	ENSMUSG00000005483	69.9389	50.2391	109.445	74.2568	114.373	182.75	74.5506	54.3893	117.554	70.1113	56.3884	69.5801	51.9165	37.4173	43.0599	80.919	65.5447	37.7509	59.0027
Msh4	55993	ENSMUSG00000005493	0.3737	4.2199	0.0379	0.0147	0.0277	0.0111	0.3335	0.0119	0.0059	0.0178	0.0282	0.0123	0.1679	0.0367	0.008	0	0.8155	0.0162	0.0085
Usp40	227334	ENSMUSG00000005501	14.8719	5.5031	3.5465	5.4971	4.0766	18.3934	2.9935	7.5531	11.1942	11.2858	2.2504	0.8833	5.2686	3.0072	9.3661	1.7234	9.8566	4.1457	5.0782
Evx1	14028	ENSMUSG00000005503	0.1097	0.2297	0.2046	4.3644	0.5356	1.1235	21.9263	7.7384	7.1768	1.7612	1.1591	0.5379	0.186	0.0372	0.7936	0.1856	0.4292	0.0357	0.1927
Kbtbd4	67136	ENSMUSG00000005505	11.3973	4.8345	8.7039	1.694	0.8625	4.2583	1.4097	5.9335	0.0051	5.4332	4.9688	10.8025	4.9163	10.526	13.2928	4.7382	0	14.1952	6.8481
Celf1	13046	ENSMUSG00000005506	39.7928	59.1205	161.712	87.3786	28.9829	74.9447	72.0891	100.811	83.8418	56.7964	44.0128	44.98	43.5486	52.47	192.297	16.7923	43.128	39.8943	46.0691
Ndufs3	68349	ENSMUSG00000005510	75.2271	87.4903	81.0889	52.2697	93.6511	134.982	92.0589	54.3958	122.517	193.778	104.966	107.151	70.1106	67.5779	57.8758	60.5381	48.7778	58.4884	79.4197
Por	18984	ENSMUSG00000005514	25.5473	31.4138	119.66	51.5297	39.4059	27.3128	6.6495	2.1545	14.2418	72.3396	28.9835	49.8922	24.1419	32.3013	10.6244	30.9809	31.6566	69.8111	61.5279
Igf1r	16001	ENSMUSG00000005533	0.0473	0.6588	1.3257	0.0389	0.1671	0.0384	0	0.1699	2.5111	0.9001	0.0625	0.0834	2.142	1.0524	1.7963	4.3275	2.0483	0.0135	0.1046
Insr	16337	ENSMUSG00000005534	0.2094	0.1376	0.1282	7.7569	2.3816	5.1065	2.2318	1.2892	1.3201	3.5045	3.9706	6.8753	4.9395	6.2959	5.0322	6.0652	13.2421	1.1133	0.4407
Fcer2a	14128	ENSMUSG00000005540	0.1348	0.2232	0.0676	0.0884	0.1509	0.026	0.1122	0.0954	0.0599	0	0.027	0.0359	0.0354	0.0317	0	0	0.1403	0.099	0.0192
Cyp2a5	13087	ENSMUSG00000005547	0	0.0183	0.0095	0.1877	0.0073	0.0306	0.038	0	0	0	0.5882	0	0.01	0	0.0096	0	0	0	0.0101
Atp4a	11944	ENSMUSG00000005553	0.1893	0.0934	0.0818	0.1027	1.9354	0.014	0.062	0.1528	1.7649	26.4927	68.6049	26.287	1.5134	0.1753	1.8203	0	0	0.0215	0.0494
Trim28	21849	ENSMUSG00000005566	421.158	613.752	1029.28	1096.7	951.669	680.166	870.421	571.056	998.165	567.244	332.345	498.044	470.297	972.7	355.118	193.733	67.5475	1353.68	965.928
Ube2m	22192	ENSMUSG00000005575	8.1935	6.8137	40.8833	145.448	71.3339	43.6335	58.3532	48.237	64.2089	49.0021	82.1926	102.136	21.6539	55.5596	27.3374	15.296	19.2811	62.5698	39.6974
Adcy9	11515	ENSMUSG00000005580	17.2437	18.1887	20.999	6.2533	6.901	3.806	0.8472	1.1184	12.681	8.1698	7.5369	0.1489	0.3891	0.2276	0.1	1.0312	0.1573	6.7273	0.104
Mef2c	17260	ENSMUSG00000005583	0.4642	0.2245	0.2229	0.4249	0.9709	0.0891	0.2167	0.4192	0.4873	0.1362	0.3227	0.6233	0.1782	0.191	0.4208	4.5704	2.8145	0.2018	0.2269
Ctr9	22083	ENSMUSG00000005609	14.4317	18.6219	15.5929	15.6055	29.7117	23.9223	9.6268	8.6357	9.8467	17.3289	21.677	20.9884	37.0873	35.2017	29.6684	32.8502	22.6017	34.6786	31.4845
Eif4g2	13690	ENSMUSG00000005610	771.965	723.551	714.222	207.244	207.418	345.688	405.163	417.83	353.871	357.602	270.71	231.612	395.239	239.57	715.912	164.611	128.951	208.207	137.09
Mrvi1	17540	ENSMUSG00000005611	0.4403	0.0571	0.1354	0.0903	0.1925	0.0338	0.0429	0.2072	0.1085	0.0174	0.0699	0.1687	0.0613	0.0583	0.371	0.365	1.5802	0.041	0.033
Pcyt1a	13026	ENSMUSG00000005615	20.1195	18.6501	38.5939	3.2476	18.4071	23.3153	23.3477	2.8935	3.1744	8.8468	9.8956	3.7166	7.6881	7.4005	10.8763	4.3542	5.98	5.2758	13.4174
Zfp592	233410	ENSMUSG00000005621	16.3124	52.2099	67.8729	19.3499	35.7325	49.1199	18.0045	2.8392	7.1482	19.7854	11.7659	23.5755	13.8684	14.0288	5.7536	22.248	14.7156	6.3792	42.5291
Psmd4	19185	ENSMUSG00000005625	40.3461	107.869	113.032	211.154	182.665	150.6	87.918	111.901	127.451	59.0211	102.126	134.917	61.7074	105.305	42.1723	44.1842	46.5019	166.562	180.53
Tmod4	50874	ENSMUSG00000005628	0.0489	0.0395	0.2768	0.326	0.0201	0.0155	0	0.0487	0.0223	0	0.5733	0	1.6636	0.2655	2.3911	0	0	1.0932	0.0128
Insrr	23920	ENSMUSG00000005640	0.0761	0.0277	0	0.0353	0.072	0.0212	0.0185	0.0572	0.0465	0.0126	0.028	0.0303	0.0283	0.0252	0.1093	0.273	0.4864	0	0.0137
Cabp5	29865	ENSMUSG00000005649	0.0129	0.0095	0	0.011	0	0.0069	0	0.0185	0.0217	0.0099	0.0088	0	0.0075	0	0	0	0	0.007	0
Snx6	72183	ENSMUSG00000005656	81.2781	83.6459	138.202	69.7887	95.1445	113.946	26.2968	18.6008	47.3137	83.2682	43.3834	55.2442	29.0926	22.3083	29.0019	32.8911	24.5692	18.2536	19.0992
Mthfd2	17768	ENSMUSG00000005667	10.6522	5.9726	22.3021	16.5784	10.0287	18.0412	26.0969	18.8748	5.6966	14.2883	31.8983	55.0093	41.8555	46.8307	23.5976	7.8536	16.1585	24.7555	28.6282
Kit	16590	ENSMUSG00000005672	0.702	7.9615	4.4667	0.1804	8.3739	0.5375	0.0884	0.1753	1.4185	0.5706	0.0973	6.81	0.4001	0.988	2.2211	1.5163	2.4926	26.2451	19.8056
Tomm40l	641376	ENSMUSG00000005674	0.0806	0.077	0.2626	0.1768	0.0451	0.5205	7.2595	2.8108	4.0161	1.755	1.4822	0.0643	1.7912	0.7855	1.288	0	0	9.0131	1.5805
Nr1i3	12355	ENSMUSG00000005677	0.2112	0.0758	0.0629	1.5067	0	0.1864	5.1016	0.9935	8.1454	0.2969	0.5182	0.2643	1.0327	0.7924	0.9029	0	0	1.2221	2.5703
Apoa2	11807	ENSMUSG00000005681	0	0	0	0	0	1.9259	81.4399	10.2086	175.065	6.6033	0.6161	0.3725	11.8268	3.7677	1.0197	11.2042	0	0.0334	8.7467
Pan2	103135	ENSMUSG00000005682	11.3008	26.6448	45.0159	16.7583	13.3765	21.9432	35.988	7.0137	14.7879	59.9205	27.3672	22.2677	30.006	29.3461	17.7515	39.9768	31.8779	8.4162	32.3602
Cs	12974	ENSMUSG00000005683	50.121	77.4718	160.246	198.7	202.466	303.54	111.683	117.494	191.076	115.982	121.526	135.012	121.189	145.057	138.241	43.4599	24.1279	290.09	160.401
Ampd3	11717	ENSMUSG00000005686	0.0899	0.5007	0.0175	0.0463	0.1043	3.6594	0.0297	0.0528	0.2278	0.0419	0.0273	0.0794	0.036	0.301	0.0417	4.6404	0	0.0682	0.0473
Bcas2	68183	ENSMUSG00000005687	149.734	133.014	75.3417	135.45	136.383	146.596	141.167	147.984	168.141	122.65	68.0938	94.1413	74.7587	61.21	134.457	111.213	99.9744	85.8652	87.9747
Sh2d1a	20400	ENSMUSG00000005696	0.0343	0.0776	0.0184	0.0714	0.0177	0.0079	0.0383	0.0408	0.0157	0	0.0518	0.0111	0	0.0084	0.0065	0	0.1592	0.0106	0.0427
Ctcf	13018	ENSMUSG00000005698	102.166	36.5155	71.5863	33.3401	25.1991	36.5486	59.2799	30.9889	22.4967	36.6068	33.3714	28.0553	38.7547	33.1422	48.6376	11.5073	37.1406	8.6668	31.9908
Pard6a	56513	ENSMUSG00000005699	25.6148	3.5769	22.1528	12.0511	10.9739	60.3923	17.5767	8.2024	26.6014	12.0806	38.7609	13.8058	13.5503	19.1888	11.9878	5.3179	0.2512	2.4594	12.7786
Agrp	11604	ENSMUSG00000005705	32.1949	53.7776	23.9045	0.1855	4.573	11.8832	0.0633	0.271	0.2222	0	0.6422	0.3257	0.273	1.1495	0.1814	0.6118	0	4.1748	15.9992
Pvalb	19293	ENSMUSG00000005716	0	0.0278	0	0.0623	0.0315	0	0.0521	0	0.0167	0.0441	0	0.0244	0.0567	0.0172	0.0374	0.3763	0	0.0184	0.0474
Tfap4	83383	ENSMUSG00000005718	10.4437	8.8427	12.0351	2.6452	10.9149	4.0894	12.8451	12.3682	7.816	1.5376	1.17	4.0572	8.3332	9.4538	15.3243	13.6183	4.2322	5.5056	4.3205
Ranbp1	19385	ENSMUSG00000005732	341.419	378.03	446.464	437.41	467.302	402.867	533.77	1041.28	458.759	701.992	473.181	514.385	488.188	612.293	1272.88	191.184	127.239	399.673	376.565
Cd247	12503	ENSMUSG00000005763	0.0109	0.0185	0	0.1411	0.128	0.0141	0.0185	0.0458	0.458	12.4025	0.9611	7.4528	0.0226	0.0419	0.1311	0	0.1621	0.0084	0.0275
Rfx5	53970	ENSMUSG00000005774	1.0301	0.0763	1.1626	1.2567	0.1016	0.0206	0.0378	0.2771	0.0434	0.0494	0.0529	0.0469	0.06	0.7695	2.2368	1.4206	0.4427	0.0419	0.0676
Psmb4	19172	ENSMUSG00000005779	361.838	674.586	794.526	625.2	644.088	1412.72	551.646	397.045	553.696	942.973	442.213	625.812	507.126	550.469	537.624	152.498	189.08	513.572	517.629
Mmp8	17394	ENSMUSG00000005800	0.0579	0.022	0.046	0.0714	0.159	0.0313	0.0691	0.0649	0.0635	0.0204	0.0182	0.1275	0.0528	0.1192	0.048	0.49	0.4639	0.0413	0.0457
Slc30a4	22785	ENSMUSG00000005802	15.543	27.0396	33.778	25.0294	35.2077	23.1194	5.5463	0.3713	0.5095	11.1433	1.9269	3.0539	2.1881	0.0775	4.4076	3.3359	10.1263	6.9509	2.6118
Sqrdl	59010	ENSMUSG00000005803	0.0806	0.077	0.0808	0.1036	0.1277	0.0078	0.0603	0.11	0.0835	0.014	0.0322	0.1608	0.0191	0.4732	0.2158	0.3098	0.2516	0.0323	0.0515
Bloc1s6	18457	ENSMUSG00000005804	4.6465	11.6127	10.53	15.3716	15.5829	21.2955	19.5877	6.0763	5.135	16.0904	7.8267	5.4281	15.2098	14.0652	22.3492	1.9156	0.3272	3.6978	1.6774
Metap1	75624	ENSMUSG00000005813	48.7122	48.0799	44.2994	52.8484	21.6259	45.5546	49.6573	29.9084	26.805	44.1866	36.7351	19.8952	46.61	72.1757	57.0867	35.5445	16.4783	13.3675	32.78
Gpr108	78308	ENSMUSG00000005823	11.4472	4.0695	15.4811	26.0098	44.8678	25.267	20.8518	1.7716	17.3602	42.8906	64.4346	30.1871	3.1767	14.6006	4.3685	10.1454	19.4392	38.1748	21.8958
Tnfsf14	50930	ENSMUSG00000005824	0.0298	0.0195	0.0744	0.0196	0.0182	0.0091	0	0.0514	0.013	0	0.0375	0	0.019	0	0.0206	0	0	0.0149	0
Gata6	14465	ENSMUSG00000005836	172.887	128.785	208.594	130.849	122.501	93.8446	0.0743	0.1161	30.0604	202.554	50.2035	114.723	0.0216	0.0294	1.0584	55.169	8.6512	0.053	0.2175
Rsl1d1	66409	ENSMUSG00000005846	379.556	318.309	203.028	259.204	174.675	257.741	339.66	180.741	328.426	276.016	206.022	137.616	255.952	172.812	340.72	235.019	63.9477	107.258	200.47
Cnga2	12789	ENSMUSG00000005864	0.0343	0.0111	0	0	0.0118	0	0	0.0102	0.0052	0.0074	0.013	0.0111	0	0	0	0	0	0.0053	0.0085
Apc	11789	ENSMUSG00000005871	24.1736	7.7327	8.2263	14.0291	0.4222	8.39	21.7481	23.8643	15.4648	19.7605	10.6942	8.8559	11.0752	1.8608	17.3658	12.63	13.5372	7.7952	11.0567
Reep5	13476	ENSMUSG00000005873	0.1937	1.8341	2.2594	17.5151	25.1585	20.2665	16.4206	5.4717	11.5989	55.2575	112.438	100.534	17.2478	22.9719	25.6898	18.8595	11.78	15.809	31.0523
Ergic3	66366	ENSMUSG00000005881	43.3939	65.8481	93.7948	75.3062	124.192	234.424	83.3454	88.7309	102.248	92.455	99.3792	123.339	86.7311	74.036	53.5427	49.0415	23.068	113.746	63.7007
Uqcc	56046	ENSMUSG00000005882	31.6515	63.7247	109.392	14.553	37.6135	28.2554	23.6444	7.4122	17.1972	31.0467	13.943	33.688	20.7554	14.4931	6.5555	12.3774	15.4097	8.2379	25.7955
Spo11	26972	ENSMUSG00000005883	0	0	0.0292	0.0315	0.0201	0	0.071	0.017	0.0197	0.0071	0.0162	0.0192	0.0162	0.0557	0.0496	0	0	0.0238	1.1658
Ncoa2	17978	ENSMUSG00000005886	3.9482	1.865	0.1801	2.8581	3.0705	4.6575	13.2351	15.5944	2.1231	33.7861	1.2127	4.8763	8.0632	7.1727	26.1307	0.8774	28.2086	10.9057	1.1662
Prl4a1	19110	ENSMUSG00000005891	0	0	0	0	0.0231	0	0	0	0	0.0183	0	0	0	0	0	0	0	0	0
Trh	22044	ENSMUSG00000005892	0.0465	0.0344	0.0127	1.933	0	0	182.228	161.594	316.704	15.0768	11.3756	16.3751	0.122	2.3789	0	119.968	12.7936	163.341	144.233
Nr2c2	22026	ENSMUSG00000005893	9.5422	14.6237	10.7769	7.9304	8.2967	4.9217	1.092	0.9371	1.0425	1.1883	0.9606	1.5928	0.9476	0.9562	0.6161	5.6153	10.3981	0.6212	0.6018
Nr2c1	22025	ENSMUSG00000005897	0.8995	0.1836	3.5802	0.4748	1.6269	1.0364	4.8847	0.3185	0.0624	1.4602	1.1513	1.2097	2.3407	5.2452	3.205	7.6933	0.9103	5.6842	2.4442
Smpd4	77626	ENSMUSG00000005899	24.6939	35.699	59.2637	46.2449	90.8508	52.9519	60.8543	40.2744	32.3022	60.163	43.19	90.5548	72.9905	71.4054	61.7404	3.7908	19.1621	86.417	41.8082
Pex1	71382	ENSMUSG00000005907	10.9047	6.7573	4.2829	3.0292	11.9678	8.794	2.2925	2.4075	1.3487	4.112	7.3708	4.0694	4.3826	4.9972	4.8216	1.8586	1.3836	11.2967	6.1588
Otx1	18423	ENSMUSG00000005917	0.1445	5.9731	0.0707	4.8624	8.0007	0.3304	5.2591	0.335	0.1315	0.0495	0.1219	0.1211	0.8923	0.4393	0.1598	1.1174	0.7634	0.071	6.2339
Kctd20	66989	ENSMUSG00000005936	22.5893	26.0169	67.5122	29.5042	16.4824	63.4763	45.8113	29.6298	38.2803	9.7905	18.387	12.3034	32.2775	49.3536	34.178	28.3245	16.3337	58.959	76.1208
Itgae	16407	ENSMUSG00000005947	3.4482	3.8124	20.4294	0.0223	0.0139	5.8042	0.0212	2.0574	0.0062	0.0997	0.4012	0.4856	0.4325	0.6244	0.3349	0	0	3.4047	0.0187
Ctns	83429	ENSMUSG00000005949	0.0554	0.8863	0.4705	8.311	5.2823	3.9164	3.0856	0.153	0.665	4.3757	15.2036	5.5881	5.6154	6.1202	5.2737	1.4816	16.1408	32.67	28.7744
P2rx5	94045	ENSMUSG00000005950	0.2681	0.7136	1.8585	1.865	5.5367	0	0.0155	4.0859	0.0198	0.4756	0.0569	0	0.3159	0	0.0696	1.3455	0.6568	0.0158	4.4825
Shpk	74637	ENSMUSG00000005951	0.0502	0.0935	0.0089	0.0622	0.0379	0	0.197	0.0299	0.0455	0.0204	1.7954	0.047	0.0149	0.0064	0.0069	0.2539	8.9328	1.3151	0
Trpv1	193034	ENSMUSG00000005952	0.0685	0.0443	0.0368	0.0306	0.0413	0.0237	0.0191	0.0102	0.021	0.0297	0.0518	0.0111	0.0172	0	0.0326	0.1738	0.1592	0.0159	0
Ephb3	13845	ENSMUSG00000005958	5.1137	0.3039	15.0248	158.31	115.587	65.7658	12.4275	21.0691	4.1437	94.4312	157.286	105.778	14.5341	13.3536	9.7995	29.47	48.5952	25.7615	87.8395
Tuft1	22156	ENSMUSG00000005968	25.3059	8.3225	114.272	22.4452	36.2229	51.2696	7.5672	4.3384	9.9832	3.647	7.7573	10.068	2.5198	3.5551	1.5528	1.3384	11.9237	0.5463	4.6116
Rcn1	19672	ENSMUSG00000005973	0.0241	0.0318	0.0853	0.5673	0.0554	2.4437	21.4632	5.6084	23.5155	74.8858	31.5487	44.2925	28.5575	14.6907	37.5214	34.9949	17.94	16.8632	21.7416
Dnase1	13419	ENSMUSG00000005980	0.6716	0.4046	0.3265	0.1556	0.0262	0.0152	0.3254	0.0542	0.0208	0.4593	1.0763	0.3452	0.9805	1.1143	0.9109	0.3134	0	6.5475	0.9368
Trap1	68015	ENSMUSG00000005981	9.7891	15.5411	33.2491	79.6615	61.8189	37.8787	64.8801	46.7359	86.6272	46.7922	38.9215	97.2639	55.8043	106.364	51.1069	16.337	7.5834	96.25	146.201
Nat15	74763	ENSMUSG00000005982	14.7192	12.548	9.2241	14.7159	19.2303	22.5691	27.5471	0.3176	14.9483	37.6303	14.497	18.3476	20.2265	14.8823	22.4802	32.2899	0.4978	16.5017	18.6855
1700037C18Rik	73261	ENSMUSG00000005983	1.6191	1.7571	1.2763	3.3859	2.0645	1.0724	1.0743	2.6659	1.1219	3.8584	5.813	1.4157	1.936	2.9015	2.7103	1.6383	3.4048	0.5908	9.3786
Ankrd13d	68423	ENSMUSG00000005986	1.387	0.0097	0.0142	0.9592	8.9074	0.007	0.0385	4.0087	0.0588	13.3264	7.4218	2.5266	2.6153	5.4905	3.3679	4.1507	0.15	0.0142	0.0412
Tyrp1	22178	ENSMUSG00000005994	0.0122	0	0	0.0071	0.0071	0.0081	0	0.016	0.012	0	0.0137	0	0.0073	0.0081	0.0181	0	0	0	0
Tpr	108989	ENSMUSG00000006005	71.2706	108.242	72.0466	70.7813	84.6984	112.608	47.5126	42.9619	131.64	123.848	69.7764	42.3702	85.8445	64.8547	92.8195	48.8844	124.716	92.0348	86.2958
Pdc	20028	ENSMUSG00000006007	0.0741	0.0394	0.0429	0.0388	0.022	0	0	0.0828	0.0116	0	0.0586	0.0328	0.0164	0.0194	0.0139	1.2169	0	0.0279	0
BC003331	226499	ENSMUSG00000006010	17.0017	15.0846	23.1315	6.7838	3.546	10.0292	4.3034	4.5461	13.1643	7.5613	4.358	13.0285	1.7403	3.0381	9.2587	10.0675	3.5219	5.374	5.5404
Prg4	96875	ENSMUSG00000006014	0.9671	2.8046	0.0786	0.2117	0.1031	0.0508	0.1889	1.7559	0.083	1.1383	0.16	0.1762	0.884	0.5943	0.7831	8.7799	0.7634	0.8121	1.16
Dhx34	71723	ENSMUSG00000006019	7.0671	13.325	20.7903	8.3995	14.81	14.458	17.6173	6.2639	3.8409	25.4409	20.8703	20.7042	14.9181	28.2714	12.0624	0.1851	0.7227	20.306	48.018
Kptn	70394	ENSMUSG00000006021	14.5771	17.7297	28.9555	5.5514	37.0973	19.4955	14.4589	8.2762	6.9539	9.8135	13.5191	10.6598	8.9034	18.3463	5.024	0.7236	20.6434	13.9221	33.0052
Napa	108124	ENSMUSG00000006024	44.9838	25.2307	77.2633	83.7132	102.171	140.292	98.7061	89.8221	159.668	177.639	236.502	142.736	74.7774	102.052	65.7994	22.7177	127.795	309.866	100.641
Sra1	24068	ENSMUSG00000006050	29.3516	30.7253	19.236	38.0953	61.9083	51.3778	52.452	37.349	71.1503	89.009	53.4947	80.3231	46.7591	38.4299	65.3051	35.8341	34.1327	28.8713	74.6849
Calcoco2	76815	ENSMUSG00000006056	2935.17	3816.45	3658.46	4197.93	3247.26	6783.93	582.541	27.2471	256.21	613.603	5.0021	165.178	0.0229	0.4516	0.9043	2.3496	166.642	107.381	260.989
Atp5g1	11951	ENSMUSG00000006057	149.877	373.115	245.893	187.919	114.621	202.655	97.6652	137.631	132.068	140.198	294.94	160.437	147.918	110.398	72.3892	23.1168	24.3525	70.4762	134.15
Snf8	27681	ENSMUSG00000006058	266.071	283.375	106.9	59.0368	102.861	112.037	54.3588	70.2478	48.5867	85.1597	152.488	82.5658	53.2888	40.2329	46.2644	15.156	18.0497	75.3584	66.4127
Tbcb	66411	ENSMUSG00000006095	58.1918	45.2932	56.5186	78.2962	150.847	217.934	159.476	233.778	282.143	187.254	223.997	155.904	108.443	166.867	106.206	13.2897	28.144	123.035	186.793
Inpp5k	19062	ENSMUSG00000006127	39.6603	25.8069	8.1016	13.4206	21.9956	52.0957	26.1661	14.9439	10.3785	16.6598	11.3415	7.2247	12.9174	12.2576	16.2707	4.3542	10.6009	33.8882	67.9202
Crkl	12929	ENSMUSG00000006134	2.9004	3.3643	11.2924	0.2269	0.7078	1.8933	7.3536	1.1053	0.1666	3.8211	6.311	2.4063	4.5598	1.1214	3.2855	1.8801	6.1083	1.0861	0.069
Upk3bl	69665	ENSMUSG00000006143	0.0486	0.0367	0	0.0121	0.0385	0	0	22.0105	8.3072	2.6297	9.5795	0	9.6348	20.2863	10.7532	0	0	0.0114	0.0185
Eps8l1	67425	ENSMUSG00000006154	0.1007	0.5704	0.6403	0.0895	0.1587	0.016	0	0.1504	0.097	2.8589	0.0394	0.0491	0.4048	0.4964	0.1221	0.1755	0.3319	0.0542	1.0084
Clint1	216705	ENSMUSG00000006169	6.7154	18.6988	23.1018	25.317	35.6885	29.278	47.121	19.0157	45.2268	52.9632	37.528	39.4586	15.5559	6.3061	78.0511	4.6418	36.6426	14.3474	34.7131
Prss16	54373	ENSMUSG00000006179	2.3049	0.0097	0	0.0393	1.6156	6.1979	0.0194	0.0283	0.0666	0.3439	0.7759	0.4918	0.9593	0.8521	0	0	0	5.0379	16.7394
Cdkal1	68916	ENSMUSG00000006191	1.6675	2.896	2.3021	1.2206	3.1237	5.2059	3.588	1.674	1.2043	8.1525	1.7223	6.7951	5.9699	3.3468	3.5999	3.2917	3.0039	4.818	3.1106
Rhox6	19202	ENSMUSG00000006200	0.0469	0.1337	0	0.0385	0	0	0.056	0.0788	10.5228	14.6717	25.4498	41.326	0	0	0	5.1574	0	6.1159	3.5338
5430419D17Rik	71395	ENSMUSG00000006204	0.0369	0	0	0.0129	0.1207	0	0	0.0206	0.0232	0.0054	0.0097	0.0163	0	0	0.0069	0	0	0.007	0.0194
Htra1	56213	ENSMUSG00000006205	2.9008	2.4936	0.0404	1.542	0.6085	7.45	47.1362	26.2256	62.3544	155.683	516.801	501.275	0.9273	0.2177	0.7553	165.262	43.0178	0.5084	4.0028
Zbtb17	22642	ENSMUSG00000006215	111.528	267.805	91.6895	58.3673	81.8692	111.052	59.5819	12.3375	75.9871	26.2235	27.7707	21.9328	21.1417	35.1329	19.4966	0.7982	15.1592	43.8213	61.5794
Clcnkb	56365	ENSMUSG00000006216	1.1253	1.6501	0	2.5282	0.5785	11.2326	20.2537	17.138	20.5703	5.8058	4.4994	7.174	5.27	5.0041	0.642	2.2215	0	4.2047	1.0482
Fam131c	277743	ENSMUSG00000006218	0.6747	1.7687	0.6611	0.0519	0.0608	0.9489	0.1852	3.732	3.822	0.0497	0.126	0.39	1.6651	2.1091	1.8555	0.3156	0.245	0	0.7664
Fblim1	74202	ENSMUSG00000006219	26.7157	19.0047	35.2229	49.8803	34.9713	31.0126	39.2561	9.7636	22.9267	19.1789	32.2308	18.5622	28.4084	28.0638	31.3673	8.5603	9.4848	100.157	26.0111
Hspb7	29818	ENSMUSG00000006221	0.077	0.0481	0.0524	0.0728	0.6018	0.021	0.0446	0.0317	0.0095	0.0367	0.0455	0.0298	0.0072	0.0147	0.0167	0.2578	0	0.0303	0.0473
Epor	13857	ENSMUSG00000006235	0.0343	0	0.0122	0.0708	0.0207	0	0	0.0546	0.0178	0.0093	0.0113	0.0161	0.1523	1.9492	1.2164	0	0	0	0
Ccdc159	67119	ENSMUSG00000006241	0.0554	0.0359	0	0.0495	0.4392	0.0128	0	0.0495	0.0255	2.7523	0	0	5.0033	0.0273	1.1194	0	0	0	0.0138
Mob1b	68473	ENSMUSG00000006262	108.299	55.4176	29.6234	17.4106	5.9486	6.3159	12.3141	15.4261	1.5965	8.7428	8.0781	4.5404	8.8955	3.7216	18.3524	2.105	20.1323	2.418	1.1792
Atp6v1b1	110935	ENSMUSG00000006269	0.48	0.2963	0.1352	0.0732	0.2933	0.4977	0	0.2689	0.4382	0.2416	0.567	0.219	0.2784	0.2648	0.1159	0.6317	0.1865	0.5141	0.4819
Vax1	22326	ENSMUSG00000006270	0.1783	0.1327	0.1294	0.128	0.1419	0.0506	0.038	0.2574	0.1266	0.0608	0.1605	0.1535	0.1092	0.1254	0.0453	0.5505	1.2372	0.0645	0.1064
Atp6v1b2	11966	ENSMUSG00000006273	39.8467	76.2916	176.553	84.6275	99.844	111.523	96.3131	60.5871	120.811	107.678	160.84	159.495	89.8141	47.2865	62.908	100.899	99.677	159.205	208.731
Eps15l1	13859	ENSMUSG00000006276	6.0422	22.7087	40.2059	7.6582	8.837	14.1139	24.8829	20.1436	5.2744	35.5433	48.9963	39.3532	12.825	15.4789	11.7263	25.4338	25.7549	10.6039	76.2223
Tep1	21745	ENSMUSG00000006281	24.3941	9.9225	19.3887	7.8654	5.1336	7.3349	12.9219	6.6021	1.3167	5.6761	6.5595	0.1668	1.6126	9.4825	7.4897	9.6519	1.1615	12.1518	0.1578
Ttc5	219022	ENSMUSG00000006288	7.6142	0.8037	4.3656	6.3893	5.1832	3.5447	13.9094	16.9354	27.0346	18.6086	12.3792	18.4698	13.9521	39.1163	64.155	12.4213	20.6962	43.4705	57.2082
Osgep	66246	ENSMUSG00000006289	36.9922	56.7015	16.6684	11.6725	29.4142	48.253	64.4982	94.4744	124.601	66.09	60.488	45.4669	84.8193	59.1674	65.8994	51.6754	51.0532	48.042	133.093
Aamp	227290	ENSMUSG00000006299	122.615	218.624	271.678	234.556	292.617	250.775	94.581	36.2077	191.333	188.299	129.523	227.18	97.3433	163.577	85.332	25.0017	38.4059	240.866	222.278
Tmbim1	69660	ENSMUSG00000006301	16.2198	36.3434	123.775	124.938	163.613	50.4387	20.3303	5.8599	27.1908	20.5357	16.3508	22.1602	4.2322	7.5671	2.2414	49.2049	84.889	24.904	16.6238
Arpc2	76709	ENSMUSG00000006304	198.249	209.072	338.594	114.936	242.425	201.829	282.767	103.811	174.643	266.528	263.273	232.333	156.691	107.159	218.377	65.9261	90.9641	153.828	112.323
Wbp7	75410	ENSMUSG00000006307	14.2621	26.2594	26.1214	29.5487	40.6665	36.2869	43.1546	14.0171	30.3447	30.5719	37.2889	110.887	39.4816	56.0478	32.119	18.5862	20.2511	136.972	101.642
Zbtb32	58206	ENSMUSG00000006310	0.0707	4.8562	2.1004	0.0594	2.6571	0	5.7118	27.2012	4.3749	0.0262	0.776	1.3313	1.849	2.1926	2.1442	0.6773	0.1157	14.1414	0.9914
Etv2	14008	ENSMUSG00000006311	1.7812	0.0248	0	5.4647	0.0125	0.4349	10.5805	9.9259	3.6617	0.9176	1.5599	0	11.2177	8.591	3.6216	0.4416	0	1.8999	0.0708
Upk1a	109637	ENSMUSG00000006313	1.2935	0.2402	5.0699	0.0853	0.04	0.2155	65.1321	117.409	31.3695	0.0136	3.4197	0.6924	3.7198	2.9708	0.6963	5.8776	2.1473	19.4148	24.1542
Tmem147	69804	ENSMUSG00000006315	62.3733	60.0518	177.123	266.617	144.337	387.693	134.592	172.139	397.143	507.542	572.769	192.253	225.857	218.338	164.969	103.836	127.484	175.887	178.422
Rps9	76846	ENSMUSG00000006333	760.637	1076.27	709.883	849.194	1019.92	1667.44	541.107	730.732	1906.27	1026.66	1678.09	1280.85	1024.92	1329.86	1197.93	335.397	358.472	2156.27	2210.41
Tfpt	69714	ENSMUSG00000006335	98.915	80.5734	85.7252	71.8764	47.3209	41.1536	12.0551	18.5327	66.8743	39.8361	36.9628	44.0152	28.4324	27.9348	22.015	0.5303	5.367	37.6732	69.8988
Susd2	71733	ENSMUSG00000006342	0.0571	0.1108	0	0.0102	0.0118	0.4985	3.2536	3.6194	15.1661	2.9785	31.6021	23.6898	0.0345	0	0.0392	36.1526	35.1759	36.4393	54.6454
Ggt5	23887	ENSMUSG00000006344	0.6616	0.22	0.3516	0.2375	0.568	0.1296	0.4762	0.599	0.3366	0.1353	0.3956	0.3892	0.4713	1.7952	0.6333	1.263	3.8182	0.0984	0.2261
Ggt1	14598	ENSMUSG00000006345	6.7095	1.8014	3.9149	34.1727	72.4375	71.4571	5.4021	3.1563	0.4099	17.1415	19.6466	20.4734	1.7003	0.8645	0.0687	0	0.2873	1.2087	13.9092
Crip2	68337	ENSMUSG00000006356	107.021	173.778	792.051	236.453	401.034	831.58	7.3114	21.4203	16.7617	28.167	45.5608	51.7911	137.258	132.502	79.9435	8.4168	3.0738	99.007	49.9989
Crip1	12925	ENSMUSG00000006360	11.1546	42.5422	415.904	133.763	79.7897	60.4025	32.4163	159.443	33.4132	99.4916	9.9976	25.782	91.4511	92.7785	108.255	16.7238	0.7799	255.595	415.81
Cbfa2t3	12398	ENSMUSG00000006362	1.0295	0.9665	1.4615	2.8025	3.7156	0.3377	1.4665	1.5103	1.5744	0.4829	0.5674	1.4216	1.1564	0.6875	0.3968	5.1981	3.0047	0.5177	1.3393
Fbln1	14114	ENSMUSG00000006369	1.8567	5.8756	0.7003	42.6179	25.7715	16.7937	23.2202	48.1704	17.6072	68.4048	62.2876	55.759	24.516	52.3363	38.1919	31.4125	12.445	80.4189	80.9674
Pgrmc1	53328	ENSMUSG00000006373	20.2612	79.6039	24.511	18.5563	12.4424	54.1088	38.6008	90.4165	15.6574	54.6817	28.1252	20.3936	26.3912	29.2397	82.2577	20.4012	2.401	42.5165	38.3956
Gcat	14429	ENSMUSG00000006378	9.644	6.1763	4.7204	35.9064	58.9926	57.1085	75.6231	52.1933	99.9038	55.8249	158.206	88.307	69.1534	72.2575	60.3037	88.2565	74.3666	168.556	333.794
Tek	21687	ENSMUSG00000006386	0.0487	0.0332	0.0557	0.0357	0.0356	0.0081	0.0195	1.9463	0.018	0.039	0.0343	0.0229	0.1968	0.8914	0.0604	0	0	1.6258	0.4073
Mpl	17480	ENSMUSG00000006389	0.8901	0.054	1.3618	0.07	0.1114	0	0.0678	0.0212	0.0227	0.02	0.0089	0.0104	0.0432	0.0084	0.0105	0	0.2276	0.027	0.0224
Elovl1	54325	ENSMUSG00000006390	3.1899	2.7914	3.3874	18.8188	30.4446	10.5295	4.0216	11.7162	9.9356	55.1889	98.8174	109.678	9.2993	7.1967	2.353	2.4261	0.3116	11.731	15.1393
Med8	80509	ENSMUSG00000006392	56.0276	98.2035	71.3944	31.4808	102.188	88.0487	67.9493	37.4809	38.1681	62.1193	48.2927	75.2275	35.5055	54.0887	41.3845	29.8927	28.6786	43.1211	82.6591
Hyi	68180	ENSMUSG00000006395	0.3774	5.2501	0.3468	3.516	3.5354	0.0959	0.499	1.0982	0.3681	4.2217	2.5012	1.6448	3.6278	3.6944	0.1537	3.0713	1.6045	0.3569	7.1968
Cdc20	107995	ENSMUSG00000006398	328.526	593.357	411.303	163.82	126.356	233.48	311.908	240.513	330.793	219.613	307.151	128.885	219.028	424.74	170.825	105.794	56.1007	120.746	44.3204
Adamts4	240913	ENSMUSG00000006403	0.2256	0.1341	0.1226	0.0744	0.1394	0.0332	0.0425	0.1286	0.0862	0.1068	0.1123	0.1002	0.3654	0.1461	0.9754	0.3618	0.4213	1.472	0.0841
Pvrl4	71740	ENSMUSG00000006411	0.1771	0.0654	0.0369	0.0654	0.1084	0.0136	0	0.1402	0.1542	0.0337	0.093	0.0511	0.1199	0.0455	0.2981	0.1646	0.1664	0.0443	0.0364
Pfdn2	18637	ENSMUSG00000006412	54.0401	43.9184	41.6451	47.9808	55.9886	35.7018	20.6603	11.2886	68.1501	14.7013	24.3364	34.7401	26.1525	35.7357	53.3082	54.5677	40.8054	20.2204	34.2062
Rnf114	81018	ENSMUSG00000006418	62.8671	66.6893	162.309	50.3418	48.1438	160.915	47.1016	45.7447	62.2066	89.7614	64.3292	60.6362	78.8361	66.9459	67.5975	101.31	90.0626	50.346	68.9049
C330007P06Rik	77644	ENSMUSG00000006423	10.1729	9.3886	8.9955	4.1336	0.9088	20.7094	13.0335	18.1176	7.1136	12.4712	4.4831	0.4113	9.2072	2.9869	13.0851	16.6858	6.5258	1.1561	0.8281
Neurl1a	18011	ENSMUSG00000006435	2.235	0.6287	0.5115	0.6428	0.2149	0.036	0.1587	0.1891	0.4867	4.9125	0.1276	0.0778	5.0831	5.5742	3.6532	4.9117	2.6033	26.2605	14.4488
Srm	20810	ENSMUSG00000006442	357.876	164.416	196.259	188.066	242.63	481.764	313.878	855.49	331.767	570.4	1079.47	507.126	466.369	422.624	331.023	83.5131	155.877	65.7164	104.838
Epha2	13836	ENSMUSG00000006445	0.1326	0.053	0.0474	0.0783	0.291	1.3774	30.1186	56.9774	44.1436	73.1509	55.4307	89.3086	60.3893	22.6421	16.3822	0.9676	6.9313	56.3428	32.1405
Rbm14	56275	ENSMUSG00000006456	28.2645	38.7412	90.8879	89.0485	93.7815	105.098	124.079	30.234	78.2064	75.0266	21.3181	56.2076	138.389	69.4941	51.0037	12.6907	10.6896	93.0187	72.0026
Actn3	11474	ENSMUSG00000006457	0.4388	0.0096	0	0.0567	0.0268	0	1.5374	11.5906	0.0131	1.3067	1.0861	2.92	2.5068	6.9311	1.5092	0	0.1431	0	0.0578
A530013C23Rik	NA	ENSMUSG00000006462	0.1342	0.0634	0.04	0.0597	0.0621	0.0053	0.0196	0.1003	0.0306	0.0208	0.063	0.0491	0.0326	0.0405	0.0777	0.1755	0.3319	0.0155	0.0438
Zdhhc24	70605	ENSMUSG00000006463	3.4664	1.4057	6.664	0.2751	10.8106	4.5293	4.3157	0.6293	0.0199	4.0605	1.2876	4.6922	5.5929	2.9434	7.1472	8.3279	0	5.6883	1.6203
Bbs1	52028	ENSMUSG00000006464	1.4936	0.5909	0.1191	0.2195	0.2737	1.3228	2.2326	0.1755	0.2316	0.0989	4.2336	0.0821	1.373	0.5791	1.0174	1.9534	0.1476	0.3772	13.7137
Slc34a3	142681	ENSMUSG00000006469	0.0516	0.0234	0	0.053	0.0302	0	0.0207	0.0425	0.0445	0.0103	12.309	0.0121	3.1531	6.7874	0.7172	0.2053	0.9799	0.028	0.0294
Ndor1	78797	ENSMUSG00000006471	13.6633	26.7526	49.979	37.749	53.4978	33.0193	22.2977	18.3652	29.5318	33.2505	17.4486	20.3039	33.4516	29.5667	15.5013	12.0207	27.3101	29.4203	20.3088
Nelf	56876	ENSMUSG00000006476	1.9952	0.059	1.6029	4.1361	0.1317	0.1254	0.3315	0.0722	1.3606	2.6163	0.7299	4.246	4.915	7.9619	1.8533	1.6679	4.2063	0.0696	0.0389
Prl7a1	19113	ENSMUSG00000006488	0	0.0416	0	0.033	0.061	0	0	0	0	0	0	0.0435	0	0	0.0182	0	0	0	0
Prl8a9	67310	ENSMUSG00000006490	0	0	0.0212	0.0168	0	2.0582	0	0.0312	0	0.0167	0	0	0.0223	0	0.0216	0	0	0	0
Pdk1	228026	ENSMUSG00000006494	6.3099	1.0689	7.758	4.3441	1.5199	2.0965	16.997	25.2532	6.0588	4.0568	1.8371	6.1073	36.1241	39.5746	49.5713	23.3261	19.8028	12.3845	12.0342
Ptbp1	19205	ENSMUSG00000006498	116.628	108.959	397.91	268.519	264.965	237.773	356.122	208.085	234.969	380.795	213.385	330.138	296.697	607.766	186.74	77.2401	97.7403	490.869	318.873
Mvd	192156	ENSMUSG00000006517	5.5798	15.5733	9.5215	24.7947	25.9291	107.148	17.2057	40.1167	64.5349	144.394	80.3248	139.721	32.6485	40.0086	18.3808	7.9459	11.8114	57.0164	68.6813
Cyba	13057	ENSMUSG00000006519	15.245	30.0104	1.2666	34.3082	18.7113	6.1728	14.5592	12.9446	9.9864	8.7054	9.3854	12.7991	12.4059	19.373	5.7447	45.9141	0	96.3465	122.069
Itih3	16426	ENSMUSG00000006522	0.138	0.0748	0.0713	0.0415	0.0303	0.0324	0.0197	0.0399	0.039	0.0068	0.0331	0.0235	0.0149	0.0127	0.0414	0	0	0.0122	0
Tmem110	69179	ENSMUSG00000006526	1.1988	6.9167	7.994	18.9022	25.8819	12.0442	18.6986	2.814	10.8592	45.6508	40.0371	39.3088	23.7286	15.1877	8.7387	36.674	30.56	28.2032	14.7776
Sfmbt1	54650	ENSMUSG00000006527	7.742	0.4505	5.4558	9.935	7.0923	8.3468	3.0615	0.7041	0.9279	4.396	5.0153	5.4139	10.4692	6.0333	11.2461	1.9647	7.9835	10.7826	7.5919
Itih1	16424	ENSMUSG00000006529	0.0704	0.0326	0.0208	0.0226	0.0167	0	0.0214	0.0366	0.0181	0.0174	0.0175	0	0.0153	0	0.0069	0	0.1437	0.0068	0
Ihh	16147	ENSMUSG00000006538	1.542	5.9458	0.0097	0.045	0.0567	0.0227	0.0512	0.0487	5.0825	0.1216	22.4254	0.4393	0.6873	0.0282	0.1468	0.8251	0.5563	0.058	0.0348
Prkag3	241113	ENSMUSG00000006542	0.0097	0.0231	0.0148	0	0.0328	0	0.0217	0.0108	0.0416	0.0061	0	2.6195	0.0236	0.0071	0.0156	0	0	0.0076	0.0197
Cryba2	12958	ENSMUSG00000006546	0.1062	0.1004	0.0613	0.1321	0.3651	0.0129	0.1488	0.2847	0.1238	0.0894	0.085	0.141	0.0339	0.039	0.1486	0.7787	3.301	0.0499	0.0808
Atp7b	11979	ENSMUSG00000006567	2.4495	0.1449	2.3611	0.194	0.4761	0.1703	0.1566	0.6184	1.3524	0.2845	0.1102	0.1079	0.7508	0.9827	5.1374	6.4931	0.1659	0.1161	0.0877
Defb2	13215	ENSMUSG00000006570	0	0	0	0	0.0656	0	0	0	0	0.0518	0	0	0	0	0	0	0	0.0692	0
Slc4a1	20533	ENSMUSG00000006574	0.3863	0.143	0.098	0.2524	0.2658	0.0754	0.2649	0.3326	0.3185	0.1187	0.2822	0.3049	0.2476	0.1269	0.1047	0	0.5902	0.2096	0.4328
Rundc3a	51799	ENSMUSG00000006575	6.4264	20.1725	17.7574	16.5675	16.1879	5.8232	10.9201	5.4545	26.848	5.4739	3.7739	4.6752	4.1986	6.718	3.4126	1.3554	6.47	25.643	76.0442
Slc4a3	20536	ENSMUSG00000006576	0.1988	10.6924	1.3618	6.429	8.5356	29.2191	0.3392	55.17	8.3607	3.6338	0.2321	0.219	23.2684	6.3894	3.2364	13.7838	2.2758	0.0743	0.157
Cdt1	67177	ENSMUSG00000006585	314.908	311.9	501	242.818	370.499	286.612	211.857	95.6323	161.016	194.69	170.508	454.285	157.723	132.093	130.394	52.9908	34.695	179.176	59.0207
Runx1t1	12395	ENSMUSG00000006586	31.586	22.3498	8.0708	3.4498	17.3845	12.3131	3.8208	11.0842	3.6044	0.9988	1.7561	6.1121	2.6804	3.0002	2.9536	16.2629	14.8424	1.8801	2.2333
Snai3	30927	ENSMUSG00000006587	0.035	8.6105	0	6.1416	2.7676	6.6769	16.2511	2.3264	0.1198	7.6111	0	0.2252	2.6387	3.0761	0.0251	18.0831	0	0	0
Aprt	11821	ENSMUSG00000006589	1222.72	2246.04	2160.62	1003.43	814.724	853.217	322.073	329.563	296.642	515.078	931.691	612.248	510.396	676.36	384.722	155.52	118.091	506.576	751.62
Gtf2h1	14884	ENSMUSG00000006599	54.3447	42.5144	79.4103	28.2629	29.0254	42.2479	25.4358	51.4104	15.3602	50.9189	31.2905	25.9443	16.7106	23.0491	34.6568	66.3867	17.4135	77.1165	15.4978
Hfe	15216	ENSMUSG00000006611	0.0221	0.0073	0.0277	0.0073	0.0068	0.0068	0	0.0127	0	0.0067	0.0186	0	0.0212	2.2007	0.8484	0.1646	0.1664	0.0221	0
Abhd1	NA	ENSMUSG00000006638	0	0	0.7819	0	0	0.6555	0	0	0	0	0	0.5928	0	0.1775	0.0119	0	0	0	1.91
Slc5a6	330064	ENSMUSG00000006641	752.173	656.322	1001.66	29.7823	30.2046	40.8098	13.1002	6.408	32.6172	18.0449	13.1554	4.563	2.1761	1.0822	3.125	23.3597	0.1224	54.7928	86.5927
Tcf23	69852	ENSMUSG00000006642	2.3177	2.1836	3.4273	22.9337	9.8075	13.2471	2.0287	0.0408	0.0105	21.3399	29.7363	1.2562	0.0172	0	0	0	0	0.0106	0.0085
Nphs1	54631	ENSMUSG00000006649	0.3397	0.1781	0.1172	0.0908	0.1075	0.0648	0.3175	0.2522	0.0637	0.0553	0.1276	0.1038	2.6846	0.1803	1.8866	4.3503	0.5207	0.0703	0.2261
Aplp1	11803	ENSMUSG00000006651	0.0921	0.0938	0.0218	0.0885	0.0875	0.6721	16.6537	22.2985	9.6441	10.7829	9.6637	12.2324	19.2673	18.1387	9.8995	0.8905	1.2017	11.553	10.3597
Qrich1	69232	ENSMUSG00000006673	17.0575	5.2483	48.202	26.6065	53.4754	6.2648	29.218	55.9891	48.835	33.4503	22.4502	36.2582	28.3896	34.6885	54.063	25.1576	19.1631	42.7325	46.2041
P4htm	74443	ENSMUSG00000006675	10.7815	26.7789	23.1191	0.6984	0.0272	2.1845	5.9024	0.1347	0.4409	0.0169	0.4054	1.1079	5.3681	1.2727	2.8605	2.164	0.1917	9.8887	2.901
Usp19	71472	ENSMUSG00000006676	24.2701	41.5418	197.697	51.466	36.225	31.0826	50.4281	24.5898	40.3057	31.3179	21.5114	47.9692	40.5533	46.0837	36.3481	34.9018	10.8743	41.7193	77.6772
Pola1	18968	ENSMUSG00000006678	8.0195	10.0583	28.0226	26.5961	4.5057	6.1054	28.6044	44.9779	1.8475	8.1672	3.9688	0.6181	12.1699	15.6421	46.314	10.1783	4.6461	9.4738	15.4762
Cdc42	12540	ENSMUSG00000006699	127.213	113.617	174.685	147.338	242.482	170.201	140.418	134.941	169.363	197.733	174.316	190.831	85.0932	82.6421	179.249	55.1551	74.0958	139.086	159.106
Pknox1	18771	ENSMUSG00000006705	69.8383	136.869	86.4026	8.3469	19.4296	25.2163	7.2463	4.7482	13.2317	35.542	27.2275	45.6898	20.9629	17.0489	15.665	22.0197	20.8049	11.0657	27.6032
D130043K22Rik	210108	ENSMUSG00000006711	0.1095	0.0995	0	0.0714	0.0427	0	0.0195	0.0961	0.012	0	0.0343	0.0344	0.0364	0.0648	0.0302	0	0.2311	0.6014	0.0093
Gmnn	57441	ENSMUSG00000006715	237.508	419.594	148.124	122.846	198.616	207.295	214.99	211.445	197.113	154.307	137.989	79.3157	121.141	91.5177	137.599	37.1973	56.3135	95.9408	64.4536
Acot13	66834	ENSMUSG00000006717	128.5	113.456	85.4423	43.7399	61.4583	23.3597	59.6089	14.0899	64.1432	13.1034	87.769	32.7298	49.202	38.7576	45.1504	20.5048	76.1662	90.6407	23.6179
Zfp184	193452	ENSMUSG00000006720	4.848	0.6003	14.4647	0.4023	0.2104	7.1859	1.0055	2.0164	4.0579	0.1027	3.7216	0.193	3.1504	6.9279	10.5872	7.5893	5.6602	1.0813	10.0586
Cyp27b1	13115	ENSMUSG00000006724	0.0556	0.0455	0.0157	0.0498	0.0182	0.0085	0.0315	0.3697	0.0208	0	0.0076	0.0551	0.9088	0.0258	0.0479	0.1596	0	0.0237	2.0112
Cdk4	12567	ENSMUSG00000006728	148.156	83.7584	194.84	200.684	186.166	284.469	611.024	182.722	370.59	377.401	354.795	290.534	692.763	1009.89	559.628	286.392	166.806	604.443	574.169
B4galnt1	14421	ENSMUSG00000006731	12.3639	10.4567	34.7108	4.1734	16.2219	1.7026	5.0848	1.0985	0.0124	25.6047	12.2991	21.0608	4.1669	8.4574	8.0754	0.1828	0.4257	0.6472	0.9068
Mettl1	17299	ENSMUSG00000006732	20.0728	13.3309	25.1394	30.6553	15.8265	29.6236	11.9483	16.7994	49.5252	18.7548	26.1643	28.5532	8.5006	16.6601	17.732	8.5603	3.328	34.9276	16.7033
Tspan31	67125	ENSMUSG00000006736	14.4193	9.1778	22.7406	22.8503	32.4734	15.7198	21.2506	8.334	76.604	32.5416	46.942	34.8128	11.5741	13.0525	11.4345	36.5612	1.5563	56.6685	23.2409
Kif5b	16573	ENSMUSG00000006740	59.417	34.7338	84.23	24.2383	9.7926	47.0945	52.5978	38.8875	48.8543	44.4345	19.1457	9.9375	23.1347	16.5137	61.451	82.2669	35.609	28.9317	23.3087
Saal1	78935	ENSMUSG00000006763	14.2832	15.1857	11.9542	39.5904	24.206	26.0589	31.7129	21.4312	27.9349	11.8249	36.6424	18.0981	24.2884	21.7859	21.1451	4.8667	7.64	10.4953	27.455
Tph2	216343	ENSMUSG00000006764	0.143	0.0629	0.0426	0.0489	0.0614	0.0288	0.0454	0.063	0.0409	0.0184	0.0383	0.0346	0.0252	0.041	0.3133	0	0.5207	0	0.0485
Krt23	94179	ENSMUSG00000006777	0.1125	0.013	0.0333	0.009	0.0267	0.3063	0.0342	0.0195	0	0.0186	0.0279	0.018	0.0245	0	0.0439	0	0	0	0
Cnp	12799	ENSMUSG00000006782	3.303	3.7533	0.1611	1.7363	0.478	0.7442	3.6022	5.9657	2.7293	9.0191	2.7507	22.1278	3.4183	4.9765	7.1473	2.0965	5.98	0.1457	19.3438
Ttc25	74407	ENSMUSG00000006784	0.6521	3.6417	5.6981	4.8229	3.8669	2.2887	3.9697	2.4382	3.4283	0.0919	0.1529	0.0508	0.8505	0.3	0.545	0.1567	0.6941	0.2295	0.0789
Sulf2	72043	ENSMUSG00000006800	2.557	1.4546	18.0057	19.2714	12.8204	30.0267	87.1611	32.8882	52.3437	58.7015	26.5366	35.3381	8.3047	19.5763	22.8433	68.1328	51.3667	57.1252	89.5186
Sod2	20656	ENSMUSG00000006818	92.4648	104.938	649.001	282.438	287.585	316.377	192.282	111.852	133.636	100.796	25.167	62.0776	42.2681	58.9821	64.3781	164.082	130.589	296.946	278.949
Tmco6	71983	ENSMUSG00000006850	0.015	1.0943	3.7565	4.1152	4.514	2.9412	0.3313	0.0472	0.1187	1.3554	0.0514	5.1202	2.321	8.815	5.4883	1.8784	2.0077	7.0485	6.7259
Stambp	70527	ENSMUSG00000006906	3.3279	2.2978	0.0081	0.0191	0.0906	0.8341	0.0219	0.0321	0.0839	2.5789	4.8864	0.0408	0.4696	0.0736	0.026	0	0.171	0.7044	0.0313
Ezh1	14055	ENSMUSG00000006920	17.3926	15.1763	10.7305	26.1539	30.7818	40.4454	8.9896	11.822	8.7117	37.5286	18.101	7.4254	15.2709	15.8346	4.1314	15.8777	24.0313	15.5973	16.2661
Hap1	15114	ENSMUSG00000006930	0.1042	0.1512	4.0492	16.3294	8.9256	2.9327	16.418	3.0467	10.0896	0.1467	0.8122	9.5419	1.0192	1.6203	0.0524	4.3275	10.0137	51.0637	44.684
Leprel4	66180	ENSMUSG00000006931	24.146	4.3775	4.0722	1.2054	15.1296	0.4936	2.1305	2.9241	0.0066	7.4705	11.5058	15.7273	7.8159	10.6066	2.3902	0	0.1788	1.5334	3.6898
Ctnnb1	12387	ENSMUSG00000006932	90.1383	93.8013	80.1521	47.017	51.6502	169.712	152.046	165.285	97.8729	151.707	92.3805	147.061	159.343	181.762	294.978	165.881	177.228	254.175	165.009
Eif1b	68969	ENSMUSG00000006941	66.3089	49.3079	28.7292	12.8319	0.4465	53.5774	29.0189	22.1087	27.3386	110.131	46.727	97.4971	55.2508	57.5538	106.611	7.8337	36.8683	26.5463	16.381
Klk4	56640	ENSMUSG00000006948	0.0213	0.021	0	0	0.0425	0	0.0627	0.0545	0.0547	0	0.0472	0.018	0.0728	0.0273	0.0458	0	0.2921	0.1015	0.02
Chrd	12667	ENSMUSG00000006958	0.043	0.0754	0.0557	0.0893	0.0767	0.0398	0.0849	0.1169	3.3477	1.1181	8.5046	0.0694	3.8179	4.8357	2.4327	4.884	0.1404	10.2477	1.2899
Psmd2	21762	ENSMUSG00000006998	39.747	46.2986	56.6629	185.997	112.201	155.612	97.369	66.9683	151.467	84.4371	93.3336	135.37	64.9435	105.253	90.8459	36.2166	31.9487	183.879	94.9039
Syngr3	20974	ENSMUSG00000007021	0.4805	1.2553	3.7296	0.032	0.0097	0	0.0179	8.2402	0.0344	0	0.0768	0.012	1.9572	0.7534	2.2736	0	0.1899	0	6.3027
Vars	22321	ENSMUSG00000007029	32.2428	43.892	74.0668	283.75	290.956	214.926	139.158	154.891	242.329	204.863	253.114	348.705	192.927	211.189	124.344	99.7867	33.0393	132.242	158.303
Vwa7	27762	ENSMUSG00000007030	0.274	0.0665	0.0459	0.1633	0.1829	0.0712	0.0957	0.3976	0.1102	0.6016	0.9588	3.1238	0.1034	0.5906	0.4242	2.0857	0.6367	0.1856	0.0427
Hspa1l	15482	ENSMUSG00000007033	0.398	0.1484	0.1509	0.0283	0.365	0.0656	0.2065	0.3827	0.1979	0.0746	0.2195	0.14	0.0341	0.0332	0.2361	0.4259	1.7559	0.0782	0.0817
Slc44a4	70129	ENSMUSG00000007034	7.7309	2.6655	8.4025	3.4635	19.392	0.3045	6.4525	10.7606	8.5243	4.5369	7.4341	13.184	2.6117	3.9144	1.4154	0.2433	0.862	8.2767	7.3588
Msh5	17687	ENSMUSG00000007035	0.434	0.1272	1.7151	0.2445	0.0901	0.2666	0.1167	0.262	0.0469	0.1723	1.9043	1.0181	3.3103	2.3872	0.1195	5.3218	1.2232	0.0405	2.7974
Abhd16a	193742	ENSMUSG00000007036	15.7674	11.5264	35.1384	18.935	15.4413	14.5079	7.8959	0.4985	4.7192	37.0418	12.2429	26.6925	17.1879	11.043	13.002	20.3679	21.1015	42.2145	60.1008
Neu1	18010	ENSMUSG00000007038	5.3502	9.6175	64.0283	7.2551	4.4252	5.9182	10.7621	1.4255	3.0439	13.6208	99.3949	27.7307	8.7738	7.1727	5.1227	13.3667	7.5834	25.1589	15.9844
Ddah2	51793	ENSMUSG00000007039	20.5546	43.8176	72.3017	52.2557	43.1087	54.8829	47.2566	112.897	37.6919	45.8245	18.3393	15.0899	36.6712	61.0048	99.2392	103.277	73.9564	465.373	383.886
Clic1	114584	ENSMUSG00000007041	0.4077	0.604	0.2582	15.1943	6.9722	12.2354	4.5817	0.2067	0.8487	16.1734	18.6458	2.2484	6.545	12.0496	13.2429	3.9841	9.9138	26.0837	84.2474
Lsm2	27756	ENSMUSG00000007050	109.187	120.942	76.5976	58.9385	67.7496	97.3901	36.7993	45.8284	105.419	150.604	71.372	83.8857	83.4913	82.8645	101.18	17.9354	34.6749	56.8931	78.9685
Pole	18973	ENSMUSG00000007080	25.45	32.4749	35.4126	34.8409	13.9749	42.8412	71.7215	23.9644	43.4505	42.6421	27.1995	35.0185	50.3759	38.8167	39.6347	39.5006	27.4973	61.6489	58.1024
Atp1a2	98660	ENSMUSG00000007097	0.0473	0.0108	0.018	0.1712	0.2117	0.0307	0.1131	0.8705	0.0397	0.0467	0.0446	0.0417	0.0777	0.0334	0.0262	0.1603	0	0.0473	0.0224
Atp1a4	27222	ENSMUSG00000007107	0.0369	0.0393	0.0107	0.0193	0.0329	0.0119	0	3.6407	0.0232	0.0054	0	0	0.0082	0	0.0139	0	0	0.0557	0.0065
Casq1	12372	ENSMUSG00000007122	0	0.0592	0.0129	0.0234	0.0385	0.01	0.0258	0	0.0229	0.006	0.0103	0.0206	0.0814	0.473	0.0173	0	0	0.0103	0.011
Stx1a	20907	ENSMUSG00000007207	4.3131	32.9128	20.6042	9.1209	7.1879	2.4735	0.1889	2.8533	1.5294	6.1862	4.1001	17.3084	2.6933	3.8587	1.3983	2.8734	0.3272	14.799	6.793
Ceacam9	26368	ENSMUSG00000007209	0.0191	0	1.0415	0	0.0287	0	0	0.0164	0	0.0109	0	0	0	0	0	0	0	0.0131	0.018
Zfp775	243372	ENSMUSG00000007216	32.3447	22.3297	18.0665	19.5489	22.1315	10.9119	5.3504	1.2508	3.04	3.7887	1.1313	0.686	5.5404	8.0772	5.5763	1.628	9.2685	4.4946	4.5428
Scube2	56788	ENSMUSG00000007279	0.0554	0.4286	0.3598	0.7126	0.0813	0.0068	0.0686	0.153	2.178	21.3129	21.6144	3.0137	0	0.0546	0.2828	0.6585	0.1664	0.4648	0.0364
Mrpl49	18120	ENSMUSG00000007338	98.4788	107.652	142.523	61.9451	35.0893	91.3394	33.8348	67.3196	89.1438	32.1082	89.1864	72.6797	102.272	88.251	125.929	37.8015	36.0807	69.8297	62.7551
Dennd2c	329727	ENSMUSG00000007379	1.2546	5.1357	0.2229	8.7046	22.5207	26.0619	13.9079	9.0232	4.3793	46.4986	10.9049	84.5096	5.6741	3.7815	6.1396	46.7195	7.4644	19.1512	60.0559
Mark3	17169	ENSMUSG00000007411	32.3799	30.0168	102.075	69.0766	36.9345	53.8825	29.512	28.3133	39.7541	74.0842	57.9177	17.7312	35.3561	30.097	47.844	18.5977	22.6017	13.6508	19.3705
Gatad1	67210	ENSMUSG00000007415	10.1916	8.6547	3.9853	20.359	16.5333	17.8818	26.3744	20.3755	18.203	34.6578	35.8854	21.7247	51.715	34.4947	47.8377	13.472	21.3472	22.2821	20.5303
Pcdha10	12936	ENSMUSG00000007440	0.2818	0.0408	0.0729	0.1185	0.159	0.0338	0.0429	0.1462	0.0422	0.0233	0.0874	0.0562	0.0383	0.0486	0.0756	0.6084	0.7183	0.041	0.033
2310003L06Rik	74248	ENSMUSG00000007457	0	0.0331	0	0.0076	0	0	0.052	1.5228	0	0	0	0	0.0187	0	0	0	0.6359	0.1262	0
M6pr	17113	ENSMUSG00000007458	57.9402	62.3605	102.462	37.2218	19.4851	71.5204	43.8398	32.5963	68.6154	85.3326	51.424	83.4585	64.0382	38.0149	72.2429	49.8229	43.3137	68.1673	69.4684
Lrrc8a	241296	ENSMUSG00000007476	4.8861	5.6078	29.9169	13.8616	24.1344	8.1651	23.8895	21.5012	14.5964	11.2347	15.6918	28.7777	11.1835	17.2814	16.2326	44.1842	27.615	7.1704	15.8688
Mc5r	17203	ENSMUSG00000007480	0	0	0	0.0161	0	3.7448	0	0	0.022	0	0.0169	0.0211	0	0	0	0	0	0	0
Ppp2r1a	51792	ENSMUSG00000007564	102.166	136.829	102.512	158.42	126.614	471.927	255.183	117.447	360.546	318.973	365.725	274.37	119.415	167.465	251.519	32.0828	65.989	320.117	425.387
Fance	72775	ENSMUSG00000007570	6.5667	5.8713	1.3517	19.2181	24.4415	25.0038	19.0146	3.8337	2.4538	32.3379	18.6544	11.1527	21.7807	27.0529	13.9669	15.6269	6.935	19.5395	60.5349
Tinf2	28113	ENSMUSG00000007589	44.9584	63.9582	85.6863	52.0861	98.1768	53.0755	48.7222	25.8716	46.4722	78.998	65.6618	62.2947	58.6372	67.9198	63.8796	18.9615	21.6295	41.1731	27.0644
Tssk4	71099	ENSMUSG00000007591	0.014	0	0.0134	0.0461	0.0165	0.0114	0.0335	0.0314	0.0084	0.0099	0.0397	0	0.4733	0.2103	0.0078	0	0	0	0
Hapln4	330790	ENSMUSG00000007594	4.0274	7.4307	3.5904	5.1412	0.0439	0	0	0.0309	0.0116	0.0054	0.8564	1.927	3.0454	6.1216	4.2201	0.7582	0.6232	0	0.013
Dus3l	224907	ENSMUSG00000007603	108.957	176.364	65.2425	59.746	93.2406	102.706	43.4843	38.0736	44.4906	47.3739	61.999	104.78	52.6359	68.4551	36.1109	18.4947	3.9597	97.1143	81.9998
Gtpbp3	70359	ENSMUSG00000007610	10.2157	9.748	23.3703	22.0395	23.2863	29.6561	14.1397	4.0894	19.2805	19.2887	13.0013	21.7016	26.4292	27.4672	22.7727	11.6533	0.7634	48.1341	14.6792
Tgfbr1	21812	ENSMUSG00000007613	3.7439	2.9888	7.5638	1.6299	0.0789	11.0924	26.9843	10.4967	9.9538	3.1734	3.0982	1.0757	9.7923	2.3604	10.1514	4.4431	6.7937	5.3886	8.2964
Homer1	26556	ENSMUSG00000007617	11.9453	3.7118	5.8847	3.4677	2.0912	9.4658	5.3929	4.7226	2.1723	21.1652	2.2866	3.8847	6.465	4.8622	13.4914	9.2254	12.9197	4.9216	0.3458
Rad51c	114714	ENSMUSG00000007646	5.7461	4.6349	2.9429	3.1993	0.7178	4.0722	1.8171	1.3766	12.3355	6.3279	5.4338	1.7367	6.7723	5.5655	10.15	2.7986	1.9968	9.5177	2.8142
Gabrb2	14401	ENSMUSG00000007653	0.0642	0.0289	0.0524	0.0662	0.1364	0.021	0.0743	0.1583	0.0664	0.0209	0.0727	0.0496	0.0288	0.0514	0.0583	0.2578	0.6292	0.0455	0.0851
Cav1	12389	ENSMUSG00000007655	0.0878	0.0655	1.5869	0.0518	0.0379	0.0243	0.0197	0.0399	0.039	0.0613	0.0414	0.0353	0.0149	0.0255	0.9451	0.2539	0	0.0367	0.0309
Arpp19	59046	ENSMUSG00000007656	31.809	44.6261	44.0864	61.0442	31.4938	27.2301	69.1867	83.5634	58.3301	45.844	104.07	58.6186	57.1123	40.0702	82.8835	38.7597	40.2692	18.5087	27.5404
Bcl2l1	12048	ENSMUSG00000007659	17.862	16.7437	17.7314	27.7298	30.8867	11.7892	17.3712	3.2365	0.5822	22.6318	15.9774	85.342	15.3504	21.2723	3.7865	15.998	9.0248	35.2085	41.4887
Khsrp	16549	ENSMUSG00000007670	44.6242	26.7691	27.2482	26.2529	24.9242	29.7061	19.5718	25.0431	30.4622	17.1996	22.1101	34.2536	20.4262	24.2152	24.9546	12.1674	12.7856	16.9563	19.915
Dio2	NA	ENSMUSG00000007682	0.1567	0.2015	0.0474	0.088	0.1801	0.1	0.0667	0.1548	0.1874	0.0654	0.127	0.2208	0.1199	0.1377	0.0797	0	0.1359	0.2023	0.136
Ccdc124	234388	ENSMUSG00000007721	411.433	920.763	586.835	235.191	251.909	336.366	167.691	207.155	282.76	178.129	188.965	170.296	241.641	148.603	90.2271	3.4396	40.383	94.4362	173.806
Cct4	12464	ENSMUSG00000007739	192.861	269.691	511.101	297.794	262.961	314.988	446.497	318.497	371.693	359.886	229.784	218.196	295.178	350.013	480.439	113.431	108.6	153.738	239.612
0610009B22Rik	66050	ENSMUSG00000007777	13.6448	25.9445	58.0671	42.1538	5.8076	21.0809	32.4185	72.392	23.8557	18.0428	16.7866	9.7083	23.8782	33.8289	94.0867	29.0137	1.6627	20.145	19.5708
Cpt1c	78070	ENSMUSG00000007783	0.2173	0.7213	0.1131	0.0776	0.072	0.7408	0.4816	0.2632	2.7549	2.6333	0.0187	0.0404	8.1063	16.2098	8.9067	2.5939	0.4864	9.8407	9.1589
Twist2	13345	ENSMUSG00000007805	0.0727	0	0.0263	0.031	0.0441	0.0387	0	0.0174	0.0136	0	0.0332	0	2.1735	2.1938	0.0563	0	0	0.0394	0.0763
Zfp655	72611	ENSMUSG00000007812	21.1048	9.7381	66.611	17.3027	24.6767	36.2628	53.5863	13.1355	22.7498	30.4865	14.6702	12.6048	14.768	8.6548	19.3704	31.949	85.727	19.4239	10.0633
Rhoa	11848	ENSMUSG00000007815	99.7973	131.436	270.334	101.465	145.696	122.487	71.6137	39.3097	36.4333	64.5967	41.5084	57.6966	61.2846	40.4154	44.5546	10.9314	22.4801	62.2218	55.1464
Zmiz1	328365	ENSMUSG00000007817	29.6573	26.8234	70.0991	53.1513	69.0764	47.9589	21.9862	8.0342	10.1266	16.6611	4.0971	38.9655	13.5939	6.4122	14.2916	11.5239	8.2568	0.5497	14.2709
Ankrd26	232339	ENSMUSG00000007827	0.5372	0.0462	0.0505	0.1097	0.0826	1.8567	0.2413	0.2689	0.0477	0.042	0.4028	0.0643	1.9245	3.2179	0.4586	0.3098	0.5031	0.0323	0.0601
Aldh16a1	69748	ENSMUSG00000007833	9.7822	16.6762	22.6238	22.0146	48.5622	82.141	95.6397	41.7487	55.0941	49.1064	34.1113	30.0585	40.3585	46.9673	23.8674	9.7377	14.832	86.941	135.952
Hnrnpa0	77134	ENSMUSG00000007836	111.495	115.182	71.662	93.2483	26.2435	62.2142	257.933	158.412	184.369	130.498	51.3933	51.2405	238.239	222.921	330.367	110.706	52.1812	68.3227	36.1421
Prrg2	65116	ENSMUSG00000007837	7.0638	16.6996	34.4327	27.4831	59.7381	20.2475	5.1785	8.3017	6.4747	14.9344	14.9932	11.0953	4.2258	9.4347	3.4424	0.4325	3.0222	13.8643	5.9119
Hnrnph1	59013	ENSMUSG00000007850	194.749	87.9114	114.534	49.8731	59.1613	80.6518	73.5581	129.565	214.378	127.453	45.741	81.2056	150.747	117.966	383.852	124.453	118.976	89.8202	66.0931
Ift43	76411	ENSMUSG00000007867	8.0766	3.9757	10.6704	13.7681	19.4398	18.2022	6.7124	4.1181	15.8604	35.0207	34.3133	0.8004	19.6884	17.2664	31.2659	2.4948	0.5074	33.7489	64.3183
Id3	15903	ENSMUSG00000007872	66.5293	169.635	205.132	456.296	340.258	194.669	683.16	303.148	467.963	28.7921	11.0526	106.276	370.316	123.296	147.617	88.9607	120.079	79.0193	76.3008
Tcap	21393	ENSMUSG00000007877	0.0602	0	0	0	0.0622	0.0209	0	0.0269	0	0	0.0683	0	0.0454	0.0445	0.0344	0	0	0	0
Arid1a	93760	ENSMUSG00000007880	183.555	151.175	144.824	79.1373	97.6185	89.5026	104.341	68.4509	48.5958	54.2769	50.3187	34.2821	102.395	99.697	207.056	46.5906	24.6447	55.171	86.1757
Crlf1	12931	ENSMUSG00000007888	0.1071	0.0124	1.6942	2.4447	0.0255	0.0172	0	3.4469	0.055	0.0088	0.0531	1.0777	4.1113	3.6779	1.4314	0.185	0.2185	0.0208	0.0125
Ctsd	13033	ENSMUSG00000007891	237.66	390.73	417.312	331.495	487.41	818.836	111.852	142.89	128.489	127.414	228.508	198.881	125.948	100.962	52.4375	119.66	374.293	483.522	545.292
Rplp1	56040	ENSMUSG00000007892	9050.9	25993.3	26328.9	6551.33	7391.12	12530.9	8712.57	13097.8	17755.3	11850.2	16133.6	13295.3	21792.3	11772.5	13341.4	1994.85	2906.93	14548.1	17637.8
Cabs1	70977	ENSMUSG00000007907	0	0.016	0	0.0106	0	0.0103	0	2.6729	0.1099	0	0.0679	0	0	0.0156	0	0.6221	0.2398	0.1595	0.0161
Hmgcll1	208982	ENSMUSG00000007908	4.5187	0.0362	0.05	0.0149	0.0483	0.0053	0.0587	0.1839	0.0255	0.0208	0.063	0.0196	0.4636	0.0507	2.4522	0.1755	0	0.0542	0.0526
Ttc9b	73032	ENSMUSG00000007944	3.5667	9.7637	8.5724	1.1577	2.7797	2.3156	3.9517	0.2191	8.0255	2.3836	0.1531	0.166	0.0619	1.3992	1.4946	1.4937	1.7739	18.6061	11.3052
Phox2a	11859	ENSMUSG00000007946	0.9269	0.2326	0.0598	0.837	0.1336	0.1338	0.1847	1.8372	1.519	0.2293	0.1399	2.7329	2.1787	4.2881	1.1957	0.2167	0.18	0.2216	0.132
Abhd8	64296	ENSMUSG00000007950	5.2885	5.304	2.0225	1.3395	0.4391	10.3309	3.6593	5.3968	1.2451	2.6742	8.6159	1.7896	18.0578	24.505	14.3318	18.29	14.551	13.9256	18.1193
Rabl5	67286	ENSMUSG00000007987	4.3394	3.5863	1.7076	28.1087	37.8264	12.1561	18.2453	24.5001	9.3953	23.3653	38.2819	75.2075	17.0657	36.4205	3.7222	6.1577	4.3718	17.8591	32.3071
Fzd3	14365	ENSMUSG00000007989	0.702	6.379	6.7214	4.9801	0.0329	1.1945	2.5411	0.0722	0.0232	0.0161	1.0121	0.049	0.6777	0.9492	4.234	0.1516	0.3116	0.0209	0.0194
1700008O03Rik	69349	ENSMUSG00000008028	0.3895	1.4931	0.1414	0.2316	0.1878	0.0388	0.925	0.2566	1.7843	1.6149	1.2728	0.193	1.7848	0.7666	0.7013	0.1549	0.1258	1.5089	4.5526
Mid1ip1	68041	ENSMUSG00000008035	0.0784	0.1247	0	0.1243	2.544	0.0199	0.074	10.0021	0.0732	0.2907	0.3402	4.8507	34.5823	19.5495	22.7546	0.1875	0.1281	5.854	3.1373
Ap2s1	232910	ENSMUSG00000008036	82.0291	159.402	295.024	265.576	214.413	305.661	226.923	164.974	187.759	224.05	346.2	328.397	141.193	229.316	130.99	73.9538	63.9777	187.375	312.916
Fgfrl1	116701	ENSMUSG00000008090	0.1719	0.1173	4.1683	0.9897	5.5904	0.3516	12.1659	5.9733	0.4	3.3471	1.5003	15.3461	10.4245	11.8235	3.5491	1.4471	0.983	0.0449	0.0654
4930432K21Rik	74666	ENSMUSG00000008129	40.4255	54.3728	0.8627	0.1133	0.0211	0.5773	2.0128	22.2766	0.0401	1.4549	0.0097	0.0318	2.9907	3.5529	3.8597	17.2763	0	9.464	12.4067
Fhl2	14200	ENSMUSG00000008136	0.0411	1.8019	38.3062	15.1988	3.2472	19.3354	2.0921	0.0338	0.0304	8.896	2.2104	23.6219	1.1872	0.8221	4.3589	0	4.0254	0	0
Emc10	69683	ENSMUSG00000008140	27.5883	44.3972	96.9876	140.756	121.205	218.505	123.634	148.433	94.4924	123.76	155.433	163.515	65.7648	76.5141	41.0248	25.391	11.5026	127.966	112.469
Clstn3	232370	ENSMUSG00000008153	0.7764	1.1528	5.0904	2.5312	6.2787	0.0158	0	0.1937	0.0577	8.6979	0.0648	0.0445	8.1306	11.6692	1.6511	0	0	0.3712	1.1183
Fbxw9	68628	ENSMUSG00000008167	54.0867	37.2908	52.5868	34.6326	37.8562	26.8335	15.8065	8.0914	18.0256	10.2738	21.886	17.0546	16.4276	30.0599	13.026	0.421	4.686	93.3669	84.9158
Spib	272382	ENSMUSG00000008193	2.6768	1.7851	23.6248	0.0959	0.1423	0.0113	0.0214	0.1097	0.0663	0.0174	0.1048	0.1012	0.0077	0.8742	0.4054	0.2433	0.1437	0.041	0.033
Fnbp4	55935	ENSMUSG00000008200	39.8411	20.76	24.2953	24.4789	21.7809	20.2385	38.5404	12.9554	8.2231	24.4133	13.0554	18.5952	64.1794	24.9651	63.2103	20.8034	18.3477	32.0676	14.8118
Lass4	67260	ENSMUSG00000008206	0.0973	1.2948	46.772	2.8134	17.106	1.0265	12.4079	22.9843	50.044	1.5983	0.1651	1.5534	20.4837	10.4073	4.9906	10.8106	0	46.5055	59.5289
Scrn3	74616	ENSMUSG00000008226	1.6287	5.1485	9.4998	1.4233	3.4746	7.3486	3.2878	0.577	3.1423	11.6253	2.2533	5.7344	8.1107	5.3609	8.4529	0.1856	0.7154	2.5885	0.7419
Phax	56698	ENSMUSG00000008301	50.4147	32.7029	36.1161	72.115	37.3555	33.2711	77.0418	70.6576	31.5901	45.4719	44.2965	45.3502	51.1621	87.8194	108.338	15.7885	62.3276	34.6961	45.6269
Tle1	21885	ENSMUSG00000008305	0.3586	2.1732	6.2601	25.9801	31.2955	37.8568	19.819	34.3358	9.0347	21.1171	24.8942	27.2024	6.4024	2.8763	11.2126	5.734	5.999	14.263	4.7374
1700109H08Rik	77036	ENSMUSG00000008307	0	0.0542	0.0199	0.0312	0	0.0195	0	0	0	0.0562	0.1754	0.0333	1.556	0.6761	0.4888	0	0	0	0.1153
Relt	320100	ENSMUSG00000008318	7.8017	4.1671	0.0093	12.6629	17.2338	8.1703	2.4375	0.0561	1.414	26.6781	9.7092	7.4139	1.5526	0.5429	3.5032	4.6471	3.0039	0.0132	3.3421
Snrpb2	20639	ENSMUSG00000008333	101.002	148.786	146.934	69.6605	136.046	117.59	128.268	92.3357	87.7167	157.598	53.265	77.5449	124.288	74.1257	139.622	51.2885	50.2961	63.4583	52.0615
Ubc	22190	ENSMUSG00000008348	71.9509	93.4347	7.0313	17.279	29.1056	92.6927	127.785	78.7955	94.3821	110.954	205.05	176.423	101.142	189.885	57.8187	97.0432	60.4463	75.8827	65.7485
Prpf31	68988	ENSMUSG00000008373	37.5084	63.0165	40.4043	30.0789	45.5348	32.0763	30.727	16.5224	28.6798	23.062	31.6581	78.2514	37.7159	42.2488	47.2445	4.3368	19.3706	64.0522	38.7741
Sertad1	55942	ENSMUSG00000008384	50.9283	86.658	193.78	62.5364	92.024	86.7718	17.3976	76.841	92.1318	69.066	104.603	202.268	15.2756	33.1964	21.6853	23.4581	24.3435	61.6993	47.9353
Carhsp1	52502	ENSMUSG00000008393	9.3912	17.9015	17.8772	32.2506	28.2525	35.5911	35.762	41.906	42.1617	59.1338	82.6014	51.8272	54.7807	67.5223	43.5666	16.2912	7.2273	22.0208	28.1424
Elk3	13713	ENSMUSG00000008398	1.1064	0.8211	1.5158	0.7442	1.5753	0.7098	1.3588	1.1573	1.0708	1.7733	1.7089	7.3069	1.0439	2.192	0.7404	37.6252	14.0431	13.9333	4.6736
Herpud2	80517	ENSMUSG00000008429	0.9079	4.9037	14.2441	11.9975	3.1558	6.0372	5.3656	13.7404	19.0815	8.2936	3.973	0.4801	11.7386	4.8562	20.6669	2.1401	8.4864	4.947	2.0579
Rdh13	108841	ENSMUSG00000008435	16.8842	11.2079	8.5358	5.618	3.7795	8.897	6.1236	10.329	11.7318	5.3104	8.446	5.0618	5.0513	3.6271	9.0924	18.0459	1.4156	5.2576	11.2273
Adam21	56622	ENSMUSG00000008438	0.0376	0.0187	0.0089	0.0725	0.0379	0.0324	0	0.0299	0.0195	0	0	0	0.0446	0.0064	0.0345	0	0	0.0061	0
Nutf2	68051	ENSMUSG00000008450	7.1722	10.2472	13.0864	20.0519	2.5888	10.6364	14.5293	17.1526	18.3116	20.7323	31.997	17.9813	13.9314	12.8968	11.3363	5.9676	7.084	10.426	11.9305
Fut1	14343	ENSMUSG00000008461	0	0.0105	0.0107	0.014	0.0307	0	0	0.0105	0.0045	0	0.0255	0.0259	0.2777	0.9427	0.06	0	0	0	0.0081
Arpc5	67771	ENSMUSG00000008475	64.7229	51.1967	51.6482	57.4192	118.114	203.868	48.6002	31.2559	49.399	111.438	69.0778	86.5062	35.9136	34.0135	35.682	15.5033	7.5743	56.1303	12.0612
Rnf151	67504	ENSMUSG00000008482	0.076	0.5127	0.0199	0.2057	0.0437	0.4438	0	0.025	0	0	0.0148	0	0.1765	0.3089	0	0	0	0	0.0179
Elavl2	15569	ENSMUSG00000008489	6.9396	2.0579	1.5729	1.5817	0.2818	0.403	1.8872	2.6441	4.7122	0.1041	1.0641	0.8122	3.9692	1.35	9.771	0.3134	0.6941	5.2013	0.1775
Pou2f2	18987	ENSMUSG00000008496	0.3544	2.1627	3.4053	1.839	0.3615	0.0246	0.6386	4.1916	0.2099	1.2712	0.154	0.2209	6.0325	4.6827	4.6622	1.2995	6.5818	0.5117	2.929
Mgst1	56615	ENSMUSG00000008540	0.0139	0.0112	0.0124	0.0278	0.0086	0	0	0.0623	0.0127	0	0.0098	0	3.0163	1.0695	5.1538	0	0.2061	1.1823	0
Nfib	18028	ENSMUSG00000008575	1.2279	0.8045	0.6543	5.8408	1.7844	0.2893	1.4077	3.7414	3.7838	0.461	1.0544	1.4966	1.2907	1.7107	2.448	11.8775	12.8087	10.347	15.7363
Htr3b	57014	ENSMUSG00000008590	0.0267	0.0099	0.0145	0.0057	0.0243	0.0142	0.0196	0.0287	0.0075	0.0103	0	0.0365	0	0	0.0078	0.1841	0	0	0
Rab25	53868	ENSMUSG00000008601	2.3098	1.2058	0.4161	1.472	0.4466	0.5461	0.8742	2.7648	0.0985	0.2183	0.2256	0.2055	32.0674	75.7088	20.3531	2.3148	1.0359	6.3898	6.5851
Ubqln4	94232	ENSMUSG00000008604	10.7848	10.768	9.1715	58.4837	47.046	44.1127	97.151	27.2931	42.7559	37.8977	27.4447	62.2466	56.8237	80.5401	36.0773	17.3099	30.4963	82.0097	80.7421
Rbfox1	268859	ENSMUSG00000008658	0.1355	0.0295	0.0427	0.0966	0.1207	0.0179	0.6187	0.1547	0.0695	0.0161	0.0195	0.2123	0.0735	0.155	0.9995	0.4549	0.3116	0.0557	0.0324
Rps18	20084	ENSMUSG00000008668	59.0199	1014.22	933.376	494.887	489.324	561.45	404.487	165.06	726.065	440.514	155.281	725.774	350.378	460.593	901.153	215.601	367.478	1278.04	1137.5
Rpl10	110954	ENSMUSG00000008682	64.9886	244.221	39.6642	106.799	80.5859	176.275	216.705	132.625	97.6725	168.788	184.027	94.5649	157.981	149.848	112.374	63.9547	43.9582	130.075	91.2669
Rps15a	267019	ENSMUSG00000008683	711.143	984.211	837.703	276.286	217.6	762.796	599.455	255.722	771.306	630.146	468.308	365.066	610.245	662.678	738.962	223.634	462.114	666.925	726.352
Ncaph2	52683	ENSMUSG00000008690	44.4297	81.8448	123.033	139.082	112.08	149.622	78.388	144.003	114.26	223.673	176.069	112.949	74.4407	138.667	60.006	51.7346	25.8394	220.326	103.315
Hipk1	15257	ENSMUSG00000008730	55.7454	33.3164	40.546	18.9051	24.0546	37.3818	23.8451	33.293	15.4772	40.0139	16.562	25.4272	36.8385	19.3155	83.8066	26.9978	40.7679	9.6062	8.7334
Gprc5b	64297	ENSMUSG00000008734	0.1798	0.0481	0.0175	1.3631	0.9549	1.6411	2.1997	4.3468	0.057	0.0105	0.0727	0.0596	2.0753	0.2496	2.4502	0.5156	0.3146	2.5	0.3594
Man1a2	17156	ENSMUSG00000008763	10.0367	8.045	28.252	19.1917	13.3804	21.8991	8.2147	7.3762	6.3025	39.564	18.1942	18.2167	7.7388	4.1443	19.2397	35.0396	6.2408	21.5305	25.1651
Ceacam5	73250	ENSMUSG00000008789	0	0	0	0	0.0059	0	0.0191	0.0102	0	0.0074	0.013	0.0222	0.0172	0.0169	0.0131	0	0	0.0053	0.0085
Tppp2	219038	ENSMUSG00000008813	0.4826	0.1768	0.0719	0.0943	0.3108	0.0486	0.153	0.4254	0.2148	0.1037	0.0861	0.2042	0.0284	0.0277	0.2699	0.4735	0	0.0711	0.109
Acyp1	66204	ENSMUSG00000008822	23.0336	8.8454	47.2501	1.4613	15.3591	10.7672	12.3107	11.5462	11.8823	13.277	11.2995	8.5999	9.7678	10.0124	12.9325	2.2042	9.6293	17.2456	15.0948
Cldn13	57255	ENSMUSG00000008843	0.0565	0.0497	0.0444	0.0115	0	0	4.2591	1.0044	0	0.0139	0	0	0	0	0	0	0	0	0.0199
Cd163	93671	ENSMUSG00000008845	0.0584	0.0462	0.1187	0.0713	0.0066	0.0152	0	0.0542	0.0278	0	0.0306	0.0102	0.0236	0.0214	0.0389	0.1567	0	0.0153	0.0394
Hdac5	15184	ENSMUSG00000008855	12.8102	8.8041	4.2091	1.9397	4.2913	2.2592	0.0946	11.37	2.7422	3.4016	7.7973	9.4997	17.596	19.4183	8.6796	17.8222	0.1431	27.0928	25.7061
Rala	56044	ENSMUSG00000008859	8.5228	8.6279	15.567	24.5365	22.1835	9.1501	11.336	7.9894	9.3191	18.5064	12.0559	15.3747	13.1492	12.613	34.3749	21.7606	3.4846	12.0822	7.8916
Clec3a	403395	ENSMUSG00000008874	0.046	0	0	0	0	0	0	0.0484	0	0	0	0	0	0	0.0462	0	0	0	0
Vdac3	22335	ENSMUSG00000008892	24.3853	25.5864	18.0256	30.6204	44.7395	46.7217	35.6993	22.429	65.1986	60.5135	23.8321	53.3623	29.3153	33.1302	41.4395	8.4234	4.6661	39.4337	57.4523
Slc1a7	242607	ENSMUSG00000008932	0.0243	0.0221	0.1485	0.05	0.4696	0.0081	0.039	0.0561	0.0359	0.039	0	0.0344	0.0656	0.0567	0.0302	0.1936	0.4621	0.0198	0.0093
Vps72	21427	ENSMUSG00000008958	38.1682	73.9612	53.0181	34.6045	56.6959	51.5442	27.1372	5.9236	32.0712	27.9899	19.8227	34.2674	38.9362	50.9651	20.9163	18.7524	17.9792	42.5103	57.1144
Gabpa	14390	ENSMUSG00000008976	132.879	120.386	104.443	31.7426	103.209	54.4629	46.1821	55.3734	30.4088	31.0935	15.6391	42.493	29.4166	17.6867	50.3294	13.95	40.1937	12.2111	10.1361
Bmp7	12162	ENSMUSG00000008999	0.1209	0.0462	4.3031	0.0244	0.0451	0	0	0.0244	0.0358	0.0093	1.2405	0.0161	0.2858	3.0854	0.0809	0.1549	1.761	18.3652	14.2504
Dynll1	56455	ENSMUSG00000009013	168.365	310.542	176.778	120.483	109.025	309.556	503.864	300.708	363.825	451.732	157.929	279.324	304.692	225.543	412.913	147.821	89.7554	216.686	145.374
Pdcl	67466	ENSMUSG00000009030	18.9506	7.3267	20.0543	1.232	1.5988	7.839	38.8636	40.3872	32.5392	18.986	5.8228	7.2629	9.7472	1.7265	25.2577	6.8497	14.7437	4.1401	1.1273
Tmem184b	223693	ENSMUSG00000009035	0.043	0.0419	8.3813	22.6817	3.5689	17.7907	9.7242	4.5472	3.557	12.598	3.466	5.8656	8.0085	13.5372	1.8627	14.1094	5.6173	10.3826	39.352
Gm5965	NA	ENSMUSG00000009047	0	0	0	0	0	0	0	0	0	0	0	0	0	0	0	0	0	0	0
Rtdr1	71236	ENSMUSG00000009070	0.1156	0.0578	0.0175	0.0397	0.0802	0	0.0297	0.0633	0.0759	0.0157	0.0818	0.0099	0.0721	0.3965	0.0083	1.0312	0	0.0303	0.0284
Nf2	18016	ENSMUSG00000009073	126.751	82.9757	137.177	145.512	58.6722	70.5567	11.7606	27.9878	13.3652	50.865	30.0589	12.4071	29.7297	29.074	30.1254	55.3524	9.4223	60.2794	65.3261
Cabp7	192650	ENSMUSG00000009075	3.8934	1.1528	9.4366	20.6168	8.5742	2.5165	1.1483	0.1835	0.1784	2.8448	1.4382	0.5225	0.112	0.135	0.1109	3.9976	0	0.3553	1.1781
Zmat5	67178	ENSMUSG00000009076	109.994	186.134	152.965	95.6459	63.1639	141.192	64.4629	42.1004	89.2746	28.4136	52.2783	37.2302	7.7549	19.1142	12.5528	10.9635	6.6056	44.3258	62.5472
Ewsr1	14030	ENSMUSG00000009079	66.4081	55.2906	85.2326	59.2692	101.94	130.915	73.4855	50.0741	55.6735	74.1847	44.325	89.3069	81.3678	77.8323	88.1037	35.7722	50.8552	108	71.6578
Ap1b1	11764	ENSMUSG00000009090	22.663	23.8454	54.4938	29.3112	33.9668	63.4702	11.1736	13.5031	11.7665	33.0997	45.6621	44.2679	35.6819	35.8821	24.8363	14.8365	12.3677	84.0894	77.7749
Derl3	70377	ENSMUSG00000009092	1.5663	0.0649	7.9414	2.3169	0.0491	2.5184	15.2624	1.46	29.5961	51.966	60.7644	21.051	35.8987	9.6371	6.454	0	3.8967	0.0286	7.676
Gstt4	75886	ENSMUSG00000009093	0.0213	0.0484	0	0.0159	0.0338	0	0	0.0858	0	0.0539	0.6761	0	0.0204	0.0235	0.0179	0.4693	0.3617	0.015	0.0244
Tbx1	21380	ENSMUSG00000009097	0.0944	0.0509	0.1126	2.5722	0.1165	0.015	0.0275	0.1646	0.0431	0.0488	0.2216	0.0414	0.248	0.0428	0.3278	0.4938	0.9338	0.0218	0.0247
Gnat2	14686	ENSMUSG00000009108	0.0543	0.037	0.6624	0.0423	0.032	0.0071	0.0185	0.0229	0.0133	3.208	0.0187	0.0202	0.7189	0.4109	0.4481	0	0.1621	0.0084	0.0137
Bcl2l13	94044	ENSMUSG00000009112	54.3616	65.4321	30.7245	5.9926	19.8362	27.0875	24.0851	9.4872	15.4177	40.2295	21.8826	16.8522	26.0798	21.6027	28.4724	11.365	10.1811	22.6692	32.2285
2610028H24Rik	76964	ENSMUSG00000009114	0.0535	0.0162	0.0544	0	0	0	0	0.1057	0	0.0143	0.0201	0.0336	0.0321	0	0.1948	0	0	0.0097	0.0271
1700027D21Rik	76573	ENSMUSG00000009115	0.0711	0	0	0.0438	0.0627	0.2161	0.0424	0.0199	0.0638	0.0125	0	0	0.0486	0.0157	0.0098	0	0	0.0127	0.0281
Dqx1	93838	ENSMUSG00000009145	0.6897	1.3171	1.1113	8.3174	0.1207	1.1049	1.5026	4.9299	1.4417	0.3391	0.4963	1.8454	0.5144	0.988	0.3123	0	0.1558	0.3827	0.6481
Ccl8	20307	ENSMUSG00000009185	0	0	0	0.0298	0	0	0	0	0	0	0	0	0	0	0	0	0	0	0.042
Lnp	69605	ENSMUSG00000009207	7.6924	4.2752	14.7184	3.5114	2.8388	8.4623	11.2425	8.4214	0.962	4.6397	1.8062	11.9023	2.8833	2.0155	4.6025	0.4789	5.7801	1.3009	2.128
2310007L24Rik	75573	ENSMUSG00000009210	0.0411	0.0812	0	0.0377	0.0309	0.0137	0	0.0352	0.0397	0.0235	0.0152	0	0	0.0792	0.133	0.3621	0	0.014	0
Tmem8c	66139	ENSMUSG00000009214	0.0178	0.0139	0.0369	0.0246	0.0692	0.011	0.0351	0.0387	0.0204	0.0236	0.0265	0	0	2.6816	0.0097	0	0	0.0186	0.0155
Fam163b	109349	ENSMUSG00000009216	0.0664	0.0654	0.0092	0.0582	0.0203	0.0068	0.0514	0.102	0.0289	0.0067	0.0279	0.0102	3.2874	5.7383	0.6267	0	0	16.6559	0.0145
Trpm5	56843	ENSMUSG00000009246	0.077	0.0096	0.0087	0.0265	0.0642	0	0.1784	0.0528	0.0095	0.0105	0.0364	0.0298	0.1009	0.022	0.0833	0.2578	0.3146	0.9849	0.3311
Ascl2	17173	ENSMUSG00000009248	0.0389	0	0	0	0.0235	0	2.8107	0.2477	0	0.0106	0	10.013	16.897	7.227	7.275	0	0.5693	0.0095	0.7997
Rarres2	71660	ENSMUSG00000009281	0	0	0.0973	0.1081	0	0	0	0	0	0	0	0	0.0304	0	0	0	0	0	0
Pttg1ip	108705	ENSMUSG00000009291	595.83	591.236	869.222	107.901	186.594	120.88	84.4297	21.9097	30.1473	56.3981	51.6332	32.4919	23.4548	14.7635	20.219	28.207	51.1986	75.2671	54.193
Trpm2	28240	ENSMUSG00000009292	1.0214	0.6032	0.7393	0.4231	0.6528	0.1917	0.3859	1.4258	0.428	0.1454	2.6557	0.2362	0.6127	0.272	1.0512	0.6084	0.5746	0.1571	0.2062
Ube2g2	22213	ENSMUSG00000009293	9.2481	16.4099	35.4699	6.6895	11.6555	33.0585	10.616	7.8494	19.78	14.2976	9.8863	30.4001	16.047	19.1962	14.2988	4.3119	6.0099	29.5327	24.8945
Mpo	17523	ENSMUSG00000009350	0.0779	0.0694	0.1187	0.0713	0.0983	0.0304	0.1302	0.2059	0.0833	0.0184	0.0367	0.1117	0.1299	0.0429	0.0467	0.1567	0	0.0459	0.0394
Lpo	76113	ENSMUSG00000009356	0.0084	0.0287	0.0146	0.0315	0.0402	0	0.0473	0.0509	0.0394	0.0071	0	0.0096	0.841	0.0465	1.0132	0	0.5723	0.0179	0.9442
Met	17295	ENSMUSG00000009376	0.123	0.0362	0.08	0.0298	0.1725	0.0053	0.0783	0.1003	0.0663	0.0555	0.0551	0.0687	1.7759	0.7699	5.7144	0.1755	0.3319	0.8746	1.324
Slc16a12	240638	ENSMUSG00000009378	0.0761	0.0185	0.0162	0.0705	0.056	0.0071	0.0185	0.0686	0.0797	0.0063	0.084	0.0809	0.017	0.0419	0.1093	0.1365	0.4864	0.0169	0.0824
Syn2	20965	ENSMUSG00000009394	0.1803	0.1144	0.2031	0.2579	1.0399	0.0891	1.3812	0.5727	0.6659	0.1187	0.0706	0.7036	0.0825	0.0317	0.0449	2.3085	1.1804	0.1607	0.5004
Elk1	13712	ENSMUSG00000009406	1.777	9.4175	4.8269	7.8733	9.7554	5.4658	4.953	4.8537	7.9567	8.9414	4.7688	2.8533	5.2482	5.2512	5.2548	3.2917	5.5457	15.3726	23.0521
Nav1	215690	ENSMUSG00000009418	4.7438	8.2623	10.4431	28.4479	13.7505	9.4736	6.92	10.8068	4.1152	16.9886	26.6593	15.6007	24.2703	24.7392	15.8575	8.4947	58.2616	2.5046	10.0759
Tnpo1	238799	ENSMUSG00000009470	86.2376	77.7672	90.5198	31.7233	43.6694	18.5863	50.4025	70.328	26.8249	59.5009	33.9739	70.8598	57.2902	29.7652	108.939	10.0076	34.1179	30.0442	16.4679
Myod1	17927	ENSMUSG00000009471	0.0362	0.0208	0.3269	18.673	40.147	17.3368	0	0.0165	0.0322	0.0126	0.0217	0.0651	0.0171	0.1531	0.0273	0	0.1696	0	0.0232
Otog	18419	ENSMUSG00000009487	0.0445	2.2286	0.0314	0.056	4.525	0.1016	0.0315	0.0462	0.0346	0.0124	0.0381	0.033	0.0165	0.0172	0.0559	0	0.1091	0.0079	0.0417
Rnmt	67897	ENSMUSG00000009535	48.8594	52.6772	62.6672	10.0358	12.0647	36.6077	64.7624	41.3488	68.9667	49.1149	19.1888	18.4907	42.295	58.2558	96.1214	49.0588	40.9066	23.6209	2.5908
Kcnq1	16535	ENSMUSG00000009545	0.752	0.067	0.0111	0.0372	0.0209	0.2322	0.0212	0	0.0431	0.0071	0.5857	0	0.0075	0.0133	0.0176	0.3618	0	0.0449	0
Srp14	20813	ENSMUSG00000009549	204.5	185.359	316.291	261.322	276.949	259.251	124.982	120.502	305.082	207.264	181.088	249.732	164.673	130.416	247.649	117.094	74.1488	141.672	107.51
6330409D20Rik	70730	ENSMUSG00000009551	0.1346	0.0336	0.0457	0.0462	0.0561	0.0122	0.026	0.0369	0.0663	0.0183	0.0476	0.0173	0.1133	0.0257	0.0146	0.9008	0	0.0529	0.0165
Cdk9	107951	ENSMUSG00000009555	38.7917	57.5872	73.202	101.699	79.4179	96.076	67.3331	65.5478	43.2925	56.8868	64.1472	103.091	76.8234	56.4864	67.0456	38.5944	27.6551	102.392	165.718
Tor2a	30933	ENSMUSG00000009563	90.8715	148.288	222.729	40.1007	29.694	50.8358	26.1244	26.1518	26.0673	79.9595	121.731	77.8506	18.3197	19.2799	6.3435	6.9524	10.9825	20.7414	54.6027
Fpgs	14287	ENSMUSG00000009566	61.1135	50.1368	56.4123	82.91	69.6793	66.8965	67.3532	27.7733	27.7457	58.1872	76.5054	46.2428	73.5456	46.1433	41.718	38.311	8.5042	78.2403	61.1953
Mkl2	239719	ENSMUSG00000009569	0.6164	1.6221	0.2082	0.3497	0.3097	9.8118	4.7161	3.3878	0.416	4.6358	3.075	0.1912	3.5997	1.9329	5.6271	6.5704	0.431	4.2544	0.8497
Cbx5	12419	ENSMUSG00000009575	62.2269	71.2182	123.068	36.7747	46.035	100.77	83.9184	95.6411	87.4906	66.2113	38.6089	71.5352	207.255	104.993	184.81	97.8889	47.5681	85.3032	46.7823
Odam	69592	ENSMUSG00000009580	0	0	0	0	0.0238	0	0	0	0	0	0.0111	0.0184	0	0	0	0.2847	0	0.0139	0
Apobec3	80287	ENSMUSG00000009585	1.1308	5.0719	45.0142	9.2264	22.0858	8.6071	71.2427	36.4181	13.5993	8.1455	1.7507	8.664	26.0867	30.4375	29.7516	5.1981	16.4545	32.7518	33.8862
St6galnac1	20445	ENSMUSG00000009588	0.0351	0.0473	0.0105	0.0312	0.0433	0	0.0409	0.0524	0.0107	0.0073	0	0	0	0.0318	0	0	0	0	0.0275
Taf7l	74469	ENSMUSG00000009596	0.0484	0.0206	0.009	0.055	0.0356	0.0079	0.0413	0.051	0.0296	0.0141	0.0208	0.0113	0.5421	0.4202	5.6833	0.3041	0.5417	0.9586	0.0765
Sardh	192166	ENSMUSG00000009614	4.0559	4.4988	0.007	1.2183	0.0391	0	0.0189	0.0092	0.0072	0.0494	0.0088	0.0352	0.0075	0	0.0224	0	0	0.021	0.027
Vav2	22325	ENSMUSG00000009621	4.126	8.5111	51.1835	8.2231	11.0149	4.7105	3.51	3.412	0.0539	25.9671	6.4499	12.7194	10.1175	10.6239	11.5546	7.1643	1.1553	7.3955	25.4407
Tex15	104271	ENSMUSG00000009628	13.6538	9.7312	6.3849	0.6538	0.1226	0.3531	7.7341	0.7749	0.1871	7.5009	4.0609	0.3963	14.7868	4.8192	3.0531	15.3866	0.4552	12.8604	1.8089
Ppp2cb	19053	ENSMUSG00000009630	30.217	55.8063	50.196	19.3436	55.3707	20.5896	49.1609	33.2535	28.9577	42.2831	41.944	78.3901	42.6668	26.7347	62.0739	34.8766	25.3819	20.4717	22.085
G0s2	14373	ENSMUSG00000009633	0.0399	0	0.03	0.2715	0	0.0231	6.3289	0	10.2943	9.3128	4.9031	0.0478	1.3013	0	1.6819	0	4.8551	0	0
Dmap1	66233	ENSMUSG00000009640	25.4115	74.6641	41.8607	65.9504	58.2068	47.9022	42.9544	10.778	52.3951	38.4352	39.8117	38.5916	17.6553	28.4319	17.1874	25.2222	7.1979	18.9146	18.76
Pla2g12b	69836	ENSMUSG00000009646	0.1112	0.0219	0.0216	2.1986	0	0.0148	0.0656	0.038	1.2872	35.0973	153.566	36.9842	0.0191	1.3408	2.4123	0	0	0.0152	0.0209
Ccdc109a	215999	ENSMUSG00000009647	2.7178	0.3184	0.4012	1.079	4.3845	2.8059	1.3164	1.0988	0.3939	2.3786	3.8351	1.503	2.6024	1.2488	0.4642	6.6929	3.0895	6.8431	3.1687
Oit3	18302	ENSMUSG00000009654	0.0111	0	0	0.0145	0	0	0	0	0.0096	0.0067	0.0093	0	0	0.0091	0	0	0	0	0
Tex11	83558	ENSMUSG00000009670	0.1798	1.9354	0.1047	0.2316	0.1284	0.0349	0.0892	0.1055	0.1139	0.0943	0.0818	0.0993	0.7926	0.2717	2.5835	1.5468	0.6292	6.9697	1.2107
Bcr	110279	ENSMUSG00000009681	1.4302	0.3087	3.0668	23.3989	7.7597	11.8566	18.2024	10.8997	37.8281	18.3787	27.8084	33.2699	13.0713	9.4346	13.1898	3.8087	4.8947	13.7135	7.5495
Fxyd5	18301	ENSMUSG00000009687	0.0571	0.0554	1.2864	0.0919	0.4013	0	2.2392	10.9705	0.0525	0.0371	3.5243	2.7903	2.6786	1.8647	3.7395	0.1738	0.1592	0.0106	0.0598
Kcnd1	16506	ENSMUSG00000009731	0.2861	0.0733	2.1418	0.0978	7.3532	0	2.8121	8.2385	0.0409	4.6296	0.0638	0.0605	10.0569	4.0249	7.1463	0.2807	0.3471	6.8041	0.0727
Tfcp2	21422	ENSMUSG00000009733	21.1675	5.0131	5.9348	2.4989	1.8664	1.1504	10.8899	3.2416	0.5727	0.7271	1.8607	3.4985	1.0493	2.3992	0.5084	17.3994	17.0954	5.0193	0.8992
Pou6f2	218030	ENSMUSG00000009734	0.6992	0.2545	0.578	0.6994	1.1846	0.2333	0.7171	2.3934	0.5857	0.2198	0.3174	1.0549	0.5157	0.5601	0.0956	5.3218	5.0286	0.2104	0.3401
Pou6f1	19009	ENSMUSG00000009739	36.3136	42.2211	11.4259	44.4043	17.8794	17.268	3.1237	6.1118	0.1388	4.7642	0.4464	3.3099	2.0673	0.5643	1.8919	2.3501	2.36	5.4384	3.3329
Ubp1	22221	ENSMUSG00000009741	10.9958	5.3016	38.2328	7.5322	8.9107	10.8725	9.0354	12.8804	5.4515	22.1427	5.0577	19.1147	9.4692	11.5952	20.6964	8.5398	13.0205	16.6853	17.7669
Nuak2	74137	ENSMUSG00000009772	0.2684	0.335	0.2201	0.2239	0.276	0.0905	0.1371	1.0697	0.1837	0.2359	0.2835	0.1864	4.0675	5.1972	1.509	0.8774	0.9956	0.3019	0.2017
Ick	56542	ENSMUSG00000009828	7.3022	6.6676	6.4136	5.2764	10.4505	6.8433	17.0591	3.4896	2.2172	5.9802	4.2175	8.0697	6.1137	10.3229	13.1907	3.9592	8.7553	15.8159	18.2628
Sdhb	67680	ENSMUSG00000009863	27.0426	35.8114	105.624	114.571	111.249	88.156	129.943	77.1737	166.363	248.479	150.648	144.693	82.2913	103.995	90.6715	50.9577	44.9775	124.913	267.995
Cox4i2	84682	ENSMUSG00000009876	10.4258	4.7692	0.0589	0.0226	0.0226	2.319	0.0619	0.0254	0.2091	0	3.1565	8.7251	1.6882	0.0514	0.5174	0	0	0.021	0
Snap47	67826	ENSMUSG00000009894	4.7249	14.9262	25.756	26.3854	30.3871	30.6394	51.4927	13.1635	19.5669	33.8639	19.6174	16.2994	37.1569	35.7724	17.8161	2.0836	10.924	19.2265	28.262
Wnt3a	22416	ENSMUSG00000009900	0.0246	0.0885	1.3037	3.9622	0.0549	0.0179	0.0663	0.0825	0.0232	0.0377	0.0584	0.049	0.1715	0.0194	0.0139	0	0.3116	0.0278	0.013
Kdsr	70750	ENSMUSG00000009905	12.7714	25.2282	8.1314	8.3441	4.6729	5.7565	5.8116	3.3607	6.9581	4.9335	6.3638	17.7252	4.5414	8.9911	18.2342	6.0405	12.201	11.7082	5.0078
Vps4b	20479	ENSMUSG00000009907	25.5894	31.8365	28.211	29.7782	27.3443	53.4759	35.0185	48.8531	38.2635	31.7045	13.4814	14.5008	22.0918	19.4484	56.8997	15.9634	37.8434	9.1774	3.6886
Rps25	75617	ENSMUSG00000009927	1050.03	1925.46	1534.85	809.094	620.23	1006.01	1675.37	1051.98	2430.92	1038.29	2195.22	1062.99	1462.56	2268.81	1361.34	619.351	556.598	1197.36	1400.95
Nxf2	83454	ENSMUSG00000009941	0.0215	20.545	0	0.0149	0.0139	0	0.0212	0.0234	0	0.0214	0.008	0.0154	0.1491	0.0531	0.9049	0.1809	0	0	0
Taz	66826	ENSMUSG00000009995	7.7833	6.9451	17.4361	6.5877	19.5511	14.0123	4.1313	4.0788	20.8933	12.1442	9.1184	4.8321	10.7369	18.0332	16.0199	30.9487	21.2992	30.5783	30.9341
Kif19a	286942	ENSMUSG00000010021	0.4366	0.1541	0.0262	0.1456	2.3832	0.0419	0.0892	0.1161	0.1519	0.089	0.1182	0.139	0.1801	0.1175	0.1	0.2578	0.3146	0.0985	0.0946
Aldh3a2	11671	ENSMUSG00000010025	0.0251	0.0374	3.8513	13.0466	8.4576	4.2681	14.8338	4.9707	1.6633	9.1281	2.9041	18.1814	1.6562	2.2409	6.1051	1.2696	1.4684	14.0682	9.4885
Zmynd10	114602	ENSMUSG00000010044	0.0326	0	0.0131	0.0291	0.0337	0	0	0.887	0.0075	0.0106	0.037	0.0793	0.0368	0	0.0186	0	0	0.0454	0.0122
Tmem115	56395	ENSMUSG00000010045	20.2248	29.5278	30.6901	54.7182	20.6522	37.5963	16.0683	13.0328	19.2114	59.4775	151.884	39.2592	25.5238	27.3749	23.1959	18.2104	0.1993	33.434	24.1793
Hyal2	15587	ENSMUSG00000010047	2.9536	1.8408	41.1282	35.4011	40.5429	69.2734	47.93	51.0504	56.0577	26.9628	40.9213	17.6046	81.4842	110.55	58.7988	23.7821	9.2965	75.279	57.6245
Ifrd2	15983	ENSMUSG00000010048	6.3927	11.1649	8.8654	33.5755	25.9354	44.9222	13.3921	3.9692	17.6077	10.9451	13.2781	36.4417	32.7258	30.3391	14.3867	3.4615	4.1184	28.035	24.832
Hyal1	15586	ENSMUSG00000010051	0.4185	0.4278	0.8903	1.5298	1.6057	0.9048	1.7137	0.3684	0.1388	0.0796	0.1345	2.9546	1.8074	0.1786	0.2258	0.9401	0.6941	11.091	8.49
Tusc2	80385	ENSMUSG00000010054	15.8133	21.1298	33.3039	16.7684	32.8992	7.2905	30.5096	7.7648	11.2858	29.6077	11.5528	24.2158	23.0762	27.8284	28.943	9.7798	13.1367	6.6187	44.0709
Nprl2	56032	ENSMUSG00000010057	8.3924	1.6789	15.2369	8.9052	9.5372	12.9142	13.1443	7.0025	39.0039	26.3907	28.583	10.1249	8.0602	12.4723	24.2912	5.7251	0.2849	14.7119	45.9498
Slc38a3	76257	ENSMUSG00000010064	0.0217	0.037	0.0081	0.0141	0.008	0	0.0741	2.6087	0.0199	0.0189	0.0373	1.082	3.3965	9.5766	2.9179	0	0.1621	0.0084	0.0412
Cacna2d2	56808	ENSMUSG00000010066	0.2704	0.0858	0.07	0.1482	0.344	0.0274	0.1135	0.4619	0.3981	0.1088	0.1323	0.2697	0.2176	0.2221	0.4563	1.4206	1.0329	0.1048	0.1488
Rassf1	56289	ENSMUSG00000010067	0.2313	0.1658	5.8944	2.5554	2.0706	6.3186	2.7495	0.9772	0.3894	6.0583	2.875	3.7814	2.1503	2.9903	0.5194	6.7771	2.7728	4.428	6.9434
Epn3	71889	ENSMUSG00000010080	0.0568	0.108	0.018	0.0856	0.1003	0.0154	0	0.2229	0.0397	0.0133	0.0446	0	1.4251	1.921	0.6808	0.8014	0.9103	0.0338	0.0149
Rnf112	22671	ENSMUSG00000010086	0.0985	0.0688	0.0321	0.0258	0.0439	0.006	0.0442	0.7426	0.0058	0.0215	0.0584	0.049	0.9144	0.0194	0.0694	0	0.1558	0.0278	0.0194
Slc3a2	17254	ENSMUSG00000010095	77.555	136.407	256.8	59.847	23.853	125.68	160.653	194.419	108.227	182.946	162.866	387.22	82.0819	116.364	57.4608	69.0786	31.6974	194.456	182.566
Nxf1	53319	ENSMUSG00000010097	80.6322	137.69	49.2644	40.0535	43.9121	82.1753	118.421	92.5344	130.377	88.7359	63.0654	72.2817	91.0399	81.019	126.419	80.761	34.7526	113.439	70.439
Stx5a	56389	ENSMUSG00000010110	30.9604	36.0625	43.032	38.6674	19.8536	47.0551	54.1547	9.8946	59.7094	68.2813	30.7722	27.9938	19.8638	32.0211	16.6774	22.9558	8.5282	87.8681	45.5558
Slc47a1	67473	ENSMUSG00000010122	0.0537	0.0168	0.0223	0.0893	0.0488	0	0.0212	0.0351	0.0246	0.0071	0.0321	0.0154	0.8352	0.093	1.6629	0.3618	0	0.191	0
1700027A23Rik	100503311	ENSMUSG00000010136	0.0246	0.0161	0.0614	0.0323	0.03	0.0301	0	0.0565	0.0214	0	0	0.0227	2.7698	2.9654	1.4242	0.3652	0	0.4664	0.2258
Tnfrsf13b	57916	ENSMUSG00000010142	2.0415	1.3865	0	0.0066	0.0401	0.007	0	0.0422	0	0.0052	0.0091	0.0298	0.735	0.0294	0	0.2578	0.1573	1.1894	2.516
Spire2	234857	ENSMUSG00000010154	1.8173	2.1379	2.5444	9.5288	0.1221	2.4592	2.3039	0.3213	1.1642	0.0292	0.1509	0.0379	0.2869	0.8265	0.3479	0.5449	0	0.0525	7.3257
Prox1	19130	ENSMUSG00000010175	0.1142	0.1219	0.0459	0.2347	0.1121	0.0317	0.0766	0.1835	0.0577	0.0668	0.1166	0.1001	0.0861	0.1181	0.372	0	0	0.0583	0.4525
Raver1	71766	ENSMUSG00000010205	49.0267	47.0353	58.7779	55.8858	75.2978	56.1516	96.9932	53.0983	61.8273	72.6295	123.251	56.5429	93.2385	95.8442	67.1967	13.1913	24.6447	55.5717	66.8165
2610507B11Rik	72503	ENSMUSG00000010277	15.6202	7.8253	8.7877	32.4071	36.4322	25.601	12.8621	11.6137	18.809	10.464	15.7767	26.7505	16.9567	27.3817	20.3099	9.4906	11.0617	29.426	33.618
AI597479	98404	ENSMUSG00000010290	16.8767	20.389	26.9295	4.7148	4.4268	19.0833	5.6702	4.7154	0.1816	3.4044	2.6238	1.5823	17.5951	7.0332	16.8125	0.1613	7.2032	1.4403	14.3272
Tmem86a	67893	ENSMUSG00000010307	0.8423	3.4373	0.7871	7.2117	0.4025	9.4675	5.8742	1.3614	0.0291	13.0268	12.1727	0.0709	6.0846	2.1736	2.3909	34.117	0.1938	0.0107	3.152
Optc	269120	ENSMUSG00000010311	0.0169	0.0191	0.0292	0.0315	0.0201	0	0.0237	0.1358	0.0262	0.0071	0	0.0192	0.0243	0.0557	0.0283	0	0.1431	0.006	0
Tex14	83560	ENSMUSG00000010342	0.4474	0.9053	3.0914	2.2984	2.346	0.2928	0.0196	0.0836	0.0255	0.0208	0.2835	2.1978	0.4701	0.1114	5.2927	0.1755	0.1659	9.737	0.0877
Ifi35	70110	ENSMUSG00000010358	76.9835	49.4781	0.0351	6.1575	35.3067	36.0101	1.0725	1.0269	3.3249	0.0091	0.0675	0.1464	3.9908	4.4308	29.884	9.6839	2.3471	20.7082	47.5473
Rdm1	66599	ENSMUSG00000010362	87.2693	82.6194	12.1617	55.8357	71.0515	69.2374	62.1656	138.801	61.1354	35.0833	20.5381	72.7096	32.2145	45.7997	20.5666	77.2326	18.2684	68.4285	175.924
Nedd8	18002	ENSMUSG00000010376	273.6	468.718	370.492	395.725	291.572	496.336	371.116	290.841	419.108	403.673	671.878	574.891	351.609	366.109	268.151	331.8	77.4696	171.49	228.611
Gosr1	53334	ENSMUSG00000010392	21.4939	18.1879	23.8261	25.3813	22.0855	20.2983	16.7798	4.4268	17.5547	28.5566	6.1048	13.1918	7.402	9.0788	6.6561	8.3344	33.6825	9.0799	8.5212
Mrpl52	68836	ENSMUSG00000010406	211.048	398.946	549.076	462.083	883.325	490.554	384.547	524.751	570.282	606.169	696.643	898.001	462.373	447.685	373.08	51.5248	76.5713	251.717	150.814
Spaca7	78634	ENSMUSG00000010435	0.1324	0.1011	0.1991	0.4806	0.5677	0.0255	0.5946	0.3212	0.1764	0.092	0.1588	0.1057	0.0417	0.2487	0.0665	2.0353	2.4793	0.1325	0.1129
Kansl3	226976	ENSMUSG00000010453	20.1202	64.7644	28.3603	15.0043	16.2804	22.744	33.0346	7.3701	19.6335	21.9983	7.1561	21.5474	13.3344	13.2986	13.8634	15.4845	5.2348	13.2931	25.8702
Eya4	14051	ENSMUSG00000010461	0	0.0208	0.0204	0.0257	0.0473	0	0.093	0	0.0068	0.006	0.0234	0.0178	0	0.0135	0.0227	0	0	0	0.0198
Ebf3	13593	ENSMUSG00000010476	0.1611	0.0922	0.078	0.186	0.1115	0.0265	0.0637	0.187	0.0431	0.0712	0.1765	0.4779	0.0671	0.1594	0.0294	0.3618	0.5617	0.1685	0.1683
Gm16119	NA	ENSMUSG00000010492	1.1404	1.482	0.3967	1.5778	1.2325	0.5488	0.0686	0.6118	0.5397	0.2221	0.2884	0.1737	0.2116	0.1182	0.0459	0.4939	1.1648	3.5193	0.2472
Myt1	17932	ENSMUSG00000010505	0.1926	0.2407	0.0698	0.1588	0.1685	0.021	0.0595	0.1794	0.1424	0.0419	0.1091	0.0695	0.0865	0.0514	0.0583	0.7734	0	0.053	0.104
Faf1	14084	ENSMUSG00000010517	63.5446	75.6791	92.4854	115.813	65.1121	113.65	76.8874	54.8876	94.6548	62.8201	59.307	27.9307	60.1204	42.4619	74.4614	51.036	47.3563	63.5273	34.7258
Gm266	212539	ENSMUSG00000010529	0.0235	0	0	0	0.0486	0	0.0394	0	0.0216	0	0.1068	0.0229	0	0.0174	0	0	0.328	0.0109	0.0176
Tsacc	76927	ENSMUSG00000010538	8.2003	6.5016	7.3068	2.1048	5.2977	4.7925	8.3614	27.57	2.536	0.1659	14.1157	4.8608	12.6199	12.7716	14.0131	6.6254	3.9019	5.0885	5.4291
Mettl16	67493	ENSMUSG00000010554	47.1249	31.9452	38.1183	21.7345	36.1895	59.8183	51.2984	24.3241	20.8647	31.6713	33.0036	16.6712	30.3215	43.3891	42.049	6.2054	8.1886	28.9684	5.3789
Dazl	13164	ENSMUSG00000010592	0.0844	1.0921	0.7012	0.0293	0.0762	0.0222	3.4021	15.7774	1.7864	0.0297	0.924	5.9245	2.5787	2.929	2.7091	0	0.5436	2.7188	0.7397
Apol7a	75761	ENSMUSG00000010601	0.0487	0.0462	0.0148	0.0324	0.0197	0.0152	0	0	0	0	0.0122	0	0.2481	0.0071	0	0.1567	0.1388	0	0.0099
Pigyl	66268	ENSMUSG00000010607	63.3456	97.5437	262.017	191.772	266.345	144.452	259.817	314.615	156.068	134.697	215.071	335.663	86.1717	59.519	34.1047	46.5912	63.9914	109.763	195.304
Rbm25	67039	ENSMUSG00000010608	37.5027	18.9125	27.6724	53.0504	27.6552	15.5162	59.5973	92.9644	51.6325	64.5537	20.5447	24.2051	34.2571	43.725	133.195	60.8946	40.3218	41.4788	49.2346
Psen2	19165	ENSMUSG00000010609	3.0969	2.1177	1.9386	0.5291	0.176	0.6702	7.057	0.2288	0.1394	0.4736	1.6142	0.1213	2.4851	4.2432	3.7048	3.9592	0.4864	18.331	22.3548
Acaa1b	235674	ENSMUSG00000010651	0.1969	0	0.0535	2.5313	0.4782	3.3799	3.2064	2.566	12.3037	7.989	11.9129	2.6599	3.2122	2.6991	1.4775	0	1.5041	3.2579	25.0048
Plcd1	18799	ENSMUSG00000010660	90.8945	143.506	103.332	16.4176	27.0177	36.7663	14.8201	28.2654	19.1249	6.9642	12.5293	3.3575	13.8277	19.9999	13.7532	6.5834	2.0796	0.6807	0.037
Fads1	76267	ENSMUSG00000010663	5.8232	0.6588	0.8567	0.0623	1.2146	28.7201	12.8223	16.3058	15.8089	38.0444	49.5343	52.6108	26.4987	18.6671	14.2549	66.8353	11.8344	28.5765	36.4468
Lmbr1	56873	ENSMUSG00000010721	0.0985	6.6346	0.1282	1.1275	0.3841	4.8317	0.0884	0.8767	0.0753	0.7483	2.0048	1.9434	0.3837	0.0872	3.0888	0.4549	9.5032	5.2462	12.4757
Tnfrsf22	79202	ENSMUSG00000010751	0	0.0154	0	0.0305	0.2855	0.8235	0.0804	0.0244	0.0239	0	0.0081	0.6273	0.5399	2.12	1.2543	0	0.1258	2.2755	0
Cars	27267	ENSMUSG00000010755	10.5048	41.0539	23.9911	33.8437	45.2322	42.9383	16.5015	17.4896	27.8827	20.6683	36.2299	46.0016	44.8198	45.4686	33.9752	14.3671	5.6711	115.309	128.825
Phlda2	22113	ENSMUSG00000010760	13.5797	20.8377	6.0761	8.1587	18.6365	0.6947	50.0893	45.1423	38.2099	5.0812	6.3757	128.267	34.0943	75.6376	26.3163	103.936	2.3868	11.7771	51.336
Asz1	74068	ENSMUSG00000010796	9.4209	5.9993	4.4581	9.421	2.0284	4.3913	0.0212	3.1445	20.351	0.4059	1.388	0.0154	0.0224	2.9891	0	0	0	0.0225	0
Wnt2	22413	ENSMUSG00000010797	0.27	0.0564	0.0511	0.0887	0.1727	0.015	0.095	0.113	0.5128	1.2687	0.4229	2.8767	0.0626	0.0403	0.2288	38.3264	0.369	0.0982	0.0322
Gabra1	14394	ENSMUSG00000010803	1.4894	0.0963	0.1484	0.086	0.0802	0	0.104	0.0633	0.0949	0.0105	0.0636	0.0794	0.0721	0.0514	0.0333	1.5468	0.7865	0.053	0.0946
Grid2ip	170935	ENSMUSG00000010825	0.0878	0.0561	0.0357	0.0725	0.0607	0.5426	0.1379	0.1098	0.0845	0.0341	0.2979	0.0235	0.3565	0.4011	0.0483	0	0	0.0061	0.0309
Kdelr3	105785	ENSMUSG00000010830	9.4876	8.819	30.1193	18.4963	13.5736	16.7754	0	0.0541	2.8753	244.264	245.234	91.2376	0.0914	0.0149	0.2192	11.9848	68.3832	11.7113	4.3319
1700006E09Rik	75437	ENSMUSG00000010841	0	0.0328	0	0.0438	0.0481	0.0226	0	0.0329	0.0142	0.0193	0	0.0271	0	0.0514	0	0	0	0	0.0253
Apip	56369	ENSMUSG00000010911	10.8743	7.2139	3.514	22.3381	18.6011	29.9994	28.5646	12.3692	35.0107	30.2026	24.1106	48.1463	25.236	18.0667	27.3112	24.3348	17.5982	75.9038	50.5301
Pdhx	27402	ENSMUSG00000010914	11.211	9.4258	34.2067	20.2728	27.8427	39.8438	9.8227	8.9544	19.6617	15.5903	10.4669	8.5617	17.703	7.6392	14.207	4.1929	1.495	12.4856	18.451
Vac14	234729	ENSMUSG00000010936	34.5909	48.3831	42.0533	54.3224	64.7472	106.292	87.6579	69.6031	83.3836	79.5764	107.227	77.5291	52.4024	29.8434	32.178	18.6444	32.0688	97.9293	119.787
Mcoln2	68279	ENSMUSG00000011008	0.0253	0	0.0438	0.0126	0.0201	0	0	0.017	0	0.0071	0.0243	0.0288	0.0162	0.0093	0.0283	0	0	0	0.0193
Slc5a1	20537	ENSMUSG00000011034	0.0224	0.0091	0.03	0.0597	0.0621	0.0106	0.0392	0.1504	0.0561	0.0139	0.0472	0.0196	0.4309	0.0101	0	0	0.3319	1.2229	0.0263
1700049J03Rik	NA	ENSMUSG00000011052	0.065	0.0553	0	0.0844	0.0957	0	0	0	0.0794	0.0378	0.0558	0.0605	0.0339	0	0.1961	1.633	0.9697	0.101	0.0821
Akt1s1	67605	ENSMUSG00000011096	150.853	111.687	110.516	100.305	163.045	138.494	45.7485	12.3139	65.6519	135.513	74.2208	98.0641	30.8966	50.7104	29.3925	2.8413	6.7874	48.056	77.562
Tbrg1	21376	ENSMUSG00000011114	149.414	180.038	103.11	96.0355	91.328	166.947	84.143	62.57	106.439	355.241	169.194	191.284	34.3614	25.0566	45.0707	9.2943	9.936	50.9291	97.2448
Panx3	208098	ENSMUSG00000011118	0.0095	0.0216	0	0.0389	0.0223	0	0	0.0106	0.034	0.0133	0.0179	0.0209	0.0086	0.0167	0.0105	0	0.2276	0.0068	0.0224
Adssl1	11565	ENSMUSG00000011148	0.0993	0.0264	1.6795	6.1795	0.0737	1.1072	0	0.0277	0.0156	0.0072	0.0131	0.0439	0.5484	0.013	1.3614	0	3.3485	0.4113	0.0087
1700026D08Rik	75556	ENSMUSG00000011154	0.1343	1.0775	0.0808	0.0244	1.4199	0.0078	0.0603	0.1833	0.0418	0.028	0.0886	0.0161	0.0381	0.0663	0.0202	0.1549	0.1258	0.0646	0.0601
Brf1	72308	ENSMUSG00000011158	3.5794	44.4498	18.8204	13.8276	14.3394	43.1331	31.6175	9.7152	20.7338	39.1961	17.1014	33.1414	19.3407	17.3813	9.0851	7.0239	18.3219	35.3929	22.4987
Vipr2	22355	ENSMUSG00000011171	0.2839	0.4359	0.1738	0.0513	0.121	0.1543	0.2791	0.1977	0.2231	0.2344	0.4515	0.1422	0.1622	0.2428	0.0378	0.7405	0.2891	0.2942	0.356
Odc1	18263	ENSMUSG00000011179	1934.34	1455.4	2286.66	134.438	146.438	401.12	239.177	321.964	619.829	512.102	401.032	345.692	570.598	826.74	379.374	390.723	89.7357	73.1275	44.9323
Thg1l	66628	ENSMUSG00000011254	168.742	64.199	129.12	119.713	331.909	56.6927	211.075	116.168	168.968	67.6547	71.7378	334.395	45.1063	100.442	73.4655	4418.76	4622.08	322.107	247.4
Adam19	11492	ENSMUSG00000011256	0.5136	0.7125	3.1245	9.4891	6.4596	9.3719	11.8756	27.8535	31.076	2.2572	5.1458	5.4985	6.5357	4.7946	11.1842	55.6846	22.6503	38.5229	92.2212
Pabpc4	230721	ENSMUSG00000011257	469.164	606.48	777.71	242.217	208.375	348.297	109.155	102.898	91.1007	267.438	164.981	322.397	149.696	72.2998	137.03	202.113	55.3102	114.13	125.918
Exoc3l2	74463	ENSMUSG00000011263	26.3001	68.9444	16.3961	3.4663	2.8687	0.009	0.0217	0.0463	0.0179	0.0169	0.0589	0.1515	1.2522	1.7922	0.215	0	0	0.0241	0.0097
Zfp296	63872	ENSMUSG00000011267	432.565	628.468	915.937	151.285	190.912	250.835	134.029	61.3669	33.8906	40.5766	41.6627	89.4935	18.1654	28.1552	15.326	19.2614	26.3735	168.697	187.012
Plin5	66968	ENSMUSG00000011305	0.1899	0.0488	0.0374	7.7843	3.108	6.7279	0.0257	0.0292	0.0217	0.0209	0.0523	0	1.6331	1.501	0.1811	0	0.1721	0	0.0494
Sugp1	70616	ENSMUSG00000011306	13.5465	7.7886	16.2828	9.3135	14.9491	33.6951	9.9901	11.9752	20.2444	10.9112	10.0076	30.0079	19.9811	16.7013	12.3335	10.2246	10.1025	28.1637	28.1629
Dmrtc2	71241	ENSMUSG00000011349	1.3677	0	0.0229	0.05	0.0202	0	0	0.0335	0.0214	0.0095	0.0378	0.0157	0.0182	0.0441	0.0361	0	0	0.0118	5.0095
Gm5893	NA	ENSMUSG00000011350	0.0505	0.0459	0.035	0.0377	0.0401	0.0074	0.085	0	0.0157	0	0.0485	0.0345	0.0097	0.0445	0.034	0	0	0	0.0231
Dhdh	71755	ENSMUSG00000011382	1.7225	1.2856	2.221	2.3059	3.8088	0.3194	3.6416	7.1704	1.4953	1.6168	1.3465	3.228	1.4755	3.1608	10.3413	9.3009	12.2791	4.3422	1.7274
Zfp790	233056	ENSMUSG00000011427	4.0966	0.4254	4.4103	3.9291	8.41	5.5029	0.5927	9.0044	0.7369	2.2923	0.7371	2.9629	0.5548	0.6289	0.7541	3.5496	3.2427	1.1984	0.769
Cpb1	76703	ENSMUSG00000011463	0.103	0.0667	0.014	0.0659	0.1095	0.0137	0.1135	0.0462	0.0217	0.0593	0.0529	0.0469	0.015	0.0555	0.0224	0	0	0.014	0.0947
Slc25a41	103775	ENSMUSG00000011486	13.2822	20.3255	19.6843	0.1207	0.0401	23.6294	0	0	0	0	0.0129	0.043	2.3275	1.5221	0.0113	0	0	0	0.0174
Fsd1	240121	ENSMUSG00000011589	2.3699	23.8808	0	4.308	0.0159	0	6.2746	12.8294	12.4196	4.5486	1.9658	0.0149	36.0828	33.4828	16.9347	0	0.3255	12.1945	27.004
Pinlyp	641361	ENSMUSG00000011632	7.5447	22.9127	23.4593	29.9303	4.0702	7.8512	0	1.4343	0	0	0	0	2.0817	0.0321	0	0	0	0.023	0.0215
Fuz	70300	ENSMUSG00000011658	0.1612	0.0924	1.4243	1.9687	0.0751	1.2663	0.1408	6.3548	2.3273	0.8822	0.4189	0.2091	2.8582	1.7698	1.3419	0.3098	1.2578	5.8581	4.9649
Spnb4	80297	ENSMUSG00000011751	0.2779	0.4093	0.1493	3.362	3.2512	3.922	5.4165	1.5595	1.3979	0.8537	3.056	2.4223	3.7095	4.9439	3.7315	3.9909	2.3993	15.343	5.7499
Pgam1	18648	ENSMUSG00000011752	31.0583	36.5572	45.036	27.2038	26.4182	50.1077	134.585	24.0011	56.791	75.3648	43.1953	57.7396	161.954	228.162	128.725	9.3524	7.8944	62.1907	81.8857
Evi5	14020	ENSMUSG00000011831	38.9834	25.7818	86.8554	13.8784	23.8881	20.7359	7.8346	7.3176	15.1756	28.365	15.7576	10.4286	4.146	4.9951	11.899	32.0176	7.4429	2.1462	0.6076
Evi5l	213027	ENSMUSG00000011832	4.019	3.0004	0.5443	0.2981	6.9617	3.4963	4.8342	5.2004	5.4932	3.7362	3.6195	0.143	2.3774	1.6096	2.4534	1.9755	3.328	1.0514	0.1963
Snapc2	102209	ENSMUSG00000011837	29.4473	44.0071	80.2402	59.6336	89.9763	140.963	64.9341	64.3808	98.4621	54.8628	67.9613	82.3422	40.8874	49.1472	27.9819	96.6959	9.0966	26.9259	14.4098
Git1	216963	ENSMUSG00000011877	13.2986	23.424	44.0674	60.8496	20.1693	42.5268	55.5134	36.3023	35.0407	33.3106	26.6832	34.8223	29.4549	14.6611	33.0641	81.2513	21.4144	50.7925	34.5092
Gltp	56356	ENSMUSG00000011884	2.5181	20.535	41.2619	78.2177	18.2623	73.3692	52.1224	16.0594	25.6701	72.227	58.535	29.9273	43.8735	18.6689	35.835	50.4515	5.2089	49.6529	97.2135
Bnip2	12175	ENSMUSG00000011958	14.4291	9.6606	0.0746	0.0489	0.3301	0.5905	13.7655	5.6009	2.5608	4.4944	9.3159	8.7262	10.5618	7.3367	15.4926	16.2786	5.2066	5.6443	12.8739
Ccnt1	12455	ENSMUSG00000011960	36.1714	48.631	38.2224	9.2116	6.8462	17.5936	15.4988	13.1614	16.91	9.8882	21.1404	20.8109	20.1581	19.6693	29.7435	20.4413	27.7261	29.0026	16.7884
Scarf2	224024	ENSMUSG00000012017	0.3375	0.106	0.0284	0.0538	0.097	0.0333	0.1001	0.0476	0.041	0.0119	0.0494	0.0981	0.5877	0.3397	0.3028	2.0965	1.6309	0.0486	0.0425
4930579F01Rik	67741	ENSMUSG00000012042	0.9364	0.0169	2.2929	0	0.0191	0	0	0.0316	0.0303	0.0089	1.667	1.2876	0.0344	0.0208	0	0	0	0.0112	0.0287
Brms1l	52592	ENSMUSG00000012076	9.654	14.3927	13.8112	3.5457	6.3131	5.0403	10.431	5.5493	1.1218	4.8007	0.9321	0.682	6.0567	4.8221	4.7118	20.4213	11.3035	7.1942	3.9889
Med15	94112	ENSMUSG00000012114	20.4235	18.7043	28.6328	36.8943	29.732	46.224	19.7352	7.1203	17.3878	45.0412	27.0805	18.8774	16.0546	21.822	30.8575	12.8107	15.9296	31.3471	13.9067
Dhdds	67422	ENSMUSG00000012117	26.5575	24.3214	49.7415	20.0547	23.6057	20.3182	6.6495	3.0205	2.7615	18.6922	5.5611	6.2191	6.3458	14.6752	19.103	1.9113	1.2971	15.9257	31.1841
Aim1l	230806	ENSMUSG00000012123	2.3949	5.4519	14.0911	3.6933	11.0714	5.4285	0.3406	0.194	3.1414	12.8758	5.9535	9.0301	3.984	6.2119	1.1221	10.2996	0.7378	5.1765	43.1967
Ubxn11	67586	ENSMUSG00000012126	1.9961	1.2048	4.8083	5.9674	0.4198	0.3249	1.3065	1.1373	0.1198	0.2338	0.4323	3.4262	0.0875	0.2107	0.1208	1.1618	0.2311	11.5658	22.7003
Mogat1	68393	ENSMUSG00000012187	0.8812	0	0.7235	0.0749	0.0179	0	0.0363	0.0341	0.0273	0.0214	2.2485	0.0335	0	0	0.0084	0	0	0.0108	0.012
Tex22	75671	ENSMUSG00000012211	0.097	0.0967	0.021	0.0507	0.0432	0	0.0435	0	0	0.0106	0.0192	0.0643	0.0482	0.0191	0	0	0	0.0137	0
Wnt8a	20890	ENSMUSG00000012282	0.0769	0.1763	0.0145	0.0349	0.0538	0	0	0.0525	0.0513	0.02	0.0115	0.0921	1.9462	0.0136	0.5986	0.2218	0.7204	0.0231	0.0246
Tjap1	74094	ENSMUSG00000012296	27.2234	36.6271	45.774	29.2864	45.9843	34.5184	51.7405	7.451	40.8102	42.5799	29.3253	55.3165	49.1572	57.6734	28.4858	6.0661	19.3034	48.9068	71.5435
Ehf	13661	ENSMUSG00000012350	0.1052	0.768	0.0409	0.077	0.0736	0.014	0.062	0.0989	0.0609	0.012	0.0467	0.0267	0.027	0.1484	0.0378	0.1851	0.4336	0.0431	0.0396
Nanog	71950	ENSMUSG00000012396	10.2295	3.513	129.15	261.374	272.48	141.95	213.455	10.4017	72.3607	0.0874	0.1163	12.66	5.995	1.9258	3.8396	73.6228	119.48	288.632	148.62
Rpl15	66480	ENSMUSG00000012405	84.4687	86.5517	63.1196	55.9596	44.6743	91.5306	80.7417	105.407	135.883	113.412	85.0294	61.2225	70.4491	68.4699	162.938	27.8146	56.2302	115.899	51.0344
Tmem167	66074	ENSMUSG00000012422	52.0522	56.4052	74.029	39.6636	37.9314	61.6855	26.4118	51.0014	86.8401	46.924	32.8841	53.4561	51.0033	22.7833	128.96	33.2561	47.8173	30.4623	25.9733
Steap4	117167	ENSMUSG00000012428	0.0376	0.0094	0.3299	0.0311	0.0455	0.0081	0.0197	0.01	0.0325	0	0.0248	0.0118	0	0	0.0207	0	0	0.0122	0
2810021B07Rik	66308	ENSMUSG00000012429	9.8418	9.4661	11.6602	28.4247	6.8334	6.5761	1.9904	4.3026	0.8813	5.1251	0.8292	5.1693	8.8972	5.7713	13.9009	2.2595	6.8442	5.017	0.4951
Kif11	16551	ENSMUSG00000012443	50.2962	35.1534	73.8986	10.955	23.9172	25.5948	19.4803	14.4699	10.0794	31.5037	27.9988	13.7163	23.4295	24.7398	36.1916	13.7526	25.3389	15.6045	8.4964
Rpa3	68240	ENSMUSG00000012483	45.2269	11.7319	19.0642	25.2253	12.9115	25.6881	40.9489	72.4374	64.0664	29.1213	30.5866	35.3516	35.4121	32.5557	67.6491	14.4595	22.7628	12.7442	30.8097
Mlkl	74568	ENSMUSG00000012519	0.3926	1.0359	2.3349	0.0372	0.0526	0.0603	2.8423	0.0517	0.0572	0.0193	0.0153	0.0266	0.026	0.1595	0.0259	0	0	0.0264	0.0092
Phox2b	18935	ENSMUSG00000012520	0.2336	0.2312	0.4452	0.2398	0.4522	0.0988	0.1735	0.3251	0.4164	0.0367	0.0978	0.4163	1.2994	0.1071	0.8331	3.4469	3.8871	0.2371	0.2761
Tnpo3	320938	ENSMUSG00000012535	32.0591	23.5509	47.5864	15.3038	22.0524	34.7293	21.0984	39.4557	43.0217	28.5483	24.3401	14.6386	32.2971	32.9926	40.7694	26.919	22.6071	9.4852	18.5184
Ttll5	320244	ENSMUSG00000012609	7.382	6.953	13.9162	7.149	15.0489	11.0184	9.2998	17.4998	5.323	14.676	9.3549	14.8154	7.3124	13.3728	9.4204	0.351	1.1615	26.022	2.7971
Zfp715	69930	ENSMUSG00000012640	2.6623	0.6381	1.5994	1.1286	0.064	3.0266	11.2616	4.6452	0.0863	2.7217	1.5582	0.182	1.6756	2.2139	5.5735	0	11.0252	0.422	2.9935
Retn	57264	ENSMUSG00000012705	0.2242	0.4678	0.0111	0.1651	0.0371	0	0.0599	0.0439	0.0344	0	0.1955	0.0186	0.1425	0.628	0.3316	0	0.2336	0.0111	0
Acpt	100503991	ENSMUSG00000012777	0.0347	0.0473	0	0.1833	0	0	0	0.0114	0.0171	0.0139	0	0.0164	0	0	0.0086	0	0.3297	0	0.0264
Cdh23	22295	ENSMUSG00000012819	1.6002	0.2376	4.0762	0.4514	2.0838	0.9213	0.0905	0.3397	0.0907	0.0933	0.2499	0.1564	0.0518	0.0919	0.1414	1.763	5.6896	0.054	1.0913
Rps5	20103	ENSMUSG00000012848	2162.04	2802.65	3535.6	1804.31	3507.67	3486.86	2312.47	2995.18	3918.91	3232.86	4997.66	4912.27	3203.92	3767.4	3648.06	1000.81	2016.55	3508.05	2745.16
Podnl1	244550	ENSMUSG00000012889	0.0806	0.2001	0.0606	0.061	0.0902	0.0311	0.0603	0.11	0.0597	0.028	0.0806	0.0643	0.6606	0.0284	2.023	0.1549	0.3773	0.0161	0.0515
Lphn1	330814	ENSMUSG00000013033	2.0898	3.4414	1.3673	4.0032	4.2217	3.5577	15.4623	10.57	10.2354	9.7866	11.7362	27.2839	58.7573	60.1798	51.1386	26.9782	12.8689	28.1393	34.0234
Amotl1	75723	ENSMUSG00000013076	1.6616	1.2868	0.2453	0.3529	1.867	0.0421	0.2481	0.1078	0.0744	0.0661	0.1401	0.0533	5.6123	12.8139	10.023	0.1851	0.8673	10.6983	8.86
2200002J24Rik	69147	ENSMUSG00000013083	0	0	0	18.8273	7.3264	4.98	0.1594	0.0878	0	3.5821	11.0229	8.0434	1.2316	0	0.0882	0	0	0	0
Etv5	104156	ENSMUSG00000013089	4.7829	4.555	26.0158	81.2846	94.5795	118.366	183.818	133.108	208.808	16.8699	23.7265	22.9039	111.341	148.967	127.242	42.6368	78.2078	272.382	168.858
Tmem190	78052	ENSMUSG00000013091	1.479	0.0822	0	0.0282	0	0	0	0	0	0	0.0388	0	0	0.0626	0.0356	0	0	0	0
Gfod2	70575	ENSMUSG00000013150	4.8552	2.8345	4.3238	33.3989	3.3906	5.1994	4.4127	0.8384	3.3137	2.1321	5.4773	6.6328	10.9992	7.5247	8.1539	0.2539	1.5908	3.1929	1.0932
Enkd1	102124	ENSMUSG00000013155	4.0168	4.0303	6.0498	11.9154	21.2938	30.8574	41.3018	9.2779	30.6325	41.4306	23.8105	10.6404	52.849	51.2094	35.3506	4.7825	22.2108	38.1595	47.7186
4933405L10Rik	71046	ENSMUSG00000013158	0.0369	0.0432	0.022	0	0.1108	0	0	0	0.0094	0.0127	0.0263	0	0.0174	1.6571	3.3552	0	0	0	0
Atp6v0d1	11972	ENSMUSG00000013160	201.638	182.69	165.34	107.502	148.437	278.301	119.499	45.5207	148.595	61.8721	234.361	98.3908	40.0136	77.4	26.6898	38.1716	65.4998	141.416	130.269
Ptprs	19280	ENSMUSG00000013236	10.4033	8.3231	7.0308	11.117	8.5419	6.9979	10.6232	11.9075	7.0283	9.3399	9.818	15.6023	37.1212	37.7736	21.0037	49.1863	43.219	17.2759	31.2562
Slc41a1	98396	ENSMUSG00000013275	1.8395	1.5492	7.5678	18.7146	11.5547	10.7364	12.1693	5.1799	1.1173	8.224	11.1544	5.6553	6.3081	4.6287	5.0217	38.6989	1.3883	11.4887	7.5927
Fer1l4	74562	ENSMUSG00000013338	0.3207	0.067	0.2046	0.359	0.4285	0.0307	0.2129	0.4921	0.1902	0.0213	2.0749	0.7204	0.089	0.1394	0.6164	2.4134	2.4324	0.0298	0.0385
4931406B18Rik	74054	ENSMUSG00000013353	0.1007	0.0362	0.01	0.0448	0.0483	0.0053	0	0.0669	0.051	0.0278	0.0394	0.0883	0.0196	0.0608	0.111	0.351	0	0.0542	0.0438
Iglon5	210094	ENSMUSG00000013367	0.1739	0.1572	0.1292	0.3386	0.2161	0.0282	0.0926	0.1602	0.0996	0.0505	0.1213	0.0101	0.1019	0.1593	0.1639	0.273	0.1621	0.0338	0.0412
Igf2bp1	140486	ENSMUSG00000013415	47.3057	54.557	33.3298	129.204	117.469	111.88	138.721	107.333	160.764	192.979	159.423	178.268	110.149	105.181	117.398	116.136	86.761	148.373	272.813
B4galnt2	14422	ENSMUSG00000013418	1.555	3.739	0.7951	0.0622	0.0723	0.0354	0.0283	0.0233	0.0174	0.0283	0.0498	0.0665	0.0106	0.0353	0.0526	0.2811	0.3355	0	0.0403
Zfp651	270210	ENSMUSG00000013419	0.0757	0.0972	0.0721	6.8649	0.2897	0.0077	1.1081	0.4777	0.0794	4.7472	0.0625	2.7322	2.3407	6.6316	3.027	3.8466	16.3861	1.3434	0.1719
Cobra1	58202	ENSMUSG00000013465	45.9885	49.1844	74.0743	27.6387	36.7222	54.672	16.0422	15.9035	29.2682	41.144	50.8685	80.0704	42.0797	48.0815	37.544	7.4299	30.379	50.7647	29.6435
Card14	170720	ENSMUSG00000013483	0.3089	4.5715	5.0909	0.0244	0.015	0	0	0.0244	0.0119	0.0047	0.0242	0.0322	0	0.0095	0.0337	0	0	0	0.0086
Tmem175	72392	ENSMUSG00000013495	2.968	20.2237	12.6674	3.6919	6.8421	9.7499	23.1777	1.1898	16.0279	15.3357	2.111	6.7604	4.1474	4.0395	6.0168	8.7799	1.4178	13.2536	9.3967
Bcas1	76960	ENSMUSG00000013523	0.1157	0.0934	0.1022	0.0578	0.0316	0.0351	0.093	0.1977	0.1691	1.0157	0.0389	0.0356	0.9009	3.0214	1.9563	0.7405	0.2891	0.0646	6.1605
D16H22S680E	27883	ENSMUSG00000013539	28.3594	20.1847	10.3986	22.4957	3.4992	11.1706	14.7349	0.5845	4.3447	51.7806	28.8033	22.337	7.3225	5.646	5.3942	6.8738	0.2809	4.6856	12.3571
4833413E03Rik	NA	ENSMUSG00000013562	0.0806	0.2381	0.0336	0.0265	0.037	0.0123	0	0.0232	0.0526	0.0123	0.0339	0.0744	0	0	0.0139	3.2972	1.8179	0	0
Aldh1a2	19378	ENSMUSG00000013584	2.467	0.0319	0.0289	0.0219	0.0266	0	3.66	0.035	0.0314	0.0116	0.0201	0	0.008	0.0162	0.0552	2.562	4.5159	2.4678	0.4282
Ndufs2	226646	ENSMUSG00000013593	35.9477	32.132	57.8734	156.964	108.299	118.192	137.354	66.03	154.701	122.684	139.375	130.327	118.069	81.4338	117.002	57.195	19.4234	106.741	140.186
Snx31	66696	ENSMUSG00000013611	0.0571	0.0111	0.0092	0.0102	0.0354	0	0	0.0204	0.0157	0.0074	0	0.0222	0.155	0.1688	2.369	0.1738	0	0	0.0171
Atraid	381629	ENSMUSG00000013622	27.8839	26.2574	63.5431	30.3159	29.1321	29.1665	23.6589	12.0805	8.4958	15.4294	63.4112	27.1191	5.7426	9.7374	8.7711	11.7392	21.3625	33.8349	10.8966
Cad	69719	ENSMUSG00000013629	295.394	171.268	272.367	94.4404	99.5377	233.251	108.792	44.907	64.3726	108.124	109.511	120.152	168.135	206.747	152.235	14.9659	2.8732	203.223	154.601
Lypd8	70163	ENSMUSG00000013643	3.4972	22.9972	0	0.0095	0	0	0	0	0.0114	0	0	0	0	0.0179	0	0	0	0	0
Sh3bp5l	79566	ENSMUSG00000013646	33.9972	87.9452	97.0312	9.1272	21.3137	13.7171	12.7984	2.2757	8.3071	6.7115	10.0108	10.1734	20.72	18.1789	11.8653	1.2534	0.6941	9.2017	37.0268
1810065E05Rik	69864	ENSMUSG00000013653	0.0456	0.0258	0.0395	0.017	0.0181	0	0	0	0	0.0192	0.0219	0	0	0.0251	0.0191	0	0	0.0321	0
Atad1	67979	ENSMUSG00000013662	22.7387	15.8162	20.5592	3.1118	3.726	7.3403	21.0666	36.5206	14.3818	41.0651	13.6308	18.5536	31.6913	40.1589	136.057	13.3371	0	3.5527	0.6927
Pten	19211	ENSMUSG00000013663	55.9294	35.169	23.9014	13.5085	33.28	17.9055	13.2806	31.5327	10.4885	9.5292	4.8146	14.2989	13.9482	26.3398	86.0835	25.5297	15.565	6.5407	10.944
4933402N03Rik	233918	ENSMUSG00000013668	0.0529	0.013	0.0096	0.015	0.0321	0	0	0.0253	0.0496	0.0271	0.0362	0.0482	0.0103	0.0217	0	0.2431	0	0	0.037
Pea15a	18611	ENSMUSG00000013698	2.1543	0.2874	0.1671	2.2057	6.9732	5.0679	0.0975	2.2827	0.0719	13.003	5.702	4.3544	17.5233	12.4392	10.0265	0	0.9243	3.2186	0.0833
Timm23	53600	ENSMUSG00000013701	48.6555	78.433	99.4857	59.1047	75.3841	71.4733	30.5154	18.7826	14.5912	39.3849	18.5523	17.5605	20.0695	12.9655	11.0764	5.8331	16.8841	22.8022	12.9113
Tnfaip8l2	69769	ENSMUSG00000013707	0.0274	0.219	0.0476	0	0.0489	1.557	0	4.642	0.0129	0	0	0.0364	0.0364	0.0216	0	0	0	0	0.0144
Trnt1	70047	ENSMUSG00000013736	47.0701	76.3463	32.4548	9.0328	2.3139	21.4101	21.4164	13.1983	13.2836	31.0293	11.8658	9.6025	19.0612	8.9154	34.0139	20.2899	3.6477	12.3537	2.7831
Ly6g6e	70274	ENSMUSG00000013766	9.8456	15.6604	11.1422	81.0143	48.34	247.236	14.2862	0.0227	6.0751	4.3736	0.015	0.2379	0	0	0.0314	109.725	157.42	163.974	56.2958
Ehmt2	110147	ENSMUSG00000013787	68.1045	122.062	87.035	64.2959	42.8258	19.5554	113.582	100.896	132.517	91.835	90.0823	131.613	87.815	162.763	74.2777	85.5289	32.6675	60.0568	85.7027
Elof1	66126	ENSMUSG00000013822	234.051	316.912	184.224	124.434	111.468	138.909	149.517	165.494	173.868	145.023	212.519	149.461	135.375	247.296	98.3777	8.2825	50.7971	134.437	55.5529
Med16	216154	ENSMUSG00000013833	9.9312	7.9259	15.5449	41.9257	39.705	41.0746	8.2455	17.7809	66.6986	52.6899	18.5253	56.2892	21.5796	32.056	11.6404	3.2924	9.8176	26.8819	21.0736
St3gal1	20442	ENSMUSG00000013846	0.0257	0.0289	0.0175	0.0066	0.0321	0.007	0.0297	0.0317	0.0475	0.0733	19.5832	1.1811	0.8143	0.0294	1.4001	0	0.1573	4.4849	0.9269
ORF61	216157	ENSMUSG00000013858	52.981	63.9484	97.8523	137.409	81.9514	111.99	20.1133	8.9134	32.7536	72.0844	48.3358	88.4611	25.6004	31.7923	21.5437	7.8712	4.8947	56.0283	72.4219
Rnf170	77733	ENSMUSG00000013878	0.8791	1.7292	0.147	1.684	1.9414	2.8172	0.5167	0.418	0.1993	5.5485	0.1814	3.3573	3.9103	1.0294	1.1878	0.3476	5.2525	0.4614	5.2417
Clip3	76686	ENSMUSG00000013921	1.3231	0.9325	0.3197	0.2725	0.3761	0.144	0.2721	3.0054	0.2638	0.1291	0.6636	0.1297	10.3346	13.9684	8.7796	0.1403	1.0413	5.8271	0.1615
Thap8	NA	ENSMUSG00000013928	0.3347	0.0172	0.044	0.0357	0.0884	0.0238	0.1358	0.1801	0.0636	0	0.0922	0.0238	0.1132	0.082	0.0435	0.2569	0	7.5557	0.0523
Myl2	17906	ENSMUSG00000013936	0.0464	0.2583	0.0121	0.0314	0	0.0142	0.0428	0.0763	0.0375	0.0229	0.0271	0.0157	0.5843	0.9417	0.0306	0.4135	0.1742	0.0104	0.0327
Dedd	21945	ENSMUSG00000013973	0.9246	0.7399	2.3594	2.5087	0.7013	0.3574	0.282	1.0728	0.576	0.1715	0.2446	2.985	0.567	0.2429	0.2725	2.1935	1.8047	0.5048	0.3944
1810033B17Rik	69189	ENSMUSG00000013974	0	0.0211	0	0	0.0148	0	0	0	0	0.0314	0	0.0212	0	0	0	0	0	0.0131	0.0213
Nit1	27045	ENSMUSG00000013997	10.7262	11.706	18.8084	10.1937	17.2983	14.2387	11.2969	1.2703	4.0318	6.7725	6.5831	8.487	7.3907	6.8586	16.5661	8.248	11.2835	1.1687	3.5074
Pax5	18507	ENSMUSG00000014030	0.2717	0.1295	0.1292	0.2539	0.4561	0.0635	0.2223	0.3776	0.2788	0.0821	0.1306	0.2629	0.1189	0.109	0.1858	1.7748	3.2427	0.1266	0.2746
Prdm15	114604	ENSMUSG00000014039	2.8971	1.5345	0.9945	0.4829	2.1111	3.6944	2.9894	1.5704	12.9277	9.6717	1.2701	2.4393	4.4117	7.6637	4.0771	14.3839	6.6399	6.93	0.2975
Rnf168	70238	ENSMUSG00000014074	13.4979	16.8896	9.4403	6.0103	2.2556	7.9185	5.9475	7.1685	1.3481	10.0323	2.7652	3.6669	6.7207	4.8136	11.5063	4.2599	9.0117	2.1744	3.194
Tctex1d2	66061	ENSMUSG00000014075	1.5086	2.3661	2.7603	0.9056	3.3873	1.3198	7.2536	0.2226	2.032	4.9691	3.7235	2.9405	7.0799	5.7082	8.2726	5.3762	8.8266	6.4749	0.7287
1500003O03Rik	56398	ENSMUSG00000014077	67.5663	35.2862	88.8635	1.1081	16.6819	32.9859	18.5612	15.6766	24.2599	35.8416	19.6486	11.3663	16.6147	3.2642	13.4517	13.7983	7.1663	7.758	6.0791
Sval2	84543	ENSMUSG00000014104	0	0.0319	0.0209	0	0	0	0	0.0253	0.0123	0	0	0	0	0	0.0279	0	0	0	0
Trpv4	63873	ENSMUSG00000014158	0.1445	0.1516	0.3772	0.1245	0.1213	3.0241	9.353	0.0578	0.1038	0.0247	0.0457	0.0551	0.033	0.0258	0.1438	0.1596	8.2885	0.0158	0.8846
Klhl3	100503085	ENSMUSG00000014164	0.8939	0.1245	0.0818	0.0321	0.0631	0	0.031	0.018	0.0135	0.006	0.0156	0	1.4053	0.027	0.0076	0	0	4.915	0.1582
Fam18b	67510	ENSMUSG00000014177	18.4083	7.9946	45.0799	3.1464	4.6081	7.1305	26.9079	26.0987	8.2878	19.7555	13.1118	5.5523	4.4874	5.0375	19.9811	13.3543	2.3562	10.2436	4.245
Dnajc7	56354	ENSMUSG00000014195	29.7493	26.4802	32.8058	11.9029	21.5625	27.2453	15.3939	25.9639	15.9109	6.4625	13.659	12.1058	11.273	12.2313	12.4812	7.0787	23.4623	58.2238	32.8611
Zfp385c	278304	ENSMUSG00000014198	1.7205	0.1733	0.4189	0.0926	0.1525	0.0489	0.0149	0.1161	0.057	0.0157	0.0727	0.0496	0.0288	0.0808	0.3917	1.0312	0.4719	0.0758	0.0757
Cacybp	12301	ENSMUSG00000014226	155.829	58.5826	63.7863	202.929	123.651	250.718	282.593	284.104	173.219	158.632	73.2519	119.744	151.232	70.1926	338.56	103.545	105.734	34.9284	28.2465
Cluap1	76779	ENSMUSG00000014232	7.8404	9.1803	15.7946	19.7051	0.4208	3.5504	21.0577	21.4068	17.2066	8.9058	16.4592	15.5483	6.6609	5.9978	6.6651	6.6733	7.3333	1.5242	6.1433
Zswim7	69747	ENSMUSG00000014243	18.0753	4.3658	33.3361	102.413	48.1561	69.3359	58.0888	30.2902	26.7347	74.0816	88.8687	37.1277	41.3316	34.2399	75.3151	15.337	11.8548	58.2393	33.183
Pigl	327942	ENSMUSG00000014245	15.9952	10.0095	24.1018	5.8946	4.7604	78.9407	24.1259	13.245	48.5631	5.6807	0.8185	4.6251	2.6256	2.6874	1.1436	28.5677	1.1085	9.2965	4.8288
Ndufa2	17991	ENSMUSG00000014294	158.641	310.295	231.67	180.459	219.339	388.434	293.596	564.618	553.693	303.408	576.922	794.34	649.391	526.905	376.774	151.54	147.908	431.147	520.572
Pam16	66449	ENSMUSG00000014301	28.6196	64.7866	77.2243	21.1415	14.2246	24.3993	16.3893	11.4119	32.7563	16.8989	22.2101	33.35	19.1255	8.8975	8.3126	1.8282	6.0746	18.1629	26.6365
Glis2	83396	ENSMUSG00000014303	2.1941	4.469	4.0191	4.8682	19.5218	0.6999	10.8094	15.1883	8.5217	23.8612	7.0354	23.4275	8.8789	6.225	26.6127	14.8518	1.717	1.6959	6.7638
Cox6c	12864	ENSMUSG00000014313	53.8661	93.8472	117.733	61.3337	46.3541	71.4811	210.157	333.365	100.336	103.613	122.764	188.882	67.1562	118.41	150.46	93.5355	115.655	79.3585	68.9723
Bicc1	83675	ENSMUSG00000014329	1.2388	0.185	3.6753	0.2187	0.3201	0.0847	0.9076	0.8009	0.3717	0.2147	38.8249	0.2022	0.651	1.1489	3.7594	0.6826	1.7835	2.937	0.3707
Ube2z	268470	ENSMUSG00000014349	84.7871	80.9872	61.1829	77.8493	103.137	90.8993	112.29	72.2669	68.3156	140.744	62.058	126.315	70.789	69.7823	61.7176	32.3193	14.6077	119.158	167.269
Gip	14607	ENSMUSG00000014351	1.3287	1.448	0.0676	0.052	0	0	0	0.0291	0.4797	0	1.0737	4.1282	0	0	0	1.4092	0	0	0
Tmem87b	72477	ENSMUSG00000014353	13.5118	14.5374	25.5757	0.646	21.2609	2.3953	1.1533	2.8132	0.4365	13.7149	1.6244	6.9348	2.6602	1.9294	4.0272	7.6933	5.462	0.1148	0.0673
Anapc1	17222	ENSMUSG00000014355	37.3918	39.1686	84.5143	27.2135	88.6887	64.8252	72.6981	38.8511	34.1202	60.4106	72.989	52.3569	79.8976	59.327	77.6215	31.9939	42.8421	17.5756	43.6811
Mertk	17289	ENSMUSG00000014361	5.0226	13.6838	9.495	0.8594	1.2171	3.4415	0.0201	0.8799	0.0298	3.2346	1.9011	3.3938	1.607	2.4607	4.0258	0	3.8993	0.0403	0.0258
Tsg101	22088	ENSMUSG00000014402	11.6942	24.0289	29.0518	31.6335	36.455	33.9254	55.1101	25.7955	33.6821	45.7782	7.7048	41.5644	30.0313	22.3079	52.1135	8.301	15.7045	39.138	32.0039
Hps5	246694	ENSMUSG00000014418	5.6579	10.6579	4.7632	3.8116	11.0812	13.0346	9.7702	2.4624	3.8206	3.9547	4.1414	2.258	7.5942	3.9925	8.3764	2.0364	1.8791	6.1635	0.712
Map3k4	26407	ENSMUSG00000014426	4.0391	1.1144	3.5108	13.0226	11.2644	10.9782	13.2911	3.4133	9.4832	15.1261	20.2024	14.4597	18.7612	34.4608	13.556	24.0584	6.8811	27.4959	10.3007
Fam38a	234839	ENSMUSG00000014444	1.085	0.6756	1.8451	0.16	0.1219	1.2467	0.6343	0.0765	0.1156	0.7876	5.0337	3.8207	1.4109	2.8555	1.2535	1.6462	0.1664	1.4719	0.0436
Blk	12143	ENSMUSG00000014453	0.013	0	0	0.0067	0.0162	0.0071	0.015	0.0213	0.0192	0.0264	0.4684	0.0401	0.0073	0.0148	0.0337	0	0	0.0077	0
Rnf166	68718	ENSMUSG00000014470	1.2483	5.1368	39.4893	34.2725	30.3889	13.6782	4.193	0.6034	1.8494	6.7691	1.9695	21.2249	2.8716	2.0606	5.0652	1.5989	11.0963	27.6096	10.4045
Ankrd28	105522	ENSMUSG00000014496	9.2481	9.3775	10.6311	8.3794	0.2183	5.1596	10.5263	7.4632	2.0827	3.0305	3.3688	6.8368	6.2616	3.6872	10.4029	7.4739	9.0725	4.3434	3.8758
Ankrd52	237615	ENSMUSG00000014498	9.6552	9.2206	11.828	10.2214	20.256	2.9815	1.4741	5.107	0.846	0.5902	1.8632	1.6432	0.7995	2.6806	0.7	19.2256	22.7356	2.4461	1.8172
Pkd2l2	53871	ENSMUSG00000014503	2.2893	1.5162	1.6034	0.3497	0.0502	3.2481	1.2433	0.8774	0.1387	2.4313	0.4979	0.045	0.5208	0.0389	0.8451	0.4867	2.1549	1.8028	0.3795
Srp19	66384	ENSMUSG00000014504	94.7387	59.4916	82.9014	48.4933	53.3576	156.82	27.4503	28.0541	59.2954	98.6337	32.6913	71.6701	89.5825	40.6842	115.839	43.0582	35.6081	59.094	32.4041
4930511M11Rik	75010	ENSMUSG00000014529	0.0327	0.0259	0.0332	0.0436	0.0734	0	0	0.0728	0.0233	0.0069	0.0137	0.0114	0	0.024	0	0	0.311	0.0343	0.0331
Clec4f	51811	ENSMUSG00000014542	0.0683	0.0097	0.0148	0.0127	0.0339	0	0.0239	0.0515	0.0265	0.0216	0.0246	0.0389	0.0164	0.0094	0.1577	0	0	0.012	0.0097
Klra17	170733	ENSMUSG00000014543	0	0	0	0.0159	0.0293	0	0	0.0355	0.0108	0	0.0167	0.0208	0	0	0	0	0	0.0329	0.0186
Wdfy2	268752	ENSMUSG00000014547	0.4728	0.0115	1.9682	0.1491	0.0298	1.2893	0	0.0142	0	0.4867	0.0232	0	0.373	1.3761	0.6114	0.1697	0	0.0105	0
Zfyve20	78287	ENSMUSG00000014550	68.319	18.8052	29.66	11.4365	8.4286	14.5376	11.1249	7.344	9.2506	23.22	12.5069	23.6072	8.4332	4.6331	12.6802	6.2152	9.7385	12.8191	10.8871
Mrps25	64658	ENSMUSG00000014551	12.658	12.9767	24.153	35.7689	19.3329	32.5106	29.7182	24.8854	44.6428	27.1164	37.1695	45.4805	22.3123	25.1053	17.9933	4.0662	1.6175	32.5164	35.6521
Dguok	27369	ENSMUSG00000014554	4.4081	5.1389	13.6652	9.8579	17.9021	19.2278	21.5202	5.3539	21.1558	34.7979	17.3023	4.9738	17.6704	12.4273	7.8578	8.2296	19.4761	15.5677	5.0918
Camta1	100072	ENSMUSG00000014592	4.6801	0.3538	1.6029	2.6221	4.3351	0.657	1.7898	0.6188	0.4342	3.5475	1.6544	1.7964	4.0904	7.1677	7.302	16.376	25.2379	2.8945	1.186
Csf1	12977	ENSMUSG00000014599	0.2552	0.1539	0.0606	0.0975	0.1352	0.0233	0.1408	0.33	0.1552	0.042	0.1692	0.2091	1.2703	0.1041	0.209	5.2661	0.2516	0.113	0.1288
Fam40a	229707	ENSMUSG00000014601	23.8108	32.0335	19.0561	31.0732	33.5435	48.7238	34.1683	23.0346	28.3602	23.8604	34.7972	32.4698	17.4487	13.8585	7.8066	23.9451	9.27	47.9922	19.0187
Kif1a	16560	ENSMUSG00000014602	0.9254	0.0623	0.0307	0.0449	0.0526	0.014	2.1712	0.0449	0.0676	0.024	0.0389	0.0444	10.603	32.9923	12.6666	0.3703	0.1445	0.0287	0
Alx3	11694	ENSMUSG00000014603	0.2014	0.1795	0.1791	0.1893	0.252	0.0444	0	0.3131	0.1566	0.0954	0.2901	0.1135	0.1298	0.6404	0.0944	0.7267	0.3761	0.2257	0.1377
Slc25a11	67863	ENSMUSG00000014606	19.2839	20.5351	46.7257	50.1437	46.3987	70.658	71.6222	83.2107	97.7919	124.419	133.983	78.4257	71.5929	89.0088	58.4679	7.9593	3.1396	110.07	43.9136
Chrne	11448	ENSMUSG00000014609	0.095	1.4956	2.0012	1.1942	0.4748	0.8574	0	0.0624	0.0702	0.0387	0.0134	1.4242	0.0107	0	0.0123	0	0	0.0224	0.028
2310061C15Rik	66531	ENSMUSG00000014633	34.4197	31.5828	53.1067	45.0038	24.0126	36.1334	19.4296	24.9168	44.0239	29.5919	42.6045	29.8181	12.6053	10.3609	13.0928	6.8356	4.4922	11.9384	20.6473
Chfr	231600	ENSMUSG00000014668	7.4556	12.7915	36.0281	21.9947	1.8234	22.2605	16.3445	23.1543	22.6627	26.7695	19.8371	13.4402	19.8356	13.4749	12.1519	12.1667	18.3042	19.4845	21.4535
Ceacam16	330483	ENSMUSG00000014686	0.2187	0.6889	0.0163	0	0.0235	0	0	0.0482	0.0139	0	0.0585	0	0	0.0251	0.0102	0.2146	0.2654	0	0.0123
Hoxa2	15399	ENSMUSG00000014704	0.0908	0.0505	0	0.0582	0.0604	0	0	0.088	0.0498	0.006	0.0811	0.0348	0.0237	0.0301	0.0142	0.1255	0	0.0634	0.0426
Adam28	13522	ENSMUSG00000014725	0.9041	0.721	0.7201	0.4891	1.0253	0.2444	0.7671	1.417	0.7087	0.3268	0.4585	0.9077	0.5637	0.5876	0.1514	9.8373	5.7082	0.437	0.6292
Ankrd53	75305	ENSMUSG00000014747	0.014	0.0332	0	0.0093	0.0094	0	0	0	0.01	0	0.0088	0.0146	0	0	0	0	0	0.011	0.0142
Tex261	21766	ENSMUSG00000014748	35.0043	46.384	37.2975	35.9229	58.7728	64.5104	54.9695	41.0849	35.648	119.498	58.7145	73.9133	45.1464	60.364	25.7129	60.7069	28.9027	28.7471	29.9551
Fam120b	67544	ENSMUSG00000014763	1.6218	0.4979	0.1801	0.9104	4.9611	2.5763	0.5482	0.5014	0.1378	5.3639	4.1263	0.6279	2.4875	3.6471	1.387	2.9833	0.3319	10.449	2.008
Tbp	21374	ENSMUSG00000014767	26.9378	26.7721	45.0807	21.7336	4.345	19.768	25.8387	34.599	22.391	21.6791	15.0224	18.5563	16.5748	18.3398	58.0083	1.9113	49.9376	28.4839	36.9651
Psmb1	19170	ENSMUSG00000014769	774.35	876.26	820.667	676.872	946.723	1487.03	743.832	463.827	1353.47	1467.4	770.67	690.793	756.184	618.783	924.049	292.25	269.184	784.109	1366.66
Pdcd2	18567	ENSMUSG00000014771	0	0	0	0	0	0	0	0	0	0	0	0	0	0	0	0	0	0	0
Dll1	13388	ENSMUSG00000014773	0.0663	0.0216	0.018	0.1167	0.0669	0.0077	0.0678	0.0637	1.0146	3.8738	1.1067	1.168	1.1401	0.0585	0.5708	0.4808	4.0965	0.0203	0.3289
Nol3	78688	ENSMUSG00000014776	0.2217	0.4128	0.1817	6.5972	0.7682	4.5212	1.9445	5.3734	0	0.9151	0.0097	0.0327	0.1306	0.5618	0.3609	0.6065	0	2.7344	0.1296
Fhod1	234686	ENSMUSG00000014778	0.0806	0.7696	0.0404	52.8987	94.7658	30.6391	1.649	4.8638	13.1345	14.9732	2.5375	47.1921	6.8979	12.2374	5.5364	15.3336	14.7166	22.8435	19.6447
Plekhg4	102075	ENSMUSG00000014782	0.3113	0.4093	0.1965	1.9674	0.2548	2.304	4.6607	3.0959	0.3253	1.2929	0.16	0.1431	0.8675	2.3428	1.0068	0.6385	0.6544	0.4731	0.1586
Slc9a5	277973	ENSMUSG00000014786	0.5363	0.0519	0.092	17.0429	4.402	3.4217	0.4652	0.1977	0.2367	3.9847	0.7862	3.947	2.8647	6.7576	3.3989	1.8513	1.3009	3.6092	0.178
Elmo3	234683	ENSMUSG00000014791	0.333	0.0922	0.0223	3.9217	3.0392	1.0348	2.1869	0.0234	0.0185	13.7089	6.4828	0.6475	1.3124	1.9529	2.7206	0.3618	0.2809	14.8997	6.6739
Stc1	20855	ENSMUSG00000014813	1.2622	0.7047	0.6089	1.0471	1.2664	0.3862	0.8914	2.3071	2.1009	0.7136	1.9074	1.6345	0.7901	1.2459	3.4853	2.1401	3.328	2.4458	1.1562
4931428F04Rik	74356	ENSMUSG00000014837	0.5007	0.0096	0.8117	0.0728	0.016	0	0	0	0.019	1.503	0.1	0.0397	0.036	0.4699	1.7335	0	0	0.0227	0.3689
Tppp3	67971	ENSMUSG00000014846	3.2587	2.531	2.2312	16.0795	8.2708	4.3386	3.3579	12.2337	0.0615	5.1698	9.223	0.0795	0.432	1.0335	1.0265	42.5932	0	5.5192	3.223
Msh3	17686	ENSMUSG00000014850	15.7447	17.8682	5.6142	13.6153	0.3423	8.4357	18.201	16.1601	6.9824	23.583	25.9658	6.9591	25.0636	10.0745	29.0549	53.7075	27.5359	3.4737	3.577
Adamts13	279028	ENSMUSG00000014852	0.0894	0.1153	0.032	0.0489	0.0768	0.0216	0.0454	0.0736	0.0318	0.0246	0.0383	0.0346	0.0673	0.0082	0.02	0	0	0.0492	0.0565
Tmem208	66320	ENSMUSG00000014856	137.261	94.9907	108.692	124.322	139.839	221.826	68.6393	89.3105	126.216	131.889	153.965	104.689	54.7535	70.0705	51.3021	23.4767	20.0721	81.693	86.354
E2f4	104394	ENSMUSG00000014859	93.7999	62.2349	52.622	55.4707	66.3824	91.2967	71.957	72.4941	56.6433	69.7492	19.4741	153.91	167.716	91.7596	173.62	28.5374	8.8695	86.7669	78.8278
Surf4	20932	ENSMUSG00000014867	16.4779	61.8171	44.7836	43.6329	73.5624	102.505	62.9723	40.507	84.952	297.014	185.081	223.653	93.0627	51.1795	53.8377	36.9755	14.1602	51.6609	71.4702
Surf2	20931	ENSMUSG00000014873	52.9368	112.013	119.901	36.2882	28.881	77.507	35.4321	51.5046	36.8354	42.5384	23.8376	29.7382	18.2429	20.7748	34.2225	9.468	2.1462	14.317	10.4347
Dnajb9	27362	ENSMUSG00000014905	85.7152	53.677	118.753	7.0423	7.0757	12.3012	2.7295	22.9652	3.9953	9.19	2.5439	0.2893	3.492	2.784	13.2972	16.702	9.5645	0.0104	5.0894
Naf1	234344	ENSMUSG00000014907	22.7651	11.7076	4.0307	5.1001	7.5858	2.6456	12.6137	21.8303	15.3677	3.9468	7.2126	6.5933	8.7969	7.6479	67.3412	10.9218	7.1339	14.5162	9.3649
Yes1	22612	ENSMUSG00000014932	6.7598	1.0389	7.4798	6.6951	11.5796	6.436	7.9842	4.7482	7.4483	5.4292	2.1168	2.1344	3.6539	1.309	14.0043	27.3471	32.9043	12.3511	10.4137
Ppp1cb	19046	ENSMUSG00000014956	46.7739	29.8442	35.0506	11.8849	31.1874	34.8171	51.5778	59.3022	41.9047	103.196	22.6777	17.6353	77.5283	43.5331	89.3562	41.0496	121.543	10.9776	19.7008
Gorasp2	70231	ENSMUSG00000014959	12.8206	23.6637	26.243	67.8703	74.4913	62.0081	48.779	22.6328	34.0211	175.173	98.0333	124.983	40.7154	44.1246	34.4119	35.4211	37.3238	47.695	65.1946
Tsen15	66637	ENSMUSG00000014980	8.7814	6.932	10.0714	29.8954	19.5557	48.9287	65.726	25.1057	29.4499	65.8745	50.1901	60.1565	26.3061	24.5523	27.6621	24.4375	26.1122	13.295	20.2632
Oc90	18256	ENSMUSG00000015001	1.9667	0.0604	0	0.1833	0	1.7268	2.6294	0	0.0312	0	0	0.021	0.0166	0	0.0176	0	0	16.3006	25.6973
Efr3a	76740	ENSMUSG00000015002	8.8596	5.1242	12.3924	11.1007	23.3895	61.7773	51.709	9.9578	34.9347	35.8431	20.0202	13.0694	28.2881	11.0765	54.99	14.0478	1.6359	55.6873	19.3192
Trappc2l	59005	ENSMUSG00000015013	87.8392	138.654	87.5215	125.93	116.903	129.115	147.673	66.5505	178.41	75.7952	121.705	75.2772	77.2105	113.328	48.7782	80.8218	81.5603	132.334	230.797
Acsf3	257633	ENSMUSG00000015016	1.3878	4.33	2.6272	8.6778	18.6745	5.4276	7.6275	2.9277	1.2065	6.8035	10.3927	4.7693	6.5154	8.0696	2.9766	8.8149	0.1591	3.8075	4.555
Ddx19a	13680	ENSMUSG00000015023	0.9632	1.7218	0.452	10.6305	3.596	1.1383	3.977	3.6454	4.2114	1.0502	1.5632	6.487	1.9047	0.9549	3.3324	0.1646	0.3328	1.328	3.7377
Galns	50917	ENSMUSG00000015027	1.04	2.3687	0.0698	1.4492	0.016	0.8241	1.2336	2.4688	0.0095	1.613	7.2278	1.2307	2.4572	0.3157	2.0085	6.9606	0	6.5455	3.4145
Gata2	14461	ENSMUSG00000015053	0.2886	0.0842	0.1783	0.9845	0.2731	0.0486	2.0291	0.3094	1.8973	6.5872	0.1158	0.3646	0.1188	0.1019	0.1794	11.9338	30.2248	0.2263	10.458
C8g	69379	ENSMUSG00000015083	0.0191	0.0186	0.0154	0.0684	0.0198	0.053	0.4487	0.939	9.9175	3.98	2.5602	0	0.0577	2.7551	1.2239	0	0	1.5541	0
Entpd2	12496	ENSMUSG00000015085	16.4683	13.2082	32.8991	9.9727	20.3974	10.5335	0.0266	0	0.0214	5.0128	0	0	1.8489	0.3467	0.0078	0	7.748	0.0083	0
Rabl6	227624	ENSMUSG00000015087	5.9699	3.717	18.6479	46.4079	87.8373	107.084	27.482	27.2976	14.7277	50.4647	65.0287	52.6572	38.6773	55.8415	27.7235	21.4147	1.4366	34.7799	42.9815
Ptgds	19215	ENSMUSG00000015090	0.0548	0.0964	0.0431	0	0.0315	0.0674	0.0253	0.1444	0.0266	0.018	0.0107	0.0558	0.0182	0.1392	1.0026	0	0.206	0.0245	0.0387
Edf1	59022	ENSMUSG00000015092	165.578	356.818	845.403	284.792	413.433	434.196	245.169	362.699	421.996	274.679	309.471	289.868	358.269	202.466	219.115	71.0811	100.667	210.201	281.145
Clic3	69454	ENSMUSG00000015093	0.1042	11.2292	56.4309	3.6717	1.2734	3.9886	0	0	0.0162	24.4204	59.5481	19.5287	0	0	0.035	0.4586	0	0.0147	0
Npdc1	18146	ENSMUSG00000015094	11.5651	27.0153	24.2008	14.007	5.8788	15.3565	10.3962	10.9812	1.6995	25.2719	14.6545	8.5851	10.1328	15.0748	8.6326	0.351	2.6549	33.2666	91.4281
Fbxw5	30839	ENSMUSG00000015095	2.2493	0.7028	0.7431	13.5226	26.9825	16.5721	10.2244	13.3408	16.7352	24.5398	15.1997	41.9462	18.0749	25.669	16.9063	13.9253	14.1058	55.1448	40.5902
Slc25a13	50799	ENSMUSG00000015112	1.2876	1.0389	6.2822	54.6032	86.8352	66.2313	75.6799	42.8816	33.3978	27.6899	7.4265	27.1371	16.9564	7.0528	29.9985	60.5543	61.2344	16.0117	49.3232
Ube2i	22196	ENSMUSG00000015120	12.3781	21.9742	24.2365	17.2955	26.6335	54.8449	18.5056	4.8778	24.9607	36.3792	16.859	13.4757	30.5054	17.7309	15.1484	9.8751	7.3942	17.1835	12.3037
0610007P22Rik	68327	ENSMUSG00000015126	34.316	62.9269	68.2419	50.0658	85.0452	49.1252	43.635	10.4421	27.7708	63.8916	42.997	66.8829	60.8295	50.0641	19.7593	2.0169	20.0473	84.74	51.9532
Unkl	74154	ENSMUSG00000015127	0.1478	3.735	2.1692	0.0387	3.0949	2.7832	0	0.0516	0.0232	0.0269	0.0487	0.0327	0.4082	0.1937	0.0208	0	0	0.0626	0.0065
Lrrk1	233328	ENSMUSG00000015133	0.1209	0.1539	0.0606	0.2011	0.1127	0.0078	0.0804	0.22	0.1552	1.671	0.0725	0.1608	0.4002	0.0568	0.0674	0.7744	0.8805	0.0807	0.0945
Aldh1a3	56847	ENSMUSG00000015134	0.2446	0.3335	0.1336	0.1556	0.1456	0.0085	0.0945	0.3581	2.2422	0.1361	0.1524	2.8297	0.1735	0.1464	0.0799	0.1596	0.2181	0.0473	0
Actn1	109711	ENSMUSG00000015143	1.6406	10.1909	24.1122	26.1804	24.1872	5.6093	10.0803	11.9346	9.6157	6.7133	6.0719	13.7258	4.8105	5.0176	6.609	28.8799	17.6346	18.8063	40.137
Sirt2	64383	ENSMUSG00000015149	7.1113	8.5297	15.8486	3.3264	9.1314	18.1423	11.2953	14.9859	13.2248	23.4939	73.1636	23.1155	13.2506	16.0215	5.1768	32.922	36.3717	46.9688	33.1828
Hnrnpl	15388	ENSMUSG00000015165	58.2586	42.085	52.7789	49.2986	26.4452	34.1498	47.6559	158.409	197.677	47.2371	74.492	55.9827	48.3443	73.4515	45.3924	27.8209	30.9503	79.8267	38.0677
Nolc1	70769	ENSMUSG00000015176	219.097	235.346	94.0244	107.457	71.4975	77.133	77.8234	96.5588	204.5	59.6449	121.736	168.527	85.9087	85.0905	98.8493	76.8241	40.2672	94.4625	113.352
Casd1	213819	ENSMUSG00000015189	1.1668	2.8251	0.7132	0.5699	0.0531	0.0243	0.0591	0.1198	0.117	0.1975	1.5969	0.047	2.7331	0.3692	1.9523	7.8712	5.0171	5.719	0.1753
Cnksr3	215748	ENSMUSG00000015202	0.7079	0.0554	0.0919	4.0621	0.1003	4.5581	3.7512	3.3951	0.1259	0.5422	1.8917	3.9131	3.9619	5.5266	5.9585	2.0857	3.0242	0.1803	0.5208
Mtmr1	53332	ENSMUSG00000015214	1.2874	2.2947	2.9304	4.7928	4.9815	4.2778	12.6316	2.9318	0.3593	6.7692	6.0107	0.147	1.8431	0.7132	0.5466	0	0.1736	0.478	0.0727
Hmgb3	15354	ENSMUSG00000015217	55.5541	56.0999	29.6187	10.1759	24.9978	40.3235	9.5957	10.91	7.6234	24.7543	33.062	19.7389	8.3651	10.5328	10.7567	10.2121	34.2428	6.0143	4.1083
Mtap2	17756	ENSMUSG00000015222	0.2532	2.7143	3.0132	0.7532	0.3117	0.2555	0.2001	0.3215	0.2401	1.117	0.2186	0.2699	2.7106	3.6451	0.4064	7.0957	1.2232	0.3479	0.2041
Cyp2j9	74519	ENSMUSG00000015224	0.0195	0.0116	0.0445	0.0194	0.0262	0	0.0434	0	0.0208	0.0061	0.0245	0.0102	2.2208	0.75	0	0.1567	0.2777	0	0.0099
Nipsnap3a	73398	ENSMUSG00000015242	0.0243	0	0	0.0273	0.0097	0	0	0.0734	0	0	0.0117	0.0277	0.0117	0.0134	0	0	0	0.0086	0.0139
Abca1	11303	ENSMUSG00000015243	0.1342	0.1086	13.436	4.0372	0.0897	0.0958	0.0587	0.2173	0.245	0.0347	1.1576	0.0589	0.0718	0.1013	2.8849	0.351	5.8077	4.822	0.0965
Nipsnap3b	66536	ENSMUSG00000015247	15.4912	10.6072	21.4747	24.2523	16.8861	41.0667	25.2254	6.4261	42.301	48.8966	29.3001	8.8266	12.793	11.085	28.6654	9.3065	38.2032	43.5991	32.0496
Lage3	66192	ENSMUSG00000015289	12.0571	23.6042	6.5842	25.0425	31.8592	33.8551	35.3638	21.8945	29.933	60.9088	33.8444	20.5127	37.2728	32.5815	44.6875	21.747	10.7689	25.2422	41.7574
Ubl4	27643	ENSMUSG00000015290	22.9427	71.4161	54.2374	50.6589	76.5917	87.323	42.6273	17.1243	25.7515	74.648	45.1427	22.9522	16.8891	20.6968	19.0382	8.1325	10.6292	12.7422	13.1184
Gdi1	14567	ENSMUSG00000015291	0.0947	2.2033	3.6704	16.2593	27.1111	0.3608	36.002	12.93	11.5236	14.2816	8.2379	30.7427	20.2368	15.1509	11.2908	16.6688	36.8687	33.8017	34.9892
Sash1	70097	ENSMUSG00000015305	2.1184	2.7816	19.149	9.9602	8.1654	3.1833	0.6629	1.3923	0.2548	3.5152	1.9561	10.1905	2.2861	2.1987	6.0873	1.8196	3.4274	5.8794	0.9073
Gadd45b	17873	ENSMUSG00000015312	6.1525	12.827	40.4123	1.4804	6.0974	6.8726	16.4401	20.7057	34.7515	4.4241	25.1973	54.2187	0.7526	2.168	0.5859	9.4815	31.7935	28.57	55.3821
Slamf6	30925	ENSMUSG00000015314	0.0228	0.031	0.008	0	0.0124	0	32.4518	5.8398	4.3129	0.0127	0.0078	0	0.0085	0	0.0082	0	0	0.0081	0
Slamf1	27218	ENSMUSG00000015316	0	0.0311	0.0102	0.0193	0.021	0	0	0.0449	0.0068	0.012	0.0078	0.0267	0.018	0.0405	0	0.1851	0	0.0072	0.0198
Zdhhc12	66220	ENSMUSG00000015335	13.7813	6.8768	10.9736	154.26	124.513	94.2329	63.4577	73.788	54.0149	228.816	178.331	117.192	81.2305	92.1191	40.0459	45.6026	25.7654	220.136	169.73
Endog	13804	ENSMUSG00000015337	24.4762	14.2665	5.9883	18.8107	25.1008	8.892	18.4648	33.4841	11.6951	41.8601	59.9367	40.6278	10.3693	12.4047	15.4408	8.9047	0.3913	27.7718	0.8893
Cybb	13058	ENSMUSG00000015340	0.1798	0.4429	0.1309	0.1125	0.2086	0.0698	0.0892	5.0643	0.1993	0.0367	0.1182	0.129	0.0865	0.1175	0.0083	1.0312	0.1573	0.1288	0.1986
Golga7	57437	ENSMUSG00000015341	60.926	31.5714	91.003	36.1476	41.5392	73.1287	40.2795	35.7705	47.5721	29.4361	14.7909	33.2255	21.6448	15.755	39.5653	31.6988	23.1076	13.174	22.0402
Xk	22439	ENSMUSG00000015342	0.0457	0	4.1073	0.4899	0.0236	0.823	3.9234	9.9917	2.9955	0	0.6478	0	3.8414	1.2741	3.8048	0.1738	0	0.9652	0.0171
Pcolce2	76477	ENSMUSG00000015354	3.5045	2.0641	3.1328	4.5762	0.0691	2.3117	17.598	14.9322	10.6753	6.7508	11.026	10.3521	5.2178	1.2706	6.5463	74.7976	11.6281	5.3069	6.9942
Cd48	12506	ENSMUSG00000015355	0.1111	0.0171	0.0219	0.0356	0.0704	0	0	0.0512	0.0127	6.8977	0.0184	0	0.0644	0.0408	0	0.2558	0	0.0431	0
Clpx	270166	ENSMUSG00000015357	284.662	304.827	134.79	22.8894	30.2397	74.0004	28.5843	27.1491	46.7382	29.2378	15.5451	29.8186	28.2457	12.4688	33.7047	38.2202	46.4808	13.5456	29.1985
Trabd	67976	ENSMUSG00000015363	4.4285	2.5781	11.8711	10.0282	6.9079	8.1284	12.1476	2.2865	10.2087	40.0852	15.7898	43.4857	20.9562	14.9145	12.9319	0.3134	5.553	13.2862	14.0022
Mov10l1	83456	ENSMUSG00000015365	1.0211	0.7751	2.2799	11.3865	4.0637	0.2394	1.3955	0.0509	10.9358	6.5831	0.3161	0.0192	3.1456	4.246	3.7411	0.5569	0.1431	0.0179	0.0289
Fam116b	69440	ENSMUSG00000015377	4.3397	2.1275	0.6703	19.6486	13.2066	10.9439	27.5275	12.0844	8.0993	22.2534	17.6311	24.313	11.3407	30.6764	7.7782	11.0558	10.4538	12.2912	30.2948
Cd83	12522	ENSMUSG00000015396	0.0127	0.0216	0.0094	0.0329	0.0187	0	0.3889	0	0.0077	0	0.0762	0.0118	0.0066	0	0.051	0.1593	0.3783	0	0.0801
Tmem27	57394	ENSMUSG00000015401	0.1042	0.2006	0.1021	0.1511	0.2912	0.0333	0.5514	0.1944	0.1289	0.0961	0.1428	0.0949	0.0486	0.1156	0.0242	0.2875	1.1946	0.0792	0.0876
Ace2	70008	ENSMUSG00000015405	0.1339	0.0553	0.0371	0.1856	0.0569	0.0081	0	0.032	0.0419	0.0682	0.0274	0.0229	0.0292	0.0243	0.0181	0.3873	0.2311	0.0198	0.037
Gzmb	14939	ENSMUSG00000015437	0.0167	0.0381	0.0159	0.0137	0.0786	0	0	0.0374	0.01	0.0353	0.0157	0.0184	0.0609	0.0147	0	0	0	0.0238	0.0264
Gzmf	14943	ENSMUSG00000015441	0	0	0	0	0	0	0	0.0285	0	0.0149	0.0269	0.0451	0	0	0	0	0	0	0
Gzmn	245839	ENSMUSG00000015443	0.0705	0.1615	0.0795	0.048	0.1182	0.0204	0	0	0.1096	0.0245	0.0845	0.2532	0.1166	0.0497	0.0708	0	0	0	0.0225
C4a	NA	ENSMUSG00000015451	0.4002	0.6367	0.0157	0.0685	0.0182	1.7534	0.063	0.0347	0.0138	0.798	2.111	0.2092	0.9666	0.4048	0.3436	1.4367	0.2181	0.0158	1.9027
Ager	11596	ENSMUSG00000015452	0.0615	0.0364	0.0119	0.015	0.0123	0	0	0.042	0.0237	0	0.0091	0.0104	0.2422	0.4414	1.0417	0	0	9.5519	0.0231
Atf6b	12915	ENSMUSG00000015461	8.6045	6.0914	24.8986	22.5552	24.9337	10.0429	11.8261	5.5058	16.4371	13.7018	10.037	21.9902	6.1145	24.1916	5.7938	7.7783	12.2175	18.8212	6.8048
Egfl8	81701	ENSMUSG00000015467	0.1415	2.0421	1.1918	0.1755	0.0096	0.0096	0.9248	0.0362	0.0137	0	1.5191	0.0145	0.01	1.8074	1.3563	0	0	0	0
Notch4	18132	ENSMUSG00000015468	1.5151	2.8501	0.7331	0.1588	0.2327	0.7193	4.8305	1.8569	3.417	0.0157	0.0818	3.2157	0.6269	0.3891	0.8917	0.5156	0.9438	1.8485	0.0946
Ppt2	54397	ENSMUSG00000015474	200.934	169.244	120.292	24.373	7.2212	16.0275	1.3396	1.4972	0.8966	5.8515	2.5897	5.6332	3.1044	4.4817	2.7318	2.5391	0.4895	5.664	4.0017
Prrt1	260297	ENSMUSG00000015476	0.4209	2.1751	5.5386	6.9377	1.9768	0.1716	0.1037	0.6853	0.2332	0.2496	0.5057	0.2531	1.0365	0.8141	0.6368	0.9422	0.5177	0.1092	0.1666
Rnf5	54197	ENSMUSG00000015478	10.1577	7.5069	45.2319	28.3963	18.3609	30.7759	7.1107	16.7048	18.8318	21.1541	17.9419	17.1305	16.7124	18.2134	12.7326	4.2583	5.8515	45.5371	25.6371
Fam163a	329274	ENSMUSG00000015484	0.4579	0.2201	0.2291	0.6656	0.4519	0.0789	0.493	0.4022	0.1748	0.0291	0.0874	0.3262	0.1225	0.1457	0.1237	0.73	0.2873	0.0683	0.1072
Cacfd1	381356	ENSMUSG00000015488	11.1025	13.317	2.71	8.9895	16.1278	29.5357	5.5534	1.9052	4.2638	53.1224	20.7504	19.2453	30.4405	25.4242	30.8761	14.1915	0	9.5725	9.9227
Hivep2	15273	ENSMUSG00000015501	0.5937	0.1156	0.1484	4.2135	0.177	0.1901	0.8677	0.1842	0.0833	0.0429	0.0734	2.122	1.2758	0.3929	1.308	0.7834	0	0.1071	0.1282
2310057J18Rik	67719	ENSMUSG00000015519	0	0.0258	0	0.0085	0	0.0083	0	0.0228	0.0177	0	0.0109	0.0129	0	0.025	0.0191	0	0	0.008	0
Arnt	11863	ENSMUSG00000015522	16.6989	3.7662	36.1062	20.2157	32.2367	16.3945	4.6597	8.1231	7.5124	10.8249	7.5674	12.5686	3.1665	11.8937	5.0375	11.5823	9.7901	15.3098	9.8031
Itga2	16398	ENSMUSG00000015533	0.0652	0	0.0162	0.0282	0.072	0.0071	0	0.0458	0.0398	0.0126	0.0187	0.0303	0.0057	0	0.4044	0	0.4864	0	0
Mocs2	17434	ENSMUSG00000015536	1.7487	7.1916	1.9869	4.1738	0.0079	1.9376	2.4554	2.7323	9.8308	5.1038	2.9814	17.2725	1.8795	2.985	4.0942	0.1787	5.4924	8.1034	23.8376
Nat9	66176	ENSMUSG00000015542	5.8617	10.4863	25.7559	49.3636	37.1017	35.9888	17.367	8.7422	1.044	23.0655	3.4873	23.2257	8.2912	2.4515	0.7455	4.9204	29.3591	2.935	22.9767
Lpl	16956	ENSMUSG00000015568	0.3409	2.3005	0.1713	0.2802	0.6017	0.1075	2.8946	7.155	0.1871	5.8473	0.1607	0.9385	2.4357	3.2072	5.7973	12.8221	37.779	0.5536	3.9915
Atp6v0e	11974	ENSMUSG00000015575	340.677	407.236	481.483	65.3214	113.624	167.803	119.808	78.4242	110.918	114.345	217.673	173.647	91.679	66.6399	91.2189	55.4966	95.8106	54.9116	62.2164
Nkx2-5	18091	ENSMUSG00000015579	0.5284	0.4542	0.0994	0.0899	0.2956	0.0127	0	0.2204	0.088	0.0077	0.1056	0.3955	0.0833	0.1862	0.6633	1.2695	1.2372	0.0926	0.0563
Zfp318	57908	ENSMUSG00000015597	0.9449	0.3487	1.0294	5.6406	0.8553	3.9643	0.5039	8.9296	0.3599	5.5243	2.1339	5.5272	3.6021	12.7302	10.3716	4.6294	7.5251	0.2365	10.1895
Ttbk1	106763	ENSMUSG00000015599	0.2629	0.3113	1.8501	0.1925	0.163	0.0491	0.1241	0.1887	0.1217	0.0841	0.218	0.1156	1.045	2.0907	0.778	0.3703	0.8673	0.1005	0.1384
Srf	20807	ENSMUSG00000015605	10.0977	20.0506	55.147	62.8733	60.2186	36.4039	30.4889	30.533	43.0097	54.266	33.2482	97.002	33.7045	49.2335	21.4651	40.1576	8.9876	25.1249	24.2188
Gata3	14462	ENSMUSG00000015619	9.433	6.4366	63.2591	15.9384	31.6529	2.0937	12.514	16.3661	11.6706	5.7018	5.4804	13.7811	4.3949	5.911	1.3987	125.77	123.968	15.1176	7.2427
Gata5	14464	ENSMUSG00000015627	0.2568	0.0385	0.1309	0.0662	0.2006	0.007	0.0595	0.0633	0.0664	0.0471	0.0182	0.1985	0.0144	0.0514	0.0333	5.6716	3.6178	0.0303	0.0189
Lama5	16776	ENSMUSG00000015647	3.9896	1.7025	34.5817	197.274	144.72	54.8855	33.1938	18.2759	28.4198	33.0926	5.3201	77.8533	46.0836	34.1414	49.979	113.498	43.4405	202.632	197.464
Steap1	70358	ENSMUSG00000015652	0	2.6967	0	11.8407	0.0321	0.0431	5.0383	7.6634	0	0	6.7278	0	0.2971	0	0.0237	0	0	3.6396	0
Steap2	74051	ENSMUSG00000015653	0.5006	0.1781	0.1279	0.3354	0.3377	2.4054	2.0637	5.2962	0.0819	0.1045	0.6381	0.1557	1.9188	2.656	0.5666	0.7017	1.9091	0.0984	0.743
Hspa8	15481	ENSMUSG00000015656	497.541	398.006	819.476	155.024	300.764	1253.88	590.135	443.757	534.284	432.62	618.437	288.597	310.759	367.55	400.819	122.526	67.5196	416.75	458.879
Serac1	321007	ENSMUSG00000015659	0.0603	1.1345	0.0284	0.6456	0.9075	13.1517	0.05	0.0595	8.2992	0.1188	0.0282	0.5642	0.2279	2.2495	0.7968	0.1613	7.7468	2.5489	0.0425
Awat1	245533	ENSMUSG00000015665	0.035	0.0208	0	0.0117	0.0354	0	0	0.078	0.0125	0	0.033	0.0365	0.0637	0.0128	0.014	0	0.2497	0	0.0532
Pdzd11	72621	ENSMUSG00000015668	37.6613	51.8524	131.377	40.4164	57.1741	52.8482	71.3926	65.3038	22.3607	73.0439	30.3995	54.2814	31.3648	27.7269	29.256	10.692	19.5082	31.7111	12.4004
Psma2	19166	ENSMUSG00000015671	351.392	500.285	516.121	497.35	559.747	657.256	617.432	557.332	578.595	448.721	432.37	360.579	395.365	503.433	1008.76	200.771	294.426	487.4	358.144
Mrpl32	75398	ENSMUSG00000015672	64.8023	91.3933	102.442	27.8534	94.9446	80.2868	78.2016	78.3994	43.6719	77.3331	26.6981	69.1936	46.51	36.5514	153.753	10.2214	13.1946	60.1931	32.1384
Setdb1	84505	ENSMUSG00000015697	38.2669	38.8876	22.7685	28.7229	26.4118	56.1283	43.2132	31.5561	29.062	53.3823	12.4628	30.4208	51.5218	55.8909	71.368	36.9363	18.7392	144.112	134.689
Anxa9	71790	ENSMUSG00000015702	0.7046	13.7834	5.6308	0.0517	0.6178	12.8111	0.1881	0.0097	0.0145	0.0117	0.0166	0.0415	1.345	0.3909	2.6806	0	0.2787	0.008	3.3494
Arnt2	11864	ENSMUSG00000015709	0.0568	0.0648	0.018	0.0467	0.078	0.023	0.0452	0.0318	0.0737	0.0267	0.0446	0.0104	4.7591	1.0273	2.3514	0.6411	0.9103	0.0203	1.5996
Prune	229589	ENSMUSG00000015711	22.9696	27.4623	111.785	44.0029	57.6954	38.5583	39.7519	7.9311	10.4335	11.0518	14.5005	42.689	17.3822	17.1152	20.1914	6.6717	5.4526	40.8567	63.4802
Lass2	76893	ENSMUSG00000015714	109.369	211.061	198.557	86.1836	69.6507	92.368	45.0851	20.2741	37.3207	43.8789	53.7624	85.795	49.7776	62.4741	41.634	26.6402	42.3889	67.8285	49.0732
Nlrp5	23968	ENSMUSG00000015721	6.6919	18.738	8.1175	0.0311	0.1456	0.0085	0.2519	0.5429	0	0.0247	0.0915	0.022	0.0661	0.3704	0.04	0	0	0.1104	0
Capza2	12343	ENSMUSG00000015733	69.9344	68.4721	89.1712	38.2375	47.2436	46.4731	110.45	76.5325	82.6667	72.885	37.2956	18.4462	65.9603	58.7144	127.724	36.285	56.5176	21.21	56.1759
Plekho1	67220	ENSMUSG00000015745	0.2967	2.1892	0.2181	11.2548	8.0473	4.0008	0.8065	1.8298	6.3041	22.181	17.6385	33.8899	9.6471	13.0738	11.2137	1.8739	0.4849	9.131	4.2175
Vps45	22365	ENSMUSG00000015747	0.2657	1.2278	0.0185	7.5838	3.5689	6.83	1.0285	5.0347	16.8746	12.8645	16.5993	18.1229	2.2292	3.192	7.1998	1.4816	0	5.2458	7.9044
Prpf3	70767	ENSMUSG00000015748	53.4132	47.8741	33.2965	11.911	32.7396	17.1725	22.8744	20.4364	56.2482	8.8192	31.5477	14.0538	28.2255	26.4765	55.7127	9.5386	16.8304	40.8562	24.2991
Anp32e	66471	ENSMUSG00000015749	33.3468	53.8734	17.9016	42.2486	26.4347	50.4231	64.3388	62.6032	38.4779	25.3542	24.9208	39.3147	43.9818	39.6735	79.9457	24.1215	25.4525	24.8029	14.7793
Aph1a	226548	ENSMUSG00000015750	1.0847	0.654	1.8285	9.4919	5.8007	4.3049	1.0718	1.4478	4.1024	3.0082	4.0685	2.5346	2.2307	1.5441	0.8223	3.65	0.955	1.188	2.3818
Tab2	68652	ENSMUSG00000015755	66.71	25.2727	111.024	18.3259	20.7088	33.5455	16.2827	23.0131	1.7011	18.3649	12.7871	22.3128	16.3014	27.322	30.9185	15.2963	14.2315	27.2516	6.0331
Ppil4	67418	ENSMUSG00000015757	62.9389	19.2861	30.6946	1.2692	1.5902	19.1838	44.0742	35.0482	4.0271	33.8118	4.9532	20.7097	14.2914	18.0278	29.0427	18.0078	12.7856	8.4952	12.548
Cnih	12793	ENSMUSG00000015759	42.6909	38.4263	24.8808	50.2252	41.8313	110.831	5.6032	34.3763	35.5612	84.2208	49.9448	60.0603	57.353	15.8048	87.6989	21.5707	36.5742	25.641	19.0771
Eps8	13860	ENSMUSG00000015766	0.7592	0.0116	0	0.1685	0.0524	3.5509	2.1692	10.8257	8.4251	27.2195	12.989	9.0363	4.2054	1.7072	3.2077	15.0409	10.1343	11.8558	0.8086
Med22	20933	ENSMUSG00000015776	51.5613	57.2551	73.1773	29.9652	14.3267	48.3951	28.5255	15.7993	4.4609	29.9899	23.3432	28.4511	25.1568	34.8786	18.1953	1.2995	6.7249	28.7471	5.9255
Abo	80908	ENSMUSG00000015787	3.9176	2.4048	0.0261	0.0389	2.7672	3.6803	7.8773	6.0502	0.0199	0.0452	4.7165	3.4366	0.4081	3.8387	1.5459	0	0	0.0101	0
Surf1	20930	ENSMUSG00000015790	13.0473	21.6307	30.2439	35.3317	40.4041	50.7228	13.8596	10.9006	2.0119	23.5253	26.3981	18.5502	13.8072	17.2678	25.3402	8.7108	23.5115	27.1817	52.9665
Med28	66999	ENSMUSG00000015804	153.505	167.617	147.102	106.292	162.099	132.332	106.898	40.8493	116.69	146.381	72.2187	94.8743	61.463	43.5862	79.612	22.5525	27.0021	47.2107	128.711
Qdpr	110391	ENSMUSG00000015806	10.8739	8.3305	15.4465	83.3893	38.4775	100.459	97.195	57.8323	20.1204	243.324	84.0855	85.2984	105.892	70.1347	104.58	91.0488	116.199	106.361	34.185
Gnrh1	14714	ENSMUSG00000015812	0	7.9293	0	0.0373	0.0535	0	0.1085	0	0.0272	0.032	0.0857	1.1009	2.3624	0	0	0.7691	0	0	0
Tnr	21960	ENSMUSG00000015829	0.0493	0.0197	0	0.0193	0.0329	0.006	0	0.0206	0	0	0.0195	0.0163	0.0082	0.0097	0.0139	0	0	0.0278	0.0065
Sqstm1	18412	ENSMUSG00000015837	18.3446	19.3483	22.7981	67.6669	106.906	106.841	26.7052	14.0538	20.6117	12.2754	20.1951	60.3653	21.3097	29.8221	21.6734	6.3503	6.9181	102.3	77.6856
Nfe2l2	18024	ENSMUSG00000015839	1.8786	1.1067	12.5024	14.363	13.0959	52.1969	99.5131	38.1329	38.7271	46.069	9.5643	9.458	48.1493	21.5758	54.7024	14.0478	70.561	39.8161	43.5954
Rxrg	20183	ENSMUSG00000015843	0.0114	0.0113	0.0111	6.9838	0.0172	1.6407	9.047	0.0098	0.0147	0.0065	0.0085	0.0097	3.3924	2.7012	2.5813	0.2015	0	0	0.0108
Rxra	20181	ENSMUSG00000015846	42.0449	35.9872	35.4086	35.0049	24.8988	15.7609	15.8177	10.4504	1.0092	8.3108	5.4157	6.7366	15.1148	30.1299	6.2697	0.3618	1.6852	25.0463	17.872
Adamtsl4	229595	ENSMUSG00000015850	2.159	4.7657	4.7142	1.1052	0.6569	0.3049	0.3257	0.2294	0.1349	0.1683	0.1023	7.0387	0.6984	0.2273	0.214	1.4816	0.6656	2.2466	0.0654
Fcrls	80891	ENSMUSG00000015852	3.8233	0.0103	0	0.0071	0.0344	0.0075	0	0.0678	0.0102	0.0056	0.0097	0.0106	0.0232	0.0157	0.0357	0	0.337	0.0325	0.0203
Cd5l	11801	ENSMUSG00000015854	0.0154	0.023	0	0.0127	0.0279	0	0.0242	0.0368	0.0478	0.0084	0.0305	0.0289	0.0091	0.0156	0	0	0	0.045	0.0127
Prpsap1	67763	ENSMUSG00000015869	28.9547	46.7211	44.0864	141.327	60.3439	137.654	38.9857	47.6952	30.0018	47.8792	138.925	73.4595	72.1591	108.803	35.9988	65.3528	53.7984	69.1504	108.446
Fam184b	58227	ENSMUSG00000015879	0.0536	0.0314	0.5967	0.014	0.0154	0	0.4309	0.7041	0	0	0.0255	0.0086	1.2708	0.5574	2.1866	0	0	0.007	0
Ncapg	54392	ENSMUSG00000015880	17.1171	4.3528	5.206	12.3254	5.5908	21.9807	9.9896	5.2524	37.395	22.7428	14.711	5.1634	24.7611	12.1221	29.1457	0.365	11.9237	18.5406	11.8467
Lcorl	209707	ENSMUSG00000015882	1.8203	0.5513	4.0271	2.0493	0.291	0.1555	0.7838	4.2391	0.2694	1.6042	2.1935	0.1595	3.3703	0.7621	2.4541	2.0965	4.8927	0.2185	0.085
Lta4h	16993	ENSMUSG00000015889	6.407	9.8907	2.5318	10.2287	25.1248	20.7851	62.7875	26.0685	52.394	36.8573	27.7943	52.3258	57.707	21.2889	33.6523	13.4608	41.6612	53.2667	97.4612
Amdhd1	71761	ENSMUSG00000015890	0.0523	0.0296	0.0755	0.026	0.0415	0.0063	3.3706	3.7852	2.0526	0.0073	0.0335	0.0298	0.0251	0.0288	0.0293	0.3834	0.1478	0.0184	0.0199
Dstn	56431	ENSMUSG00000015932	52.0758	28.9817	39.6829	32.9874	34.9242	56.8221	62.6495	100.298	58.9337	123.884	29.3286	77.5913	62.5216	54.0209	174.944	20.2028	31.6932	74.0588	92.6968
H2afy	26914	ENSMUSG00000015937	3.0426	15.4437	52.0032	99.5469	89.0373	118.742	76.9976	39.9994	97.7158	96.1699	75.4011	71.9497	0.8491	1.174	2.601	20.3419	48.8027	104.272	112.474
Gtf2ird2	114674	ENSMUSG00000015942	0.2318	0.5719	1.898	0.0823	0.1877	4.5169	2.2893	0.6282	2.5479	5.1325	4.7452	0.0704	1.7181	3.1099	2.4089	0.3552	1.0329	2.7524	0.3246
Bola1	69168	ENSMUSG00000015943	46.1482	46.2772	48.171	117.61	93.0709	175.379	34.738	30.9609	34.4014	87.8138	41.9974	79.6671	97.0438	84.1264	87.1674	16.5534	26.1609	42.5127	95.9157
Gatsl2	80909	ENSMUSG00000015944	1.5813	0.9612	0.2976	0.4981	3.7218	0.1305	0.2261	0.5945	1.4794	4.4338	0.4641	3.7646	5.7955	11.2337	2.6918	1.1219	2.731	1.0329	1.7939
Fcgr1	14129	ENSMUSG00000015947	0.0493	0.059	1.0793	0.0322	0.1207	0	0.0221	0.0413	0.0984	0.0323	0.0195	0.098	0.0408	0.0678	0.0694	0	0	0.0905	0.0259
Ncf1	17969	ENSMUSG00000015950	0.0403	0	0.0505	0.0244	0.0301	0.0155	0	0.0244	0.0119	0.0047	0.0161	0.0322	0.0127	0.0284	0.0067	0	0.1258	0.0081	0.0172
Wnt11	22411	ENSMUSG00000015957	0.0556	0.091	0.0079	0.1868	0.0303	0.432	1.0392	0.0462	0.0277	1.8435	5.228	1.2222	0.0083	0.0775	0.0799	1.4367	0	0.0237	0.0334
Adss	11566	ENSMUSG00000015961	42.0343	21.4403	82.3638	29.7032	29.925	31.7206	142.862	43.8112	89.2801	32.2865	25.0038	18.384	81.1577	87.0668	120.307	1042.08	613.454	45.3332	30.8617
1700016C15Rik	69428	ENSMUSG00000015962	0	0	0	0	0.0227	0.0216	0	0.0381	0	0	0	0	0.0485	0.0432	0	0	0	0.0366	0.0304
Il17rb	50905	ENSMUSG00000015966	0.0443	0.0073	3.7086	0.0436	0.0339	0.8334	0.0171	1.6315	0.0096	0.828	0.0093	0.0204	0.0423	0.0091	0.9019	0.1646	0	0	0
Cacna1d	12289	ENSMUSG00000015968	0.321	2.1761	0.4015	4.1688	0.3852	0.0698	0.0892	0.2743	0.1898	2.6604	0.1364	0.139	0.2666	1.351	1.0167	5.9294	0.3146	0.1061	0.1703
Chdh	218865	ENSMUSG00000015970	0.2635	0.131	12.2494	0.4145	1.2516	0.8099	0.0788	0.0799	0.0845	0.0272	0.182	0.3881	0.104	0.0191	0.0276	0.5078	0.3671	0.0367	0.0722
Actr8	56249	ENSMUSG00000015971	18.7868	11.9807	25.8629	32.7099	18.3764	24.8577	15.7234	14.2287	12.7254	29.2329	61.5014	9.0936	31.2579	25.4899	19.7618	33.5985	25.1395	7.2887	15.3755
Lrrc27	76612	ENSMUSG00000015980	5.0064	4.1807	1.0976	0.8663	1.182	1.1883	3.1295	5.8636	5.5764	5.7794	4.4921	3.0615	5.7396	7.5006	2.0266	0.421	0.3471	0.0843	0.1696
Stk32c	57740	ENSMUSG00000015981	1.0519	0.1151	1.0855	0.0368	0.0454	1.8862	0	0.0265	0.0196	0.0063	0.0949	0.0122	0.0083	0	0.0672	0.3964	0	0.0148	0.009
Fnta	14272	ENSMUSG00000015994	82.8527	81.7125	51.2205	58.5003	47.7069	120.058	66.5654	46.5911	85.8066	63.5676	73.9	87.4295	125.651	66.1804	91.3728	26.0316	17.043	74.0412	44.3855
Skiv2l2	72198	ENSMUSG00000016018	62.9138	103.102	81.9549	13.6325	12.741	48.101	48.6989	28.5976	47.5873	48.0827	28.8522	20.0118	66.4244	43.5865	67.7973	51.8597	15.132	48.1348	49.0766
Lbp	16803	ENSMUSG00000016024	0.1857	0.2488	0.3654	0.1449	0.1473	0.043	0.3075	0.6449	0.3149	0.0284	0.1378	0.0961	0.4528	1.2729	0.1134	0.3713	0.7154	0.0417	0.0578
Celsr1	12614	ENSMUSG00000016028	0.2237	0.0815	0.1201	0.194	0.3864	0.2981	6.1673	0.4847	1.8526	5.2667	0.126	1.3049	2.5854	6.1393	3.706	16.3204	5.4758	11.9816	9.2331
Fli1	14247	ENSMUSG00000016087	0.9019	0.7861	0.2585	0.783	0.7442	0.1129	0.6853	0.6979	0.312	0.1768	0.3452	0.2225	0.1868	0.2767	0.0984	1.5017	2.7563	0.4895	0.3982
Stard13	243362	ENSMUSG00000016128	0.1803	0.2383	0.014	0.0878	0.1798	0.0206	0.0568	0.0739	0.0579	0.0198	0.0529	0.1055	0	0.0397	0.0673	0.8879	1.328	0.0279	0.0676
Tenm1	23963	ENSMUSG00000016150	0.4503	0.2874	0.2506	0.2712	0.4127	0.0569	0.2535	0.3124	0.2337	0.1753	0.1784	0.3552	0.1312	0.1783	0.9302	3.8726	3.6971	0.152	0.287
Camk1g	215303	ENSMUSG00000016179	0.0095	0.0324	0	0.0311	0.0111	0.0077	0.0226	0	0	0.0067	0.0089	0.0104	0.095	0.0084	0.4347	0	0	0	0.0224
Diexf	215193	ENSMUSG00000016181	20.4571	19.1371	10.8248	16.609	20.8085	10.5713	36.8352	3.7232	12.0894	17.8185	22.2179	18.5846	25.3997	37.853	26.8826	0.4549	0	10.7291	2.0285
Hsd11b1	15483	ENSMUSG00000016194	0.0134	0	0	0.0061	0.015	0	0.0201	0	0.006	0	0.1531	0.0161	0	0	0.0067	0	0	0	0
Syt14	329324	ENSMUSG00000016200	0.0482	0.0438	0	0.036	0.0175	0.1957	0	0.6173	0.06	0.0179	0	0	0.8233	0.2861	1.004	0.2306	0	0.0683	0.0121
H2-M3	14991	ENSMUSG00000016206	0.0366	0.018	0.0178	0.357	0.0274	0	0	0.2812	0.0235	0	0.0271	0.0155	2.2553	1.4539	1.7202	0	0	0	0.0172
Lonrf3	74365	ENSMUSG00000016239	5.2207	4.6	0.2563	0.1712	0.0488	0.325	4.3525	0.0117	9.4524	0	0.337	0.0308	0.3281	0.0133	0.523	0.3618	0.1404	0	0.0187
Atp5e	67126	ENSMUSG00000016252	35.4814	36.6136	80.2369	45.9108	34.4873	77.2884	43.4174	165.823	198.862	78.3972	147.622	109.401	47.3043	51.218	52.4919	42.1865	38.6149	92.2202	59.4041
Th1l	57314	ENSMUSG00000016253	61.2069	51.3694	31.0622	27.0909	39.5443	33.1368	13.9713	10.1602	10.1087	17.717	30.8658	29.12	28.3552	30.7571	28.0438	11.8588	10.2241	30.5607	39.3855
Tubb1	545486	ENSMUSG00000016255	0	0.0166	0	0.0553	0	0.0432	0	0.0532	0.0462	0.0363	0.1324	0.0627	0.0264	0.0113	0.0491	0	0.2176	0.0544	0.055
Ctsz	64138	ENSMUSG00000016256	123.227	113.114	171.272	92.9798	65.3679	30.8354	10.8909	39.746	22.0069	183.219	1099.5	474.082	33.7554	57.8951	25.4642	14.1726	0.2761	48.9484	75.4912
Slmo2	66390	ENSMUSG00000016257	23.0949	15.7309	70.1656	21.4951	38.667	22.1278	32.2489	19.929	26.3371	46.0211	26.7066	51.7971	35.2468	29.1537	44.9351	7.3562	8.6311	31.0072	6.0573
Sertad4	214791	ENSMUSG00000016262	1.7434	0.4565	0.7184	2.6851	2.2849	0.2932	3.2798	1.4136	0.428	0.3199	0.463	1.6761	18.4579	14.6282	15.0676	22.8748	30.1683	1.1882	1.98
H2-M2	14990	ENSMUSG00000016283	0.5246	0.3247	0.2444	0.1104	0.9492	0.1074	0.2957	1.094	1.1801	0.1724	0.1705	0.2768	0.116	0.1776	0.578	0.5199	0.2191	0.1435	0.2193
Ube2a	22209	ENSMUSG00000016308	50.8169	102.081	105.399	282.376	217.304	418.696	285.607	88.8049	118.224	349.897	35.6729	114.528	107.006	32.4593	90.6568	21.4463	31.5324	34.9771	46.144
Slc25a5	11740	ENSMUSG00000016319	155.306	527.928	817.899	650.207	625.442	1935.86	1266.82	1682.07	816.635	2541.99	767.735	533.474	955.25	580.522	1185.75	259.975	156.035	259.767	363.39
Atp1b4	67821	ENSMUSG00000016327	0.0224	0.0091	0.05	0.0895	0.069	0.0053	0.0196	0.0836	0.0153	0.0139	0.0315	0.0196	0.0065	0.0304	0.0444	0.351	0.1659	0	0.0263
Ppdpf	66496	ENSMUSG00000016344	28.0811	32.3773	35.0369	43.1243	115.507	85.1109	54.3125	59.1556	71.1158	103.161	61.1452	78.3408	34.8822	35.3384	66.9123	20.9485	2.4272	74.6841	111.542
Kcnq2	16536	ENSMUSG00000016346	0.6438	0.5623	0.2381	0.5488	1.3683	0.1988	1.0784	0.8776	0.3836	7.6741	0.9614	0.6567	3.1662	2.4118	2.1994	7.8135	7.5252	0.3703	1.0143
Eef1a2	13628	ENSMUSG00000016349	0.1752	0.0928	0.1336	0.1284	0.1366	0.039	0.0702	0.048	0.0647	0.1168	0.0576	0.0687	0.1836	0.0486	0.1377	0	0.5544	0.111	0.0888
Col20a1	73368	ENSMUSG00000016356	1.5339	1.2744	0.1263	0.0233	0.0891	0.1228	0.0452	0.0425	0.034	0.0133	0.1874	0.0939	0.0259	0.0334	0.0367	1.6028	5.462	0.0405	4.0065
Pls3	102866	ENSMUSG00000016382	1.8721	1.3564	1.2716	0.2255	7.002	5.1722	2.9168	0.1444	2.5534	2.2717	4.9341	4.3604	10.3607	10.0638	13.6044	5.6103	2.0253	6.4639	1.1212
Mpped2	77015	ENSMUSG00000016386	1.6652	4.2637	0.0505	10.5322	4.8607	6.712	2.0713	0.3788	7.3818	8.5881	3.2061	4.568	1.0036	1.7888	2.104	2.1684	0.8805	2.5256	4.1317
Nkap	67050	ENSMUSG00000016409	6.6697	27.1519	15.5121	22.0146	10.6454	21.7953	24.6893	10.7664	2.8166	7.6833	7.7886	7.421	17.7875	13.7465	25.3376	18.0386	1.0906	13.64	5.2909
Ndufa1	54405	ENSMUSG00000016427	24.2205	83.4055	43.0566	90.3936	53.4081	60.5778	389.371	215.664	199.716	123.753	225.407	179.068	187.803	276.928	214.427	301.55	125.917	82.4126	185.083
Wt1	22431	ENSMUSG00000016458	2.1055	1.3155	2.0284	2.1655	3.4853	0.3847	4.3313	3.5536	1.2185	0.6481	0.8505	1.8653	1.3273	6.2837	0.5406	13.3859	13.0601	1.0675	1.0002
E2f3	13557	ENSMUSG00000016477	0.1107	0.712	2.1772	4.8935	9.9618	2.4122	2.7771	9.5469	1.6865	15.6515	7.7786	9.2147	12.1125	10.849	23.7777	1.6462	0	7.1825	5.3229
Cr1l	12946	ENSMUSG00000016481	15.8081	3.3912	7.3958	8.7147	9.5776	25.3946	9.9102	2.0803	37.3299	21.9682	23.2352	11.861	11.4639	7.3379	13.4091	20.953	9.7066	33.8881	10.0081
Ppfibp1	67533	ENSMUSG00000016487	3.4125	2.1329	3.3432	1.6684	0.2351	0.9152	3.4277	22.3483	5.3344	25.361	10.8305	5.0687	9.8851	5.2457	14.1555	22.3441	0.6118	3.2907	4.7442
Cd46	17221	ENSMUSG00000016493	0.0343	0.0333	0.1286	0.0306	0.0472	0.0158	0.0191	0.0612	0.0315	0.0074	0.0389	0.1001	0.0603	0.0591	0.0065	0	0	0.0106	0
Cd34	12490	ENSMUSG00000016494	0.0179	0.0105	0.0213	0.021	0.0307	0	0.0227	0.021	0.0227	0.0061	0.0128	0.0346	2.003	2.1723	2.2599	0.2807	0.5207	0.6045	0.0081
5033414D02Rik	67759	ENSMUSG00000016495	0.0881	0.1793	1.9366	0.1241	4.3688	0.4737	0.1072	4.0337	3.4905	1.6112	4.6736	3.026	1.1105	1.1947	1.8826	3.5286	2.1549	5.3744	3.1267
Cd274	60533	ENSMUSG00000016496	0.0241	0.0424	0.0284	0.0196	0.0554	0.0111	0.05	0.0476	0.0351	0.0059	0.0635	0.0245	0.012	0.0275	0.0717	0.4838	0.5436	2.0068	0.017
Pdcd1lg2	58205	ENSMUSG00000016498	0.0148	0	0	0.0099	0.01	0	0	0.0165	0	0.0093	0.0186	0	0.018	0.0109	0.0118	0	0	0.0116	0
Gtf3a	66596	ENSMUSG00000016503	3.173	4.5934	7.9944	0.6235	2.9524	4.4263	1.8686	5.8717	5.7795	5.106	2.1479	0.9605	12.0811	7.916	6.0226	4.0843	0.4292	0.2142	1.8114
Mtif3	76366	ENSMUSG00000016510	10.8157	2.9423	29.8434	9.8653	6.8517	8.4794	12.9023	7.6217	1.7097	8.5211	14.0324	10.5965	6.1045	8.1149	6.5244	6.6686	0.4978	4.5666	4.507
Lnx2	140887	ENSMUSG00000016520	1.6408	0.4531	0.5816	2.8569	6.2255	3.6615	1.4077	2.9405	0.0266	1.9324	2.3327	9.7787	0.8604	4.042	5.5079	9.6931	0.4864	3.781	18.9769
Il19	329244	ENSMUSG00000016524	0	0	0.0162	0.0127	0.0724	0	0	0	0	0	0.1633	0	0.0174	0.0184	0	0	0	0.0323	0.0313
Dyrk3	226419	ENSMUSG00000016526	6.3147	6.695	20.5294	42.7268	25.5844	13.8658	30.516	20.014	17.6391	20.7071	2.343	5.4059	9.0324	16.2406	16.7617	3.2708	9.758	21.1795	14.8117
Mapkapk2	17164	ENSMUSG00000016528	9.658	16.557	4.6624	44.7851	24.069	20.4288	13.2972	6.4968	11.3989	106.772	117.606	141.043	21.1264	20.1789	13.3332	28.5292	37.779	58.0711	45.5884
Il10	16153	ENSMUSG00000016529	0.0235	0.0188	0.0204	0.0123	0	0.7295	0	0	0	0.0103	0	0	0.857	10.906	1.6028	0	0	0	0
Lamp2	16784	ENSMUSG00000016534	55.5978	116.29	99.6471	19.3761	30.8849	27.6716	8.104	17.0356	6.242	7.2766	1.6836	8.7983	2.3628	5.3	2.7918	22.4583	62.64	17.0661	17.4544
Atxn10	54138	ENSMUSG00000016541	20.7769	17.6921	21.5898	46.2061	47.344	89.5456	230.148	59.3793	133.794	141.837	85.4172	86.0063	104.592	92.915	139.074	66.9805	40.4754	185.38	176.738
Foxred2	239554	ENSMUSG00000016552	0.0421	2.1793	11.6932	0.847	0.426	0.021	0.093	0.5931	4.6929	0.7513	3.503	1.6268	6.0988	11.9641	7.2812	5.1836	5.7818	6.1707	1.7008
Eif3d	55944	ENSMUSG00000016554	225.276	377.247	454.23	395.345	306.194	382.904	284.685	299.276	319.964	302.404	344	295.053	295.352	666.605	210.129	138.272	63.5985	548.429	441.658
H3f3b	15078	ENSMUSG00000016559	407.822	259.622	171.068	301.362	277.407	220.3	218.24	356.727	506.576	334.733	269.254	582.588	294.404	315.877	626.474	403.815	283.878	305.307	160.226
Nup50	18141	ENSMUSG00000016619	52.1549	26.8353	53.9988	54.6052	69.8043	62.747	77.0059	46.9289	69.5462	72.8108	74.0961	56.5329	67.8435	63.4526	92.0071	23.2019	24.3805	64.1139	41.6461
Phf21b	271305	ENSMUSG00000016624	1.9446	0.8419	0.0802	4.601	4.2326	1.4335	0.0394	0.2296	0.0455	0.9877	0.2317	0.9526	9.3133	5.8695	1.8143	3.0469	0.2447	1.6637	9.0553
Nlrp14	76858	ENSMUSG00000016626	10.6068	13.9775	1.2588	0.0306	0.0059	2.9438	0.0191	0.0204	0.0157	0	0.0389	0.0222	0.2153	0.4894	1.1813	0	0	0	0.0171
Ift27	67042	ENSMUSG00000016637	3.0477	0.4918	3.0009	23.0586	17.6721	4.0385	0	4.5948	17.45	15.9782	19.2306	5.0207	11.9127	30.1733	15.6448	21.4937	11.1473	32.4711	34.0775
Pacsin2	23970	ENSMUSG00000016664	17.5045	7.5726	2.4781	11.1408	15.5923	44.1081	15.5846	27.3707	18.4835	37.5111	55.7339	41.7343	18.3966	11.7628	16.0157	4.5019	6.752	44.5931	16.8379
Cmah	12763	ENSMUSG00000016756	0.7233	0.1378	0.0474	0.0783	0.187	0.0889	0.0334	0.1191	0.3514	0.0297	0.0282	0.0123	0.084	0.1194	0.0239	0.1613	0	0.0405	0.068
Ttll12	223723	ENSMUSG00000016757	12.1078	22.5557	15.4324	36.5671	47.0513	71.6725	60.8248	25.2925	57.2824	63.8265	53.0262	63.4468	116.783	69.3083	77.8252	16.451	6.2472	49.611	24.8785
Bik	12124	ENSMUSG00000016758	0.0447	1.8267	0.0387	1.6696	0.071	2.2786	5.8317	0.09	0	0	0.0215	0	6.1313	4.5322	0.7514	0	0	3.6757	0.7918
Scube1	64706	ENSMUSG00000016763	0.3244	0.5975	0.5603	0.1119	0.0759	0.0106	0.0196	0.117	0.051	0.0069	0.0709	0.0883	0.0457	0.1216	0.111	0.1755	0.1659	0.0155	0.0526
Tox4	268741	ENSMUSG00000016831	12.0183	26.5409	9.063	22.3049	26.9024	15.3727	6.9644	3.2265	11.5241	22.7779	9.1907	21.5394	5.8986	5.434	17.7588	6.1435	3.7291	10.5411	11.7541
Mrps18c	68735	ENSMUSG00000016833	40.2967	39.3298	39.5739	27.528	32.2451	27.7891	15.8692	24.1246	75.9658	36.809	31.8662	32.4246	34.7598	21.9164	65.1973	25.5806	8.5707	9.7387	23.2842
Sulf1	240725	ENSMUSG00000016918	0.0243	0.0442	0.0093	0.0357	0.0427	0.0081	1.404	2.1786	0.024	2.5616	5.4481	1.5011	2.5585	6.6774	4.6146	0	0.2311	0.5353	7.4804
Srsf6	67996	ENSMUSG00000016921	173.769	165.192	161.462	225.755	253.672	197.11	145.41	158.312	123.138	175.514	139.232	142.91	203.076	131.631	184.131	135.915	143.606	117.978	89.495
Plcg1	18803	ENSMUSG00000016933	13.7941	3.9414	14.0412	29.6166	34.5821	15.5463	22.627	4.2389	5.9347	14.314	5.9364	16.1676	30.8209	33.9786	24.3283	17.4375	20.5642	38.2823	8.0687
Kctd2	70382	ENSMUSG00000016940	4.754	16.0235	4.9798	12.062	7.1221	11.2644	13.252	5.2916	1.1577	11.6173	4.6561	24.8989	7.0693	21.2096	10.1489	8.2089	10.44	22.6499	25.5888
Tmprss6	71753	ENSMUSG00000016942	0.0111	0	0.0079	0.0187	0.0243	0.0085	0	0.0231	0	0.0062	0	0.011	0.0826	0.2498	0.016	0	0	0.0158	0.025
Kctd5	69259	ENSMUSG00000016946	37.1336	35.1078	48.1529	15.4708	17.5553	52.8186	83.0621	33.3774	38.9497	48.6822	25.3308	18.7396	57.7175	61.4391	66.3771	18.1425	17.0565	17.4574	24.5628
Pom121l2	195236	ENSMUSG00000016982	0.0752	0.0335	0.0223	0.067	0.0836	0.0066	0	0.0468	0.0308	0.0071	0.0481	0.0154	0.0075	0.0266	0.0235	0	0.1404	0.0225	0.0187
Etaa1	68145	ENSMUSG00000016984	14.2823	11.8344	22.6209	16.4183	3.4606	12.2709	27.1365	21.2606	72.134	16.5603	11.4911	9.5927	9.4248	10.7854	20.5829	86.2614	46.2591	41.3465	3.8686
Matn4	17183	ENSMUSG00000016995	1.1427	0.52	1.2568	4.9364	5.2881	0.1676	3.805	2.3528	2.1356	0.2461	0.8364	8.3668	0.4684	0.6535	0.2167	35.3185	25.6389	1.3712	1.9768
Svs4	20941	ENSMUSG00000016998	0	0	0	0.0354	0	0	0	0	0	0	0	0	0	0	0.0236	0	0	0	0
Svs6	20945	ENSMUSG00000017000	0.2134	0	0.0429	0	0	0.037	0	0	0.049	0.0347	0.0605	0	0	0.0394	0	0	0	0	0
Slpi	20568	ENSMUSG00000017002	0.1136	0.0444	0	0.0148	0.0325	0.0153	0	0	0	0	0	0	0.0178	0	0.0282	0	0	0	0.0171
Svs3a	64335	ENSMUSG00000017003	0	0	0	0.0235	0	0	0	0	0	1.2724	0	0	0.016	0.0202	0	0	0	0	0.0172
Svs5	20944	ENSMUSG00000017004	0	0	0	0.0189	0	0	0	0	0.0227	0	0	0	0	0	0	0	0	0	0
Rbpjl	19668	ENSMUSG00000017007	0.1071	0.0694	0.0742	0.0194	0.0459	0.0076	0.0434	0.0325	0.0763	0.0245	0.0428	0.0406	0.0118	0.0286	0.0934	0.47	0	0.0306	0.0592
Sdc4	20971	ENSMUSG00000017009	11.8481	6.0671	99.4551	223.819	180.155	73.4306	22.2101	11.6925	19.8052	255.088	72.38	212.279	12.7523	16.1757	9.7637	81.1282	37.4877	95.054	70.239
Ccdc70	67929	ENSMUSG00000017049	0.1003	0.0406	0.0224	0.0335	0.0309	0.0358	0	0	0.0343	0.0311	0.0177	0.022	0.0146	0	0	0	0.372	0.0174	0.0197
Il13ra1	16164	ENSMUSG00000017057	0.0652	1.4241	0.4362	0.0846	0.024	4.0425	0	0.3318	0.0465	1.7934	1.2037	0.0101	0.5434	0.0587	0.0984	0.5461	4.0534	0.0169	2.4717
Prl5a1	28078	ENSMUSG00000017064	0	0.0225	0.0165	0.0129	0.0368	0	0	0.0218	0.0341	0.0233	0.0208	0	0	0	0.0176	0	0	0	0
Nbr1	17966	ENSMUSG00000017119	12.7554	19.1556	28.4136	17.1813	11.762	31.1624	33.6572	8.5942	18.1423	30.2235	8.975	18.9989	21.2262	15.2187	25.3379	26.5274	15.9438	31.3466	31.1713
Cyth1	19157	ENSMUSG00000017132	1.5907	3.4561	0.0721	1.6578	0.0669	0.2687	5.4727	0.1274	0.0567	3.187	0.3213	0.0521	0.7428	0.735	1.0003	0.3206	0.6828	2.005	7.6616
Rnd3	74194	ENSMUSG00000017144	6.1088	7.4406	5.546	29.8421	67.2326	53.6626	4.3751	3.3725	19.1763	30.3291	10.1893	20.479	13.9204	4.3103	6.1775	34.42	28.6653	24.9719	5.9754
Brca1	12189	ENSMUSG00000017146	19.3518	2.8938	17.293	9.6911	4.8532	18.1473	22.8442	15.2881	16.0406	7.0199	8.6274	14.1544	14.9136	13.4488	41.5396	9.9126	12.0752	21.5847	44.5206
Gast	14459	ENSMUSG00000017165	0	5.9323	0	0	0	0	0	0	0	0	0	0.0598	0	0	0	0	0	0	0.0454
Cntnap1	53321	ENSMUSG00000017167	0.2629	0.4047	0.6746	0.0963	0.1157	0.0491	0.093	0.1438	0.1217	0.0661	0.0778	0.0533	0.0541	0.0809	0.574	0.5554	0.7227	0.0215	0.0494
Nt5c3l	68106	ENSMUSG00000017176	68.5888	91.7319	91.3135	35.6672	31.9042	27.754	6.6456	2.7003	11.0278	19.5486	22.1039	4.2393	9.5446	9.3392	4.7713	4.3414	0.2809	22.5518	22.8073
Coa3	52469	ENSMUSG00000017188	30.5218	32.9007	117.609	225.255	221.89	109.571	44.5006	52.006	239.46	132.015	171.362	143.581	82.7667	99.253	76.5604	27.8704	39.9096	176.311	133.596
Zpbp2	69376	ENSMUSG00000017195	0.0191	3.7903	0	0.0393	0	1.8258	0	0.0157	0.0282	0.0078	0	0.0295	0.0107	0.0763	0.0124	0.3829	0.2337	0	0.0422
Gsdma	57911	ENSMUSG00000017204	4.5667	0.8232	3.3075	0.228	2.8066	1.1419	0.1576	0.2595	0.0585	0.0341	0.0827	0.247	0.0891	0.0637	0.0345	1.0156	0.4895	0.0917	0.1341
Med24	23989	ENSMUSG00000017210	8.6088	20.0851	25.6543	31.6499	39.6431	13.9909	0.2679	0.2753	0.7344	6.1205	5.4938	7.4593	8.122	7.982	8.8888	1.2167	0.955	14.3191	11.9177
Gsdma2	76758	ENSMUSG00000017211	0.1609	0.0838	0.0107	0.0419	0.1075	0.0216	0.0454	0.1681	0.0182	0.0184	0.0383	0.0778	0.0505	0.1967	0.0133	0.2807	0	0.0211	0.0323
Psmd3	22123	ENSMUSG00000017221	336.619	333.26	499.047	308.48	541.377	814.427	269.761	154.78	280.761	210.962	252.401	370.513	152.603	213.012	112.124	26.89	30.1683	138.143	186.52
Exosc10	50912	ENSMUSG00000017264	49.931	35.466	17.7951	28.7536	41.1717	37.4112	33.8375	23.2315	28.3299	64.6012	34.4758	68.0885	41.4989	30.8138	27.7606	16.4492	22.6968	90.7408	62.3339
Glod4	67201	ENSMUSG00000017286	10.1028	27.1917	41.1036	30.2857	38.8391	63.643	42.1044	27.9041	90.0043	40.0852	21.4526	23.941	75.5913	22.4575	37.3477	175.32	160.899	38.3288	35.1139
Vps53	68299	ENSMUSG00000017288	8.6498	15.6559	25.927	28.0884	30.2199	21.2231	7.9474	22.8079	1.6466	18.1658	18.6826	21.2663	11.1512	8.6593	5.9588	5.3838	8.7281	7.7952	37.4319
Taok1	216965	ENSMUSG00000017291	109.566	108.704	74.2933	24.8126	13.4205	19.9236	19.3437	30.2694	11.7841	40.9471	9.2841	10.5474	18.3462	15.1964	71.2353	12.8107	40.9855	11.9429	6.9095
Dnttip1	76233	ENSMUSG00000017299	23.3766	37.152	14.5221	17.3193	44.6478	34.8259	37.2063	43.2964	48.927	20.4372	41.5967	22.4098	18.2536	27.1887	31.8661	4.8253	6.6856	17.5197	76.6813
Tnnc2	21925	ENSMUSG00000017300	0	0.5063	0	0.0171	0	0	0	0	0	0	0	0	0.3517	0	0	0	0.4611	0	0
Acot8	170789	ENSMUSG00000017307	7.3399	8.6753	3.538	0.8681	0.4461	24.5805	1.6136	1.426	0.4883	9.7572	1.4969	3.5055	1.2977	3.2106	3.4835	0.4855	13.6162	11.7	4.3063
Cd300lg	52685	ENSMUSG00000017309	0.0852	0.108	0.1082	0.0311	0.2897	0.023	0.0905	0.1911	0.119	0.06	0.0714	0.0939	0.3023	0.0585	0.0471	0.1603	0.4552	0.0473	0.0523
Spint4	78239	ENSMUSG00000017310	0	0	0.0356	0	0	0	0	0.0343	0	0.0179	1.3606	0.0544	0	0	0	0	0	0	0
Pyy	217212	ENSMUSG00000017311	0	0.183	0	13.0159	1.0715	2.37	0	0	0	11.8536	13.245	27.9122	0.1007	0	1.3626	0	0	0	0
Mpp2	50997	ENSMUSG00000017314	0.0778	0.1061	0.0236	0.0498	0.0425	0.0085	0.0945	0.1271	0.0208	0.0433	0.5106	0.033	0.4957	1.2489	0.0479	0	0	3.0118	0.6009
Ppy	19064	ENSMUSG00000017316	0.1577	0.0519	0.0511	0.0642	0	0	0	0	0.2029	0	0	0.0444	0	0.0674	0.0378	0	0	0.0359	0
Vtn	22370	ENSMUSG00000017344	0.0926	0.2786	1.002	0.0367	0.0601	0.0163	0.0784	0.0864	0.0152	0.0175	0	0.0095	0	0.0654	0.0362	0	0.1729	0	0.0345
Nlk	18099	ENSMUSG00000017376	10.3409	14.5732	30.2319	20.1994	26.7025	14.595	6.137	8.1575	17.2216	12.2654	5.2664	5.9967	9.3119	11.7039	21.8975	1.9755	14.3104	20.4962	3.6795
Traf4	22032	ENSMUSG00000017386	68.0376	46.4491	102.813	36.2954	33.9753	48.5495	39.5359	26.7035	72.4032	29.7308	43.9667	33.487	79.8701	91.5224	69.4887	31.4515	1.4156	32.8335	50.1494
Aldoc	11676	ENSMUSG00000017390	1.3424	0.0281	0.205	0.0311	0.0228	2.2596	2.6791	4.9009	0.0065	8.5354	3.1606	2.9636	4.7755	5.2775	6.3948	4.5704	18.1104	12.5452	46.6689
Stac2	217154	ENSMUSG00000017400	106.091	138.212	217.74	40.6825	7.9369	9.7414	1.5502	0.989	0.362	0.052	0.2721	0.378	0.7321	0.4388	0.2415	0.5214	0.955	0.0371	0.0512
Rpl19	19921	ENSMUSG00000017404	1133.07	1320.76	1486.72	625.342	672.875	1711.21	783.573	1018.16	862.651	1404.33	2872.13	638.387	1001	738.79	730.868	226.222	618.139	961.009	936.457
Nek8	140859	ENSMUSG00000017405	24.6895	22.2777	9.5582	10.9942	7.725	15.1914	3.4942	6.2029	1.266	7.3696	4.2106	1.6311	4.289	3.3899	4.679	9.2472	7.1829	2.9911	12.3335
Cacnb4	12298	ENSMUSG00000017412	1.0608	0.2333	4.3208	0.1174	0.8521	0.0666	0.5837	0.5477	0.4158	0.41	0.1622	1.153	0.1919	0.1285	1.3307	4.1929	8.5622	0.2751	0.3231
Plxdc1	72324	ENSMUSG00000017417	0.2141	0.4509	0.3858	0.3112	0.2556	0.3802	0.3688	0.2492	0.2637	0.0857	0.1468	0.1523	0.6733	0.25	0.1324	0.3134	0.833	7.5801	3.1949
Arl5b	75869	ENSMUSG00000017418	1.3418	11.2156	30.2677	6.5435	4.4855	7.4591	11.5663	14.7301	7.3868	5.4895	7.5622	6.5797	12.0407	6.002	22.2765	12.2528	9.3004	6.5396	5.7039
Zfp207	22680	ENSMUSG00000017421	224.669	190.718	268.2	103.683	61.2719	175.959	223.47	352.971	170.637	195.083	108.196	72.5269	146.397	119.524	395.755	52.8221	34.5141	67.8104	70.0595
Psmd11	69077	ENSMUSG00000017428	145.99	215.37	169.612	175.653	187.045	289.225	64.2542	58.935	154.341	80.9067	84.7318	50.8148	49.1754	70.2982	177.751	27.3045	28.8601	86.8358	106.089
C1qtnf1	56745	ENSMUSG00000017446	0.0258	0.0095	0.014	0.011	0.0313	0.0069	0.0189	3.0392	0	0.0198	1.323	0.0352	0.0225	0.119	0.5611	0	0.2951	0.0419	0.0406
Pipox	19193	ENSMUSG00000017453	0.6652	0.0783	0.0282	1.286	1.1019	0.0082	3.2566	15.8082	11.5767	0.0789	1.4515	0.0232	6.2785	7.8248	4.8296	14.5027	1.1694	7.6659	5.5472
Timp2	21858	ENSMUSG00000017466	0.1136	0.1512	0.0992	0.5993	0.3454	0.0307	0.2714	0.138	0.0624	0.1133	2.499	0.5318	0.3282	2.0212	0.2933	0.4808	1.1379	0.0405	0.0972
Zc3h18	76014	ENSMUSG00000017478	8.8799	11.5294	25.5071	20.4552	30.8616	10.9356	8.1316	5.2187	15.9803	7.3104	8.2916	32.4005	13.9286	22.1229	19.296	4.2456	9.0358	12.3085	14.6079
Top2b	21974	ENSMUSG00000017485	0.1612	0.0924	0.0505	11.8	16.0547	14.4728	2.5137	6.6481	0.191	19.8087	15.378	31.8474	15.0724	11.1774	19.003	9.1382	32.7036	11.4097	20.7614
Rarb	218772	ENSMUSG00000017491	3.3793	23.9531	0.3222	12.6198	2.5173	8.6232	0.0315	0.0347	0.0415	0.0371	0.0381	0.033	0.0083	0.0086	0.032	0.1596	0.4362	0	0.0334
Igfbp4	16010	ENSMUSG00000017493	4.3328	1.0274	1.2266	0.693	0.9204	0.1823	13.8333	1.1234	0.6694	0.1623	0.4904	0.5334	8.8373	13.178	3.5122	7.5902	8.8173	0.3516	0.3659
Cdc6	23834	ENSMUSG00000017499	37.5976	34.2025	37.6043	5.7076	8.9572	19.0112	12.824	10.392	15.3971	25.3526	11.401	19.4312	21.2443	17.1241	27.3176	7.9592	0.7022	15.8997	30.1823
Suz12	52615	ENSMUSG00000017548	253.406	147.948	332.283	72.2683	97.7218	56.1032	100.42	158.549	78.2246	60.1218	21.2143	28.1037	39.3992	23.8079	120.088	78.3596	150.093	107.284	38.315
Atad5	237877	ENSMUSG00000017550	7.3186	10.5242	8.0121	3.3417	1.1395	2.3046	8.2045	2.0257	44.2791	10.537	3.3184	6.7093	12.5455	5.3893	12.0509	7.734	4.0896	2.5303	0.3027
Crlf3	54394	ENSMUSG00000017561	20.111	20.2622	35.4287	22.1243	12.2275	24.7418	6.2842	15.4512	11.4745	13.8964	4.7988	9.3259	8.7117	6.0478	24.2203	14.219	8.5657	26.5829	36.4688
Krt27	16675	ENSMUSG00000017588	0.8287	5.9177	0.5335	1.2511	0.828	0.2425	0.3087	0.7565	0.4823	0.3594	0.3135	0.771	0.2223	0.5308	0.0947	5.6068	2.8239	0.1882	0.4131
Tns4	217169	ENSMUSG00000017607	1.788	1.7289	4.6566	0.0908	0.0998	2.1029	1.4514	0.0841	0.0364	1.5309	15.0586	0.0432	0.1094	0.3115	0.5266	3.0873	0	0.0351	0.0242
Tnfaip1	21927	ENSMUSG00000017615	43.8846	16.5554	34.9739	24.3462	60.5362	39.3826	16.9565	22.0818	7.6743	19.8811	41.7655	19.0673	25.6266	24.4968	23.3743	11.8024	6.6083	21.9892	9.8008
Abr	109934	ENSMUSG00000017631	4.2674	7.1886	12.4888	24.342	24.1294	36.6114	7.5713	11.5265	3.4673	36.3972	9.691	44.4887	44.8212	21.5128	23.1869	18.7069	34.9285	39.423	35.6436
Rab11fip4	268451	ENSMUSG00000017639	8.8667	5.1331	14.0672	30.5839	43.9841	31.1296	15.8136	9.3953	20.5006	88.1066	54.8791	116.344	41.5699	40.4864	34.8952	13.9442	4.1648	45.2664	35.3407
Cd40	21939	ENSMUSG00000017652	0.0169	1.7034	0.0146	0.0315	0.0335	0.3192	0.0237	0.0339	0.0394	0.0213	0.7781	0	0.6469	0.6318	0.3188	0	0	0	0.0193
Slc35c2	228875	ENSMUSG00000017664	15.0324	18.8039	43.4895	37.2748	33.1268	18.3693	20.8904	10.0285	11.978	27.9851	39.2624	29.8663	13.5932	19.1879	16.9212	19.4792	19.5801	57.0517	38.8791
Zfp334	228876	ENSMUSG00000017667	0.3043	0.2034	0.1535	0.5079	0.4721	0.0423	2.3709	0.3089	0.2257	0.1074	0.1959	0.2831	3.3342	5.9036	9.2673	2.4574	2.432	10.1951	30.4701
Elmo2	140579	ENSMUSG00000017670	3.1674	0.1144	10.5543	12.0566	3.2526	8.2661	8.3815	2.6235	4.8135	44.7885	6.5268	29.5647	9.311	6.6799	10.5182	35.3381	20.6574	24.248	27.5761
Wsb1	78889	ENSMUSG00000017677	225.252	330.873	800.947	73.6292	52.7546	53.7972	32.1557	15.5384	72.3176	151.001	28.3797	52.8486	27.1961	15.2512	40.0817	172.718	358.621	35.3583	44.697
Ttpal	76080	ENSMUSG00000017679	8.8059	13.7381	8.3779	6.826	0.3454	6.157	10.6061	0.4034	2.2843	15.5218	6.2029	3.0972	10.0363	3.9673	2.8279	0.4808	36.4135	5.421	2.504
Rhot1	59040	ENSMUSG00000017686	27.465	20.9751	25.3682	22.4009	58.3978	24.5707	19.4672	14.2533	19.2863	7.7357	18.6852	32.1555	22.5258	23.5952	27.0075	16.9826	36.299	16.0101	20.4861
Hnf4g	30942	ENSMUSG00000017688	1.0341	0.6157	0.9798	3.8642	2.5017	0.1631	4.0621	2.1508	0.6684	0.2147	0.2981	2.7987	0.3874	0.9748	0.0674	32.3709	26.4145	1.9043	1.5376
Rhbdl3	246104	ENSMUSG00000017692	0.6225	0.4851	2.9154	0.249	0.4003	0.0508	0.1889	0.3812	0.3529	0.0495	0.0991	0.3964	1.7515	0.5426	0.9908	0.6385	0.4362	0.1183	0.1502
Ada	11486	ENSMUSG00000017697	0	0.013	2.2209	0.0962	0.2824	2.7493	0.5035	2.4353	0.0253	15.1905	6.5033	16.1632	3.0373	2.0212	2.9711	0.2312	0	1.9712	3.9267
Serinc3	26943	ENSMUSG00000017707	29.0576	33.482	264.099	52.0013	48.0968	20.5038	11.6351	14.004	5.1939	15.9593	12.0348	16.7798	8.4634	8.6086	12.1692	13.7477	6.0386	59.3065	19.704
Tha1	71776	ENSMUSG00000017713	0.0111	0.0291	0.0369	0.0291	0.0406	0	0.0171	0.051	0.9155	0.0067	0.0372	0.0102	0.0071	0.0455	0.0382	3.7863	0	0.4205	0.0073
Pgs1	74451	ENSMUSG00000017715	57.5219	79.235	86.9112	33.7941	35.1068	46.4823	26.3523	27.8429	41.4315	30.3697	28.4747	29.9338	27.3824	19.8831	22.0184	12.1166	14.6283	56.2124	28.3663
Birc5	11799	ENSMUSG00000017716	102.512	89.6923	181.735	275.605	207.564	233.577	96.9612	42.5706	123.179	143.753	95.0335	131.998	71.8771	58.5617	90.1691	105.881	32.1827	100.276	58.1582
Afmid	71562	ENSMUSG00000017718	6.3253	10.6078	5.5682	0.1021	6.6328	1.8517	0.134	0.051	0.0157	0.2748	0.1555	0.3335	0.0086	0.5231	0.0392	0	0	0.2121	0.3756
Trp53tg5	73603	ENSMUSG00000017720	0.0479	0	0.0285	0	0	0	0	0	0	0	0	0	0	0	0	0.3756	0.4645	0	0
Pigt	78928	ENSMUSG00000017721	13.7183	12.4227	44.0636	19.5627	51.8319	6.9923	4.3302	43.9443	23.5655	4.2403	45.1637	66.1224	14.7663	43.3017	11.323	11.6807	4.1661	42.2302	35.6474
Wfdc2	67701	ENSMUSG00000017723	0.608	0.0465	0	4.3117	18.7019	6.8937	145.411	74.6047	74.7784	80.939	11.0901	51.5924	84.3782	20.2562	12.1617	45.9751	0.298	81.9289	99.6466
Etv4	18612	ENSMUSG00000017724	0.1655	0.4509	2.1961	2.4114	0.118	1.0341	49.2412	45.5243	45.9842	8.1995	28.6321	10.4272	24.7718	22.9718	25.6615	6.7371	0.5553	9.4541	13.7852
Eppin	75526	ENSMUSG00000017733	0.0814	0.0308	0.047	0.0202	0.0645	0.0197	0	0	0.0211	0	0	0	0.052	0.0896	0.0228	0	0	0.0191	0
Dbndd2	52840	ENSMUSG00000017734	0.3355	0.2716	1.0305	0.097	0.3312	0.6334	0.1958	0.4346	0.0612	0.0139	0.0866	0.0392	0.1632	0.1317	0.0888	0.351	0.6637	0.031	1.5345
Mmp9	17395	ENSMUSG00000017737	0.0326	0.037	0.0162	0.0141	0.008	11.1821	0	0.1487	0.0332	0.0189	0.0373	0.0101	0.0509	0.0084	0.0765	0	0.1621	0.0084	0.0412
Slc12a5	57138	ENSMUSG00000017740	0.2704	0.2288	0.091	0.1591	0.3049	0.0548	0.0378	0.2309	0.2244	1.1669	0.2734	0.7623	0.5927	0.0952	1.7281	0.8879	0.2951	0.0489	0.1758
Ghdc	80860	ENSMUSG00000017747	6.7307	11.1861	8.5491	16.1891	18.9629	17.1446	1.287	0.2403	0.0719	9.1849	5.7844	15.2633	2.5367	3.7601	1.6489	0	16.8681	15.4188	4.9252
Pltp	18830	ENSMUSG00000017754	0.0189	0.0432	0.0361	7.5965	7.2096	3.6697	2.4423	3.2803	12.6119	13.2015	12.6112	13.5881	0.1987	0.7851	1.7387	3.3658	2.0483	9.5187	6.6824
Slc12a7	20499	ENSMUSG00000017756	15.1242	58.2763	337.331	118.891	138.68	101.132	58.9981	19.6164	39.5685	19.2397	12.3984	10.5661	25.5058	20.3794	22.6624	105.989	58.5769	116.343	59.5334
Ctsa	19025	ENSMUSG00000017760	532.329	731.817	570.064	210.784	216.946	216.253	85.1629	36.1855	110.685	109.354	244.38	228.497	21.1509	29.6801	20.5068	99.7457	192.448	214.806	287.928
Zswim1	71971	ENSMUSG00000017764	16.5075	41.7209	34.2853	25.1338	14.9884	52.4086	63.5813	19.5343	30.7962	15.7626	17.5662	31.8532	13.3179	10.8439	13.0883	25.7011	10.1425	88.1079	23.183
Slc12a4	20498	ENSMUSG00000017765	8.4026	11.5608	50.7696	3.0544	5.6431	4.0597	4.2803	2.031	5.8222	4.165	10.7971	2.3113	5.1619	15.8487	7.0244	3.3323	0	12.9226	13.2801
Spata25	75642	ENSMUSG00000017767	0.0944	0.1657	1.6894	0.2943	0.1072	0.2623	0.1399	0.1541	0.365	0.1095	0.0705	0.1524	0.0983	0.0584	0.0387	0	0.3085	0.7899	0.3696
Myo1c	17913	ENSMUSG00000017774	31.1111	37.3847	103.879	33.6002	22.6595	18.0506	12.1368	19.7056	2.8333	48.1257	54.236	45.3787	17.8267	17.1693	17.3498	9.548	0.6656	85.6148	32.3012
Crk	12928	ENSMUSG00000017776	20.5435	19.0457	34.85	25.5424	34.858	21.5023	13.1093	9.8964	15.6519	30.7206	23.1562	18.5101	24.7595	9.2	84.1399	34.5451	7.8647	31.7274	9.137
Cox7c	12867	ENSMUSG00000017778	62.23	89.1214	63.9074	120.142	52.765	51.3604	88.0036	95.7983	118.833	76.6423	80.8182	145.6	121.351	84.2481	56.3584	99.3415	49.7694	45.3339	109.109
Pitpna	18738	ENSMUSG00000017781	130.855	138.113	86.5004	119.629	66.4574	68.6964	54.9283	19.8815	29.8392	77.5975	63.7872	61.9314	27.191	20.1153	31.4957	15.1215	8.7542	20.4285	24.7573
Mlx	21428	ENSMUSG00000017801	36.9405	14.0081	28.5054	4.3688	7.2955	35.1438	45.1232	9.817	4.2436	58.1609	70.6066	32.4692	19.8186	21.3137	24.1692	2.6326	21.2711	9.7049	4.8685
Fam134c	67998	ENSMUSG00000017802	29.8669	15.7973	20.1368	6.6619	7.2312	6.8119	1.4577	3.7169	13.1784	1.5123	5.8617	6.052	3.1708	0.7576	2.7827	0.365	5.89	7.5801	0.924
Jph2	59091	ENSMUSG00000017817	0.3737	0.2015	0.0948	0.0783	0.1524	0.0444	0.1167	0.4049	0.1347	0.0772	0.1411	0.0613	0.4198	0.4407	0.5657	0.4838	0.6795	0.0405	0.1275
Dhx58	80861	ENSMUSG00000017830	2.3846	0.4278	0.0445	0.0583	0.0655	0.0076	0.5206	2.6116	0.0278	2.1371	0	0.8224	1.4766	0.1786	0.2569	0	0	0.0153	0.0197
Rab5a	271457	ENSMUSG00000017831	66.3077	105.542	377.73	20.9082	11.823	36.8558	18.1386	11.5199	12.9631	25.6705	2.8112	3.8104	11.9135	2.0104	29.4674	8.2703	23.9787	4.0331	10.5466
Hspb9	75482	ENSMUSG00000017832	0.077	0.0624	0	0.0257	0.0238	0.0367	0.0674	0.1727	0	0	0	0	0	0	0.0382	0	0	4.9841	0.0604
Nkiras2	71966	ENSMUSG00000017837	26.8835	25.7456	47.5201	58.0338	68.0163	78.19	31.8029	12.9517	10.369	15.44	30.5113	39.4687	20.4695	32.6795	28.7419	4.3687	17.5106	37.8772	69.0418
Ppp2r5c	26931	ENSMUSG00000017843	30.683	47.0559	67.8082	24.9034	24.6604	67.609	28.3232	17.4686	59.7165	44.1754	18.3722	4.5619	29.9737	23.348	47.5413	19.7112	74.219	28.6072	53.9215
Ift52	245866	ENSMUSG00000017858	7.8869	1.658	1.9215	15.2041	20.1228	23.1383	36.4847	2.0104	6.2012	4.2759	7.4174	4.893	6.8665	7.0907	10.4372	8.907	24.7245	39.3699	26.5516
Mybl2	17865	ENSMUSG00000017861	37.6663	62.3508	55.4801	97.2912	134.586	101.146	194.483	97.272	120.729	64.0941	32.8979	43.4026	30.7136	25.232	13.5061	97.1276	184.116	218.857	235.394
Sgk2	27219	ENSMUSG00000017868	0.0369	0.0295	0.0107	0.0451	0.0768	0.9855	4.5961	0.0309	0.0347	0.0054	0.0487	0.0327	1.094	0.0097	1.5687	0.3033	0	0.2157	0.0065
Eya2	14049	ENSMUSG00000017897	3.5319	1.8779	0.0202	0.0427	0.0601	0	0	0.0367	0.0119	0.0093	0.0483	0.0322	0.0191	0.0189	0.1281	0	0.1258	0	0.0344
BC034902	NA	ENSMUSG00000017914	0	0	0	0	0	0	0	0	0	0	0	0	0	0	0	0	0	0	0
Prl3c1	27372	ENSMUSG00000017922	0.0565	0	0.055	0.1725	0.0707	0	0.2501	0.0242	0.0727	0	0.0209	0.0478	0.0726	0.0363	0	0.4977	1.1657	0.0772	0.0266
B4galt5	56336	ENSMUSG00000017929	1.6221	2.078	7.5231	20.933	10.3861	14.7725	8.4503	8.1593	1.8585	12.5196	13.3586	13.5733	6.987	20.1265	7.8856	28.038	10.5324	21.1921	22.9662
Gdap1l1	228858	ENSMUSG00000017943	0.2214	0.0218	0.0185	0.0364	0.0745	0	0.5314	1.8992	0.0289	0.0135	0.0558	0.0409	7.252	10.0761	6.6571	0	0.1664	0.0221	6.1374
Hnf4a	15378	ENSMUSG00000017950	0.4494	0.3851	0.0349	35.6602	13.7538	6.1734	1.6795	0.3587	0.1424	17.7379	30.3112	10.6098	0.7999	0.022	0.125	0.2578	0	0.0379	0.0757
Ptgis	19223	ENSMUSG00000017969	82.7272	75.8568	15.3786	7.0052	14.9354	55.1123	15.1884	14.2135	21.2596	33.3446	26.617	12.2072	15.5593	8.416	12.6103	36.5631	4.4052	15.891	3.7026
Cadps2	320405	ENSMUSG00000017978	0.1598	0.2217	0.1838	0.245	0.2419	0.7913	0.1722	0.1937	0.1102	0.104	0.2073	0.189	0.1034	0.0928	0.1044	3.9976	2.865	0.4561	0.9818
Ddx27	228889	ENSMUSG00000017999	102.13	79.9569	49.8376	27.0591	30.0808	33.315	37.3051	19.9867	33.1856	21.771	39.5735	31.3416	49.7962	44.5366	48.6509	25.5406	40.2646	37.5843	34.1392
Cyth3	19159	ENSMUSG00000018001	1.9019	2.0949	6.268	5.1614	0.1506	5.1879	0	2.547	0.0362	3.2166	3.0575	13.8589	2.3513	2.2243	4.9469	8.1522	0.1437	2.1921	0.7012
Cyth4	72318	ENSMUSG00000018008	0.0723	0.0106	0.019	0.0147	0.0346	0.0222	0	0.0238	0.041	0.0059	0.0212	0.0368	0.6357	0.0184	0.0239	0	0	0.0324	0.017
Rac3	170758	ENSMUSG00000018012	0.9221	19.1344	68.6856	15.1406	27.5365	18.5976	2.7262	0.5448	0.0537	2.072	1.7499	1.1779	4.4767	6.574	2.815	0.3029	5.3684	15.6913	27.7403
Rrp7a	74778	ENSMUSG00000018040	20.2701	21.7518	14.9511	15.1589	39.1038	31.4325	24.3152	24.1147	48.5125	37.3471	42.1393	45.1933	20.0058	22.9303	18.0111	8.3542	0.5723	10.7943	33.0961
Cyb5r3	109754	ENSMUSG00000018042	14.1935	3.6757	17.868	63.2814	74.0369	31.4743	58.5009	58.015	59.9972	165.794	158.656	116.493	62.2922	103.001	85.0607	76.864	164.938	242.41	188.784
Ints2	70422	ENSMUSG00000018068	7.4652	11.2175	22.4232	7.7736	6.4575	12.4308	3.9823	11.0296	3.7307	13.1919	2.342	5.3495	4.4777	5.8785	44.7411	8.6009	7.1339	7.8573	0.3982
Med13l	76199	ENSMUSG00000018076	7.4422	12.9244	14.6514	11.8481	16.3803	11.6588	11.3331	18.0321	17.5313	26.879	3.1488	8.0567	3.1362	2.5546	8.9846	14.9166	43.2329	13.7762	21.6254
Hist1h2bc	68024	ENSMUSG00000018102	1.0749	2.5156	0.1892	12.6322	0.4109	16.1383	49.0815	11.8347	41.4562	68.3858	7.5282	17.8657	4.1349	6.6063	9.1914	34.8587	0	19.194	8.4906
Baiap2l2	207495	ENSMUSG00000018126	1.2593	0.3024	1.8487	0.1634	2.8638	2.0959	0.8141	1.051	4.512	0.2467	0.482	1.7415	0.9933	0.4761	1.1835	14.1043	25.9446	0.3713	0.2766
Mafk	17135	ENSMUSG00000018143	2.0075	0.1474	2.2333	0.2641	10.4701	2.4069	0.0221	0.0413	0.4111	0.8129	6.3938	25.7048	1.3308	0.4068	0.9023	0.1516	4.6737	0.1044	3.221
Med1	19014	ENSMUSG00000018160	41.2686	51.8878	42.4548	30.085	48.0666	49.2992	33.8641	27.6065	30.2075	23.0339	18.1571	19.8966	20.3252	29.33	34.4994	13.9396	19.3706	22.8193	17.4028
Erbb3	13867	ENSMUSG00000018166	5.7693	18.3742	19.5119	4.7441	15.6981	3.8881	15.9032	2.2642	1.045	6.9781	5.7614	2.9728	9.8149	9.1988	12.7847	4.1505	1.3087	10.9277	21.3721
Stard3	59045	ENSMUSG00000018167	11.9257	18.545	34.6096	15.4708	14.8468	11.5131	11.9413	3.8554	19.3329	24.5575	36.6261	6.285	13.9091	24.1979	8.7994	15.1805	18.791	25.0273	24.2364
Ikzf3	22780	ENSMUSG00000018168	0.1074	0.1257	2.6972	0.0819	0.0836	0.0265	0.1062	0.1286	0.1231	0.0356	0.0802	0.054	0.1715	0.1328	0.0411	0	0.2809	0.0674	0.0748
Mfng	17305	ENSMUSG00000018169	0.155	0.2325	4.4375	0.0291	0.0271	4.4449	5.1084	1.0962	0.0482	0.0067	0.2512	0	3.1886	7.2024	5.4419	0	0.3328	0.0111	0.0145
Vmp1	75909	ENSMUSG00000018171	135.703	144.884	202.93	34.9455	60.7849	65.8476	22.5028	17.8305	68.7299	48.1966	45.6941	28.2466	10.5206	11.8799	28.5355	55.169	37.2786	12.0379	27.4204
Uchl5	56207	ENSMUSG00000018189	44.3781	23.6393	36.3877	101.303	81.1699	32.2355	64.734	38.0705	49.3715	51.1358	27.7471	30.6715	45.7408	27.0069	79.205	32.579	25.9478	21.6362	32.7766
Glrx2	69367	ENSMUSG00000018196	7.2158	12.7139	49.1217	37.1307	25.5101	8.776	16.3254	18.9129	15.6907	11.7135	10.7543	7.7595	13.04	7.9651	5.6387	7.1262	18.3042	10.7234	4.2429
Trove2	20822	ENSMUSG00000018199	7.0626	0.2515	5.8075	6.1273	2.6788	0.2233	4.4449	3.7199	2.3834	0.8915	4.7601	7.4895	6.7074	6.5497	19.0257	1.8243	1.7355	1.2933	0.735
Stk4	58231	ENSMUSG00000018209	32.4732	41.0584	36.1921	2.5102	3.9336	23.8642	24.9525	22.7155	1.7362	11.9647	10.1072	7.6157	23.1374	13.482	31.8253	16.426	5.6027	10.8649	9.0583
Wfdc15b	192201	ENSMUSG00000018211	0	0.0463	0	0.0214	0	0	0	0	0.0256	0	0	0	0	0.0401	0	0	0	0	0.0372
Pmp22	18858	ENSMUSG00000018217	0.031	0.0368	0.0473	0.1652	0.0626	0.0162	0.0461	0.1611	0.1106	0.0195	2.7148	0.0216	1.3424	1.0469	0.5457	0.1664	0.2949	0.0162	0.0314
Gdf9	14566	ENSMUSG00000018238	17.1706	22.8404	22.5414	0.0233	0.0577	1.6625	0	0.0627	0.0404	1.5123	0.0299	0.0118	0.0199	0.3545	0.0698	0	0	0.0146	5.7876
Zcchc10	67966	ENSMUSG00000018239	27.0574	32.982	44.0348	16.1346	12.0043	14.7422	58.3417	126.889	50.43	35.3186	17.337	7.9353	17.6717	10.9612	49.0778	38.7942	26.5422	24.0798	9.8495
Prl8a2	13529	ENSMUSG00000018259	0.0292	0.0249	0	0	0.0215	0	0	0	0	0	0.0251	0	0	0.0226	0	0	0	0	0
Tbx5	21388	ENSMUSG00000018263	0.5923	0.2002	0.1961	0.0933	0.3909	0.0685	0.1324	0.3048	0.4633	0.1582	0.1588	0.3987	0.12	0.1031	0.4115	0.3552	0.7378	0.5239	0.3246
Psmb6	19175	ENSMUSG00000018286	389.176	430.253	602.815	582.999	494.192	1140.42	385.992	545.325	522.257	677.045	388.542	414.652	389.966	360.348	414.599	107.831	135.778	349.56	400.94
Spag7	216873	ENSMUSG00000018287	96.558	167.406	124.473	116.881	264.591	180.347	91.0684	58.1355	173.074	200.338	167.542	200.093	101.413	105.277	74.9448	79.0553	164.537	149.534	172.197
Pfn1	18643	ENSMUSG00000018293	399.122	313.231	887.591	827.852	1413.56	333.893	524.348	81.329	251.123	732.685	439.219	2478.9	687.471	756.165	544.423	122.786	109.636	794.168	568.525
Tomm34	67145	ENSMUSG00000018322	8.7291	18.1015	22.1214	43.1345	4.4926	23.8339	31.7325	30.0018	42.226	19.7294	32.7215	73.0078	71.4557	70.8879	61.2776	21.8387	7.7986	25.4256	69.5855
Ywhab	54401	ENSMUSG00000018326	154.703	275.992	242.606	193.804	168.518	265.067	190.807	91.2372	125.42	173.19	113.514	158.066	117.581	92.634	156.189	28.7341	45.4775	147.004	96.8629
Ksr1	16706	ENSMUSG00000018334	2.2716	0.467	0.1533	1.3154	0.3524	0.5469	9.8322	0.7639	4.9296	2.2658	0.4671	2.1335	2.0629	3.3586	1.0423	2.4067	1.7346	4.2693	6.5164
Gpx3	NA	ENSMUSG00000018339	18.827	30.768	9.7437	1.9394	13.6874	2.8904	2.2836	4.7229	3.5216	101.942	77.8203	19.2906	11.9892	20.9201	4.2701	0.7483	0.5809	7.6542	0.0773
Anxa6	11749	ENSMUSG00000018340	3.6425	0.5739	0.203	17.5963	15.7791	22.0754	2.1257	13.5364	11.1213	8.2061	12.3378	9.2862	6.5818	13.8137	5.6712	1.9755	6.8224	43.2501	35.2245
Il12rb2	16162	ENSMUSG00000018341	0.4622	0.7703	0.0087	0.0066	0.0642	0.3073	0.1338	0.0422	0.019	1.9325	1.2455	0.0199	1.0953	0.0808	0.8584	1.0312	0.1573	0.0152	0.0284
Zkscan6	52712	ENSMUSG00000018347	1.9975	11.7476	5.9785	2.6551	1.2317	2.3142	1.9317	6.241	6.9126	9.6319	6.0108	3.1868	1.4644	1.5372	2.233	0	0.2581	4.0825	5.6983
Kpna2	16647	ENSMUSG00000018362	11.8627	9.6878	9.7857	6.2259	5.4407	67.5332	30.2967	10.7564	21.3512	45.3834	48.6017	8.2042	20.7313	21.8197	6.0433	12.1667	14.9617	2.7471	2.1599
Smurf2	66313	ENSMUSG00000018363	51.4763	16.7437	9.4624	10.3751	22.267	14.3314	20.0699	14.2492	16.1016	23.3204	6.3552	17.4178	10.7806	11.2469	17.9791	22.313	18.5703	4.4705	4.7247
Ccdc45	320162	ENSMUSG00000018372	15.2152	2.2579	5.2581	2.6343	1.247	2.8872	7.7173	0.4631	12.9734	1.7275	1.5462	3.4422	10.776	5.4394	12.0582	1.4601	1.1493	0.7239	0.3547
Vezf1	22344	ENSMUSG00000018377	6.0997	1.1769	9.4471	1.5847	5.2582	9.6527	6.5874	10.8716	10.9466	2.0736	3.4137	4.8573	17.775	6.9414	27.5375	8.8697	5.98	0.8011	17.6773
Cuedc1	103841	ENSMUSG00000018378	7.5917	10.2662	19.4092	4.6219	19.3475	3.5585	8.4599	10.1755	13.7411	3.864	3.6325	15.8388	7.9383	6.0715	2.5381	290.164	207.128	13.531	10.896
Srsf1	110809	ENSMUSG00000018379	294.212	383.895	371.163	196.084	136.304	143.749	263.399	340.575	210.188	264.128	88.7689	105.726	275.14	299.042	540.934	125.312	48.7913	71.8112	80.1052
Abi3	66610	ENSMUSG00000018381	0.0336	0.0181	0	0.0224	0	0	0.0196	0.3677	0	0.0139	0	0.0098	0.1045	0.152	0.0777	0.1755	0	0	0.2104
Shroom1	71774	ENSMUSG00000018387	0.1521	0.3144	0.0404	2.5959	0.096	0.0282	0.0556	0.1373	0.2191	0.0189	1.0917	0.0404	0.0736	0.1761	0.0765	0.273	0.1621	0.0169	0.1099
Kif3a	16568	ENSMUSG00000018395	25.1593	10.1127	17.6979	38.2003	38.7733	8.4648	29.2314	25.9303	24.2051	26.8988	14.3414	56.5727	15.5458	11.7018	8.8948	206.701	177.063	29.7389	41.3168
2008-09-01	20362	ENSMUSG00000018398	8.1182	20.3162	44.1752	8.9868	5.358	5.9531	2.457	1.5378	4.5955	13.2757	10.3542	3.896	4.2132	3.7196	5.4964	0.3873	3.466	9.7483	7.7581
Mtmr4	170749	ENSMUSG00000018401	10.1504	10.606	15.0424	2.6074	21.7847	30.7929	20.172	4.5223	23.5744	16.9753	34.3438	6.6324	15.6332	9.8055	13.3175	3.0453	5.462	21.0627	4.7091
Mrm1	217038	ENSMUSG00000018405	1.6627	0.344	21.6709	2.6543	11.2493	8.6661	13.7662	0.8045	3.4045	7.3858	7.912	9.9945	4.5721	1.9663	2.6376	4.2456	0.6232	1.5516	3.7848
Mapt	17762	ENSMUSG00000018411	12.5834	28.4298	4.5758	12.6411	4.5077	16.951	17.3744	9.1655	24.0013	22.5019	7.3063	13.9292	0.5526	0.9654	0.3102	47.0849	58.3634	24.1588	23.8881
Kansl1	76719	ENSMUSG00000018412	38.384	28.9257	33.4917	12.9186	18.6825	34.9927	30.9561	10.3967	5.5433	38.7816	5.6776	53.5988	19.5142	22.2821	28.8933	25.5414	24.9745	32.2471	39.765
Gid4	66771	ENSMUSG00000018415	22.3685	38.906	56.7491	29.7866	13.9475	30.5497	39.8872	14.3791	30.2537	30.2971	11.3965	13.6546	39.8176	36.0676	29.6159	29.065	30.9329	24.977	12.1825
Myo1b	17912	ENSMUSG00000018417	21.9033	41.9446	71.1182	46.5169	51.2266	45.9295	32.8881	13.326	15.3909	18.7723	5.3194	11.3227	9.4328	12.1689	19.8962	60.4174	23.1712	34.5075	5.0195
Dhx40	67487	ENSMUSG00000018425	56.2436	44.1773	55.9617	10.9213	9.9144	21.0726	59.0728	25.6325	93.7212	51.1012	32.1657	15.334	11.7598	25.4266	38.4371	30.9487	57.2415	16.8994	1.0108
Ypel2	77864	ENSMUSG00000018427	235.66	265.176	233.459	8.9663	7.2541	22.6615	0.8472	0.5697	11.8932	3.357	7.446	0.6253	0.5188	0.2496	0.3	158.546	48.6037	6.6667	3.1402
Akap1	11640	ENSMUSG00000018428	50.6099	112.05	322.638	190.02	147.246	77.4731	41.9404	24.3246	19.8107	20.906	9.3577	41.4434	17.3566	13.2797	22.2198	63.2237	43.8076	75.4058	88.3151
Nol11	68979	ENSMUSG00000018433	44.2198	73.745	103.591	43.9894	25.4039	40.4455	61.2249	28.9862	16.5773	46.8987	27.4688	27.1582	40.3602	37.6824	47.0543	20.5096	21.4875	9.4718	33.1833
Derl2	116891	ENSMUSG00000018442	13.5709	9.6292	29.7406	30.1123	32.2913	32.9333	13.7428	8.3015	10.7025	31.0549	55.602	14.0363	11.7569	5.9595	8.1929	11.367	7.2893	4.344	10.1198
C1qbp	12261	ENSMUSG00000018446	581.031	451.129	545.557	248.928	312.783	594.281	227.509	222.147	175.786	186.695	191.836	141.503	195.179	162.134	278.774	63.3923	98.9809	89.7939	76.0715
Rpain	69723	ENSMUSG00000018449	4.2192	17.0915	14.4123	6.5245	19.9242	13.4627	4.9697	8.6806	24.8743	9.8984	11.1651	4.4158	12.7975	8.5849	13.0755	3.8704	12.3677	17.9313	18.7061
6330403K07Rik	NA	ENSMUSG00000018451	0	0.0774	0	0.0217	0.011	0	0	6.1835	0.0232	0	0.0102	0.051	9.4686	8.8212	5.4588	1.0487	1.3938	0	0.0165
Slc13a3	114644	ENSMUSG00000018459	0.1266	0.0287	0.1169	0.063	0.0736	0.0123	0.0237	0.1697	0.0328	0.0071	0.0729	0.0288	0.0162	0.0743	0.085	0.3713	0	0.0417	0.0289
Kcnab3	16499	ENSMUSG00000018470	0.0559	0.0453	0.03	0.0224	0.1311	0.0106	1.3313	0.1504	2.7508	0.0139	0.063	0.0687	0.8683	1.6412	0.2108	0.351	0.8297	4.5976	0.0438
Chd3	216848	ENSMUSG00000018474	2.3689	3.7638	0.105	8.7894	1.1203	2.4198	7.483	2.9061	11.159	1.5914	2.9392	3.3068	5.3212	14.6416	7.9013	5.1879	4.3777	55.955	30.1955
Kdm6b	216850	ENSMUSG00000018476	9.2191	10.9705	18.7975	27.5485	33.2688	20.0963	11.7871	6.6327	9.5184	23.5167	5.2656	25.2021	8.8233	9.5677	14.4083	10.2996	9.4434	23.4516	30.4838
1700125H20Rik	73634	ENSMUSG00000018479	3.578	4.4991	0.8396	5.9185	4.2014	6.6931	0	0.0201	0.0452	24.081	7.1547	10.0194	0	0.4276	0.0152	0.4865	0	0	0
Appbp2	66884	ENSMUSG00000018481	67.1044	96.5557	94.3486	81.3043	83.6509	101.077	62.4833	31.1466	39.4229	72.455	49.329	37.4272	29.1762	15.1592	33.6211	32.0553	31.1791	23.9251	7.0337
Wnt9b	22412	ENSMUSG00000018486	0.0739	0.0491	0.0321	0.0644	0.1207	0.0239	0.0884	0.0722	0.0347	0.0215	0.1557	0.049	0.5552	0.0387	0.0625	0.1516	0.1558	0.0626	0.0454
Adora2b	11541	ENSMUSG00000018500	0.0182	1.1263	1.3824	0.1239	3.3085	0	0.5995	0	11.3932	0.1328	0.3493	12.4448	0.3787	0.5771	0.0091	0	0	14.5855	0.0233
Ncor1	20185	ENSMUSG00000018501	19.1976	31.4878	31.3542	53.3493	18.0577	50.9601	96.9938	47.0395	88.4302	37.4887	11.6448	16.7799	39.6066	18.3201	60.847	34.002	47.9859	105.603	77.3268
Trpv2	22368	ENSMUSG00000018507	2.2085	1.8369	0.6031	0.6802	0.6206	1.4654	0.4652	1.7614	0.3313	0.1743	0.2413	0.6045	0.6126	0.9307	1.3445	1.481	0.5782	0.122	7.3866
Cenpv	73139	ENSMUSG00000018509	0.089	1.7119	10.7237	18.6243	15.7328	7.289	16.3841	27.126	17.4916	10.7354	14.6088	19.6843	16.5831	30.131	21.2929	13.7341	22.2938	44.6887	47.5105
Pcgf2	22658	ENSMUSG00000018537	0.5757	0.2543	0.2306	11.3794	6.8873	0.9283	10.2512	9.037	17.3468	9.2832	11.9005	8.663	9.0862	15.3687	17.411	5.7617	18.8032	52.2365	27.7854
Cwc25	67480	ENSMUSG00000018541	13.4945	7.9341	10.8574	6.551	6.2269	7.7727	2.0511	11.1203	2.895	6.1954	2.1911	13.8752	7.4653	3.6491	9.8841	18.0459	1.1011	14.0834	16.3255
1700001P01Rik	72215	ENSMUSG00000018543	3.0661	2.3611	0	5.2727	0	0	1.4996	0	0	0.1637	0	0.0471	3.9277	0.102	0	0	0	0	0
Pip4k2b	108083	ENSMUSG00000018547	1.1988	1.5629	0.9188	11.4515	1.4044	3.8459	7.0239	15.6095	1.3797	22.662	15.7168	16.3416	11.3174	8.9692	10.7618	7.6477	3.0242	2.6729	9.8261
Trim37	68729	ENSMUSG00000018548	26.1762	19.5937	16.5379	6.8259	0.1996	9.4126	18.936	13.9445	1.6056	15.6105	13.3996	0.7265	19.7855	19.1902	37.1315	12.3493	4.1653	32.9522	5.9443
Ybx2	53422	ENSMUSG00000018554	14.644	8.346	35.4892	3.3516	13.7641	5.4146	0.5686	0.1455	1.791	2.6151	2.4099	1.0145	13.1135	11.6327	6.488	3.5502	15.2423	0.1359	0.0438
Ctdnep1	67181	ENSMUSG00000018559	39.888	40.8412	30.6153	54.6079	71.127	79.8217	17.1967	11.3372	26.7883	47.801	30.8373	76.5078	46.9697	46.908	37.01	21.618	15.7273	51.7323	51.9441
Elp5	54351	ENSMUSG00000018565	62.5599	143.279	229.358	83.0432	47.6552	137.109	87.8466	76.2431	159.053	105.809	144.12	114.853	106.093	53.9304	73.3679	40.6374	12.5573	61.0264	45.2198
Slc2a4	20528	ENSMUSG00000018566	0.27	3.8757	1.2423	0.3275	3.0595	0.0921	0.1183	7.9421	0.059	0.0355	5.3089	0.1537	0.4852	2.1462	0.1275	0.5569	5.5802	0.0714	0.0482
Gabarap	56486	ENSMUSG00000018567	99.3986	74.5283	62.4331	47.6114	77.1665	53.1135	36.6834	24.0199	52.6129	81.573	101.549	56.5201	31.0601	30.7251	50.3194	31.6432	171.197	127.969	135.437
Cldn7	53624	ENSMUSG00000018569	58.0137	60.0293	204.696	137.406	419.669	234.99	11.006	3.8324	17.8737	28.3572	79.6436	38.5185	53.9927	106.663	74.5301	4.205	2.0808	4.6358	25.3235
2810408A11Rik	70419	ENSMUSG00000018570	0.0544	0.0201	0.0074	0.0348	0.0165	1.7729	3.8751	5.2177	0.0306	7.2353	0.4563	0.0371	8.4993	11.7259	6.2868	4.4995	0	1.3866	9.1809
Phf23	78246	ENSMUSG00000018572	45.3864	58.4283	77.0073	112.282	118.225	113.856	50.0178	23.7161	41.0838	48.866	59.408	85.5867	49.7782	57.0176	56.275	56.5401	53.6082	94.3371	86.2186
Acadvl	11370	ENSMUSG00000018574	2.8217	6.7503	6.2677	12.5622	23.9019	34.5547	6.7843	3.482	11.4499	9.5811	15.0388	11.8361	5.5623	2.489	1.5449	5.6097	0.4552	14.0553	6.5778
Dnahc11	13411	ENSMUSG00000018581	0.1232	0.1081	0.0534	0.0644	0.1207	0.006	0.0442	1.2583	0.0637	0.0108	1.1678	0.098	0.792	1.7532	0.8329	0	0.4674	0.0417	0.0454
G3bp1	27041	ENSMUSG00000018583	165.316	159.989	109.526	118.249	140.443	182.203	173.543	186.744	206.458	182.61	139.368	339.69	152.547	204.78	237.463	86.7354	75.7215	231.453	163.222
Atox1	11927	ENSMUSG00000018585	137.822	646.131	239.486	200.902	139.815	209.616	546.735	962.376	449.225	331.325	1212.59	906.428	395.562	782.304	491.204	98.8492	79.627	291.365	297.366
Glra2	237213	ENSMUSG00000018589	0.0315	0.0104	0.0102	0.0321	0.0105	0	0.031	0.0629	0.0068	0.006	0.0467	0.0267	0.009	0.0135	0.0151	0	0	0.0144	0.0396
Sparc	20692	ENSMUSG00000018593	0.1611	0.0168	1.304	73.3808	44.3815	35.2431	135.353	58.1436	288.44	1121.44	831.301	712.442	37.8877	35.5634	39.6926	304.257	34.827	346.715	195.115
Glra4	14657	ENSMUSG00000018595	0.0138	0	0	0.009	0	0	0	0	0.024	0	0	0	0.0526	0.0113	0	0	0	0	0
Smcr7	237781	ENSMUSG00000018599	14.1108	11.2367	17.3072	21.9228	35.179	12.4516	14.0159	11.9749	21.1476	11.0345	13.9737	18.4407	6.8384	9.6478	14.0011	86.8783	50.9632	12.9849	14.4338
Tbx3	21386	ENSMUSG00000018604	143.173	128.823	251.959	240.134	125.256	85.6771	54.6269	10.5603	65.2993	113.992	39.5904	142.241	0.4011	0.3501	0.2276	95.9781	50.1708	79.6324	125.805
Mmp20	30800	ENSMUSG00000018620	0.0114	0	0.0368	0.0306	0.0531	0	0.0191	0.0612	0.0315	0.0223	0.0907	0.0556	0.0431	0.0422	0.0196	0.3476	0.4775	0.0212	0
Mmp7	17393	ENSMUSG00000018623	0	0	0	0	0	0	0	0	0	0	0	0	0	0	0	0	0	0.0165	0
Crhr1	12921	ENSMUSG00000018634	0.0358	0.0331	0.0212	0.0115	0.0085	0.0115	0	0.0248	0.0123	0.0059	0.0178	0.0114	0.0156	0.0099	0.0419	0.2473	0	0.0278	0.0168
Dusp14	56405	ENSMUSG00000018648	35.3587	68.7811	134.618	14.7859	19.9997	35.5936	14.5334	6.1221	9.1392	12.6542	3.59	4.0203	4.5941	0.3659	0.7579	2.902	0	28.0403	3.2896
Tada2a	217031	ENSMUSG00000018651	42.3091	54.2331	61.1954	22.1827	6.364	26.0123	35.3582	21.6731	37.6354	19.9814	17.1719	18.6817	53.8554	31.272	33.2213	38.3856	48.4503	44.991	32.0768
Ikzf1	22778	ENSMUSG00000018654	0.1857	0.2297	0.0877	0.1952	0.087	0.043	0.0473	0.2376	0.0459	0.0284	0.1135	0.048	0.3639	0.4553	0.0709	0	0.2862	0.0476	0.0578
Fam115e	403088	ENSMUSG00000018656	0.0112	0.2535	0.1401	0.0075	0.0138	0	0	0.0167	0.0204	0	0.0079	0.0098	0	0	0	0	0	0	0.0088
Pnpo	103711	ENSMUSG00000018659	3.2165	2.3397	9.8465	15.7517	10.1304	9.6653	1.0743	7.437	7.3221	24.1419	66.2198	20.7203	7.9761	8.4193	11.5405	5.0513	1.7835	35.7082	30.3603
Cog1	16834	ENSMUSG00000018661	4.8155	8.6258	3.3337	2.5353	9.2105	10.5965	5.1084	2.0415	10.1192	32.3181	11.6689	11.6922	8.0805	3.7128	11.1316	9.2341	1.1804	17.7721	61.3463
Cbx1	12412	ENSMUSG00000018666	10.6741	13.8057	74.5289	21.3071	31.3938	30.196	70.0834	85.9577	61.6227	55.3919	14.4094	35.2133	53.5831	58.5411	95.1003	49.763	95.663	11.1957	22.006
Cdk5rap3	80280	ENSMUSG00000018669	7.4329	21.1796	43.1251	74.5406	78.592	32.3744	38.6252	24.2782	32.8647	59.5602	63.1897	49.1486	28.943	32.0139	19.6228	18.1113	13.6551	71.6403	46.5751
Copz2	56358	ENSMUSG00000018672	4.6715	0.3784	0.1331	0.0875	0.1491	0.0135	0.05	0.1401	0.0524	0.0244	0.1653	2.6996	0.1109	0.4058	0.0943	4.1204	33.6909	1.1975	1.8638
Slc25a39	68066	ENSMUSG00000018677	63.1049	89.6608	179.244	229.794	278.663	512.786	191.079	192.696	229.026	81.8114	171.832	221.726	177.356	258.868	125.408	25.556	59.9986	288.275	268.764
Sp2	78912	ENSMUSG00000018678	6.0694	7.0343	5.9094	5.1924	11.5006	8.1743	10.5182	6.5846	1.6332	5.7037	4.0238	19.6536	5.7006	6.3134	6.7279	1.1174	5.9982	18.1656	9.0963
Aatf	56321	ENSMUSG00000018697	70.2499	96.0145	46.7321	46.4445	44.5929	45.9542	47.052	19.9779	52.2508	50.8578	64.0899	66.433	32.0343	50.7698	42.426	47.2075	37.1484	20.801	20.3602
Lhx1	16869	ENSMUSG00000018698	0.7412	0.4944	0.5127	0.5507	0.8713	0.1459	0.4459	0.8884	0.5046	0.2136	1.9978	0.4008	0.4399	0.9432	1.4514	0.9045	1.2639	1.0562	0.43
Dync1h1	13424	ENSMUSG00000018707	7.5065	5.405	35.8963	60.1763	80.1955	78.8901	29.5193	29.4054	47.5785	59.2668	96.3204	67.3632	69.7546	95.3497	102.67	49.7155	50.5855	163.35	153.151
Cpsf4l	52670	ENSMUSG00000018727	0.1286	0.0857	2.6424	0.0295	0.0893	0.0311	3.2923	7.2341	16.0908	0.035	0.0506	0.0221	1.4437	3.1955	0.2783	0.5739	26.7875	14.4112	11.0547
Pex12	103737	ENSMUSG00000018733	26.4842	3.3209	12.8378	0.7357	11.9544	27.9408	6.9539	2.7249	14.8012	9.7071	3.4171	3.5399	2.3766	3.1767	5.5256	0.2539	0.2447	1.4619	4.7133
Ndel1	83431	ENSMUSG00000018736	24.4333	22.9781	34.5212	14.9217	8.0254	14.0701	11.4833	19.3411	11.5726	16.8461	32.4313	12.7731	5.7448	2.4553	6.722	18.5977	9.55	20.0626	27.7196
Slc25a35	71998	ENSMUSG00000018740	0.5722	0.3562	0.373	1.5999	3.0165	7.3385	8.3908	1.1139	8.1736	0.8546	2.0291	0.3027	5.9079	4.7299	1.4866	0.421	2.0827	3.7535	2.6168
Zbtb4	75580	ENSMUSG00000018750	1.2855	0.644	0.3644	0.519	0.8788	0.3271	0.8146	0.719	0.7234	0.3257	0.6028	0.45	0.337	0.4468	0.4329	2.3118	3.4478	1.6458	0.396
BC096441	619441	ENSMUSG00000018752	0	0	0	0	0	0	0	0	0	0	0	0	0	0	0	0	0	0	0
Mpdu1	24070	ENSMUSG00000018761	81.9659	144.215	176.119	82.0812	85.6966	157.188	99.3401	120.87	95.5606	110.2	79.31	109.807	59.1992	47.6617	39.6601	28.4865	18.0703	88.9505	72.2437
Fxr2	23879	ENSMUSG00000018765	23.595	31.7138	53.2425	52.7256	34.5648	93.0575	42.599	42.9176	81.4184	53.7162	74.6171	31.544	81.4705	26.4795	17.0687	10.9532	36.343	28.2472	62.7044
Atp5g3	228033	ENSMUSG00000018770	140.746	148.845	150.285	304.391	205.465	279.507	552.371	554.171	345.752	507.541	357.125	522.607	285.112	322.868	720.505	148.856	185.638	233.203	214.124
[truncated: 36,294 more rows]
