# Supplementary material for: Lineage-Specific Profiling Delineates the Emergence and Progression of Naive Pluripotency in Mammalian Embryogenesis
Source: Dev Cell. 2015 Nov 9;35(3):366–82. doi: 10.1016/j.devcel.2015.10.011 (PMC4643313; doi:10.1016/j.devcel.2015.10.011)
Supplement: Table S2. Dynamically Expressed Genes in Mouse Embryonic Lineages during Development from the E2.5 Morula Stage to E5.5 Postimplantation, Related to Figure 2 [file mmc3.xlsx]

## Sheet: Sheet1
Gene	Ensembl ID	Entrez ID	Cluster	Morula 1	Morula 2	Morula 3	Early ICM 1	Early ICM 2	Early ICM 3	Preimpl. EPI 1	Preimpl. EPI 2	Preimpl. EPI 3	Postimpl. EPI 1	Postimpl. EPI 2	Postimpl. EPI 3
Ccne1	ENSMUSG00000002068	12447	Early+Late	210.648	240.814	172.996	20.7592	16.5104	33.1267	56.69	267.389	113.728	230.441	201.385	217.377
Hormad1	ENSMUSG00000028109	67981	Early+Late	44.1052	15.332	6.5482	0.0303	0.0555	0	11.7718	30.5858	5.702	11.3289	10.312	5.5521
Eif4e	ENSMUSG00000028156	13684	Early+Late	359.852	402.367	271.034	55.9316	28.7429	85.1673	112.116	140.467	90.5996	55.04	46.6586	253.486
Rtn2	ENSMUSG00000030401	20167	Early+Late	27.7325	12.8903	2.7975	0.6731	0.0405	0.0587	0	1.1789	0.0142	19.8693	18.9173	8.9152
Cpne1	ENSMUSG00000074643	266692	Early+Late	33.5967	21.8415	29.5068	1.3841	1.0045	4.9541	7.7881	0.7978	4.8202	35.2741	9.8428	36.0792
Bnip2	ENSMUSG00000011958	12175	Early+Late	14.4291	9.6606	0.0746	0.0489	0.3301	0.5905	13.7655	5.6009	2.5608	10.5618	7.3367	15.4926
Psrc1	ENSMUSG00000068744	56742	Early+Late	45.8507	10.3319	1.4918	69.6506	91.1902	99.8165	4.8435	21.875	6.8837	94.5354	99.2866	60.6927
Parp12	ENSMUSG00000038507	243771	Early+Late	8.7373	17.9194	1.5874	0.2117	0.0485	0.4066	4.0309	7.4048	0.0554	15.1272	5.4349	23.0124
Clcn5	ENSMUSG00000004317	12728	Early+Late	16.7854	41.6451	16.9501	1.9549	1.1828	4.8283	21.5402	7.89	4.1938	12.5991	3.8414	21.2625
Cthrc1	ENSMUSG00000054196	68588	Early+Late	78.3535	27.3181	21.8968	3.6876	0.0424	5.658	0.0724	9.6956	0.0305	64.1689	47.8772	68.3594
Pum2	ENSMUSG00000020594	80913	Early+Late	121.922	210.318	70.9596	23.6831	12.7987	44.0819	73.942	84.4677	32.2703	74.5124	33.8064	156.189
Ccdc6	ENSMUSG00000048701	76551	Early+Late	78.2438	48.8604	4.3094	10.1451	9.3295	4.4315	33.1101	38.1521	30.9303	46.6993	47.5375	78.8437
Dnajc3	ENSMUSG00000022136	100037258	Early+Late	27.0137	26.9131	13.1671	6.1136	0.4013	5.2308	22.8134	22.4508	20.3859	13.1261	6.1173	10.4355
Ipo5	ENSMUSG00000030662	70572	Early+Late	427.58	511.038	403.537	124.287	148.775	211.484	179.853	129.495	279.9	241.846	223.579	428.268
Rbms2	ENSMUSG00000040043	56516	Early+Late	76.7558	68.9129	33.2005	13.5851	14.0748	14.7911	39.1495	57.5322	66.1386	44.1145	41.8367	51.8374
Ppil4	ENSMUSG00000015757	67418	Early+Late	62.9389	19.2861	30.6946	1.2692	1.5902	19.1838	44.0742	35.0482	4.0271	14.2914	18.0278	29.0427
Ing1	ENSMUSG00000045969	26356	Early+Late	58.7032	64.4163	90.5158	17.7672	9.4287	14.8959	12.1878	20.3942	8.7989	19.6433	13.554	51.654
Taok1	ENSMUSG00000017291	216965	Early+Late	109.566	108.704	74.2933	24.8126	13.4205	19.9236	19.3437	30.2694	11.7841	18.3462	15.1964	71.2353
Pik3c2a	ENSMUSG00000030660	18704	Early+Late	23.0151	22.6291	24.7576	2.2996	2.9207	3.7391	4.7047	4.3592	10.3889	3.8607	4.8302	32.6761
Cox6b2	ENSMUSG00000051811	333182	Early+Late	20.7639	71.0648	22.2796	12.4042	0.0323	4.2377	16.1026	27.9823	8.6447	27.3842	57.2848	22.6364
Psmc3ip	ENSMUSG00000019303	19183	Early+Late	49.3718	105.418	92.6558	15.8742	10.1612	18.3294	46.8744	26.7556	48.5585	65.6932	77.4017	81.8569
Npm1	ENSMUSG00000057113	18148	Early+Late	2983.81	2281.73	2461.97	551.119	1039.65	2254.85	1870.67	1381.49	2261.35	1734.15	1596.38	3575.06
Ncapd3	ENSMUSG00000035024	78658	Early+Late	12.7533	17.9458	18.9742	3.4395	0.1003	4.566	8.0957	11.0928	6.3057	17.8546	8.8932	23.5272
Eif4g2	ENSMUSG00000005610	13690	Early+Late	771.965	723.551	714.222	207.244	207.418	345.688	405.163	417.83	353.871	395.239	239.57	715.912
Bnip3l	ENSMUSG00000022051	12177	Early+Late	161.127	184.492	182.932	54.7748	55.0852	66.0696	72.3299	33.2603	51.1083	26.9511	30.1134	146.649
Trib3	ENSMUSG00000032715	228775	Early+Late	4.171	12.3139	24.0643	2.5456	19.816	6.3611	0.0237	0.1294	0.0281	4.0277	9.6314	3.0306
Mael	ENSMUSG00000040629	98558	Early+Late	38.9804	14.1183	13.6973	0.2888	0.0225	35.7627	0.103	0.1323	0.0299	15.6153	16.0045	11.0318
Pla2g12a	ENSMUSG00000027999	66350	Early+Late	43.6188	60.5839	97.2285	46.3153	58.2195	33.0421	0.2295	2.6043	2.014	46.0485	26.3975	66.112
Stard4	ENSMUSG00000024378	170459	Early+Late	12.2138	12.17	28.7883	5.1283	33.312	9.2843	0.0741	0.1144	1.1484	10.7102	9.543	36.0967
Zbtb40	ENSMUSG00000060862	230848	Early+Late	11.5156	5.5927	19.7474	4.5356	19.7988	9.6873	0.8618	0.2063	0.1332	10.1321	4.3587	5.6361
Oxct1	ENSMUSG00000022186	67041	Early+Late	28.5325	3.3497	0.2401	0.2463	13.4826	1.0752	25.9612	46.7329	37.164	15.0295	15.5205	27.1182
Nbeal2	ENSMUSG00000056724	235627	Early+Late	6.603	15.4786	13.7911	4.1464	10.1662	8.5894	0.6298	0.1733	0.3945	10.1702	7.3556	6.4403
Gm13247	ENSMUSG00000056300	100041433	Early+Late	48.5584	21.4817	9.9328	4.45	0.7848	10.1371	20.0957	77.7723	19.2055	4.806	1.6622	20.4337
Larp1	ENSMUSG00000037331	73158	Early+Late	117.165	212.967	296.747	213.796	233.979	129.689	63.0157	50.8992	49.9885	143.611	78.5656	176.025
Set	ENSMUSG00000054766	56086	Early+Late	622.75	306.923	250.846	166.898	164.459	302.971	388.607	543.125	543.303	397.503	393.911	634.226
Obfc1	ENSMUSG00000042694	108689	Early+Late	12.9954	18.2066	21.7091	2.6665	12.7119	22.0459	0.693	0.3751	1.6167	8.9478	4.5072	10.9447
Agmat	ENSMUSG00000040706	75986	Early+Late	8.4558	17.4207	21.9197	0.241	21.9611	14.5461	0	0.0712	0.3407	1.6708	1.7711	0.7405
Rif1	ENSMUSG00000036202	51869	Early+Late	109.47	74.4487	69.5661	9.4993	45.1534	23.4685	97.2676	97.4582	102.662	29.8912	16.4063	92.5839
Fam53c	ENSMUSG00000034300	66306	Early+Late	24.7485	31.9141	49.2633	30.6708	50.6489	39.9438	2.0513	13.9318	5.2537	57.3309	34.1835	48.7961
Tada3	ENSMUSG00000048930	101206	Early+Late	24.2663	49.6524	64.9643	9.0286	29.9903	29.0359	2.6016	8.752	1.6692	29.529	31.3831	23.1072
Dcaf8	ENSMUSG00000026554	98193	Early+Late	55.7011	28.3993	2.9778	38.2398	46.216	49.4313	17.4925	7.5678	5.293	43.2573	41.8059	27.7647
Pphln1	ENSMUSG00000036167	223828	Early+Late	69.9872	95.6458	42.3714	23.9695	34.3988	54.0689	19.1783	7.7282	8.5053	81.7248	37.0622	193.536
Lst1	ENSMUSG00000073412	16988	Early+Late	39.539	26.9032	4.6327	3.1828	0.042	3.0769	9.9764	29.8575	0.5561	0	0	0
2003-09-01	ENSMUSG00000022456	24050	Early+Late	9.4027	6.3828	5.4105	2.284	0.1039	2.6103	0.0334	0.1191	0.0644	16.5396	10.2927	8.1592
Phf10	ENSMUSG00000023883	72057	Early+Late	10.715	3.9925	1.5307	0.5	1.9872	3.6728	4.229	0.1337	0.0306	10.0937	11.6201	40.2335
Ddr1	ENSMUSG00000003534	12305	Early+Late	22.8863	12.6049	19.6601	4.7369	0.2149	1.037	0.5443	1.2715	0.1274	19.1207	14.5586	11.9194
Tmem237	ENSMUSG00000038079	381259	Early+Late	7.3479	2.9105	2.0274	2.9155	0.7983	0.0457	0.2014	0.04	0.2019	4.8356	5.0844	23.6755
Ints5	ENSMUSG00000071652	109077	Early+Late	23.595	32.0296	44.3419	28.4852	39.2243	27.2702	9.2483	12.0828	7.8263	52.4403	35.4175	47.7626
Sec63	ENSMUSG00000019802	140740	Early+Late	12.7311	6.1678	10.2478	8.1017	6.5321	12.491	4.8165	1.0653	0.7969	12.7926	12.6094	19.8657
Chd2	ENSMUSG00000078671	244059	Early+Late	9.0472	4.5369	0.1279	2.592	2.295	11.854	4.2861	0.8722	0.3411	13.7093	6.0251	16.4059
Apaf1	ENSMUSG00000019979	11783	Early+Late	28.4941	20.435	7.6058	3.0951	1.3448	18.3553	2.838	1.6997	0.1954	6.1823	15.4067	14.6701
Utf1	ENSMUSG00000047751	22286	EPI	3.4609	10.3754	12.8096	470.742	446.431	395.946	1174.14	799.146	745.984	1132.87	1124.89	845.001
Pkm	ENSMUSG00000032294	18746	EPI	23.1724	12.6573	39.1711	212.924	259.866	347.381	738.799	993.315	631.869	1245.38	1465.32	883.237
Sox2	ENSMUSG00000074637	20674	EPI	0.7095	0.0853	0.2819	29.2601	49.5073	19.3598	72.6854	102.602	21.8306	17.9396	9.6587	46.6807
Slc7a3	ENSMUSG00000031297	11989	EPI	0.1232	0.0786	0.1069	0.116	0.1866	10.5414	219.354	539.625	157.423	194.102	167.559	150.641
Tubb5	ENSMUSG00000001525	22154	EPI	95.6578	113.504	52.7074	455.542	545.606	931.946	982.862	1265.06	1193.18	1497.12	2456.9	1678.56
Gstm1	ENSMUSG00000058135	14862	EPI	0.034	0.368	0	31.3509	3.9368	10.0094	53.2507	40.1327	38.8729	59.481	45.7004	41.2681
Cnpy2	ENSMUSG00000025381	56530	EPI	0.3552	17.7391	9.0404	144.734	180.078	207.042	334.346	172.541	259.077	238.062	223.162	267.997
Ntpcr	ENSMUSG00000031851	66566	EPI	0.0122	0	0.0093	8.9154	4.7176	12.2229	15.4441	9.1148	7.9567	8.8929	7.3014	7.7252
Zscan10	ENSMUSG00000023902	332221	EPI	1.0889	1.8469	0.0541	26.7278	13.5165	48.0204	91.3844	57.6541	103.027	125.601	160.579	62.6495
Gapdh	ENSMUSG00000057666	14433	EPI	1.2945	0.7977	1.3058	15.5188	13.7897	32.4146	90.6081	66.894	113.156	153.049	93.4588	62.8223
Nefl	ENSMUSG00000022055	18039	EPI	0.0123	0.0098	0	0.4639	1.8218	2.8966	5.5463	48.979	10.254	6.7194	1.3948	21.1424
Ngfrap1	ENSMUSG00000046432	12070	EPI	0.069	3.2826	0	16.2868	0	16.1479	284.331	380.782	168.798	239.279	310.266	297.425
Abhd14a	ENSMUSG00000042210	68644	EPI	0	0.0377	0	0.0407	9.3442	4.7112	19.9492	40.2717	9.8918	43.4868	49.2016	21.711
Wfdc2	ENSMUSG00000017723	67701	EPI	0.608	0.0465	0	4.3117	18.7019	6.8937	145.411	74.6047	74.7784	84.3782	20.2562	12.1617
L1td1	ENSMUSG00000087166	381591	EPI	1.7037	0.0726	16.9981	65.2777	45.9446	69.3451	337.707	212.684	171.156	177.819	218.699	152.574
Eml4	ENSMUSG00000032624	78798	EPI	0.1071	0.1272	1.1723	6.2555	6.5802	15.2606	48.6121	36.4758	88.8106	89.0345	39.1007	70.896
Maged1	ENSMUSG00000025151	94275	EPI	2.7092	0.0096	0.0262	14.141	4.7023	8.7364	56.8664	53.407	115.856	49.6414	33.3122	54.0042
Gins2	ENSMUSG00000031821	272551	EPI	0.7233	1.9721	3.7523	24.7186	33.371	71.7122	34.5213	55.7152	86.7058	86.4041	50.5545	84.5805
Mpnd	ENSMUSG00000003199	68047	EPI	0.4923	0.6146	0.3502	12.3421	15.6817	18.0858	15.748	30.2341	38.329	25.5246	41.7215	39.3595
Tuba1b	ENSMUSG00000023004	22143	EPI	81.6148	55.2922	19.3874	317.747	225.991	420.964	532.965	461.606	741.419	1329.72	975.201	759.423
2010204K13Rik	ENSMUSG00000063018	NA	EPI	9.0562	7.0496	0	0.0096	0	0.2086	24.3268	49.4849	24.5033	20.9748	32.2104	26.1878
Nup210	ENSMUSG00000030091	54563	EPI	0.6868	0.6847	1.187	21.8135	29.4521	6.8796	37.2144	28.6259	35.5261	34.0666	37.0269	29.6267
Tuba1a	ENSMUSG00000072235	22142	EPI	2.6556	1.502	0.515	20.2478	15.0734	31.7944	59.1266	67.8187	71.6731	82.9357	132.839	115.339
Jub	ENSMUSG00000022178	16475	EPI	21.8644	30.9811	52.0804	8.7162	1.5697	2.1604	72.0001	67.8417	21.7026	130.288	88.0127	65.4518
Etv5	ENSMUSG00000013089	104156	EPI	4.7829	4.555	26.0158	81.2846	94.5795	118.366	183.818	133.108	208.808	111.341	148.967	127.242
Dab2ip	ENSMUSG00000026883	69601	EPI	1.0247	0.2333	0.1042	11.1317	9.9898	4.2876	29.8517	23.8984	5.6754	54.2245	25.8924	21.9758
Zfp105	ENSMUSG00000057895	22646	EPI	0.0151	0.2373	0.0102	1.2504	2.8255	6.8688	23.1321	8.755	36.7639	20.0361	5.0931	26.7724
Gcat	ENSMUSG00000006378	14429	EPI	9.644	6.1763	4.7204	35.9064	58.9926	57.1085	75.6231	52.1933	99.9038	69.1534	72.2575	60.3037
Myo7a	ENSMUSG00000030761	17921	EPI	0.0841	0.0311	0.0102	0.0706	0.0736	3.1552	12.1895	3.442	27.9681	3.207	4.7748	1.5408
Map2k5	ENSMUSG00000058444	23938	EPI	0.0484	0.0294	0.0325	0.4848	1.1729	3.2793	5.7235	0.2353	13.4772	6.5388	13.1298	12.6504
Stoml1	ENSMUSG00000032333	69106	EPI	1.6897	0	0	9.8312	6.0212	16.5086	33.9035	12.2391	7.5232	15.4475	22.2676	9.6638
Fgf4	ENSMUSG00000050917	14175	EPI	5.3048	0.7816	2.08	10.0371	27.7488	28.1498	150.83	77.9481	72.0796	69.0784	44.8872	64.7025
Abcg2	ENSMUSG00000029802	26357	EPI	0.3764	0.0748	0.0357	4.7461	3.1024	4.6487	32.2876	13.6545	29.7388	12.5588	11.0834	30.5462
Obsl1	ENSMUSG00000026211	98733	EPI	0.1678	0.1449	0.07	7.1042	0.1725	5.7168	2.3299	43.3399	21.2409	16.714	7.6792	11.2179
Tspan3	ENSMUSG00000032324	56434	EPI	0.5502	6.4442	8.0186	17.2633	77.2755	38.3199	57.5575	115.805	63.713	53.1795	45.7444	96.8478
Pdia6	ENSMUSG00000020571	71853	EPI	5.1438	4.4435	10.288	30.1761	63.7998	26.1348	137.562	82.9653	122.854	85.1563	75.7757	78.5867
Shmt2	ENSMUSG00000025403	108037	EPI	9.1253	16.7728	22.2078	62.0359	63.0769	87.4532	109.466	119.509	127.589	176.077	179.12	61.3478
Tceal8	ENSMUSG00000051579	66684	EPI	0.0761	6.0387	0.0162	0.3033	0.072	0.1129	10.1503	56.498	1.706	31.2476	25.8954	100.586
Glo1	ENSMUSG00000024026	109801	EPI	13.7813	12.6606	12.5191	62.0997	76.7815	52.2622	160.712	278.978	109.404	129.999	115.706	118.639
Bex2	ENSMUSG00000042750	12069	EPI	0.0234	0.2649	0	10.9672	0.0556	0.068	16.3056	45.5264	2.1976	43.029	25.9285	33.1907
Txnrd1	ENSMUSG00000020250	NA	EPI	10.2718	4.7951	4.6781	38.1218	28.8157	53.829	103.061	85.9343	48.408	67.0869	67.021	88.9902
Maz	ENSMUSG00000030678	17188	EPI	2.6126	5.7651	0.3581	26.2243	27.9918	17.4133	53.976	60.6269	64.4525	98.1742	110.424	70.3186
Pcgf2	ENSMUSG00000018537	22658	EPI	0.5757	0.2543	0.2306	11.3794	6.8873	0.9283	10.2512	9.037	17.3468	9.0862	15.3687	17.411
Slc2a1	ENSMUSG00000028645	20525	EPI	0.4924	0.7452	21.1387	37.64	47.3023	77.8306	88.6254	63.0893	66.1546	158.768	172.915	133.95
CH36-22E6.1	ENSMUSG00000096438	NA	EPI	0.9809	0.4591	0.2714	6.8707	5.2902	12.6933	36.5784	36.5297	52.9477	43.5784	87.5589	10.5764
Hif1a	ENSMUSG00000021109	15251	EPI	0.0783	0.2988	2.331	7.9176	8.0592	7.3243	42.466	76.5009	17.8981	27.7674	22.7338	101.938
Gm14074	ENSMUSG00000084762	NA	EPI	0	0	0	0.0393	0.0795	6.7824	10.0037	134.536	41.3113	17.7051	5.3746	32.2197
Fgfbp1	ENSMUSG00000048373	14181	EPI	0	0.0177	0	0.0855	4.4059	0.6108	3.5759	30.5453	0.1698	0.0166	0.021	0.0298
Pdzd4	ENSMUSG00000002006	245469	EPI	7.0747	7.3302	1.3008	1.4252	0.2438	0.0407	25.4736	69.0332	44.8512	33.3747	65.1306	45.507
Sec14l1	ENSMUSG00000020823	74136	EPI	9.1162	5.792	1.281	27.453	22.3357	41.0545	81.413	37.6686	40.988	30.6293	22.8605	17.5765
Hmga1-rs1	ENSMUSG00000078249	15361	EPI	17.6928	3.2908	2.2302	62.7171	39.3733	32.0736	100.315	114.405	124.321	400.767	218.534	125.123
Zfp62	ENSMUSG00000046311	22720	EPI	0.2471	0.0251	0.0223	3.1329	0.5925	3.8872	15.4568	0.9118	22.9418	3.4525	8.861	12.6922
Xrcc5	ENSMUSG00000026187	22596	EPI	1.0866	1.9513	1.6236	13.3674	3.993	19.9232	61.9574	30.0682	35.2228	16.105	26.365	59.4727
Gm12033	ENSMUSG00000078965	NA	EPI	1.3842	0.816	0.463	8.3031	6.8146	16.3339	27.1959	25.4092	42.928	38.7877	50.3328	9.894
Foxd3	ENSMUSG00000067261	15221	EPI	0.5833	0.3514	0.2066	4.6309	7.9983	3.0328	10.6838	28.1161	13.0248	15.2633	11.5173	32.8256
Gpi1	ENSMUSG00000036427	14751	EPI	18.1574	25.1725	22.9438	107.483	89.0467	97.8825	124.025	223.364	177.767	170.598	252.511	252.1
Klhl22	ENSMUSG00000022750	224023	EPI	2.9146	2.3109	1.0997	7.7752	14.6606	19.6866	46.4324	26.4186	51.9864	23.938	32.8644	21.4517
Gstm2	ENSMUSG00000040562	14863	EPI	0.0503	0.0427	0.0218	0.5626	0.01	1.1701	8.0299	17.2583	3.1648	9.1989	16.2967	7.1424
Eras	ENSMUSG00000031160	353283	EPI	0.0499	1.7699	14.7207	1.3992	0.0647	0	117.1	134.912	98.0227	52.5503	56.2785	31.0305
Zfp652	ENSMUSG00000075595	268469	EPI	0.5369	1.0502	1.4507	18.3576	11.8266	4.3062	10.6703	42.5377	7.4461	11.0926	14.5379	39.8785
Abhd10	ENSMUSG00000033157	213012	EPI	2.941	6.4032	2.6364	0.0488	0.0301	0.5283	20.431	6.1837	19.6868	9.4131	2.4513	9.1104
Lancl2	ENSMUSG00000062190	71835	EPI	0.0169	0	0.0146	0.1449	0.5155	1.0007	8.2312	15.7823	1.8106	9.4368	9.4769	14.4755
Ctdsp2	ENSMUSG00000078429	52468	EPI	12.6962	4.1678	8.922	62.7486	36.7398	37.0427	78.1245	27.9666	38.857	50.3856	43.749	39.9603
Aldoa	ENSMUSG00000030695	11674	EPI	115.103	144.125	221.795	426.913	340.87	636.154	630.244	573.559	662.416	851.426	966.074	770.316
Gm2574	ENSMUSG00000078162	NA	EPI	1.0103	0.8933	0.7414	6.0576	9.9442	7.0635	38.6376	95.9739	62.4868	47.8818	77.5826	19.8558
Mdh1	ENSMUSG00000020321	17449	EPI	7.8629	14.0327	24.511	62.4456	75.6722	41.0768	78.7843	112.553	82.6824	83.6613	112.402	158.393
Rab4a	ENSMUSG00000019478	19341	EPI	0.5197	0	2.0933	3.4306	2.8862	9.7028	73.0789	23.9345	52.993	34.61	24.1198	30.2664
Prkaca	ENSMUSG00000005469	18747	EPI	3.2617	0.231	5.9854	28.4038	19.2911	13.0884	28.1317	15.0459	58.1386	25.0934	30.844	28.8764
Hsp90b1	ENSMUSG00000020048	22027	EPI	28.3982	9.2435	30.1435	60.08	50.2457	78.6777	238.095	153.152	270.37	128.495	176.166	317.741
Gm14760	ENSMUSG00000081221	NA	EPI	1.0185	0.7108	0.1668	6.2941	7.3219	9.9633	26.9106	37.6526	32.5814	28.6884	70.8987	7.7409
Got2	ENSMUSG00000031672	14719	EPI	8.0346	7.4304	2.6167	30.6721	25.0865	26.1183	74.0673	17.875	52.2914	47.7001	110.105	39.9259
Mlec	ENSMUSG00000048578	109154	EPI	19.3137	6.9483	11.6049	23.5589	49.5397	74.0039	99.765	23.3068	111.862	84.069	82.92	78.9162
Hsph1	ENSMUSG00000029657	15505	EPI	40.5304	21.3573	94.9974	201.993	92.5413	187.155	375.888	122.707	217.557	123.399	161.32	159.515
Gm10293	ENSMUSG00000070490	NA	EPI	0.5023	0.2259	0.025	3.3328	3.6153	4.3428	18.8068	34.6128	24.8556	19.906	37.3337	11.6551
Mcm5	ENSMUSG00000005410	17218	EPI	85.3755	74.1501	139.824	257.349	394.506	262.275	328.025	282.777	374.668	325.591	336.251	305.35
Dock7	ENSMUSG00000028556	67299	EPI	0.3348	0.8673	0.049	2.3268	10.2895	2.0083	7.9464	2.5404	22.41	10.0388	8.2666	20.1461
Slc9a3r1	ENSMUSG00000020733	26941	EPI	3.3203	1.7846	15.1403	47.4421	17.1729	8.1151	216.179	189.886	137.736	227.218	272.942	130.135
Dcakd	ENSMUSG00000020935	68087	EPI	1.7452	8.9597	7.0095	31.9884	20.0108	20.728	82.0353	69.6235	74.174	79.172	122.117	81.4143
Slc7a7	ENSMUSG00000000958	20540	EPI	4.2223	0	0.4175	8.9047	6.5986	2.9461	110.411	111.204	87.5254	137.167	131.419	75.8048
Itm2b	ENSMUSG00000022108	16432	EPI	9.3053	22.7723	3.7443	29.9628	46.0966	64.4388	40.3717	76.4816	79.644	67.1716	37.4291	73.6642
Mycn	ENSMUSG00000037169	18109	EPI	0.2363	0.1723	5.2322	3.8417	14.7953	1.9584	83.4003	42.8667	33.6275	27.4533	27.6967	86.2505
Ucp2	ENSMUSG00000033685	22228	EPI	0.2149	1.4931	2.7374	5.9244	7.0845	3.8066	74.7463	132.497	61.6263	35.8485	44.1511	31.8223
Epha2	ENSMUSG00000006445	13836	EPI	0.1326	0.053	0.0474	0.0783	0.291	1.3774	30.1186	56.9774	44.1436	60.3893	22.6421	16.3822
Prdx1	ENSMUSG00000028691	18477	EPI	180.81	154.651	98.5077	196.859	240.116	772.85	541.384	825.881	675.419	934.158	565.97	994.185
Sod1	ENSMUSG00000022982	20655	EPI	116.393	295.829	557.395	599.685	523.736	849.41	1707.52	3550.08	3334.55	1453.89	2020.41	1297.64
Gm10284	ENSMUSG00000070025	NA	EPI	0.6146	0.2501	0.1386	5.1276	4.4736	4.1417	16.2672	24.4549	19.8548	23.2977	49.5371	8.2586
Rcor2	ENSMUSG00000024968	104383	EPI	21.2652	6.3066	11.2294	68.9949	56.2233	27.7333	128.265	59.712	86.617	62.1446	53.5046	41.5501
Fbxo3	ENSMUSG00000027180	57443	EPI	2.3376	2.9953	1.1546	15.7005	7.0629	18.3868	13.837	34.6022	6.1994	12.6391	8.7243	24.1683
Ppm1m	ENSMUSG00000020253	67905	EPI	0.2969	0.1995	0.0551	2.5822	1.9414	0.8467	6.622	11.5517	5.7758	12.3595	8.8511	14.0445
Tcf7l1	ENSMUSG00000055799	21415	EPI	3.257	2.5318	1.1473	8.5045	3.8881	12.884	220.661	44.8908	56.2775	57.7741	81.058	94.3268
Amfr	ENSMUSG00000031751	23802	EPI	3.6201	0.8463	0.0334	11.3334	9.94	10.368	27.3254	18.785	5.8031	17.7471	15.5565	10.4828
Arrdc4	ENSMUSG00000042659	66412	EPI	0.0487	0.0663	0.8354	3.4762	6.0269	0.0081	12.8506	5.7828	18.8253	6.2614	3.1929	5.6051
Lgr4	ENSMUSG00000050199	107515	EPI	1.4225	1.1663	0.5591	5.1501	4.4061	10.197	9.9728	66.0986	13.7637	26.0268	13.8001	41.9277
RP23-30B3.1	ENSMUSG00000096810	NA	EPI	0.586	0.6551	0.025	4.0589	3.753	5.0998	13.7754	33.7787	19.4948	19.7105	37.7129	12.4025
Tmsb4x	ENSMUSG00000049775	19241	EPI	1.3388	1.3437	0.08	6.2933	0.0122	6.325	98.4677	282.775	35.4207	43.8972	42.5247	92.844
Arxes2	ENSMUSG00000048040	76219	EPI	0.0154	0.0175	0	0.0126	0.0181	1.1092	20.8889	12.6665	9.257	20.9899	2.3728	11.0605
Vim	ENSMUSG00000026728	22352	EPI	0.046	3.0232	0.0477	0.247	14.8665	2.7982	8.8883	29.399	3.4393	16.3985	24.1374	32.1797
Slc38a2	ENSMUSG00000022462	67760	EPI	0.9052	0.3584	1.009	1.828	3.4605	1.65	8.7853	177.535	29.2866	139.263	69.0441	186.341
Tmem40	ENSMUSG00000059900	94346	EPI	0.1428	0.0958	0.0304	2.2887	0.0604	1.0603	19.8027	52.85	4.342	4.1937	0.0797	1.1544
Odf2	ENSMUSG00000026790	18286	EPI	4.0068	6.2681	8.4531	23.6008	27.5425	17.7535	42.2754	22.5841	58.2893	31.4037	75.9389	32.3048
Stmn2	ENSMUSG00000027500	20257	EPI	0.045	0.0291	0.0241	0.0268	0.0232	0	14.4496	74.3119	8.5757	17.3706	27.4865	19.0578
Zic3	ENSMUSG00000067860	22773	EPI	0.3255	0.3075	0.1421	0.2201	0.2217	0.1444	62.0883	121.909	39.8329	27.9458	8.9522	50.9794
Ifitm1	ENSMUSG00000025491	68713	EPI	1.7311	5.6549	0.0199	0.6956	0.1467	1.5161	48.672	45.9779	118.712	20.0072	26.5103	32.0904
Aire	ENSMUSG00000000731	11634	EPI	0.0134	0.0462	0.0404	0.0366	0.1277	0.0155	22.3615	63.5109	19.2929	26.2703	15.8622	15.4222
Dusp27	ENSMUSG00000026564	240892	EPI	0.0543	0.0185	0.0162	0.0212	0.056	0.0071	6.9459	52.8596	9.8977	0.0113	0.0084	0.9836
Pla2g1b	ENSMUSG00000029522	18778	EPI	0.5622	0.1678	0.1537	0.1325	0.1174	0.0431	42.4625	199.394	17.3435	71.5641	90.2393	69.6366
Armcx1	ENSMUSG00000033460	78248	EPI	0.0985	0.0098	0.0107	0.0451	0.0549	0.006	11.7333	22.2566	11.8578	11.1527	5.986	19.0948
Akr1b3	ENSMUSG00000001642	11677	EPI	10.5067	10.227	3.1516	5.5481	5.2151	17.5191	75.0555	105.717	250.006	70.0613	68.2432	61.0967
Slc16a3	ENSMUSG00000025161	80879	EPI	3.087	0.0996	0.04	0.4701	4.1193	0.8517	11.5514	200.47	3.4806	142.075	242.382	213.229
Bhlhb9	ENSMUSG00000072964	70237	EPI	0.8057	1.2149	0.0223	0.067	0.0209	0.6368	21.1469	14.5417	40.862	25.6065	10.9998	24.8086
Ifitm3	ENSMUSG00000025492	66141	EPI	4.9961	0	7.495	5.5023	2.5452	10.2728	296.801	83.8775	159.873	113.84	111.923	154.96
Exoc3l	ENSMUSG00000043251	277978	EPI	0.0105	0.0208	0.7061	1.0408	1.1321	0	56.052	97.6791	6.9056	6.4759	16.2054	5.165
Aplp1	ENSMUSG00000006651	11803	EPI	0.0921	0.0938	0.0218	0.0885	0.0875	0.6721	16.6537	22.2985	9.6441	19.2673	18.1387	9.8995
Ly75	ENSMUSG00000026980	17076	EPI	0.4282	0.4856	0.2077	0.201	0.177	0.0608	14.23	2.9259	14.2477	3.473	0.2214	5.0996
Rbp1	ENSMUSG00000046402	19659	EPI	0.1447	0.106	0.0379	0.0783	0.1178	0.1111	13.2915	16.73	10.3843	7.7241	7.8045	5.3784
Dek	ENSMUSG00000021377	110052	EPI	39.7928	33.9483	33.4248	14.7783	8.0339	17.1224	81.3689	196.999	86.6432	57.559	45.1743	368.093
Tpd52l1	ENSMUSG00000000296	21987	EPI	0.3547	3.4008	0	0.0261	0.0475	0.813	37.6857	10.1175	15.8258	15.8251	3.6944	9.5541
Pde2a	ENSMUSG00000030653	207728	EPI	0.1585	1.0189	0.0625	0.0508	0.0921	0.0338	0	26.5664	0.0241	16.9338	17.5324	12.6628
Lef1	ENSMUSG00000027985	16842	EPI	0.3875	0.1453	0.203	0.349	0.4131	0.2168	1.4228	38.3787	7.8928	27.0116	18.8153	55.8787
Ak1	ENSMUSG00000026817	11636	EPI	0.7337	0.9854	0.3222	0.4918	0.4003	0.0847	28.5313	15.2717	10.533	8.4435	14.7112	5.4335
Trim35	ENSMUSG00000022043	66854	EPI	0.0097	0.0462	0.0445	0.0259	0.0328	0.73	1.3883	22.6484	10.0005	20.5782	11.0788	8.8523
Ipp	ENSMUSG00000028696	16351	EPI	1.1443	1.5756	1.2706	2.7115	2.5802	1.9091	43.4441	75.3555	40.9831	17.2282	34.8816	7.6069
Pglyrp1	ENSMUSG00000030413	21946	EPI	8.7601	11.0275	2.8335	16.2612	5.3941	14.0606	70.3301	569.106	28.1172	0.9802	0.1549	2.2281
Zfp534	ENSMUSG00000062518	100503584	EPI	5.7664	9.0939	4.3107	4.2263	3.1201	6.4488	33.5822	128.111	21.1144	8.9049	2.7145	10.3796
Mif	ENSMUSG00000033307	17319	EPI	318.118	411.419	739.561	493.255	298.962	541.04	812.874	2037.94	1437.65	2315.5	2417.28	1741.79
Dock11	ENSMUSG00000031093	75974	EPI	0.1334	4.0933	0.0236	0.1556	0.1698	0.6268	0.5039	11.4711	18.5816	11.2855	8.0446	22.8046
Upk3bl	ENSMUSG00000006143	69665	EPI	0.0486	0.0367	0	0.0121	0.0385	0	0	22.0105	8.3072	9.6348	20.2863	10.7532
Oat	ENSMUSG00000030934	18242	EPI	7.5827	0.0528	4.5764	0.4045	1.9985	4.1076	1.2056	5.9234	35.4776	18.5457	19.8541	39.3032
Stmn1	ENSMUSG00000028832	16765	EPI	12.5107	7.6245	2.9424	1.2063	1.6577	30.8382	98.4882	35.1102	115.401	93.2874	147.781	80.0248
Hells	ENSMUSG00000025001	15201	EPI	24.5522	16.6606	9.1647	31.6165	26.5788	31.3504	142.841	199.408	123.965	92.1598	38.5786	205.814
Fgf15	ENSMUSG00000031073	14170	EPI	0.0269	0	0.0205	0	0.0181	0.0105	8.8735	6.5445	0	25.1083	10.8191	14.6761
1700057H21Rik	ENSMUSG00000086007	NA	EPI	0	0	0	0	0	0	19.6069	27.7561	0.0649	1.401	0	16.8319
Coro2b	ENSMUSG00000041729	235431	EPI	0.1799	0.0864	0.0992	0.0856	1.1366	0.3455	16.3727	14.7559	9.0126	16.6351	5.4874	3.912
Rps6ka6	ENSMUSG00000025665	67071	EPI	6.9308	5.7828	0.0369	0.08	0.1287	5.2038	16.7653	38.9905	29.6438	27.4348	18.1151	126.348
Phf15	ENSMUSG00000020387	76901	EPI	1.5086	3.0868	0.3561	0.7455	0.4391	0.1293	7.8742	29.5729	4.0252	28.9773	19.7075	26.043
2610318N02Rik	ENSMUSG00000049916	70458	EPI	31.3075	36.4449	40.3913	15.133	11.0887	20.0537	51.1372	156.69	85.2074	89.6298	89.1186	72.0913
Aass	ENSMUSG00000029695	30956	EPI	0.0894	0.0314	0.1385	0.1048	0.1689	0	10.6132	23.6436	2.7154	0.5386	0.0902	0.0667
Tspan13	ENSMUSG00000020577	66109	EPI	0.0122	6.2785	0.0096	0.0099	0.007	2.1888	2.9154	14.7641	6.1789	18.9435	9.8813	14.8716
Gm13051	ENSMUSG00000066009	626316	EPI	4.1292	3.5881	0.7997	1.5519	1.0803	4.4658	15.318	79.0605	15.6863	5.2136	2.3816	15.5184
Etv1	ENSMUSG00000004151	14009	EPI	0.1505	0.0655	0.1783	0.2798	0.4324	0.6074	9.0421	21.4899	10.8962	5.2508	1.7316	10.189
Pmaip1	ENSMUSG00000024521	58801	EPI	0.0947	1.1124	17.4412	1.4477	0.1337	2.0805	8.1864	19.6497	19.2495	33.4171	11.3005	13.8884
Zic5	ENSMUSG00000041703	65100	EPI	1.0618	0.6096	0.6156	3.2048	1.1684	0.4194	14.3349	18.658	22.799	16.3904	6.7585	23.1421
Gm10169	ENSMUSG00000083669	NA	EPI	52.2231	67.5629	89.2112	65.9118	51.5465	53.7923	171.7	514.126	263.293	298.474	675.747	249.123
Txndc5	ENSMUSG00000038991	105245	EPI	5.738	1.7065	2.3447	2.0937	14.0848	17.1046	52.6008	16.4862	53.9791	76.905	63.9861	38.3449
Gm7331	ENSMUSG00000059461	NA	EPI	250.13	327.497	247.631	179.234	111.217	89.541	335.393	1523.56	458.957	235.12	500.598	134.094
RP23-299M19.1	ENSMUSG00000097398	NA	EPI	0	7.198	5.2741	0.0274	0.0582	2.429	0.3085	161.291	21.7056	19.5832	62.3713	8.6565
Zdbf2	ENSMUSG00000027520	73884	EPI	2.1621	0.9235	1.1111	0.7924	0.5184	0.2098	7.4203	22.9382	6.6359	6.3262	6.4452	10.6749
Ifitm2	ENSMUSG00000060591	80876	EPI	48.2072	0.114	4.44	43.762	42.5855	50.0121	486.804	173.116	261.366	198.25	252.237	159.014
Cisd3	ENSMUSG00000078695	217149	EPI	0.9037	0.8703	2.5418	1.7416	1.4114	1.823	12.4748	13.3005	36.4653	10.4538	4.6427	8.3228
Gm11808	ENSMUSG00000068240	22186	EPI	129.867	202.636	207.42	101.949	76.3826	89.0967	307.527	816.912	384.166	177.157	446.999	62.9972
Whsc1	ENSMUSG00000057406	107823	EPI	15.0995	19.7545	3.0814	4.858	1.3317	7.6064	23.0049	75.7488	27.8602	26.2005	15.8954	65.0438
Asb1	ENSMUSG00000026311	65247	EPI	1.3626	0.0462	0.0297	0.0972	0.0393	3.7638	19.4795	20.5136	16.184	17.7195	7.3001	6.9604
Peg3	ENSMUSG00000002265	18616	EPI	0.2447	0.1914	4.1799	0.2582	0.2276	0.4482	0.2365	29.3754	1.9221	15.4612	4.8221	30.2688
Gm7808	ENSMUSG00000091460	NA	EPI	183.746	460.622	203.493	182.063	149.654	191.581	386.108	1107.86	534.057	288.797	402.934	80.8207
Gm4149	ENSMUSG00000074800	NA	EPI	491.99	915.509	537.535	609.387	481.773	424.661	834.659	2612.18	1785.69	513.225	1098.67	458.271
Smc2	ENSMUSG00000028312	14211	EPI	24.755	18.4679	31.3327	1.6212	16.763	13.3595	26.8577	67.7663	97.1102	37.341	25.5367	96.6825
Pts	ENSMUSG00000032067	19286	EPI	6.2958	0.0465	5.3126	0.1119	0.0388	3.5592	10.3755	5.4282	52.8467	25.2729	23.9247	22.9486
Ppfibp1	ENSMUSG00000016487	67533	EPI	3.4125	2.1329	3.3432	1.6684	0.2351	0.9152	3.4277	22.3483	5.3344	9.8851	5.2457	14.1555
Atp5j2	ENSMUSG00000038690	57423	EPI	64.5557	153.911	123.004	98.7514	70.4712	87.3672	239.802	621.556	323.324	120.421	191.837	279.649
Tuba3a	ENSMUSG00000067702	22144	EPI	5.3052	7.4744	0	5.3688	0.2546	6.8472	79.037	21.6147	42.1105	23.8739	55.4748	27.265
Tspan6	ENSMUSG00000067377	56496	EPI	0.8769	0	0.0095	0.4911	0.0074	1.0691	14.6756	0.3925	14.4457	6.6274	8.2682	18.3857
Rpl30	ENSMUSG00000058600	19946	EPI	184.667	299.112	37.8642	22.9236	14.6037	247.494	155.696	160.537	257.728	252.76	182.514	171.982
Pvrl3	ENSMUSG00000022656	58998	EPI	2.5166	4.5176	0.4702	2.3208	0.1587	0.2555	11.0815	41.6852	2.1639	10.7074	10.6678	36.7938
Trim44	ENSMUSG00000027189	80985	EPI	9.1509	5.976	0.6946	4.2714	7.1447	14.1906	79.526	44.142	43.2568	31.768	18.8103	38.481
Pipox	ENSMUSG00000017453	19193	EPI	0.6652	0.0783	0.0282	1.286	1.1019	0.0082	3.2566	15.8082	11.5767	6.2785	7.8248	4.8296
Lrch2	ENSMUSG00000031290	210297	EPI	0.123	0.0996	0.1201	0.1418	0.2553	0.0319	5.2862	27.1439	0.097	5.0664	1.9553	8.8989
Timm21	ENSMUSG00000024645	67105	EPI	0.0842	0.0276	0.7191	6.4556	0.0644	0.0515	31.645	54.3529	12.2388	37.0695	35.321	63.0192
Zfp532	ENSMUSG00000042439	328977	EPI	6.0844	6.6796	13.0366	3.2245	0.6896	3.8738	22.967	47.0244	18.4997	25.6501	31.571	29.1918
Psme4	ENSMUSG00000040850	103554	EPI	16.6175	36.9158	17.2068	44.2558	43.2685	77.2856	370.513	130.393	113.593	190.164	100.226	102.89
Amotl2	ENSMUSG00000032531	56332	EPI	8.6751	5.8279	22.9456	7.8849	0.4485	0.307	15.2798	35.6205	17.765	15.6795	12.45	18.6771
Atrx	ENSMUSG00000031229	22589	EPI	21.2158	14.286	32.0873	8.8777	8.4204	16.6166	37.7078	92.5458	48.3944	31.0201	39.5621	43.4943
Zfp600	ENSMUSG00000066007	667666	EPI	7.1247	9.506	3.7617	0.6567	0.483	6.4726	24.2383	80.1948	15.4433	3.506	1.469	7.3454
Rpsa-ps10	ENSMUSG00000047676	NA	EPI	2090.28	3053.27	157.773	276.225	239.701	2581.99	213.973	3431.26	3902.69	3528.34	2323.24	2063.29
Thy1	ENSMUSG00000032011	21838	EPI	0.444	0.333	0.2012	0.124	0.3931	0.6239	12.9571	29.1281	0.3282	5.0254	7.4376	1.2849
2700094K13Rik	ENSMUSG00000076437	NA	EPI	81.1343	64.4482	39.3291	143.951	130.782	213.188	591.936	322.697	732.06	378.933	582.816	466.022
Derl3	ENSMUSG00000009092	70377	EPI	1.5663	0.0649	7.9414	2.3169	0.0491	2.5184	15.2624	1.46	29.5961	35.8987	9.6371	6.454
Rpl35	ENSMUSG00000062997	66489	EPI	238.737	472.973	189.564	146.381	140.593	303.009	252.66	789.749	617.608	276.141	342.796	287.331
Tmem109	ENSMUSG00000034659	68539	EPI	3.2117	0.3368	2.7993	4.4249	3.072	3.4177	22.0832	5.899	24.7943	35.9905	19.4612	22.3302
6330407J23Rik	ENSMUSG00000038916	67412	EPI	0.302	0.1811	0.1901	0.4701	0.4002	0.0745	3.7983	31.6734	3.1795	2.4679	5.9468	4.9598
B230325K18Rik	ENSMUSG00000063254	NA	EPI	4.6465	14.8419	3.1904	1.4506	1.1707	5.9634	20.186	45.0294	15.0383	7.5016	10.4477	3.1402
Nampt	ENSMUSG00000020572	59027	EPI	17.9825	17.4248	10.6219	22.1784	2.862	29.0027	53.8565	66.19	55.8855	56.897	20.7059	106.724
Ndufa4l2	ENSMUSG00000040280	407790	EPI	0.1099	0.2741	0.1522	0.1148	0.1918	0.048	0.0616	24.3947	6.4577	8.2549	10.1863	28.3416
Prdx2	ENSMUSG00000005161	21672	EPI	32.9279	74.2549	21.2438	79.9667	54.0652	186.749	233.206	270.776	231.636	329.642	336.964	232.498
Rpl29	ENSMUSG00000048758	19944	EPI	786.737	1055.49	81.1395	42.8401	30.4743	1661.68	1144.48	1591.74	1787.9	1308.07	2209.18	508.339
Kank3	ENSMUSG00000042099	80880	EPI	1.3698	2.0934	17.8385	3.2486	0.0225	3.9309	17.8772	39.8272	10.2402	6.3072	8.8586	10.8569
Tcea3	ENSMUSG00000001604	21401	EPI	0.1292	1.8176	16.9375	7.9215	10.0576	7.0217	12.2695	114.269	37.0554	90.4469	18.4126	24.4874
Sfxn1	ENSMUSG00000021474	14057	EPI	13.6729	15.9031	1.1473	0.6724	0.4731	22.1765	38.829	48.4488	29.4814	35.8971	32.8676	76.1966
Far1	ENSMUSG00000030759	67420	EPI	0.1209	3.1093	0.7576	0.6339	7.0244	3.5968	15.7657	35.11	17.3356	10.4357	8.622	37.1226
Crocc	ENSMUSG00000040860	230872	EPI	0.8968	2.1068	1.0702	1.876	2.2009	4.5601	23.9308	2.8424	49.1879	13.206	19.1882	9.2252
Ace	ENSMUSG00000020681	11421	EPI	0.1993	0.1453	0.0369	0.6326	0.3725	0.3523	3.6171	28.4494	2.9779	0.2328	0.391	0.1758
Upp1	ENSMUSG00000020407	22271	ICM	1.3595	0.1312	0.0341	464.233	284.1	761.363	373.021	217.277	629.136	17.9328	2.873	44.8432
Aqp8	ENSMUSG00000030762	11833	ICM	0	0	0	108.721	12.1222	34.1028	0	0.0185	18.9749	0	0.0421	0.2888
Gjb5	ENSMUSG00000042357	14622	ICM	0.0177	3.1792	0.2023	247.707	258.822	338.548	26.1739	0.0116	84.9291	1.5777	2.4132	0.0088
Tpp1	ENSMUSG00000030894	12751	ICM	0.0913	0.0887	0.0643	39.8762	35.4711	62.6664	25.4163	15.5076	10.45	20.895	13.247	16.7594
Fos	ENSMUSG00000021250	14281	ICM	0.0647	0.0117	0	32.3292	23.363	10.0915	6.6741	1.6261	5.4578	0.0077	0	0.0064
Ildr1	ENSMUSG00000022900	106347	ICM	0.0543	0.0647	0.0162	28.188	42.8183	31.2816	25.5794	0.6178	1.082	1.0359	2.0461	1.4753
Fhod1	ENSMUSG00000014778	234686	ICM	0.0806	0.7696	0.0404	52.8987	94.7658	30.6391	1.649	4.8638	13.1345	6.8979	12.2374	5.5364
Junb	ENSMUSG00000052837	16477	ICM	0.1429	0.1269	1.2082	93.0342	70.5207	44.5086	71.8098	7.1553	35.3724	2.2399	5.8095	0.9852
Gjb4	ENSMUSG00000046623	14621	ICM	0	0	0	29.8037	16.1773	17.4114	15.9804	0	3.5323	0.0126	0	0.0313
Slc25a1	ENSMUSG00000003528	13358	ICM	0.0577	0.0107	1.2701	59.1948	25.9786	57.8472	21.0711	45.7442	31.7482	28.5333	25.2845	15.122
5730469M10Rik	ENSMUSG00000021792	70564	ICM	0.0095	0.0108	0.018	7.6665	14.798	7.5696	0.0905	0.0318	5.6286	10.1832	7.5754	8.4419
Glrx	ENSMUSG00000021591	93692	ICM	1.7348	3.4848	3.6965	99.6179	180.503	328.864	86.7435	78.2605	67.4119	13.2962	16.0323	31.3398
Gpx2	ENSMUSG00000042808	NA	ICM	3.819	1.8851	1.9872	52.3105	49.1027	230.03	20.1368	35.8953	23.1283	24.4842	18.2531	43.171
Mgat4b	ENSMUSG00000036620	103534	ICM	2.2493	0.0925	0.1292	67.5567	49.1718	38.2519	30.0433	11.5673	22.0392	4.5796	8.8638	14.4474
Shisa5	ENSMUSG00000025647	66940	ICM	0.3286	0.3205	0.2506	24.6263	37.933	29.4	22.6591	3.8445	24.6251	1.9389	5.9724	1.7999
Gm10800	ENSMUSG00000075014	NA	ICM	0.6073	2.0662	0.6643	126.386	231.424	2.9998	4.1213	107.864	20.2521	26.2196	43.1823	4.9115
Cpt2	ENSMUSG00000028607	12896	ICM	0.8838	0.0085	0.2177	20.9382	47.7279	37.2512	11.745	1.5036	3.9837	16.6807	25.6542	15.345
Fgf10	ENSMUSG00000021732	14165	ICM	0.0537	0.0154	0.6566	18.7117	44.5581	31.4781	0.4424	4.0695	2.8823	0.0445	0.0663	0.4113
Uhrf1	ENSMUSG00000001228	18140	ICM	3.3869	0.1573	0.9297	66.0043	78.6795	27.121	21.9862	29.0842	29.2219	29.2207	22.3166	39.1404
Serpina3m	ENSMUSG00000079012	20717	ICM	0.0195	0	0	6.9318	70.9101	11.6483	6.9312	4.2655	2.2912	3.1499	4.8863	0.4315
Ephb3	ENSMUSG00000005958	13845	ICM	5.1137	0.3039	15.0248	158.31	115.587	65.7658	12.4275	21.0691	4.1437	14.5341	13.3536	9.7995
Tuba4a	ENSMUSG00000026202	22145	ICM	5.4846	3.463	24.3396	180.224	168.72	258.102	76.2123	94.4415	114.599	59.4275	42.2029	61.1801
Zyx	ENSMUSG00000029860	22793	ICM	7.8779	6.5667	18.3431	145.415	300.372	132.768	52.1938	100.839	76.3802	99.3529	69.0308	34.3386
Tex19.2	ENSMUSG00000039337	70956	ICM	0.123	2.9536	2.6649	40.4215	47.9138	152.337	11.4113	7.8833	16.1325	0.6143	4.4935	7.5382
St3gal4	ENSMUSG00000032038	20443	ICM	0.0546	0.0448	0	17.1566	5.6824	12.8653	9.6949	5.5281	25.589	2.7815	1.2325	4.897
Gstp1	ENSMUSG00000060803	14870	ICM	17.7825	47.4199	16.6204	226.253	422.998	583.236	157.355	228.427	194.207	365.419	234.85	158.289
Zc3hav1	ENSMUSG00000029826	78781	ICM	2.5113	6.865	6.6364	80.3385	102.587	112.908	58.8197	15.8258	18.7618	0.686	0.8518	5.678
Fscn1	ENSMUSG00000029581	14086	ICM	24.7279	16.7332	8.3223	163.158	182.772	56.454	63.7928	111.461	60.5583	95.5276	94.4015	78.4228
Casp7	ENSMUSG00000025076	12369	ICM	0.0951	0.0334	0.0227	8.9414	39.1538	15.3151	1.8577	0.1341	0.7936	2.4621	0.5058	2.9077
Zdhhc12	ENSMUSG00000015335	66220	ICM	13.7813	6.8768	10.9736	154.26	124.513	94.2329	63.4577	73.788	54.0149	81.2305	92.1191	40.0459
Pdgfra	ENSMUSG00000029231	18595	ICM	0.0894	0.0419	4.7632	55.8579	69.6409	48.2225	0.0454	0.0315	0.5003	0.8079	0.2541	0.0333
Hist1h1c	ENSMUSG00000036181	50708	ICM	0.0402	0.03	0.0714	6.4601	6.6736	17.6772	0	0.048	0.0521	3.3564	1.9792	2.211
Cldn3	ENSMUSG00000070473	12739	ICM	0.0477	0	0	8.3161	44.5121	0.4837	0.2641	16.0982	4.4054	28.133	13.0674	2.9336
Pmepa1	ENSMUSG00000038400	65112	ICM	0.9401	0.9697	1.2828	29.7315	37.2407	5.1272	5.711	4.1795	10.9026	2.6677	4.2684	12.4012
Gstp2	ENSMUSG00000038155	14869	ICM	6.3235	13.0432	45.6216	282.079	576.663	310.394	160.576	176.903	59.6603	60.8144	72.3392	34.9244
Chpf	ENSMUSG00000032997	74241	ICM	0.1289	0.0419	15.3582	59.6884	36.1842	102.512	33.1005	43.824	80.3025	35.1138	52.2358	10.5886
Tuba1c	ENSMUSG00000043091	22146	ICM	38.5363	68.2444	57.5146	145.304	333.94	758.74	129.949	97.3771	195.053	245.763	212.022	165.869
Arpc1b	ENSMUSG00000029622	11867	ICM	65.4477	8.0158	24.6384	217.891	253.703	226.755	127.521	71.2138	125.195	22.0283	15.2321	20.4454
Tmem150a	ENSMUSG00000055912	232086	ICM	8.3848	6.1336	0.1034	36.3114	56.4873	77.1875	14.0086	12.1158	10.3635	26.4558	18.5449	25.5917
Pald1	ENSMUSG00000020092	27355	ICM	6.4052	1.3966	2.1501	56.3084	50.023	37.3197	40.8804	15.0386	48.5516	54.0203	47.5459	32.1092
Rnf130	ENSMUSG00000020376	59044	ICM	15.5094	7.6588	8.6008	242.346	134.019	166.763	5.6665	28.2043	23.8918	19.436	17.3794	40.3985
Rhou	ENSMUSG00000039960	69581	ICM	0.3136	0.131	0.107	26.746	14.723	12.5612	0.9456	5.5097	0.3639	4.0996	3.1194	3.8838
Tes	ENSMUSG00000029552	21753	ICM	19.8819	8.8524	9.4333	87.7728	123.257	289.02	48.5545	13.6244	40.4153	14.705	8.6739	12.1131
Gm4737	ENSMUSG00000048087	269378	ICM	10.6203	3.3197	14.8725	82.6757	106.056	153.615	63.404	42.31	65.3694	44.9374	75.3116	51.5141
Egfl7	ENSMUSG00000026921	353156	ICM	0.1598	2.2945	5.412	48.5618	37.8551	18.3196	14.6412	38.5599	39.5075	30.6276	40.6608	13.7835
Gjb3	ENSMUSG00000042367	14620	ICM	59.817	108.541	123.894	458.377	406.312	661.959	249.938	2.3427	90.6143	1.3746	6.9808	3.2656
Mvk	ENSMUSG00000041939	17855	ICM	4.477	4.1337	0.3069	37.4641	20.4529	56.1856	10.743	20.4345	27.1308	12.9632	14.1385	18.5019
Sh3bp1	ENSMUSG00000022436	20401	ICM	0.906	0.4165	7.5234	69.4901	79.7915	12.9879	14.1945	0.0669	4.5575	8.2786	10.526	10.0528
Vstm5	ENSMUSG00000031937	69137	ICM	0.0426	0	0	22.2963	7.1437	8.0804	3.0592	0	0.1232	0	3.063	0.2396
Elovl7	ENSMUSG00000021696	74559	ICM	0.5742	1.5723	0.4303	27.1288	16.4965	43.3031	5.6616	3.1751	0.6246	2.15	0.3571	3.0831
Msx2	ENSMUSG00000021469	17702	ICM	0.1003	0.1301	0.0435	8.3942	40.955	5.6417	0	0.042	0.4126	0.0582	0.0296	0.0283
Fabp5	ENSMUSG00000027533	16592	ICM	0.2146	7.3869	25.1266	121.504	95.5154	140.426	48.3038	11.0967	7.4458	30.8775	30.6665	29.3319
Hnf4a	ENSMUSG00000017950	15378	ICM	0.4494	0.3851	0.0349	35.6602	13.7538	6.1734	1.6795	0.3587	0.1424	0.7999	0.022	0.125
Saa3	ENSMUSG00000040026	20210	ICM	0.1719	0.052	0.0437	57.938	6.5326	34.4134	19.647	4.676	107.278	0.5834	0	2.3318
Map3k6	ENSMUSG00000028862	53608	ICM	0.1136	1.4905	0.0271	19.5283	66.1452	13.8418	2.2614	2.0382	10.509	0.0691	0.2088	0.11
Gss	ENSMUSG00000027610	14854	ICM	11.4459	10.9137	60.4238	175.647	152.211	195.134	27.8093	17.8586	29.1686	13.0888	12.5145	10.5963
Nckipsd	ENSMUSG00000032598	80987	ICM	0.0568	0.1188	0.5321	25.4202	21.6844	2.7331	7.8698	0.0318	4.631	3.4808	4.8526	2.6708
Aco1	ENSMUSG00000028405	11428	ICM	1.3256	1.6201	17.6036	90.2006	61.3314	138.357	47.9423	28.5882	12.901	17.4211	14.2154	12.8305
St6galnac2	ENSMUSG00000057286	20446	ICM	2.8479	2.6848	2.9866	50.1864	55.5774	112.873	8.5102	1.3774	12.0593	4.9092	7.1619	6.2845
Gstm7	ENSMUSG00000004035	68312	ICM	0.0392	0	0.0139	11.7802	3.4468	24.7112	0.9228	0	1.4813	1.612	1.9583	0.0323
Pnliprp2	ENSMUSG00000025091	18947	ICM	1.2968	0	5.302	67.5814	142.23	30.7485	2.2915	0	0.0092	0.6383	0	0.0332
Stat6	ENSMUSG00000002147	20852	ICM	0.7386	0.3564	0.3066	22.0423	25.1164	12.7747	12.958	9.7771	5.4019	14.7004	13.6391	11.9088
AY036118	ENSMUSG00000045999	NA	ICM	63.844	98.6939	603.072	1991.46	1783.96	479.198	136.648	622.11	550.589	266.212	564.926	184.896
Plin2	ENSMUSG00000028494	11520	ICM	3.2634	11.8368	28.98	148.231	128.085	117.414	7.8627	9.3855	18.8633	4.3699	6.3127	5.4487
Lama5	ENSMUSG00000015647	16776	ICM	3.9896	1.7025	34.5817	197.274	144.72	54.8855	33.1938	18.2759	28.4198	46.0836	34.1414	49.979
Nfatc4	ENSMUSG00000023411	73181	ICM	0.229	0.1272	0.3506	5.605	19.9935	11.4744	6.554	3.0126	2.4013	11.1423	15.8752	7.5776
BC053393	ENSMUSG00000046974	407814	ICM	0	0.0137	0.1933	58.7118	12.2476	5.3083	0	0	0.013	0	0.0209	0.0081
Bcl3	ENSMUSG00000053175	12051	ICM	0.0572	3.6726	9.617	64.177	103.415	56.6284	33.5347	8.3943	10.0136	2.5894	0.2605	0.8166
Myod1	ENSMUSG00000009471	17927	ICM	0.0362	0.0208	0.3269	18.673	40.147	17.3368	0	0.0165	0.0322	0.0171	0.1531	0.0273
Add3	ENSMUSG00000025026	27360	ICM	0.1074	0.9468	1.1368	10.753	21.4902	25.9696	6.2209	1.5079	12.8678	4.5412	7.3066	9.7131
Jak3	ENSMUSG00000031805	16453	ICM	0.5909	2.2781	1.3434	31.4259	13.0722	20.6022	16.5902	3.6173	15.4439	0.9654	1.467	0.6541
Ccbl2	ENSMUSG00000040213	229905	ICM	0.1669	6.2779	3.0198	52.4216	7.6954	66.4831	27.586	14.2855	20.8819	3.2715	1.6887	2.5002
Sgpl1	ENSMUSG00000020097	20397	ICM	9.7208	3.1301	10.2975	52.8837	73.3581	66.5061	37.1286	21.3994	46.1725	18.611	15.9686	12.6559
Fbxw5	ENSMUSG00000015095	30839	ICM	2.2493	0.7028	0.7431	13.5226	26.9825	16.5721	10.2244	13.3408	16.7352	18.0749	25.669	16.9063
Cryge	ENSMUSG00000070870	12968	ICM	3.4089	3.4781	0	75.3792	48.2735	153.276	40.7264	5.4006	23.7009	0.0756	0.5324	0
Eomes	ENSMUSG00000032446	13813	ICM	1.1846	0.0572	0.3922	7.5841	26.1694	20.9188	5.4868	4.0738	0.0724	8.088	3.3082	17.266
Tpsg1	ENSMUSG00000033200	26945	ICM	0.0391	0	0	11.8837	25.7081	13.4598	2.1669	0.0206	0.0239	0.0102	0.0302	0.0197
Oaf	ENSMUSG00000032014	102644	ICM	0.3182	0.0439	0.0335	26.1778	11.1534	2.096	0.0237	0.11	0.0857	2.9251	1.682	3.5035
Sdc4	ENSMUSG00000017009	20971	ICM	11.8481	6.0671	99.4551	223.819	180.155	73.4306	22.2101	11.6925	19.8052	12.7523	16.1757	9.7637
Ly6g6e	ENSMUSG00000013766	70274	ICM	9.8456	15.6604	11.1422	81.0143	48.34	247.236	14.2862	0.0227	6.0751	0	0	0.0314
Acaa2	ENSMUSG00000036880	52538	ICM	3.1198	7.6875	34.6314	154.761	105.41	141.392	103.917	85.5301	64.2404	5.0942	19.708	9.0371
Agtrap	ENSMUSG00000029007	11610	ICM	20.9618	32.7113	29.3798	125.708	188.87	197.364	74.5636	51.7221	71.515	35.6759	26.2437	22.1211
Spg20	ENSMUSG00000036580	229285	ICM	1.2193	2.7226	2.244	48.0875	34.615	40.7561	14.3849	3.8676	5.2225	4.6946	3.5063	10.5157
Polg	ENSMUSG00000039176	18975	ICM	4.2464	3.0624	3.5833	39.9015	37.6621	29.4274	17.2258	13.1114	6.7267	17.2174	17.8464	12.7367
Tyro3	ENSMUSG00000027298	22174	ICM	6.8249	8.2976	11.1706	123.036	57.5116	74.1606	22.3984	17.7369	36.3532	40.0605	31.996	20.0813
Ankrd33b	ENSMUSG00000022237	67434	ICM	1.2996	0.134	0.1315	19.2399	11.6354	5.1692	8.5387	5.0741	2.3879	0.3558	0.0929	0.6448
Mgmt	ENSMUSG00000054612	17314	ICM	0.0698	0	0.9548	16.813	27.2327	3.7487	10.4117	7.4161	6.798	6.6334	19.7273	0.4588
Srebf1	ENSMUSG00000020538	20787	ICM	10.2225	5.4074	7.6562	43.661	52.076	76.5441	10.8567	30.5785	26.8832	61.2169	30.7863	25.649
Wbp1	ENSMUSG00000030035	22377	ICM	2.0004	2.5882	2.1421	15.3914	26.0083	52.3067	16.705	6.9446	22.2205	32.1338	23.683	23.9155
Pmvk	ENSMUSG00000027952	68603	ICM	9.9851	12.1839	57.6556	101.962	98.4975	295.135	29.3468	40.7943	17.4636	39.5833	55.8373	33.0762
Serpinb6a	ENSMUSG00000060147	20719	ICM	14.9023	16.186	34.9092	149.067	158.793	127.845	44.0732	23.3764	127.133	19.1882	33.2474	38.0856
Rabl6	ENSMUSG00000015087	227624	ICM	5.9699	3.717	18.6479	46.4079	87.8373	107.084	27.482	27.2976	14.7277	38.6773	55.8415	27.7235
Ggt1	ENSMUSG00000006345	14598	ICM	6.7095	1.8014	3.9149	34.1727	72.4375	71.4571	5.4021	3.1563	0.4099	1.7003	0.8645	0.0687
Wnt6	ENSMUSG00000033227	22420	ICM	0.1365	0.3958	1.1424	82.4929	19.6326	5.2086	0.5239	0.0483	0.0628	0.018	0.0231	0.2168
Vars	ENSMUSG00000007029	22321	ICM	32.2428	43.892	74.0668	283.75	290.956	214.926	139.158	154.891	242.329	192.927	211.189	124.344
Ly6a	ENSMUSG00000075602	110454	ICM	278.918	27.9629	387.509	1284.45	2106.92	241.214	83.6382	3.1167	0.0177	0	0.3548	0
Slc38a4	ENSMUSG00000022464	69354	ICM	1.2974	1.358	14.0163	70.7662	68.4065	38.6921	4.1115	8.4574	2.5671	6.2351	7.0815	8.8656
Gm6166	ENSMUSG00000074280	NA	ICM	0.6904	2.4977	45.7622	212.875	211.256	189.329	46.7366	10.3675	14.7129	28.8015	18.2789	43.6538
Fdxr	ENSMUSG00000018861	14149	ICM	1.6034	0.0574	4.1507	25.2103	23.3444	22.9789	6.9776	11.2003	7.9641	15.4612	10.7962	2.4799
Gsc	ENSMUSG00000021095	14836	ICM	11.7718	4.1636	0.0729	153.327	86.9937	45.9841	5.1834	4.0304	0.0762	0.3067	0.0719	4.1992
C77370	ENSMUSG00000046449	245555	ICM	3.719	8.1413	3.2074	71.6406	44.3651	62.2154	4.7624	6.6727	0.987	1.1361	0.4673	1.9532
Eif2ak4	ENSMUSG00000005102	27103	ICM	0.8332	1.4581	0.1172	15.263	22.7653	11.7921	7.9602	16.5924	1.7515	14.7436	5.1366	11.1233
Cd109	ENSMUSG00000046186	235505	ICM	0.1085	0.0954	0.0379	6.4315	0.1039	24.2484	0.1001	0.131	0.8727	0.048	0.0735	0.5578
Ptgfrn	ENSMUSG00000027864	19221	ICM	3.1698	0.701	6.6324	35.7127	36.0723	26.5145	13.0979	5.4473	11.9365	14.6514	10.0435	13.2743
2610528J11Rik	ENSMUSG00000028536	66451	ICM	6.3684	21.4495	5.8195	76.8723	149.802	116.77	14.7223	4.7276	11.307	18.1116	14.5075	7.4335
Nuak1	ENSMUSG00000020032	77976	ICM	0.1129	0.1403	2.4784	38.1242	23.0744	20.4171	1.6154	0.0499	8.4467	0.8615	0.0191	0.0414
Agpat6	ENSMUSG00000031545	102247	ICM	7.0257	6.8367	11.3179	53.2922	109.113	51.2217	45.206	36.5181	33.3352	44.3862	50.3637	27.5254
Blvrb	ENSMUSG00000040466	233016	ICM	18.5256	9.411	22.9005	52.2803	149.617	143.826	37.2189	33.3964	59.0169	82.6145	56.8095	92.8451
Anxa6	ENSMUSG00000018340	11749	ICM	3.6425	0.5739	0.203	17.5963	15.7791	22.0754	2.1257	13.5364	11.1213	6.5818	13.8137	5.6712
Shf	ENSMUSG00000033256	435684	ICM	0.1577	0.0786	1.5191	18.6075	23.0349	5.3749	3.0154	7.9039	6.6313	0.4107	1.9559	1.5645
Bcl9l	ENSMUSG00000063382	80288	ICM	1.0013	0.3458	2.4722	15.2587	23.7944	11.9116	4.649	0.9037	4.8942	7.5826	9.5582	4.5598
1600029D21Rik	ENSMUSG00000032068	76509	ICM	0.068	0.3801	2.8131	10.6939	19.785	45.638	17.1544	11.8955	6.9779	0.6437	0.0259	0.2803
2810002N01Rik	ENSMUSG00000037787	68020	ICM	1.8343	2.8337	2.341	19.462	26.6409	22.3561	18.5018	14.1569	13.9327	11.0534	17.0807	13.3261
Fuca1	ENSMUSG00000028673	71665	ICM	2.5194	1.647	5.848	24.9261	29.0314	49.639	14.9176	5.078	6.4648	10.1831	10.8427	6.8132
Ube2a	ENSMUSG00000016308	22209	ICM	50.8169	102.081	105.399	282.376	217.304	418.696	285.607	88.8049	118.224	107.006	32.4593	90.6568
Wfs1	ENSMUSG00000039474	22393	ICM	1.6191	0.054	0.018	10.4997	16.1129	9.2356	4.3419	3.7898	3.8658	9.8291	7.6924	2.9222
Sri	ENSMUSG00000003161	109552	ICM	0.1988	0.486	2.3177	24.9766	24.8602	11.5157	5.0204	0.3185	0.136	2.6516	7.0743	3.4092
Abcd4	ENSMUSG00000021240	19300	ICM	10.6542	1.6466	6.4763	33.4789	37.0934	66.743	4.2659	13.1248	9.6456	20.005	28.6055	25.7378
Panx1	ENSMUSG00000031934	55991	ICM	0.5063	4.3895	0.0095	9.2047	35.2831	28.225	2.4515	0.1667	12.9555	11.2623	6.1518	3.0836
Fastk	ENSMUSG00000028959	66587	ICM	10.1731	13.2102	39.0247	105.8	188.155	49.8582	54.7556	23.123	29.0656	47.754	56.0337	36.8777
Slc25a39	ENSMUSG00000018677	68066	ICM	63.1049	89.6608	179.244	229.794	278.663	512.786	191.079	192.696	229.026	177.356	258.868	125.408
Khdc3	ENSMUSG00000092622	66991	ICM	23.0579	141.461	1166.02	1223.84	1087.03	708.992	197.166	111.669	282.072	0.0689	0.0113	0.0776
Fzd5	ENSMUSG00000045005	14367	ICM	2.206	0.2863	14.0522	44.3996	35.2831	63.6923	16.26	6.5015	58.288	7.6521	1.9098	5.1712
Ralb	ENSMUSG00000004451	64143	ICM	3.0051	2.4966	4.9155	39.0614	59.3087	19.6912	1.1711	2.7434	1.4301	2.1554	3.4676	3.5399
Fbxo2	ENSMUSG00000041556	230904	ICM	1.0763	0.6174	0	22.385	27.9961	9.7668	0	7.812	3.7629	12.6877	0.0356	8.2433
Lpcat1	ENSMUSG00000021608	210992	ICM	14.5288	21.4214	19.6298	72.1389	94.0188	90.3153	69.6277	17.3741	85.1291	23.0336	23.5482	27.4391
Sqstm1	ENSMUSG00000015837	18412	ICM	18.3446	19.3483	22.7981	67.6669	106.906	106.841	26.7052	14.0538	20.6117	21.3097	29.8221	21.6734
Rnd3	ENSMUSG00000017144	74194	ICM	6.1088	7.4406	5.546	29.8421	67.2326	53.6626	4.3751	3.3725	19.1763	13.9204	4.3103	6.1775
Plin3	ENSMUSG00000024197	66905	ICM	14.4613	22.5657	5.3325	54.108	85.6825	105.226	16.4916	16.9733	43.9336	33.5402	22.7842	27.4396
Epha4	ENSMUSG00000026235	13838	ICM	0.1882	7.4463	1.5156	27.3989	31.8885	35.497	4.0187	4.1822	11.3121	0.7278	0.2037	0.7243
Hmgn5	ENSMUSG00000031245	50887	ICM	6.5046	4.0799	8.2864	50.1513	41.0304	88.2348	4.6547	14.3161	2.9425	2.9471	4.9214	11.2618
Mov10	ENSMUSG00000002227	17454	ICM	15.0225	9.4554	8.9023	83.4761	110.047	19.6167	18.1925	12.207	25.5803	3.5525	2.3349	16.0846
Nlrp4c	ENSMUSG00000034690	83564	ICM	2.4492	1.0138	0.0557	21.4241	6.5941	32.3045	19.2785	8.1242	7.7355	6.4948	3.1086	2.8793
Hist1h1b	ENSMUSG00000058773	56702	ICM	0.0452	0.0518	0.034	25.3481	0	10.2465	6.1573	0.0822	2.4095	4.9796	1.5604	1.3614
Amdhd2	ENSMUSG00000036820	245847	ICM	10.6985	5.1398	23.4197	67.1906	84.6251	68.5784	45.8058	15.9629	19.4365	22.7934	34.2219	9.9963
Sik1	ENSMUSG00000024042	17691	ICM	3.1239	2.769	0.9272	48.6631	33.0718	15.736	9.18	5.3999	8.8625	2.6068	1.4769	3.9597
Sdcbp2	ENSMUSG00000027456	228765	ICM	0	1.9357	0.6137	4.7834	19.7725	52.436	1.7423	2.2185	0.0107	0.7555	2.9252	1.9212
Ceacam10	ENSMUSG00000054169	26366	ICM	19.5427	0.9924	4.8325	136.547	95.2273	61.6499	32.8115	1.9473	0	0.1727	0.2112	0
Cd2	ENSMUSG00000027863	12481	ICM	0.7959	0.015	0.3978	28.3517	24.9425	5.8945	0	0	0	0.0121	0.1295	0.067
Abcd3	ENSMUSG00000028127	19299	ICM	6.4387	17.7235	5.42	74.1125	116.612	44.3737	40.864	8.9066	33.7263	9.5008	10.9163	9.3427
Usf2	ENSMUSG00000058239	22282	ICM	2.0144	0.9235	8.9698	28.1895	28.2404	26.0945	10.8188	9.801	25.0575	11.0772	24.0299	11.2413
Ckb	ENSMUSG00000001270	12709	ICM	117.925	293.599	1241.01	2921.86	2108.16	1447.11	573.327	111.902	566.977	13.9316	13.2771	12.2052
Coil	ENSMUSG00000033983	12812	ICM	31.3646	36.427	73.835	57.2848	17.8785	621.088	143.689	57.882	105.044	21.2854	12.8404	22.4819
Epb4.1l1	ENSMUSG00000027624	13821	ICM	2.1923	0.403	5.781	38.8423	41.2659	12.6318	12.0648	1.9596	4.2325	0.5633	1.2882	0.4303
Ubb	ENSMUSG00000019505	22187	ICM	310.827	519.035	385.656	1157.46	713.839	1750.85	895.38	829.803	1051.62	700.038	682.666	454.14
Snx17	ENSMUSG00000029146	266781	ICM	2.7991	4.3329	5.9436	26.4622	24.322	37.4247	34.2447	20.8374	20.8534	14.3974	25.9112	17.0597
Diap1	ENSMUSG00000024456	13367	ICM	8.4657	4.7945	26.8413	62.9163	96.9432	22.283	28.8453	9.7418	13.9705	25.6833	29.0133	28.4452
Pvrl1	ENSMUSG00000032012	58235	ICM	2.7601	0.9542	30.989	158.072	104.237	33.3103	11.1697	3.8528	16.3281	23.2089	17.2012	13.5761
Dennd2c	ENSMUSG00000007379	329727	ICM	1.2546	5.1357	0.2229	8.7046	22.5207	26.0619	13.9079	9.0232	4.3793	5.6741	3.7815	6.1396
Lama3	ENSMUSG00000024421	16774	ICM	0.0859	0.2849	3.221	0.1191	0.0558	53.1134	12.633	2.6886	0.0677	2.416	1.3285	1.7511
Tbx15	ENSMUSG00000027868	21384	ICM	0.1688	0.0957	10.0259	26.0164	47.1307	23.5498	0.1419	0.1697	0.0328	0.0566	1.022	0.1205
Sec31a	ENSMUSG00000035325	69162	ICM	6.6384	20.7589	22.0556	74.4569	88.974	56.3741	62.843	56.8689	47.0144	44.3495	50.7645	41.6184
Tmem82	ENSMUSG00000043085	213989	ICM	4.8662	5.9891	1.0037	34.2242	42.6176	27.7316	4.8305	0.2743	15.8512	2.5797	4.1484	0.425
Ppp1r35	ENSMUSG00000029725	69871	ICM	1.2499	4.4951	0.4585	20.9159	29.6106	32.8628	5.1491	5.4599	7.058	26.3369	18.4481	10.8505
Tns1	ENSMUSG00000055322	21961	ICM	0.4238	0.1665	2.3183	26.9465	27.1345	9.3196	3.1118	4.0045	0.7169	2.5757	2.3983	5.5079
Gna14	ENSMUSG00000024697	14675	ICM	2.2292	0.0393	4.4774	37.1544	65.5205	10.6071	0.0221	0.0825	0.0463	0.792	0.0097	0.0208
Actg1	ENSMUSG00000062825	11465	ICM	71.7127	63.0929	436.628	308.55	494.046	1008.34	439.182	277.16	409.586	341.916	234.821	273.245
BC003266	ENSMUSG00000042380	80284	ICM	15.658	31.4747	43.7913	107.892	154.545	164.487	94.75	84.57	75.6261	79.4641	118.45	52.2642
1810019J16Rik	ENSMUSG00000037600	69073	ICM	1.2266	7.2965	0.0083	14.4851	24.9552	20.6962	11.6488	0.3035	12.9741	14.4988	17.4054	10.3869
Idh2	ENSMUSG00000030541	269951	ICM	37.8972	13.0829	25.4469	71.9613	111.832	114.719	88.6414	31.9772	46.1846	24.2709	41.4465	20.1863
Man2a1	ENSMUSG00000024085	17158	ICM	0.7118	0.4772	1.5859	9.7947	8.9552	11.4198	0.3217	0.4522	7.4653	4.3127	6.9847	8.3281
Coro7	ENSMUSG00000039637	78885	ICM	1.7612	2.3196	1.1434	9.0067	41.6939	8.1703	8.2642	5.8272	5.7552	12.2549	13.0955	16.3045
Arl8a	ENSMUSG00000026426	68724	ICM	0.5691	2.1155	0.6056	13.9796	12.8058	5.8112	3.7533	1.3239	0.0977	4.6608	3.5866	7.2775
Irf3	ENSMUSG00000003184	54131	ICM	0.8337	13.432	13.5161	42.3171	41.7383	60.854	46.45	18.8759	30.6786	28.5607	38.7934	26.0807
AC242409.1	ENSMUSG00000095280	NA	ICM	0.0646	0.0898	0	8.7596	21.999	0.1656	0.8657	6.0843	3.0098	2.3618	5.0991	0.4288
Sema6c	ENSMUSG00000038777	20360	ICM	0.8129	0.8551	0.2778	18.9799	25.1107	1.4095	2.9168	0.7735	0.2837	1.8615	2.189	2.1448
Pvrl2	ENSMUSG00000062300	19294	ICM	2.0732	9.6189	50.6443	98.0568	99.0725	57.0138	24.4379	60.5166	51.6868	57.7525	106.358	28.7631
Ppap2c	ENSMUSG00000052151	50784	ICM	5.085	9.6751	11.6304	41.6983	106.907	61.7203	2.3783	30.1512	5.8361	28.1562	22.4379	23.4107
Ptprn	ENSMUSG00000026204	19275	ICM	0.3397	1.5612	1.3426	4.5064	50.9354	12.3221	0.0454	0.0315	0.0364	2.8193	0.0164	3.8131
D10Jhu81e	ENSMUSG00000053329	28295	ICM	0.0446	1.0543	6.0782	12.0452	37.6137	24.2961	22.104	21.5662	13.8469	14.5999	16.2015	9.2838
Zfp64	ENSMUSG00000027551	22722	ICM	4.2843	4.0677	7.5559	29.8443	38.5947	19.7597	17.5111	7.9774	45.6494	25.7966	26.2317	26.7875
Pdia4	ENSMUSG00000025823	12304	ICM	18.4026	1.9012	3.4159	38.2503	49.2648	3.4919	13.6936	8.7286	9.45	37.608	8.7098	28.258
Cep164	ENSMUSG00000043987	214552	ICM	3.7811	2.2017	11.3484	43.9642	51.4616	21.2978	31.7308	5.3321	9.785	21.5706	28.2638	16.3322
Hoxb13	ENSMUSG00000049604	15408	ICM	0.0322	0.8568	0.0307	22.7836	17.2248	5.8466	0.0256	0.0361	0.0321	0.0098	0.0663	0.5341
Lgals9	ENSMUSG00000001123	16859	ICM	10.778	15.1873	14.2848	113.99	70.8108	134.26	23.4926	10.0966	2.4867	2.1118	1.9444	1.2253
Epha7	ENSMUSG00000028289	13841	ICM	1.2415	0.1086	0.1301	18.6486	12.0474	2.8744	0.3524	0.4513	0.1276	0.9467	0.152	1.276
Rab11fip4	ENSMUSG00000017639	268451	ICM	8.8667	5.1331	14.0672	30.5839	43.9841	31.1296	15.8136	9.3953	20.5006	41.5699	40.4864	34.8952
Erp29	ENSMUSG00000029616	67397	ICM	23.1091	35.7734	107.329	147.089	180.932	202.762	56.1513	56.8703	146.645	91.4536	83.5444	73.4492
Elovl1	ENSMUSG00000006390	54325	ICM	3.1899	2.7914	3.3874	18.8188	30.4446	10.5295	4.0216	11.7162	9.9356	9.2993	7.1967	2.353
AC127583.1	ENSMUSG00000097848	NA	ICM	0.0728	0.9908	0.0129	29.0341	3.8741	15.7581	1.715	2.2014	0.0377	0	0	0.05
BC048679	ENSMUSG00000061877	210321	ICM	16.8838	62.8743	44.4789	196.964	280.444	250.255	0	0	24.6447	0.0352	0	0
Cap1	ENSMUSG00000028656	12331	ICM	1.9981	17.5024	76.338	181.275	152.241	87.5541	49.7991	23.1441	72.7618	31.1874	71.7787	27.4299
Prep	ENSMUSG00000019849	19072	ICM	8.8942	14.9751	38.6743	176.702	79.2744	78.3587	9.6842	7.6773	25.081	18.3886	9.7876	14.5731
Mib2	ENSMUSG00000029060	76580	ICM	3.5166	1.6405	26.3434	74.0573	39.9441	68.3957	64.9953	27.5078	35.9874	6.2788	6.6826	4.1181
Scmh1	ENSMUSG00000000085	29871	ICM	0.9401	18.7326	5.3738	35.1622	37.0829	48.0485	22.9849	18.9054	12.3229	6.7835	10.3918	3.1762
Ly6c1	ENSMUSG00000079018	17067	ICM	0.5822	0.0814	0.6981	61.9716	8.3157	11.9791	1.1998	0	0	0	0.1477	0.02
Actr1b	ENSMUSG00000037351	226977	ICM	8.4485	7.2216	42.2163	72.2534	99.0373	85.9113	49.6726	19.7401	54.4732	62.4175	54.7299	55.0126
Chga	ENSMUSG00000021194	12652	ICM	2.4541	6.0844	6.9271	34.652	55.5309	38.2879	10.8018	1.8769	20.3279	2.5378	1.737	0.6823
Erf	ENSMUSG00000040857	13875	ICM	1.914	4.4728	25.2877	83.405	51.735	14.1635	22.58	12.4738	16.0329	4.4592	9.7925	1.8052
Usf1	ENSMUSG00000026641	22278	ICM	19.3978	8.8442	82.4594	122.731	168.412	18.9256	36.638	6.1118	7.2245	70.3936	58.1224	95.3429
Atp13a2	ENSMUSG00000036622	74772	ICM	0.1931	0.6767	7.3327	16.6279	47.9994	5.4216	5.5814	8.8498	15.8882	9.326	12.2968	7.5632
Cdyl2	ENSMUSG00000031758	75796	ICM	13.8064	8.5508	3.9253	28.8251	41.2279	88.4643	28.6611	8.6158	17.1391	1.3403	3.3025	1.278
Pus1	ENSMUSG00000029507	56361	ICM	30.7897	3.0326	20.8737	98.6363	63.7605	61.619	52.6068	23.826	55.9551	40.3286	41.3189	36.7342
Map4k4	ENSMUSG00000026074	26921	ICM	10.8239	5.8543	24.3592	61.9636	45.3219	73.5994	26.2483	34.3843	74.4344	42.8318	39.612	45.0452
Coasy	ENSMUSG00000001755	71743	ICM	5.5108	3.2597	15.4428	41.9319	44.4966	55.2853	24.104	14.7434	7.2963	19.8074	19.6193	12.74
Grina	ENSMUSG00000022564	66168	ICM	4.0195	7.4363	5.7223	37.5321	21.0801	30.2564	6.343	13.9906	32.4054	22.2285	16.838	23.3332
Nudt8	ENSMUSG00000024869	66387	ICM	1.625	1.3084	1.5455	13.598	15.1081	4.933	5.3692	1.7109	1.2174	13.3384	7.704	8.7462
Trmu	ENSMUSG00000022386	72026	ICM	3.446	1.3341	0.0157	4.6071	22.2552	5.0401	7.0856	1.5364	7.3703	7.9973	10.7664	8.9812
Psmb9	ENSMUSG00000096727	16912	ICM	0.0502	0.0842	0.8113	16.5077	7.5853	12.6422	0.0197	0.02	0.026	3.4238	1.7507	3.0146
Vasp	ENSMUSG00000030403	22323	ICM	3.2943	5.8141	19.3635	39.7543	59.0712	36.1519	34.5205	15.7903	21.914	28.3975	29.1196	21.8032
Txndc12	ENSMUSG00000028567	66073	ICM	3.5044	7.0289	45.5484	117.254	84.943	32.5191	10.7667	6.6412	16.9485	9.4988	14.1516	9.4413
Hexa	ENSMUSG00000025232	15211	ICM	15.6402	38.008	175.924	530.33	272.999	184.861	49.9091	38.3467	114.899	25.1079	16.7942	39.5965
B4galt1	ENSMUSG00000028413	14595	ICM	5.8347	8.6378	10.3233	57.7332	39.2174	52.424	6.617	6.3731	23.9965	6.8076	7.457	5.4877
Axin2	ENSMUSG00000000142	12006	ICM	4.3798	1.6879	4.6891	29.6569	19.6359	2.5929	4.5337	5.8626	12.5752	3.1304	1.3357	8.8133
Gas2l1	ENSMUSG00000034201	78926	ICM	6.4368	4.3483	11.7534	47.3342	19.3886	37.78	28.2339	15.2895	11.6577	16.1751	10.1566	12.7327
2200002J24Rik	ENSMUSG00000013083	69147	ICM	0	0	0	18.8273	7.3264	4.98	0.1594	0.0878	0	1.2316	0	0.0882
Xpnpep1	ENSMUSG00000025027	170750	ICM	56.1449	71.6079	100.013	250.007	262.857	225.286	90.861	36.6765	118.756	47.2017	71.7826	79.775
Fbp1	ENSMUSG00000069805	14121	ICM	0.0362	0.2599	1.0359	14.8289	26.6475	3.0705	2.8562	2.4542	0.017	1.3312	0.0285	0.1733
Csf3r	ENSMUSG00000028859	12986	ICM	19.8638	9.858	57.9563	91.5053	109.898	49.5116	0.0185	0.2288	0.0465	0.0453	0.0755	0
Tat	ENSMUSG00000001670	234724	ICM	21.0268	4.229	7.8445	53.0676	78.8298	55.3118	0.0535	0.1192	0.1302	0.044	0.0473	0.0397
Lgals4	ENSMUSG00000053964	16855	ICM	0.0652	1.2026	144.449	92.5169	110.904	0.009	0.1749	1.048	0.018	0.1082	0.0096	1.1404
Dram1	ENSMUSG00000020057	71712	ICM	1.7243	0.5799	4.5308	12.5502	17.5051	13.008	0	0.0103	0.0116	0	0.0194	0.0069
Trp53i11	ENSMUSG00000068735	277414	ICM	0.3796	2.3931	33.2242	40.2232	51.7637	19.8077	0.0868	0.065	0.0625	6.1191	7.7501	7.2951
Gm2a	ENSMUSG00000000594	14667	ICM	137.584	147.573	339.03	191.725	317.594	65.1238	20.5499	16.7698	1.2796	5.6417	5.9085	5.9901
Xist	ENSMUSG00000086503	NA	ICM	0.2462	29.2907	0.0721	25.9184	70.6358	13.481	0.0905	0.5308	0.1587	13.5689	13.6976	14.6058
Ocln	ENSMUSG00000021638	18260	ICM	8.4981	6.6936	36.8768	22.3171	16.3746	4.778	0.0221	0.0413	0.0579	2.5228	1.0461	2.5127
Plbd1	ENSMUSG00000030214	66857	ICM	10.4256	25.8188	49.8444	105.43	45.891	75.2783	2.1079	0.01	2.1961	0.0149	0.0064	1.0624
Fbxo31	ENSMUSG00000052934	76454	ICM	53.5928	78.6357	144.778	137.021	142.227	79.501	16.0725	16.9264	2.5046	17.6128	29.0007	6.2697
Psap	ENSMUSG00000004207	19156	ICM	102.47	110.448	235.506	231.899	287.352	204.341	45.7639	9.2998	20.2771	12.9603	20.7968	8.7596
Siglecg	ENSMUSG00000030468	243958	ICM	5.2863	6.8502	18.2575	21.8416	24.4834	18.3275	0.0574	0.102	0.063	1.2144	0.405	0.0522
Commd3	ENSMUSG00000051154	12238	ICM	15.7296	4.1983	4.7717	46.2571	37.1853	30.8131	0.0411	2.7239	0.0844	5.4339	11.0449	4.6426
Osr2	ENSMUSG00000022330	107587	ICM	6.7022	7.9752	5.0455	19.9426	36.6328	47.9697	1.6327	0.0339	0.0357	0.3462	0.0193	0.0512
Apoa1	ENSMUSG00000032083	11806	ICM	7.3299	4.578	2.0843	7.6224	46.7675	7.8056	0	0.0338	0	7.1179	1.4549	9.7403
Med24	ENSMUSG00000017210	23989	ICM	8.6088	20.0851	25.6543	31.6499	39.6431	13.9909	0.2679	0.2753	0.7344	8.122	7.982	8.8888
Inpp5d	ENSMUSG00000026288	16331	ICM	14.5288	19.4506	27.3937	42.2362	51.1402	39.9481	12.5021	3.2345	1.1073	0.4131	2.2739	5.6412
Rogdi	ENSMUSG00000022540	66049	ICM	96.5744	81.3136	389.129	551.991	551.54	596.431	49.4911	51.9354	169.667	35.9177	45.1016	41.0796
Zdhhc2	ENSMUSG00000039470	70546	ICM	7.6096	12.953	8.5233	55.3276	26.8653	21.6247	1.0028	0.0924	1.7083	8.088	4.9742	15.7473
Gm12942	ENSMUSG00000070737	100039968	ICM	0.118	0.0125	4.5835	5.8972	12.3524	17.4672	0	0	0.0284	2.7104	0.1454	3.3977
Serinc2	ENSMUSG00000023232	230779	ICM	3.5691	4.0114	3.8504	5.4142	8.0187	20.5605	1.3297	0.1261	0.011	10.0721	10.31	4.8326
5430407P10Rik	ENSMUSG00000045319	227545	ICM	3.1356	14.4182	49.3916	48.8165	58.8087	13.6997	0.1778	6.2873	0.2184	0.9552	0.5488	0.6772
Epb4.1l4b	ENSMUSG00000028434	54357	ICM	27.9988	31.7424	142.407	229.825	230.316	195.567	59.7244	6.4119	14.7262	2.7552	2.4722	5.1322
Acadl	ENSMUSG00000026003	11363	ICM	142.89	42.1346	69.3316	221.501	152.5	190.937	47.3613	4.1832	20.1729	4.965	12.9535	5.3485
Pgd	ENSMUSG00000028961	110208	ICM	100.59	191.125	200.816	345.877	311.409	488.67	140.515	56.8124	93.8836	125.801	141.668	144.818
Akt1	ENSMUSG00000001729	11651	ICM	23.7721	26.8354	51.7269	62.0264	59.2878	121.564	12.8246	5.6084	4.1936	35.8378	21.9076	27.2187
Hip1r	ENSMUSG00000000915	29816	ICM	3.0535	4.18	7.0436	12.006	30.8314	11.5348	0.3519	0.7895	0.5974	3.821	8.369	11.4421
Adam15	ENSMUSG00000028041	11490	ICM	2.5423	15.3964	7.1393	65.517	72.3641	20.3779	0.6243	1.245	6.0368	1.751	4.611	1.4084
Enpep	ENSMUSG00000028024	13809	ICM	0.4769	0.0578	6.3955	18.0534	14.1698	3.8323	0.0217	0.0867	0.0278	0.0709	0.05	0
Shkbp1	ENSMUSG00000089832	192192	ICM	5.2921	11.154	62.8038	59.6983	89.1257	187.4	8.2384	9.907	14.9761	43.5139	55.7973	32.7246
Mfsd1	ENSMUSG00000027775	66868	ICM	94.2987	54.7186	158.005	189.606	278.371	178.765	51.2329	22.3337	41.6952	12.0745	15.0022	43.9324
Rec8	ENSMUSG00000002324	56739	ICM	0.0996	1.7944	5.0187	30.0736	26.6686	5.6713	1.6971	0.0765	0.0482	1.9329	3.1829	1.2611
Gm12790	ENSMUSG00000078626	NA	ICM	5.5737	7.9431	3.8201	1.1986	5.4836	68.3416	0	0	0.0342	0	0.0335	0
Whamm	ENSMUSG00000045795	434204	ICM	2.3677	27.5461	32.7844	50.1243	33.6709	87.9435	16.5645	1.9176	2.9481	2.2554	1.8174	1.9896
Tfcp2l1	ENSMUSG00000026380	81879	ICM	44.7259	45.3046	152.306	289.18	206.782	213.16	84.846	3.3737	42.9676	0.2674	0.5729	0.4415
H2-Bl	ENSMUSG00000073406	14963	ICM	0.6811	0.6818	9.6643	25.7539	23.7518	18.8096	0.1992	0.2338	0.1415	1.9526	2.4032	1.107
Plekhg3	ENSMUSG00000052609	263406	ICM	7.689	17.9197	24.3654	44.5469	29.2637	29.5176	10.6508	0.9103	1.7211	11.2932	8.8716	9.6464
Cd97	ENSMUSG00000002885	26364	ICM	1.0944	2.6306	35.3328	46.7173	52.2763	92.4414	6.9058	2.254	9.2506	0.8028	0.2618	0.5611
AU040320	ENSMUSG00000028830	100317	ICM	8.5736	12.7156	10.0242	14.9405	30.9514	5.0161	0.815	1.373	0.1129	3.1644	6.6248	7.8466
C1ql4	ENSMUSG00000001076	239659	ICM	0.9144	3.1706	18.9762	27.1799	22.7027	11.2046	0.0547	0.0292	0.03	0.6652	0.0241	0.0373
Prcc	ENSMUSG00000004895	94315	ICM	38.9147	20.3604	6.8284	102.505	65.3157	5.7119	24.5542	0.6054	0.1391	16.9242	12.0311	12.0279
Zfyve19	ENSMUSG00000068580	72008	ICM	4.4811	6.3165	11.7127	21.0758	30.2119	15.0774	4.236	0.0106	0.6359	6.4637	7.4819	6.1005
2410076I21Rik	ENSMUSG00000074269	73673	ICM	4.6383	4.8914	21.1706	17.6835	8.9111	2.4722	0	0.2772	0.0242	6.0648	4.2252	1.5513
Gabarapl1	ENSMUSG00000030161	57436	ICM	6.7235	6.9514	24.0082	2.558	5.0192	54.4697	5.0546	0.3744	0.0255	13.7422	16.8502	8.5638
Pfn1	ENSMUSG00000018293	18643	ICM	399.122	313.231	887.591	827.852	1413.56	333.893	524.348	81.329	251.123	687.471	756.165	544.423
Folr2	ENSMUSG00000032725	14276	ICM	6.991	7.9645	0	10.119	0.0186	19.9506	0	0.0489	0	1.7197	3.8107	0.0193
Furin	ENSMUSG00000030530	18550	ICM	2.9131	1.5255	22.395	34.9649	36.9513	8.9609	3.9391	3.1724	2.4005	3.8737	7.7288	3.2327
Tcf23	ENSMUSG00000006642	69852	ICM	2.3177	2.1836	3.4273	22.9337	9.8075	13.2471	2.0287	0.0408	0.0105	0.0172	0	0
Usp43	ENSMUSG00000020905	216835	ICM	3.116	2.5064	19.1918	5.4053	61.822	4.2464	2.4969	0.2166	0.3821	2.8412	0.1162	1.5201
6430704M03Rik	ENSMUSG00000045589	230235	ICM	3.9214	22.8577	6.8889	9.1425	3.4559	23.5465	0.8245	0.22	0.1313	0.1905	0.1609	0.789
Zfand3	ENSMUSG00000044477	21769	ICM	9.5733	32.4502	61.7124	52.6797	103.569	58.9723	19.0781	16.5558	4.5406	10.4725	20.3524	43.8341
Inadl	ENSMUSG00000061859	12695	ICM	0.9658	5.249	4.2476	3.0044	15.1657	19.3694	0.2714	1.0297	0.1304	4.1976	6.7152	4.4357
Snrnp70	ENSMUSG00000063511	20637	ICM	36.0078	32.7096	27.2884	87.0479	116.756	17.3366	26.7968	5.3691	6.3651	48.5314	71.4316	23.5336
Adck5	ENSMUSG00000022550	268822	ICM	9.7719	16.6826	23.1783	56.5005	58.4881	27.8524	3.1671	16.2115	2.6927	29.7924	26.2933	14.3178
Lmo2	ENSMUSG00000032698	16909	ICM	0.1129	0.8859	0.028	22.9192	0.157	8.094	0.0641	0.0924	0.0613	0.0261	0.0387	1.6776
Csk	ENSMUSG00000032312	12988	ICM	10.7394	11.4711	99.7735	107.657	150.206	76.0782	32.9135	7.9026	36.5922	26.1227	41.0772	19.9561
Me1	ENSMUSG00000032418	17436	ICM	40.6776	48.4535	12.511	31.3715	37.5771	145.828	17.1831	20.1307	8.385	7.7653	11.3706	22.025
Dlgap4	ENSMUSG00000061689	228836	ICM	16.5891	50.3947	82.2372	88.6362	119.331	43.6521	10.9905	12.0064	11.0362	31.2664	29.7171	17.1562
Lonrf1	ENSMUSG00000039633	244421	ICM	22.9305	2.9181	7.4909	28.6094	24.6269	3.9877	1.443	2.1626	0.1558	1.9389	4.6677	1.2382
Sfi1	ENSMUSG00000023764	78887	ICM	13.6701	28.9771	13.9196	26.4598	51.6742	13.8404	5.9036	7.1802	2.618	14.2128	18.8225	4.9641
Atxn2l	ENSMUSG00000032637	233871	ICM	25.3296	36.177	46.3327	102.496	103.393	19.648	19.6152	11.1554	13.6019	22.0545	26.3147	56.3909
Slc45a4	ENSMUSG00000079020	106068	ICM	13.106	15.3501	94.1981	114.958	152.837	92.9522	29.073	14.2072	18.253	18.7335	10.7304	10.8861
Npr3	ENSMUSG00000022206	18162	ICM	0.1142	0.2106	1.5988	15.6565	6.2787	9.0055	0.0383	0.0714	0.0367	0.1034	0.0422	0.0718
Emc9	ENSMUSG00000022217	85308	ICM	3.3946	1.2668	7.1454	16.1149	9.7063	17.0091	2.037	0.0569	0.0486	0.0517	0.452	0
Cic	ENSMUSG00000005442	71722	ICM	17.552	17.2374	34.1803	87.3128	66.4608	38.4798	38.0572	4.3137	16.4252	20.2061	33.8421	15.2951
Trim38	ENSMUSG00000064140	214158	ICM	0.0186	0	0.9564	15.3055	1.6342	18.9898	0	0.1745	0.0119	0.0159	0.0953	0
Hip1	ENSMUSG00000039959	215114	ICM	28.6968	30.7542	82.4862	90.9602	124.314	150.725	32.3719	10.023	41.3176	28.9677	45.1701	33.4526
Spint2	ENSMUSG00000074227	20733	ICM	158.132	168.704	257.089	241.89	304.056	95.1663	79.9449	54.7307	46.2956	74.0486	120.179	156.722
Zxdc	ENSMUSG00000034430	80292	ICM	1.2439	2.5261	6.4756	4.0975	27.5911	13.3485	4.795	0.6188	0.0637	3.9434	5.9666	6.1567
Bag3	ENSMUSG00000030847	29810	ICM	4.64	14.0103	32.3182	27.7648	72.7214	21.7081	17.6148	6.35	0.0266	3.1927	5.4759	20.3051
Rhob	ENSMUSG00000054364	11852	ICM	0.5316	3.2038	26.2213	66.1468	40.0109	7.7956	0.8835	1.2226	5.3013	0.6709	1.9572	0.8987
Osbpl10	ENSMUSG00000040875	74486	ICM	3.8205	6.7166	20.9475	13.5291	45.451	6.2803	0.0606	3.0032	0.0182	2.3602	4.6855	1.5758
Neat1	ENSMUSG00000092274	NA	ICM	7.6997	6.8434	18.1111	17.0944	40.0399	7.0255	5.6192	0.9422	2.975	1.253	0.238	0.2394
Arhgap9	ENSMUSG00000040345	216445	ICM	7.3592	4.1351	3.3957	24.6837	43.1706	41.628	1.8305	2.6094	2.8535	0.1711	0.2573	0.2168
Myd88	ENSMUSG00000032508	17874	ICM	3.6879	1.1053	4.1307	15.3825	6.3115	11.1265	2.7495	0.1762	0.03	1.8004	0.4619	2.2288
Rnf166	ENSMUSG00000014470	68718	ICM	1.2483	5.1368	39.4893	34.2725	30.3889	13.6782	4.193	0.6034	1.8494	2.8716	2.0606	5.0652
Gsn	ENSMUSG00000026879	227753	ICM	1.3016	0.1995	8.8209	40.856	18.8007	0.8705	4.4976	0.0204	0.2046	1.3006	0.0084	0.1044
Fgfr1	ENSMUSG00000031565	14182	ICM	24.6342	31.7011	56.9789	163.548	151.212	84.3419	44.3056	31.0636	25.9558	30.7155	37.8032	70.6307
Anxa7	ENSMUSG00000021814	11750	ICM	60.0001	98.5672	57.5246	106.049	46.5751	128.818	31.5294	34.2289	25.2829	26.6851	18.1919	47.1462
Gm8540	ENSMUSG00000090535	NA	ICM	0.673	0.7385	0	23.8296	24.1764	0.4488	0	0.0352	0	0	0	0
Camk2d	ENSMUSG00000053819	108058	ICM	3.5052	2.494	2.1409	0.8675	18.9541	12.3212	0.2488	0.8564	0.2466	1.4211	0.5316	1.2008
Pelo	ENSMUSG00000042275	105083	ICM	60.2092	58.3494	50.1347	156.891	96.6754	92.0801	42.8529	14.6244	10.0657	44.1547	42.188	24.657
Fam57a	ENSMUSG00000069808	116972	ICM	1.4562	0.6216	5.54	4.134	32.0574	7.7931	1.2597	1.8483	0.7889	5.7915	1.7829	5.817
Mapk13	ENSMUSG00000004864	26415	ICM	18.6305	34.3049	5.9644	36.5485	45.803	22.5693	0.0374	6.5295	0.6373	12.9957	22.4548	8.4511
Apbb1	ENSMUSG00000037032	11785	ICM	16.7843	17.7044	6.4599	57.077	33.7642	46.2487	33.5908	3.2353	8.1619	17.0982	35.4202	11.9793
Ankzf1	ENSMUSG00000026199	52231	ICM	3.4912	3.9883	14.4555	16.8922	11.5154	6.3415	5.032	0.7131	0.0308	9.8429	14.4671	3.7548
Lamtor1	ENSMUSG00000030842	66508	ICM	195.152	232.052	263.346	173.625	196.081	348.075	88.1243	64.7081	65.7801	214.484	118.999	116.916
Zyg11b	ENSMUSG00000034636	414872	ICM	4.4035	6.5575	5.925	20.3815	46.1542	32.4817	8.0977	6.6974	0.5212	8.4857	6.2436	4.2791
RP23-285C18.2	ENSMUSG00000097415	NA	ICM	62.1576	47.801	80.6359	23.914	36.1965	163.104	28.028	0	0.067	90.1372	37.2307	40.5385
AI314180	ENSMUSG00000050812	230249	ICM	22.8881	46.7238	18.231	62.0219	35.9031	61.574	43.3008	7.1738	7.2181	27.5941	22.4027	34.0232
Rhbdd3	ENSMUSG00000034175	279766	ICM	14.7858	13.9455	15.5961	12.9154	22.3504	37.7629	0.6636	5.8537	2.2259	11.0963	17.6131	12.7653
Ap1m2	ENSMUSG00000003309	11768	ICM	32.6963	58.4906	52.6164	82.5931	65.4041	48.4145	19.1795	6.3559	14.0393	38.1096	83.2211	26.4641
Tnrc18	ENSMUSG00000039477	231861	ICM	25.8919	31.6776	35.9598	41.6107	62.3333	18.8076	9.8133	6.978	4.8933	1.9944	2.773	3.8168
Bcl2l1	ENSMUSG00000007659	12048	ICM	17.862	16.7437	17.7314	27.7298	30.8867	11.7892	17.3712	3.2365	0.5822	15.3504	21.2723	3.7865
Wbscr27	ENSMUSG00000040557	79565	ICM	6.6663	16.2327	14.5734	3.1889	1.919	63.0259	8.2884	0.2739	0.2108	7.0524	7.933	7.3385
Arhgef19	ENSMUSG00000028919	213649	ICM	2.1857	5.0336	8.3598	29.3606	30.8626	18.5894	4.7306	13.1858	0.0131	18.0408	25.5225	6.0934
Sumf2	ENSMUSG00000025538	67902	ICM	3.4201	2.6086	29.379	52.6861	31.7851	27.4184	12.2266	7.0724	0.9826	3.7685	6.9206	8.8728
2210409E12Rik	ENSMUSG00000081766	NA	ICM	59.4761	153.802	718.918	353.573	259.833	1533.56	747.298	246.417	627.725	0.0507	0.2708	0.0399
AA467197	ENSMUSG00000033213	433470	ICM	14.8751	3.1988	56.8448	52.1598	86.9462	216.573	44.7152	0.8381	18.7259	0	0.0197	0
H2afy	ENSMUSG00000015937	26914	ICM	3.0426	15.4437	52.0032	99.5469	89.0373	118.742	76.9976	39.9994	97.7158	0.8491	1.174	2.601
Gm15698	ENSMUSG00000057534	NA	ICM	54.2339	28.0975	54.8967	12.7648	22.9557	96.3852	31.3735	9.1722	60.5699	0.0641	0.1141	0.0337
Serpinb6c	ENSMUSG00000052180	97848	ICM	0.0976	5.7175	15.9838	26.776	42.7852	26.7033	3.5953	0.7608	17.073	0.0102	0.0452	0.0786
Ren1	ENSMUSG00000070645	19701	ICM	0.027	0.0316	69.4048	121.032	59.0495	4.1398	5.1323	7.2296	7.0409	0.0254	0	0
Fam189a2	ENSMUSG00000071604	381217	ICM	2.702	1.7575	8.939	13.7051	7.208	20.6044	11.9341	3.42	19.9577	0.6706	0.0243	0.0483
Gm12892	ENSMUSG00000083679	NA	ICM	10.0475	18.5107	41.3979	98.7098	65.8007	82.3615	53.7757	17.323	126.33	0.908	1.7855	0.3168
Pecam1	ENSMUSG00000020717	18613	ICM	24.5954	6.0929	7.4934	43.3194	19.3752	36.4139	4.0919	12.9034	14.4328	0.5876	0.1824	0.0444
Rfx2	ENSMUSG00000024206	19725	ICM	5.4134	6.8806	104.757	99.519	131.224	145.219	59.5581	64.1826	37.9142	5.1644	4.3766	3.8946
Tnip2	ENSMUSG00000059866	231130	ICM	9.6456	2.4498	4.063	3.785	16.5694	14.6726	9.5085	0.0339	10.8374	0.0162	0.0186	0.1275
Tmem198	ENSMUSG00000051703	319998	ICM	0.0536	0.0105	5.1255	9.9769	5.3115	23.2254	3.1976	1.4081	14.7962	0.0084	0.0328	0.0933
Stat3	ENSMUSG00000004040	20848	ICM	5.8467	12.9612	34.5784	79.7241	61.689	57.5919	32.6334	0.9878	51.566	2.895	2.8363	3.5132
Popdc3	ENSMUSG00000019848	78977	ICM	5.7519	1.1789	3.8198	0.1866	11.5982	23.5032	1.1585	0.1797	12.8748	0.0357	0.0153	0.0166
Pdia5	ENSMUSG00000022844	72599	ICM	21.1212	47.5028	113.22	126.357	112.509	99.3408	48.4537	7.2874	86.2109	5.856	9.7711	3.4075
Fam159b	ENSMUSG00000042655	77803	ICM	17.6428	10.6772	5.7472	15.416	17.3386	40.693	9.6405	0.1234	35.3077	1.8184	0.0151	0.0143
Pigl	ENSMUSG00000014245	327942	ICM	15.9952	10.0095	24.1018	5.8946	4.7604	78.9407	24.1259	13.245	48.5631	2.6256	2.6874	1.1436
Pcsk6	ENSMUSG00000030513	18553	ICM	11.0663	11.716	8.8501	16.409	8.5281	87.7075	25.9327	27.8159	37.5253	6.2488	4.6368	2.5259
Gdpd5	ENSMUSG00000035314	233552	ICM	0.1988	2.0737	3.3007	6.2422	14.9986	14.2871	0	0.2442	10.2823	0.6391	1.186	0.0314
Plekhf1	ENSMUSG00000074170	72287	ICM	16.6611	25.2938	54.238	67.7914	32.0885	93.3215	41.3098	50.8637	20.7534	7.8174	6.8058	1.8838
Fbxo6	ENSMUSG00000055401	50762	ICM	95.0927	33.4992	9.2231	45.898	38.8798	211.762	28.4109	13.7077	58.1683	8.9359	5.3474	6.4287
Oxgr1	ENSMUSG00000044819	239283	ICM	11.3008	13.624	30.7833	24.8547	24.2715	9.2071	4.1614	2.3613	4.5847	0.2759	0.4915	0.0705
Wnt7b	ENSMUSG00000022382	22422	ICM	0.3787	0.216	10.0373	18.6877	56.7961	4.2838	0.1809	1.0722	2.8965	0.095	0.0585	0.0995
Lcp1	ENSMUSG00000021998	18826	ICM	0.1355	0.1868	11.0919	11.7835	76.1224	11.5448	13.6999	0.2063	0.828	0.2204	0.3971	0.0764
Etfb	ENSMUSG00000004610	110826	ICM	70.7433	203.993	211.289	282.771	353.954	483.403	197.385	282.208	215.739	50.509	99.6705	42.4499
Atg13	ENSMUSG00000027244	51897	ICM	70.1474	95.5128	65.42	134.022	142.747	188.42	64.4603	18.9743	115.35	18.9221	25.8947	14.7
Glb1	ENSMUSG00000045594	12091	ICM	17.8824	36.7661	42.1338	47.7975	31.462	95.7256	23.0843	7.0638	58.2473	7.015	15.0511	7.1511
Tex19.1	ENSMUSG00000039329	73679	ICM	80.1561	82.1679	134.604	182.239	182.353	476.058	94.5873	81.9118	69.1911	27.1176	32.8987	20.1648
Tmbim1	ENSMUSG00000006301	69660	ICM	16.2198	36.3434	123.775	124.938	163.613	50.4387	20.3303	5.8599	27.1908	4.2322	7.5671	2.2414
Aldh1l1	ENSMUSG00000030088	107747	ICM	3.1741	1.5407	0.0092	22.4336	1.8883	8.958	4.4593	0.9482	12.6166	0.2067	0.3628	2.5648
Srebf2	ENSMUSG00000022463	20788	ICM-EPI	0.0591	0.2584	0.19	36.4457	57.0857	89.8344	49.4583	31.9209	35.9301	72.899	88.4788	41.8605
Gramd1a	ENSMUSG00000001248	52857	ICM-EPI	0	0.0084	0	10.433	11.0274	3.8805	10.1701	5.3889	4.5601	18.2989	26.9416	6.5048
Top2b	ENSMUSG00000017485	21974	ICM-EPI	0.1612	0.0924	0.0505	11.8	16.0547	14.4728	2.5137	6.6481	0.191	15.0724	11.1774	19.003
Scd2	ENSMUSG00000025203	20250	ICM-EPI	2.7285	1.106	40.1788	115.537	199.065	126.976	87.0081	195.075	84.9364	129.673	136.674	154.122
Marcks	ENSMUSG00000069662	17118	ICM-EPI	1.6669	10.8517	11.8991	216.966	73.9222	136.443	28.0766	26.7329	35.7461	81.0735	83.2792	121.16
Ezr	ENSMUSG00000052397	22350	ICM-EPI	5.57	0.5613	13.456	106.646	69.9038	102.258	51.296	62.227	38.5368	48.1898	54.4131	197.029
Gm13394	ENSMUSG00000083773	NA	ICM-EPI	10.5766	0.865	0.1547	3.8189	6.0213	362.728	25.7952	31.2937	31.4604	31.4677	43.0418	313.369
Pgls	ENSMUSG00000031807	66171	ICM-EPI	2.5567	3.5627	3.9998	53.5298	27.1563	66.0804	37.1285	42.0028	35.4122	37.9378	66.4071	40.2877
Ptov1	ENSMUSG00000038502	84113	ICM-EPI	9.052	12.1289	15.8721	104.405	150.197	141.098	72.7728	107.081	100.221	270.083	255.819	114.134
Fbxo21	ENSMUSG00000032898	231670	ICM-EPI	7.1055	0.134	3.2007	54.4134	54.689	68.7648	35.2429	40.7624	16.8597	42.7609	42.4044	45.1836
Apeh	ENSMUSG00000032590	235606	ICM-EPI	0.4076	2.0697	0.435	27.96	24.7834	27.1368	15.4425	2.2916	13.0124	24.2641	23.8473	19.6842
Hn1l	ENSMUSG00000024165	52009	ICM-EPI	3.4367	2.749	4.2359	32.2214	27.2568	75.5732	74.5647	46.0537	53.2362	99.3415	52.1444	115.071
Klhdc3	ENSMUSG00000063576	71765	ICM-EPI	7.1301	7.6339	21.0582	122.293	121.76	116.858	80.6543	130.667	102.314	96.2483	184.953	122.817
Tmem180	ENSMUSG00000025227	75146	ICM-EPI	0.3576	0.0726	0.787	12.5383	13.858	5.1325	20.3778	6.0752	10.3122	42.6913	57.9051	11.5639
Fam176b	ENSMUSG00000050212	230752	ICM-EPI	0.2016	0.0466	0.103	11.5087	5.8536	4.4609	13.5094	28.3376	0.0328	13.7083	16.6284	12.47
Gnb2	ENSMUSG00000029713	14693	ICM-EPI	16.5003	7.9493	23.2843	90.0143	103.396	89.4825	88.3659	24.5073	84.2829	154.226	221.585	88.7344
Kifc2	ENSMUSG00000004187	16581	ICM-EPI	2.4548	2.4275	0.8729	53.6344	14.3985	18.7865	15.8852	16.2926	27.6568	59.2397	52.9544	40.8217
Fasn	ENSMUSG00000025153	14104	ICM-EPI	36.4833	41.4411	26.1391	262.921	203.217	214.213	164.747	76.2977	64.4287	229.334	217.574	154.724
Cenpb	ENSMUSG00000068267	12616	ICM-EPI	2.1922	0.2988	0.3101	28.4692	14.3382	9.2725	33.127	8.8418	6.8183	26.5857	36.1369	28.4497
Slc4a5	ENSMUSG00000068323	232156	ICM-EPI	0.9453	0.0587	0.2118	11.4599	10.6022	17.2998	6.9216	26.7573	0.1046	8.6051	12.6604	6.5283
1700019D03Rik	ENSMUSG00000043629	67080	ICM-EPI	1.2044	0.2806	0.2407	14.0829	27.9594	13.4278	8.4117	7.2465	15.5744	14.8463	4.3544	20.8539
Reep5	ENSMUSG00000005873	13476	ICM-EPI	0.1937	1.8341	2.2594	17.5151	25.1585	20.2665	16.4206	5.4717	11.5989	17.2478	22.9719	25.6898
Fbln1	ENSMUSG00000006369	14114	ICM-EPI	1.8567	5.8756	0.7003	42.6179	25.7715	16.7937	23.2202	48.1704	17.6072	24.516	52.3363	38.1919
Prss8	ENSMUSG00000030800	76560	ICM-EPI	0	0.11	3.6684	23.5825	46.3098	4.0039	9.1442	48.3312	3.2389	52.6237	73.8328	22.6212
Clstn1	ENSMUSG00000039953	65945	ICM-EPI	2.0009	5.4577	0.3615	34.8834	18.5187	15.4591	12.3447	6.8503	20.2978	25.7022	30.9038	28.2781
2011-09-01	ENSMUSG00000058013	52398	ICM-EPI	5.2634	0.133	3.9511	44.663	5.2932	55.0853	44.0192	37.4791	42.8754	49.9033	39.5893	76.8401
Rhod	ENSMUSG00000041845	11854	ICM-EPI	0	0	0.0382	11.862	0.0468	0.1528	0.5203	0.8156	0.0138	16.4172	7.186	7.2813
Tgif1	ENSMUSG00000047407	21815	ICM-EPI	2.7838	2.1493	8.919	49.0815	53.2749	48.6192	126.391	33.0574	15.3214	56.8496	59.6513	65.247
Mycl1	ENSMUSG00000028654	16918	ICM-EPI	0.244	0.1252	0.384	12.0301	11.3545	4.7767	5.1872	11.4474	14.7692	15.2909	7.7902	31.4274
Pir	ENSMUSG00000031379	69656	ICM-EPI	1.4969	0.7092	0.0104	7.7619	3.0716	33.0331	1.1362	8.0918	4.4671	28.468	27.945	35.563
Capg	ENSMUSG00000056737	12332	ICM-EPI	1.0015	1.1843	0	21.678	16.9957	4.7488	11.6676	10.0019	3.6353	12.7256	23.4074	16.3179
Qdpr	ENSMUSG00000015806	110391	ICM-EPI	10.8739	8.3305	15.4465	83.3893	38.4775	100.459	97.195	57.8323	20.1204	105.892	70.1347	104.58
Hps1	ENSMUSG00000025188	192236	ICM-EPI	0.5006	0.7544	0.0213	7.7901	6.7238	6.4095	11.6791	6.7568	6.5589	23.9597	25.6251	12.8327
Cyb5r3	ENSMUSG00000018042	109754	ICM-EPI	14.1935	3.6757	17.868	63.2814	74.0369	31.4743	58.5009	58.015	59.9972	62.2922	103.001	85.0607
Clic1	ENSMUSG00000007041	114584	ICM-EPI	0.4077	0.604	0.2582	15.1943	6.9722	12.2354	4.5817	0.2067	0.8487	6.545	12.0496	13.2429
Aldh18a1	ENSMUSG00000025007	56454	ICM-EPI	2.4138	0.0462	0.2968	9.1855	14.3074	2.7221	7.3103	5.5483	11.1733	21.2634	12.6502	13.2122
Gchfr	ENSMUSG00000046814	320415	ICM-EPI	0	0	0.1189	17.2854	4.5458	6.8486	5.8907	5.2249	18.6875	6.6342	18.6117	19.2342
Actr3b	ENSMUSG00000056367	242894	ICM-EPI	0.0479	0.3918	0	1.4036	5.7922	12.6259	1.9445	2.9859	5.575	7.6757	11.391	15.6274
Phf6	ENSMUSG00000025626	70998	ICM-EPI	2.2386	5.1331	10.862	63.7867	34.0154	37.319	61.0417	33.3115	4.7053	26.6501	10.193	37.1219
Msrb2	ENSMUSG00000023094	76467	ICM-EPI	0.0585	5.7502	0	39.4773	10.1875	41.6693	13.6457	7.5341	13.4519	19.5895	21.3454	15.4582
1810027O10Rik	ENSMUSG00000070394	69186	ICM-EPI	8.3118	4.834	25.0643	90.544	71.1092	47.4991	81.2287	68.5238	106.914	76.9125	186.077	59.3186
Echs1	ENSMUSG00000025465	93747	ICM-EPI	10.9785	7.9851	14.266	37.855	53.2969	80.4429	41.211	51.3286	39.3728	56.6713	101.456	56.9739
Prpf40b	ENSMUSG00000023007	54614	ICM-EPI	2.7973	0.1995	0.1654	33.1094	2.1657	8.04	6.6986	9.2984	14.8881	26.7517	28.9494	10.4942
Ip6k1	ENSMUSG00000032594	27399	ICM-EPI	1.6734	2.5431	3.6026	28.7382	17.1081	28.121	12.7249	17.3681	5.1115	18.9127	24.4279	25.5508
Txn1	ENSMUSG00000028367	22166	ICM-EPI	92.0356	67.5169	203.059	432.207	547.276	466.5	492.666	389.308	578.776	515.934	412.673	857.548
Eml3	ENSMUSG00000071647	225898	ICM-EPI	3.4329	2.9967	0.9697	29.9795	18.4445	8.3107	16.3054	4.4765	9.1288	13.945	20.8624	8.8796
Arl4d	ENSMUSG00000034936	80981	ICM-EPI	0.2854	0.6195	0.1294	13.3605	9.4757	13.6732	1.1222	1.3006	0.8685	15.3999	33.2815	7.1323
Myo9b	ENSMUSG00000004677	17925	ICM-EPI	0.5112	3.4708	1.2903	10.9498	17.3121	12.5559	22.0156	7.2085	13.1933	29.0549	25.1944	22.6803
Fh1	ENSMUSG00000026526	14194	ICM-EPI	15.2505	15.6958	10.5727	49.3383	63.7624	76.1315	76.889	32.6386	47.1472	50.9371	45.9399	70.5113
Epcam	ENSMUSG00000045394	17075	ICM-EPI	7.4653	31.2679	83.9268	154.967	166.25	225.648	111.841	184.845	60.4781	204.386	194.734	220.569
Suv420h2	ENSMUSG00000059851	232811	ICM-EPI	3.7387	4.7802	10.4218	70.0309	47.4915	16.5134	33.4499	33.0983	13.1508	38.9019	41.2269	31.3533
Dync1h1	ENSMUSG00000018707	13424	ICM-EPI	7.5065	5.405	35.8963	60.1763	80.1955	78.8901	29.5193	29.4054	47.5785	69.7546	95.3497	102.67
Ncor2	ENSMUSG00000029478	20602	ICM-EPI	1.444	3.448	2.8633	24.4703	11.123	23.3341	17.8783	14.8431	25.8081	29.5173	46.9927	22.2612
Rpa1	ENSMUSG00000000751	68275	ICM-EPI	4.8427	3.6951	15.8333	74.7873	58.8239	19.6234	64.654	21.3302	22.2148	40.9071	37.0889	59.5195
Calr	ENSMUSG00000003814	12317	ICM-EPI	44.9999	22.9866	129.014	179.637	158.166	142.652	270.867	50.5693	161.675	183.62	204.374	165.21
Tpra1	ENSMUSG00000002871	24100	ICM-EPI	1.3422	0.0272	3.3215	9.7385	20.4309	5.9723	15.7216	15.8116	7.7676	13.3516	23.139	7.7227
Bin1	ENSMUSG00000024381	30948	ICM-EPI	1.0552	3.1794	0	8.4748	7.4175	26.3926	12.7694	12.3279	0.6417	14.4684	9.8031	11.1633
Spats2	ENSMUSG00000051934	72572	ICM-EPI	3.6456	4.7474	0.6198	16.4028	14.9479	21.2202	10.9379	16.5326	12.4368	20.0275	25.9973	36.489
Lsr	ENSMUSG00000001247	54135	ICM-EPI	3.3022	4.2549	9.5672	19.7636	36.641	30.2762	13.244	9.9215	4.774	34.3945	55.4233	19.5022
Trap1	ENSMUSG00000005981	68015	ICM-EPI	9.7891	15.5411	33.2491	79.6615	61.8189	37.8787	64.8801	46.7359	86.6272	55.8043	106.364	51.1069
Impa1	ENSMUSG00000027531	55980	ICM-EPI	2.5575	0.2993	2.9771	12.7477	1.9001	32.4529	26.8134	17.5263	15.2134	24.2971	9.332	20.1922
Ptk2	ENSMUSG00000022607	14083	ICM-EPI	3.3773	1.5839	5.802	11.6294	15.1464	25.807	48.8941	8.7234	13.9632	33.6316	21.0289	38.4143
Fam116b	ENSMUSG00000015377	69440	ICM-EPI	4.3397	2.1275	0.6703	19.6486	13.2066	10.9439	27.5275	12.0844	8.0993	11.3407	30.6764	7.7782
Sympk	ENSMUSG00000023118	68188	ICM-EPI	2.2721	3.1923	2.7841	26.1385	11.3595	25.3783	7.6555	9.6247	9.3746	16.933	21.8534	10.1157
Msx1	ENSMUSG00000048450	17701	ICM-EPI	0.4914	0.4062	0.24	6.6895	25.2981	0.0911	2.9913	0.6504	0.4031	10.2757	2.8278	19.0613
Itga3	ENSMUSG00000001507	16400	ICM-EPI	0.4477	4.5666	20.1957	46.3879	19.5179	24.7653	18.5685	17.6202	20.1467	77.1506	37.2721	33.9999
Hmgcr	ENSMUSG00000021670	15357	ICM-EPI	4.7269	1.119	3.3683	12.4504	7.3938	29.7719	28.506	17.7457	13.6284	20.0223	8.9644	29.1134
Ivd	ENSMUSG00000027332	56357	ICM-EPI	7.5463	4.3259	0.7391	11.8262	24.3234	25.3259	22.6306	3.739	31.1998	40.4195	36.2219	18.0635
Trappc5	ENSMUSG00000040236	66682	ICM-EPI	6.8004	16.7035	18.1681	50.849	65.5706	42.9983	37.1406	99.3493	33.3618	52.316	72.7298	57.4099
Klhl25	ENSMUSG00000055652	207952	ICM-EPI	0.0752	0.4608	2.0173	5.0974	4.6145	11.1971	11.9323	1.2742	8.1724	16.6658	18.3596	6.8808
Ubqln4	ENSMUSG00000008604	94232	ICM-EPI	10.7848	10.768	9.1715	58.4837	47.046	44.1127	97.151	27.2931	42.7559	56.8237	80.5401	36.0773
Dcxr	ENSMUSG00000039450	67880	ICM-EPI	7.6599	6.516	29.3967	41.2179	32.4969	36.2295	2.6768	7.2858	0.0115	30.9056	92.6367	23.5179
Pck2	ENSMUSG00000040618	74551	ICM-EPI	1.8369	3.6721	1.497	15.6289	18.5309	16.2525	4.3419	3.1847	3.9168	29.5822	43.5984	11.8198
Spp1	ENSMUSG00000029304	20750	ICM-PreEPI	0.0814	2.575	0.0323	471.246	242.238	946.128	1501.93	253.158	248.413	3.83	2.6114	7.3014
Sparc	ENSMUSG00000018593	20692	ICM-PreEPI	0.1611	0.0168	1.304	73.3808	44.3815	35.2431	135.353	58.1436	288.44	37.8877	35.5634	39.6926
Serpinh1	ENSMUSG00000070436	12406	ICM-PreEPI	0.1125	0.0567	0.0762	21.3922	0.5333	8.1466	12.5329	16.3808	126.179	12.1387	17.2224	5.885
Lama1	ENSMUSG00000032796	16772	ICM-PreEPI	0.0506	0.067	0.6869	4.0999	0.0469	21.217	16.3678	0.1188	131.099	0.1213	0.0279	0.7369
Bmp4	ENSMUSG00000021835	12159	ICM-PreEPI	0.2489	0.049	0.1763	147.606	121.062	34.9223	87.1381	111.987	138.317	3.8064	9.8034	4.5278
Egr1	ENSMUSG00000038418	13653	ICM-PreEPI	0.722	0.106	0.1562	45.4151	54.8366	30.1798	57.8366	54.6196	88.2516	1.1488	0.2137	1.594
E130012A19Rik	ENSMUSG00000043439	103551	ICM-PreEPI	2.0881	9.1204	20.9837	321.396	426.088	219.33	1026.38	232.768	281.018	67.1106	61.0062	37.9926
Ephx2	ENSMUSG00000022040	13850	ICM-PreEPI	0.0216	0.02	0.0128	11.6976	12.8421	57.3181	64.0209	9.6713	88.8356	5.429	5.8112	0.498
Fn1	ENSMUSG00000026193	14268	ICM-PreEPI	2.3524	4.2363	7.9396	139.682	216.053	59.0856	286.55	146.122	326.704	29.8902	25.4355	48.2193
Dkk1	ENSMUSG00000024868	13380	ICM-PreEPI	0.0127	0.0101	0	8.0366	0.4748	3.0945	6.578	0.0531	27.6615	0.0084	0.0299	0.0858
Itpk1	ENSMUSG00000057963	217837	ICM-PreEPI	8.1182	1.3706	1.2439	165.096	66.1674	153.977	226.357	111.236	137.212	19.3019	21.9124	18.6758
Plod2	ENSMUSG00000032374	26432	ICM-PreEPI	0.0894	0.0314	0.032	35.5618	4.3981	8.1739	0.0227	11.8218	11.353	6.3034	4.6643	8.0596
Gm7325	ENSMUSG00000079471	653016	ICM-PreEPI	0	0.0388	0.0604	40.5063	22.9485	34.2389	120.029	14.6766	87.9067	0.0212	0	0.0205
Crygd	ENSMUSG00000067299	12967	ICM-PreEPI	0	0.0234	0	12.005	13.7188	46.1945	68.2432	29.1731	32.3163	0.0175	0	0
Gsdmd	ENSMUSG00000022575	69146	ICM-PreEPI	0	0	0.0418	12.0632	40.0124	0.5994	12.5805	0	25.4192	0	1.5082	1.2275
Slc13a5	ENSMUSG00000020805	237831	ICM-PreEPI	0.1412	0.0385	0.0524	10.6008	20.2055	2.6188	20.5409	2.1629	36.0212	0.036	0.022	0.05
Mfge8	ENSMUSG00000030605	17304	ICM-PreEPI	7.213	8.7783	15.8251	182.508	120.925	109.588	224.669	81.4425	219.856	9.0827	15.329	5.225
Ier2	ENSMUSG00000053560	15936	ICM-PreEPI	6.8555	1.9013	26.3036	191.345	273.107	128.767	229.263	78.3271	117.283	45.8677	48.1355	40.5496
Rhox5	ENSMUSG00000095180	18617	ICM-PreEPI	0	3.7268	0.0345	50.5699	29.0932	44.4882	0	0.0417	241.83	18.8685	64.3471	51.1164
Tdgf1	ENSMUSG00000032494	21667	ICM-PreEPI	0.3335	2.2509	56.2545	228.131	230.832	236.642	237.019	280.44	666.531	54.2688	60.0356	156.841
Rhoc	ENSMUSG00000002233	11853	ICM-PreEPI	0.3756	0.9008	0	83.598	33.9469	15.1592	23.2198	24.6999	17.0028	13.816	18.1389	16.2272
Ckap4	ENSMUSG00000046841	216197	ICM-PreEPI	1.1332	0.6998	1.6582	10.1339	16.2872	15.9731	23.4978	24.6843	52.0504	12.6656	16.4261	8.4541
Slc25a13	ENSMUSG00000015112	50799	ICM-PreEPI	1.2876	1.0389	6.2822	54.6032	86.8352	66.2313	75.6799	42.8816	33.3978	16.9564	7.0528	29.9985
Socs2	ENSMUSG00000020027	216233	ICM-PreEPI	3.3879	2.2739	2.3064	41.4748	50.9399	51.9497	49.0273	48.958	68.4622	34.5105	32.0651	51.0941
Oas1a	ENSMUSG00000052776	246730	ICM-PreEPI	2.6559	0	0	27.2978	59.3181	21.3663	46.9498	17.4766	11.709	3.3373	0.7828	3.8725
Sh3bp4	ENSMUSG00000036206	98402	ICM-PreEPI	0.0852	0.3758	2.924	20.0294	16.5223	62.0487	29.5622	29.9474	55.823	54.9681	50.9155	27.0714
Capns1	ENSMUSG00000001794	12336	ICM-PreEPI	18.4759	12.7129	51.5121	284.098	198.374	268.346	208.81	224.383	281.563	53.5248	49.7244	51.2704
Pygb	ENSMUSG00000033059	110078	ICM-PreEPI	0.0964	2.6613	0.6728	8.564	45.8964	69.7905	46.2785	21.3144	44.7468	20.7974	18.6389	6.0477
Lefty1	ENSMUSG00000038793	13590	ICM-PreEPI	2.4799	0	0.0254	19.5405	20.9588	4.4571	28.1262	3.6479	44.924	1.4892	0.2535	0.5592
Xbp1	ENSMUSG00000020484	22433	ICM-PreEPI	0.7892	6.2763	2.4675	38.0337	62.38	15.7472	32.8771	8.4907	34.1112	20.7617	10.8353	17.1874
Dse	ENSMUSG00000039497	212898	ICM-PreEPI	0.3698	0.0734	0.0937	6.1712	10.3363	24.1799	9.3036	11.175	26.2723	5.4378	4.4098	13.6453
Tmem9	ENSMUSG00000026411	66241	ICM-PreEPI	2.4095	2.6114	5.6203	27.2003	41.9786	50.8774	41.2462	36.9812	184.906	43.93	56.5493	37.0959
Gm1631	ENSMUSG00000064263	NA	ICM-PreEPI	0	0	0	9.931	12.8991	5.0791	113.564	9.4755	42.1485	0	0	0
Sccpdh	ENSMUSG00000038936	109232	ICM-PreEPI	0.6281	0.2949	0.1175	16.1387	3.1169	7.8359	32.217	29.2595	4.0356	12.8999	12.185	11.3416
Slc30a2	ENSMUSG00000028836	230810	ICM-PreEPI	0.4926	0.344	0.2565	24.8168	9.1202	3.6492	21.0139	0.5776	17.6999	0.4327	0.1647	0.5692
B3gnt7	ENSMUSG00000079445	227327	ICM-PreEPI	0.0715	0.3248	4.3689	41.9336	38.0864	24.3705	40.2986	6.5677	9.811	14.2816	13.5667	6.6597
Dsg2	ENSMUSG00000044393	13511	ICM-PreEPI	0.7152	1.4669	0.6926	27.3316	15.8271	9.1317	6.3044	16.4559	6.3633	5.4534	1.6149	9.5262
Dlgap3	ENSMUSG00000042388	242667	ICM-PreEPI	0.2823	0.3468	0.2077	21.3141	12.7214	6.6	20.8461	7.4989	8.5223	1.3467	1.65	0.2569
Lamb1	ENSMUSG00000002900	16777	ICM-PreEPI	2.1304	20.9744	5.9971	80.7673	74.5916	58.7453	8.797	18.0468	194.536	27.1551	17.3308	26.0695
Lamc1	ENSMUSG00000026478	226519	ICM-PreEPI	1.4662	2.0537	27.7053	65.213	65.473	47.2719	44.9929	5.8111	103.314	9.695	9.2139	14.9659
Ly6e	ENSMUSG00000022587	17069	ICM-PreEPI	6.026	9.3987	17.1644	42.4612	73.0787	131.898	152.109	267.464	65.0888	79.1744	110.602	53.0082
Arid5b	ENSMUSG00000019947	71371	ICM-PreEPI	0.2839	0.2594	0.1227	10.1577	8.6777	15.6009	28.3801	5.8415	28.6848	0.0901	0.1349	0.0982
Alpl	ENSMUSG00000028766	11647	ICM-PreEPI	15.9145	14.5828	2.8714	66.5116	43.6756	101.564	126.404	31.1681	132.94	4.2241	10.7101	8.8275
Aoah	ENSMUSG00000021322	27052	ICM-PreEPI	0.021	0	0.0102	4.1516	0.0105	0	50.0295	10.5327	12.4355	4.3871	4.64	3.973
Col4a1	ENSMUSG00000031502	12826	ICM-PreEPI	0.6933	0.9725	15.8758	46.2609	62.125	29.7358	4.6819	1.5509	125.32	7.2996	4.332	8.9924
Nucb1	ENSMUSG00000030824	18220	ICM-PreEPI	0.2208	6.2162	9.0868	61.9923	48.8424	36.6077	64.7624	27.428	40.2548	23.7464	33.8421	12.357
Txnip	ENSMUSG00000038393	56338	ICM-PreEPI	0.5302	3.5533	0.6223	50.5681	70.3795	0.0537	44.9798	24.8514	17.8438	6.9356	5.2452	2.8437
Akr1c13	ENSMUSG00000021213	27384	ICM-PreEPI	0.0215	0.0189	0	0	0	14.7576	4.9137	6.8893	24.0029	0.0214	1.5576	0
Gdf3	ENSMUSG00000030117	14562	ICM-PreEPI	6.5469	6.4252	15.0913	50.2042	68.6097	171.995	149.654	85.7495	85.6051	24.8598	35.1163	17.8478
Ahcy	ENSMUSG00000027597	269378	ICM-PreEPI	1.9658	1.2233	1.0031	19.0131	8.9014	49.4186	46.243	7.8437	41.2189	33.4435	12.315	5.4941
Asns	ENSMUSG00000029752	27053	ICM-PreEPI	9.4592	4.2554	9.2347	9.7291	67.2595	80.8708	90.7738	42.3143	148.265	75.6527	31.6464	15.3704
Ppp1r14d	ENSMUSG00000027317	72112	ICM-PreEPI	2.0885	8.3105	6.906	140.107	97.7892	64.1224	109.515	5.5581	127.492	0.0373	0.2499	1.0289
Col4a2	ENSMUSG00000031503	12827	ICM-PreEPI	2.2708	1.1038	14.8882	58.2174	36.1894	42.8183	8.8254	0.1996	117.825	3.6837	3.7178	3.1802
Apoc1	ENSMUSG00000040564	11812	ICM-PreEPI	15.126	24.54	26.3234	226.039	266.209	241.635	193.33	233.25	390.665	43.5365	80.6568	68.3284
Crygc	ENSMUSG00000025952	12966	ICM-PreEPI	0	0	0.0223	4.1368	0.0746	18.4651	21.4234	5.612	3.039	0	0	0
Syt9	ENSMUSG00000062542	60510	ICM-PreEPI	0.0221	0.0363	3.0813	4.7045	15.5217	39.733	35.6391	22.7646	33.9805	4.3173	5.7655	5.6483
Sh3gl2	ENSMUSG00000028488	20404	ICM-PreEPI	0.0379	0.0216	7.0252	0.2568	0.0891	0.0077	46.902	14.5966	12.8387	1.3042	2.0379	0.8746
Jam2	ENSMUSG00000053062	67374	ICM-PreEPI	2.1635	5.3123	29.8045	51.7288	56.293	136.018	124.093	64.3736	82.6457	0.0421	0.0328	0.04
Pycr2	ENSMUSG00000026520	69051	ICM-PreEPI	6.0194	7.3226	131.191	304.113	247.156	146.879	199.921	132.887	195.734	86.1259	94.0025	148.593
Fgd1	ENSMUSG00000025265	14163	ICM-PreEPI	2.9229	2.4555	0.8026	34.7854	24.8605	25.7885	65.7583	34.8225	57.659	19.2799	11.2855	25.7802
Nudt5	ENSMUSG00000025817	53893	ICM-PreEPI	3.8641	2.638	2.3714	29.7927	11.4159	56.3514	41.4676	33.4177	62.7264	31.4676	22.6506	45.7296
Kirrel	ENSMUSG00000041734	170643	ICM-PreEPI	1.0201	0.851	2.5349	18.1979	31.3976	5.0554	16.4077	1.384	4.0573	2.8737	4.613	1.7674
Reep4	ENSMUSG00000033589	72549	ICM-PreEPI	3.6281	7.757	10.9693	67.9718	72.7384	57.0354	62.2158	9.4288	99.701	19.1843	23.6028	13.0512
Rai14	ENSMUSG00000022246	75646	ICM-PreEPI	2.414	3.4402	0.0214	23.6829	26.2192	24.72	7.0709	17.6362	12.1357	4.5558	3.516	18.6991
Ubd	ENSMUSG00000035186	24108	ICM-PreEPI	0	0	0	0.0172	1.2004	0	91.4502	0	22.5161	0	3.1873	0.0203
Nanog	ENSMUSG00000012396	71950	ICM-PreEPI	10.2295	3.513	129.15	261.374	272.48	141.95	213.455	10.4017	72.3607	5.995	1.9258	3.8396
Ywhaz	ENSMUSG00000022285	22631	ICM-PreEPI	72.0272	45.1782	78.2155	183.231	260.693	391.342	162.125	227.452	302.426	152.292	107.45	198.372
Ccnd3	ENSMUSG00000034165	12445	ICM-PreEPI	68.5227	63.0493	93.1457	183.507	347.45	472.416	313.102	191.684	313.205	83.3725	73.5615	49.1588
Efna4	ENSMUSG00000028040	13639	ICM-PreEPI	0.2597	0.0341	7.01	7.0825	19.2809	28.0204	16.1615	1.5345	36.7495	10.2685	28.5784	15.0807
Retsat	ENSMUSG00000056666	67442	ICM-PreEPI	0.552	0.6735	0.0535	15.8342	3.7471	5.6773	18.2812	15.8704	4.0284	2.4657	0.8085	1.5728
Oas1g	ENSMUSG00000066861	23960	ICM-PreEPI	1.8646	0.0162	0.7052	18.6908	23.4399	6.7965	17.2598	5.344	5.3604	3.4159	1.5459	2.9025
Slc30a1	ENSMUSG00000037434	22782	ICM-PreEPI	0.4029	0.5387	10.5859	25.9648	48.9305	29.3573	48.8857	20.543	22.8137	7.1646	6.0761	11.3829
Acaa1a	ENSMUSG00000036138	113868	ICM-PreEPI	0.8017	0.0383	14.9219	32.7173	22.5946	25.5021	38.8382	18.6163	51.5105	1.8518	16.6867	4.9102
Vegfc	ENSMUSG00000031520	22341	ICM-PreEPI	0.0148	0.0403	0.0104	1.6963	0.0081	1.1934	50.2257	18.3627	18.359	0.1867	0	0.1274
Zfp819	ENSMUSG00000055102	74400	ICM-PreEPI	2.1645	1.9553	0	27.4508	10.9179	23.5301	18.6848	22.7707	13.1096	0.6985	1.266	0.4102
Hspb8	ENSMUSG00000041548	80888	ICM-PreEPI	0.0293	0	3.6165	29.4283	16.5153	6.6757	26.7697	3.5685	2.354	2.2526	1.2224	1.7069
Lap3	ENSMUSG00000039682	66988	ICM-PreEPI	38.2419	44.8216	73.9348	123.881	147.171	325.894	294.53	90.1547	259.78	69.8454	66.4017	80.1271
Serpinb9b	ENSMUSG00000021403	20706	ICM-PreEPI	0.0799	0.0333	1.1577	26.1589	6.5619	7.8897	5.799	15.8338	2.5705	0.0775	0.0759	0.1827
Tcl1	ENSMUSG00000041359	21432	ICM-PreEPI	8.7043	5.9999	2.5938	10.3297	3.579	72.9667	107.344	25.6083	87.7087	0.2881	0.6194	0.9495
Trim8	ENSMUSG00000025034	93679	ICM-PreEPI	1.7719	1.7332	1.9812	24.3513	20.6709	6.0407	8.4869	8.4088	21.2995	7.2347	8.0839	12.0176
Cep55	ENSMUSG00000024989	74107	ICM-PreEPI	1.6097	0.5616	4.8247	29.9579	38.5215	7.8844	39.0323	12.2081	19.9637	6.7283	3.3743	6.0853
Tle1	ENSMUSG00000008305	21885	ICM-PreEPI	0.3586	2.1732	6.2601	25.9801	31.2955	37.8568	19.819	34.3358	9.0347	6.4024	2.8763	11.2126
Ccny	ENSMUSG00000024286	67974	ICM-PreEPI	0.7878	2.2169	3.1608	20.4127	22.3767	20.4087	10.7751	32.6362	30.39	9.3364	15.6686	17.7514
Slc25a5	ENSMUSG00000016319	11740	ICM-PreEPI	155.306	527.928	817.899	650.207	625.442	1935.86	1266.82	1682.07	816.635	955.25	580.522	1185.75
Nt5dc3	ENSMUSG00000054027	103466	ICM-PreEPI	0.936	0.5189	0.6439	3.8821	0.3892	15.1521	24.1618	2.2467	8.7434	4.234	4.5051	3.7086
Znfx1	ENSMUSG00000039501	98999	ICM-PreEPI	1.4948	0.5619	1.0423	5.1403	17.361	14.2402	16.3934	19.1473	1.3529	18.3147	8.3554	6.5816
Zfhx2	ENSMUSG00000040721	239102	ICM-PreEPI	1.1793	1.478	0.205	16.7875	13.4791	5.4667	11.15	7.5659	14.4113	4.0476	4.0425	7.0226
Tubgcp2	ENSMUSG00000025474	74237	ICM-PreEPI	7.5463	7.4113	4.4251	14.1787	24.3511	100.681	16.3934	30.5428	47.5113	29.2292	21.3291	18.8444
Ext2	ENSMUSG00000027198	14043	ICM-PreEPI	3.9968	4.061	0.8303	11.5612	17.5872	30.0234	22.8337	29.2907	63.2196	20.6767	17.0056	10.6774
Il6st	ENSMUSG00000021756	16195	ICM-PreEPI	0.978	0.0277	3.4087	20.1041	19.1566	14.6672	21.6897	7.9404	7.3884	0.3566	0.2851	2.295
Efcab10	ENSMUSG00000020562	75040	ICM-PreEPI	0	0.0769	0.265	9.1261	3.1555	5.7911	20.4479	2.7959	44.2292	1.0009	3.9466	1.7624
Msh2	ENSMUSG00000024151	17685	ICM-PreEPI	44.5857	45.7001	14.8486	50.7837	69.0422	198.378	75.9327	106.076	97.9147	61.3248	87.4031	78.9589
Ostf1	ENSMUSG00000024725	20409	ICM-PreEPI	16.9946	19.4063	50.3811	115.142	82.7223	107.166	177.91	28.7401	51.9668	12.2606	8.6055	9.872
Ech1	ENSMUSG00000053898	51798	ICM-PreEPI	5.5717	4.176	13.1886	30.9148	26.9521	40.7151	30.8429	50.7666	39.3259	32.4547	16.6378	22.0292
Sfrp1	ENSMUSG00000031548	20377	ICM-PreEPI	0.094	0.1385	18.0809	45.1153	34.7615	13.2454	59.9056	9.2144	46.0571	9.502	7.5147	11.1874
Necab2	ENSMUSG00000031837	117148	ICM-PreEPI	1.9544	0.1213	0.044	21.2394	9.0063	4.3399	24.0247	20.4176	8.5176	2.9702	6.866	1.8324
F2rl1	ENSMUSG00000021678	14063	ICM-PreEPI	0.0985	0.806	1.9021	17.06	18.1526	3.3565	10.275	27.3309	8.1117	0.6123	0.3196	0.9648
Scd1	ENSMUSG00000037071	20249	ICM-PreEPI	14.6074	13.8245	44.6	90.3849	122.682	83.7131	82.4651	48.8389	43.5536	17.0078	20.0896	45.1268
Plp2	ENSMUSG00000031146	18824	ICM-PreEPI	9.2295	61.987	74.7226	101.22	111.858	207.207	298.267	252.433	167.789	304.246	98.7782	156.53
Spr	ENSMUSG00000033735	20751	ICM-PreEPI	6.1003	42.2452	9.136	82.657	56.219	81.8841	239.002	58.8867	186.347	40.3682	65.5962	34.4952
Mcat	ENSMUSG00000048755	223722	ICM-PreEPI	11.6857	11.7125	2.937	46.7596	31.6424	42.9132	88.6686	56.0662	95.2895	26.8735	27.9255	15.2168
Vangl1	ENSMUSG00000027860	229658	ICM-PreEPI	8.5813	8.8682	12.7575	61.4299	40.3689	72.5814	33.9226	62.4735	44.41	0.9135	1.6806	3.0974
Arntl	ENSMUSG00000055116	11865	ICM-PreEPI	1.3671	0.9378	0.57	1.6185	13.3894	12.7142	23.9841	8.6209	7.7935	1.3747	2.1184	8.2687
Nthl1	ENSMUSG00000041429	18207	ICM-PreEPI	0.5632	0.0535	7.0416	15.3356	30.3124	15.2954	27.065	22.3504	42.9249	7.0276	5.4564	8.9931
Nde1	ENSMUSG00000022678	67203	ICM-PreEPI	2.6521	3.5837	8.1016	9.4835	23.6722	65.2919	23.3311	24.4461	42.3396	32.8033	36.4514	34.4457
H2-Eb1	ENSMUSG00000060586	14969	ICM-PreEPI	0	0	0.8914	14.3267	3.8209	8.8187	18.2787	4.395	43.6026	0.6607	2.9009	0.5102
Pde1b	ENSMUSG00000022489	18574	ICM-PreEPI	3.5682	0.0636	0.1232	16.1204	6.5814	13.7959	3.3521	5.9657	6.5305	1.8471	3.2503	3.6573
N4bp3	ENSMUSG00000001053	212706	ICM-PreEPI	0.957	0.1557	11.3355	28.2209	21.3104	16.8139	76.6417	15.5294	39.085	13.4767	18.1957	7.4247
Ube2m	ENSMUSG00000005575	22192	ICM-PreEPI	8.1935	6.8137	40.8833	145.448	71.3339	43.6335	58.3532	48.237	64.2089	21.6539	55.5596	27.3374
B9d2	ENSMUSG00000063439	232987	ICM-PreEPI	0.0263	0.4308	4.5575	23.9244	3.8403	26.605	32.2845	51.6067	30.8148	18.3132	38.5793	7.9565
Abhd2	ENSMUSG00000039202	54608	ICM-PreEPI	0.5302	0.486	2.7055	13.7998	17.996	16.859	8.6839	20.6052	10.4523	2.4529	4.0425	5.0065
Fmn2	ENSMUSG00000028354	54418	ICM-PreEPI	0.0571	0.1108	0.3859	4.0417	0.8911	4.2574	42.6795	5.526	3.9712	1.0852	0.675	0.3133
Rpap1	ENSMUSG00000034032	68925	ICM-PreEPI	17.4131	22.4219	39.2984	92.6022	61.5221	114.16	220.323	53.6665	186.014	54.1211	90.9345	41.3085
Fbxl17	ENSMUSG00000023965	50758	ICM-PreEPI	0.4434	2.0838	1.0258	15.3462	8.1434	8.7019	16.8377	17.9456	34.5139	2.335	6.0344	6.941
Apoa2	ENSMUSG00000005681	11807	ICM-PreEPI	0	0	0	0	0	1.9259	81.4399	10.2086	175.065	11.8268	3.7677	1.0197
Atp1b1	ENSMUSG00000026576	11931	ICM-PreEPI	11.5303	7.0864	10.8196	45.8793	52.7534	39.1057	22.1842	38.4102	50.3491	8.5165	6.1313	15.8542
Srcap	ENSMUSG00000090663	NA	ICM-PreEPI	91.7597	41.2515	105.898	267.203	231.781	15.7861	464.533	91.4114	44.4613	24.7508	30.2321	10.3195
Praf2	ENSMUSG00000031149	54637	ICM-PreEPI	11.6252	29.4559	7.058	58.6873	64.9596	87.7653	276.937	68.166	163.9	38.3975	29.4036	74.8833
Dnpep	ENSMUSG00000026209	13437	ICM-PreEPI	21.9241	28.8237	44.605	69.2952	51.8505	141.434	104.972	62.8067	63.0564	50.6856	56.8985	37.0212
Mvd	ENSMUSG00000006517	192156	ICM-PreEPI	5.5798	15.5733	9.5215	24.7947	25.9291	107.148	17.2057	40.1167	64.5349	32.6485	40.0086	18.3808
Arl2	ENSMUSG00000024944	56327	ICM-PreEPI	4.6608	0.751	13.5892	32.2457	40.2504	22.1727	19.0843	43.9537	57.9377	23.1237	40.2067	24.1769
Tm7sf3	ENSMUSG00000040234	67623	ICM-PreEPI	5.5274	7.2921	2.3822	17.1176	15.8664	43.6618	24.5754	38.5902	3.7459	8.6444	7.3771	11.0461
Hist1h2bm	ENSMUSG00000096807	319186	ICM-PreEPI	0.0791	0.0696	0.0622	0.9307	3.8639	21.7929	9.6297	0.2344	24.9418	7.6339	4.0366	1.8822
Lefty2	ENSMUSG00000066652	320202	ICM-PreEPI	0.0084	0	0.0292	0.1511	0.1138	0	293.226	11.5228	107.659	1.3423	1.1985	7.8648
Ddx58	ENSMUSG00000040296	230073	ICM-PreEPI	0.1355	0.2949	0.2244	0.1482	0.2853	0.221	92.8282	28.4654	37.8316	4.0741	1.017	3.0055
Cobl	ENSMUSG00000020173	12808	ICM-PreEPI	3.3682	0.0455	0.0157	0.0685	0.0607	2.6513	245.287	46.2077	30.3672	1.0823	1.8174	1.3264
Srgn	ENSMUSG00000020077	19073	ICM-PreEPI	1.5916	0.1752	0.0569	0.2039	0.1728	1.012	0.1114	0.704	29.3872	0.1041	0.1038	0.6948
Stat4	ENSMUSG00000062939	20849	ICM-PreEPI	0	0	0	0	0.0053	0	22.611	6.8121	9.5008	1.8918	1.8884	0.2341
Amn	ENSMUSG00000021278	93835	ICM-PreEPI	15.9001	17.0139	2.3829	5.7152	12.3392	11.964	27.0014	6.4367	81.8893	3.2606	12.0481	1.6909
Gm13580	ENSMUSG00000087283	NA	ICM-PreEPI	0	0.0413	0.0394	0	0.0335	0	13.3129	0.0441	29.9617	0	0	0.0305
Dnahc7b	ENSMUSG00000041144	227058	ICM-PreEPI	1.9321	1.2161	0.0802	0.1554	0.1517	0.1053	13.2972	2.8746	32.1234	0.4827	0.0637	0.2001
Bai2	ENSMUSG00000028782	230775	ICM-PreEPI	0.3595	0.2696	0.1047	0.1985	0.2488	0.0629	2.1849	1.6459	39.4952	4.3379	10.316	11.8009
Slamf6	ENSMUSG00000015314	30925	ICM-PreEPI	0.0228	0.031	0.008	0	0.0124	0	32.4518	5.8398	4.3129	0.0085	0	0.0082
2410137M14Rik	ENSMUSG00000064308	76797	ICM-PreEPI	0.0276	0.0656	0.0842	0.0184	0.0372	0.0216	31.7011	10.0555	11.2056	0.067	0.0608	2.2314
Icam1	ENSMUSG00000037405	15894	ICM-PreEPI	2.6974	0.6829	4.6715	0.0311	0.4324	1.2634	7.998	0.6288	30.538	0.3268	0.0064	0.0828
2001-09-01	ENSMUSG00000000486	54204	ICM-PreEPI	1.0792	0.8831	0.6294	0.2493	0.449	0.3598	32.5616	9.8416	13.799	0.2406	0.1986	0.5527
Pga5	ENSMUSG00000024738	58803	ICM-PreEPI	3.0504	2.0735	3.0662	1.9055	0	7.3364	0	1.01	45.3219	0.7496	0.4886	1.6593
Npy	ENSMUSG00000029819	109648	ICM-PreEPI	3.981	0.0842	0.0928	0	0.0345	2.9063	32.3411	0.0408	112.7	1.425	0	0.0991
RP24-150D18.2	ENSMUSG00000097833	NA	ICM-PreEPI	0.0605	0.1331	0	0.0859	0.1565	0.3067	22.395	5.9179	11.2757	1.716	1.7054	0.62
Prdm14	ENSMUSG00000042414	383491	ICM-PreEPI	0.0315	0.0934	6.7972	8.6434	7.3787	9.1011	69.756	1.7524	2.3059	0.009	0.1753	0.0151
Ebp	ENSMUSG00000031168	13595	ICM-PreEPI	14.7163	65.4291	35.1743	47.067	51.6433	156.075	80.5872	83.4556	33.6773	8.5281	2.6134	1.466
Gm13128	ENSMUSG00000078508	626995	ICM-PreEPI	0.0476	3.6844	6.7671	2.3022	0.0873	4.844	19.6475	1.7713	45.093	0	0.013	0
Esyt1	ENSMUSG00000025366	23943	ICM-PreEPI	2.0252	8.005	12.3845	13.2494	20.7002	13.9403	11.2236	13.4793	35.2352	2.1709	1.3497	0.2948
Zfp42	ENSMUSG00000051176	22702	ICM-PreEPI	35.7082	31.3266	77.5668	93.4565	100.757	124.216	252.393	103.005	43.6192	3.7503	6.9998	14.2829
Ppap2a	ENSMUSG00000021759	19012	ICM-PreEPI	22.7605	15.1266	27.45	67.4842	46.9473	86.2077	114.735	33.9607	170.987	5.1493	7.3726	3.0385
Ctgf	ENSMUSG00000019997	14219	ICM-PreEPI	0.3764	0.0935	10.8408	10.0829	3.8306	4.1547	8.5693	1.9863	25.9508	0.4753	0.1973	0.0069
1700061G19Rik	ENSMUSG00000024209	78625	ICM-PreEPI	9.4935	7.0189	6.6462	17.8238	3.7855	48.7781	71.8775	10.7808	43.5044	2.8501	1.3614	2.108
Zfp57	ENSMUSG00000036036	22715	ICM-PreEPI	4.7898	2.5448	0.5043	5.7457	14.2145	10.2195	73.75	12.3416	26.5503	3.3012	2.5546	1.9525
Pde8a	ENSMUSG00000025584	18584	ICM-PreEPI	1.4605	1.0722	3.8801	5.1323	9.0723	34.9714	22.9516	6.0151	9.0472	0.2916	0.0243	0.61
Mybl2	ENSMUSG00000017861	17865	ICM-PreEPI	37.6663	62.3508	55.4801	97.2912	134.586	101.146	194.483	97.272	120.729	30.7136	25.232	13.5061
Fgf3	ENSMUSG00000031074	14174	ICM-PreEPI	4.7437	0.9051	0.487	13.917	21.421	0.165	4.0167	0.0365	17.7049	0.8344	0.739	0.0228
Triml2	ENSMUSG00000091490	622117	ICM-PreEPI	10.7298	14.9271	44.6971	66.3338	103.211	41.5008	52.6522	56.8937	5.1068	3.0175	2.6228	6.2596
Cst3	ENSMUSG00000027447	13010	ICM-PreEPI	81.2721	99.4002	161.908	163.329	173.978	295.89	404.351	197.315	521.9	84.457	90.2136	85.6851
AI662270	ENSMUSG00000087107	NA	ICM-PreEPI	21.0099	22.7422	6.8497	45.7366	23.0255	94.706	83.0654	79.617	46.8668	15.9793	2.6491	4.5145
Pmel	ENSMUSG00000025359	20431	ICM-PreEPI	12.3689	10.9804	4.4001	32.8472	11.5319	4.9877	18.8468	9.3699	3.3372	0.5964	1.3072	1.6162
Stk30	ENSMUSG00000056458	26448	ICM-PreEPI	0.0269	1.6624	10.4546	3.8825	2.9074	10.2312	24.7747	2.2975	4.0161	0.1397	0.7193	0.499
Klf6	ENSMUSG00000000078	23849	ICM-PreEPI	0.3695	3.5286	11.124	10.83	30.1263	11.1625	2.5632	14.5833	35.0755	4.8089	1.3464	3.1998
Klf11	ENSMUSG00000020653	194655	ICM-PreEPI	1.6829	8.2746	10.4617	19.8576	9.4539	9.3234	8.7255	6.0417	37.315	0.5714	0.4001	2.0025
Plekhh1	ENSMUSG00000060716	211945	ICM-PreEPI	5.7008	4.8914	7.1131	4.8967	11.4348	9.5814	8.472	0.4115	24.3179	1.47	0.235	0.5
Adprh	ENSMUSG00000002844	11544	ICM-PreEPI	61.7834	47.4252	64.1003	101.39	163.671	97.8802	211.199	88.0391	99.5606	29.5323	26.8889	30.0048
Gpx1	ENSMUSG00000063856	NA	ICM-PreEPI	521.506	866.038	557.131	978.861	1166.72	2683.03	1673.98	1967.66	3180.47	1552.9	1158.74	1099.05
Rbpj	ENSMUSG00000039191	19664	ICM-PreEPI	9.8076	32.0231	27.2347	79.7932	26.0176	30.7832	179.464	95.8491	53.892	19.8786	10.1673	30.954
Tmem106a	ENSMUSG00000034947	217203	ICM-PreEPI	4.9933	0.7628	2.3433	25.1219	17.1606	16.7226	2.8799	12.7334	11.102	0.1411	1.2004	0.8484
Pros1	ENSMUSG00000022912	19128	ICM-PreEPI	0.0222	2.8804	4.597	7.3963	6.5025	17.8479	19.8711	0.0578	9.2112	0.5618	0.1206	2.6368
Tbc1d10b	ENSMUSG00000042492	68449	ICM-PreEPI	15.1983	49.1688	36.6252	30.4627	50.853	26.0178	184.8	65.9292	88.9298	23.0543	22.1406	13.8023
Rell1	ENSMUSG00000047881	100532	ICM-PreEPI	2.1465	0.3436	5.3477	23.5767	7.3881	9.3378	7.9426	23.3378	8.551	0.7838	3.0375	2.7214
Trim43a	ENSMUSG00000067399	666731	MOR	887.026	558.668	26.8272	2.1969	1.9265	1.0083	2.4806	0.7636	5.9993	0.2342	0	0.0074
Trim43b	ENSMUSG00000079162	666747	MOR	913.163	928.555	931.739	5.9791	7.1327	29.5831	0.549	0.1876	1.2036	0.0626	0.0411	0
Obox6	ENSMUSG00000041583	252830	MOR	893.297	1731.08	270.65	7.0558	9.4225	12.5417	0	0.1078	0.0129	0.0154	0	0.0298
Timd2	ENSMUSG00000040413	171284	MOR	1208.3	1171.04	1742.9	54.8393	91.356	69.5802	0	0	15.8242	0.0212	0.0273	0.4739
Slc5a6	ENSMUSG00000006641	330064	MOR	752.173	656.322	1001.66	29.7823	30.2046	40.8098	13.1002	6.408	32.6172	2.1761	1.0822	3.125
Gm15772	ENSMUSG00000062353	NA	MOR	6101.12	7772.94	430.096	331.856	473.231	400.352	1918.24	692.297	727.636	575.686	4556.67	3207.61
Odc1	ENSMUSG00000011179	18263	MOR	1934.34	1455.4	2286.66	134.438	146.438	401.12	239.177	321.964	619.829	570.598	826.74	379.374
Larp4	ENSMUSG00000023025	207214	MOR	394.945	645.325	387.111	23.5835	15.2614	20.8466	11.9668	17.0044	24.9899	20.613	14.4442	48.4539
Crb3	ENSMUSG00000044279	224912	MOR	279.35	378.747	52.2188	0.4654	5.5668	9.2541	0.1425	8.6347	0.1821	51.7751	44.8686	41.4168
2310002L13Rik	ENSMUSG00000024512	75577	MOR	84.1724	65.4566	1.0232	0	0	0	0.034	0	0	0	0	0.0162
Gcsh	ENSMUSG00000034424	68133	MOR	1808.54	1560.51	930.929	97.0002	213.791	143.604	148.61	69.5025	240.53	99.1426	69.7	103.058
Alppl2	ENSMUSG00000026246	11650	MOR	2226.76	2038.04	4382.09	325.612	573.225	251.162	0.0463	0.0396	0.0242	0.0154	0.0719	0.0131
C130074G19Rik	ENSMUSG00000039349	226777	MOR	59.0928	77.777	256.77	0.0451	9.9543	1.1407	2.9831	0.1238	0.0232	0.4246	0.1743	0.0486
Cth	ENSMUSG00000028179	107869	MOR	251.099	147.376	414.904	10.4942	14.7658	34.4867	90.7727	115.941	74.9104	16.7527	9.636	15.5526
Gm11517	ENSMUSG00000081249	NA	MOR	2645.2	7640.98	765.388	176.584	327.458	316.157	22.7315	62.1529	25.5767	20.6097	26.1572	5.2502
Chka	ENSMUSG00000024843	12660	MOR	272.418	585.375	420.967	46.2391	16.8505	24.5968	56.512	36.9272	18.9677	48.6189	46.2243	39.2613
Tmem50b	ENSMUSG00000022964	77975	MOR	167.314	157.558	493.611	18.0181	17.9607	5.3357	10.9371	4.779	26.3227	6.6916	8.1061	3.3152
Ypel2	ENSMUSG00000018427	77864	MOR	235.66	265.176	233.459	8.9663	7.2541	22.6615	0.8472	0.5697	11.8932	0.5188	0.2496	0.3
Sox15	ENSMUSG00000041287	20670	MOR	994.814	986.448	720.794	74.5005	75.8749	37.578	2.86	6.7238	2.5658	3.8601	4.4733	3.325
4930432K21Rik	ENSMUSG00000008129	74666	MOR	40.4255	54.3728	0.8627	0.1133	0.0211	0.5773	2.0128	22.2766	0.0401	2.9907	3.5529	3.8597
Gata1	ENSMUSG00000031162	14460	MOR	25.9901	48.746	34.9577	0.0271	0.2469	0.1003	0	0.5626	0.1071	0.0148	0.0753	0
Tfrc	ENSMUSG00000022797	22042	MOR	253.593	322.155	230.819	10.0734	14.3455	27.3352	8.9121	26.1882	28.5263	43.407	24.3579	93.336
Mat2a	ENSMUSG00000053907	232087	MOR	556.299	496.279	1159.45	138.01	66.9023	71.6302	139.282	189.305	98.238	153.553	199.244	303.826
Pank3	ENSMUSG00000018846	211347	MOR	394.109	259.223	474.336	25.8644	20.0948	18.746	10.6586	12.9147	0.9643	8.7861	6.1727	11.8728
Ankrd10	ENSMUSG00000031508	102334	MOR	320.634	331.747	515.497	25.9364	32.706	54.495	27.7838	42.9027	23.7732	99.5135	41.887	60.8756
Tnfsf13b	ENSMUSG00000031497	24099	MOR	75.6855	83.2913	9.2255	0.0195	0	0.1639	0	0	0	0	0	0.0411
Gpr137b	ENSMUSG00000021306	83924	MOR	197.888	309.842	647.82	29.0247	72.7849	25.0861	0.1703	0	0.0434	2.0708	2.856	5.2366
Dab2	ENSMUSG00000022150	13132	MOR	6.4379	58.541	176.342	1.9811	19.1872	7.7657	0	0.0647	0.2606	6.0923	4.2999	24.0437
Bnip3	ENSMUSG00000078566	12176	MOR	134.914	34.0989	616.491	7.0107	35.6117	19.1327	17.5091	21.5348	3.4002	44.8881	36.0441	142.693
Rusc1	ENSMUSG00000041263	72296	MOR	105.703	138.549	82.5269	0.9027	1.8379	6.4124	6.4872	0.2079	0.2353	8.8813	2.472	2.3971
Tmem229b	ENSMUSG00000046157	268567	MOR	142.484	144.985	4.464	5.0358	4.9475	0.6986	3.1886	0.2335	0.034	0.1727	0.6348	0.1676
Pemt	ENSMUSG00000000301	18618	MOR	628.022	1072.83	1710.38	113.637	215.238	280.013	11.0716	8.4562	3.698	6.4067	8.8729	4.2705
Pin1-ps1	ENSMUSG00000074997	NA	MOR	126.471	227.871	60.8849	2.2149	1.1485	2.5148	4.975	6.6002	9.0273	2.7114	3.3051	1.0773
Gm12617	ENSMUSG00000084034	NA	MOR	6055.05	15284.1	7021.97	1304.12	1768.48	1862.5	45.3501	26.5841	160.376	2.0804	2.8425	1.3124
Wsb1	ENSMUSG00000017677	78889	MOR	225.252	330.873	800.947	73.6292	52.7546	53.7972	32.1557	15.5384	72.3176	27.1961	15.2512	40.0817
Bbx	ENSMUSG00000022641	70508	MOR	24.3373	39.7542	146.872	1.4554	2.4439	3.3947	7.3743	18.2065	1.9774	17.0869	12.4621	28.4518
Mier3	ENSMUSG00000032727	218613	MOR	265.478	233.251	168.186	28.4757	6.5619	15.3995	8.2105	1.5395	2.4761	6.4769	6.8851	10.2593
Lrp2	ENSMUSG00000027070	14725	MOR	2.5575	6.1751	125.891	2.1886	2.3702	6.4776	0.0171	4.3974	0.4722	40.669	30.8647	62.7957
Bex6	ENSMUSG00000075269	328660	MOR	167.982	203.01	99.1084	0.0237	0.0287	4.0213	0	0.1132	0.0339	0.1289	0.105	0.0298
Mtus1	ENSMUSG00000045636	102103	MOR	61.5022	57.303	63.3853	0.1323	0.1406	5.1508	4.4704	12.3373	3.8443	5.1591	1.5888	8.4458
Gm12446	ENSMUSG00000087383	NA	MOR	45.0303	59.7999	51.6833	0.0249	0.1691	0	0.0411	0	0.0122	0.013	0	0.3863
A930001N09Rik	ENSMUSG00000048249	77128	MOR	26.1894	23.8758	14.1752	0.3841	0.3831	0.0754	7.5491	0.3326	0.1592	0.5477	1.1821	0.4638
Abcb1a	ENSMUSG00000040584	18671	MOR	13.4728	14.3719	9.1548	0.0374	0.0182	0.0085	1.4801	7.4741	2.0415	1.0658	0.0172	1.5661
Asb16	ENSMUSG00000034768	217217	MOR	41.4192	17.9737	29.8512	0.1297	0.2009	0.0113	0.1286	0.2559	0.6451	0.5055	1.3113	0.0618
Slain1	ENSMUSG00000055717	105439	MOR	35.9385	23.0687	0.0214	0.0451	0.1427	0.1015	0.0442	1.0932	0.0405	3.6659	6.2184	19.3308
Naalad2	ENSMUSG00000043943	72560	MOR	126.357	106.738	450.179	10.8991	20.3864	16.7367	3.4697	0.1891	1.7011	0.404	1.9428	0.0933
Gucy2e	ENSMUSG00000020890	14919	MOR	32.1851	44.7148	25.1763	0.1818	0.1693	1.1858	0.0514	0.2932	0.1446	0.5855	0.5184	0.1452
Zp1	ENSMUSG00000024734	22786	MOR	14.3307	25.5567	4.5082	0	0.0087	0.014	0	0	0	0.6811	0.8227	1.5787
Cdc25b	ENSMUSG00000027330	12531	MOR	117.078	31.6642	17.9339	0.014	0.0614	2.3189	0.0454	0.5569	1.5965	9.7118	4.7627	3.8931
Cyp2d9	ENSMUSG00000068086	13105	MOR	27.2466	22.7385	8.1412	0.0194	0.008	0	0	0.0136	0	0.0409	0	0.0686
Fcgr3	ENSMUSG00000059498	14131	MOR	195.81	213.74	18.4193	15.2566	5.1583	2.9972	24.833	3.8028	0.0076	0.0124	0.0122	0
Ppt2	ENSMUSG00000015474	54397	MOR	200.934	169.244	120.292	24.373	7.2212	16.0275	1.3396	1.4972	0.8966	3.1044	4.4817	2.7318
Kank4	ENSMUSG00000035407	242553	MOR	14.1772	14.2875	37.2098	0.0819	0.0803	0.0246	0.5913	0.1188	0.0459	0.283	0.0279	0.0354
Pcgf5	ENSMUSG00000024805	76073	MOR	103.392	131.262	204.685	3.38	11.491	7.9722	10.091	8.4528	37.4003	5.2834	3.1234	11.991
Gm5612	ENSMUSG00000074501	NA	MOR	1745.41	2438.42	2091.4	253.583	268.242	381.32	5.7737	3.5238	13.1259	1.9373	2.1416	0.7463
Ccdc117	ENSMUSG00000020482	104479	MOR	261.188	145.253	380.085	26.9751	46.6765	23.2926	19.8649	6.3944	20.4212	22.7381	18.1419	20.3164
Larp1b	ENSMUSG00000037814	214048	MOR	250.506	345.689	230.109	21.3847	39.8514	19.9471	2.9421	6.6676	1.4474	3.0113	2.7561	8.5539
Pramel5	ENSMUSG00000036749	384077	MOR	234.345	218.868	618.424	22.7951	50.3385	78.6946	0	0.0647	0.0064	0.013	0	0
Gpd1l	ENSMUSG00000050627	333433	MOR	1246.77	1178.18	2689	296.386	491.808	252.959	16.9177	3.867	4.835	6.295	5.0414	7.633
BC031353	ENSMUSG00000034858	235493	MOR	23.1366	21.0606	23.688	0.1327	0.023	0.1224	0	0.0525	0.0182	1.9693	1.1804	0.64
Epm2a	ENSMUSG00000055493	13853	MOR	9.1815	14.3736	35.5875	0.0882	0.0402	0.0123	0.0946	0.1527	0.0918	0.7278	0.0093	1.2399
Cdk2ap1	ENSMUSG00000029394	13445	MOR	216.278	220.075	150.457	21.5112	22.0636	35.591	23.3711	38.3603	33.1804	84.4256	52.7535	87.0015
Sp110	ENSMUSG00000070034	109032	MOR	114.903	71.9171	407.186	12.3742	54.4215	2.4931	0.0149	0.0528	0.1044	0.0576	0.0367	0.0417
Hand1	ENSMUSG00000037335	15110	MOR	46.7387	30.7937	600.069	24.9339	23.763	9.8821	0.0245	0.0837	0.0319	0.0245	0.038	0.1945
C2cd2l	ENSMUSG00000032120	71764	MOR	51.7568	145.432	45.3733	3.9534	3.142	3.5831	5.1016	0.0462	19.6888	1.5284	0.7407	0.1358
Zscan5b	ENSMUSG00000058028	170734	MOR	59.4128	96.8442	104.575	0.8827	7.7175	0	0	0.0214	0	0	0.5279	0.0089
Nudt4	ENSMUSG00000020029	71207	MOR	761.382	1048.47	940.034	201.706	285.372	140.32	86.5332	84.4362	104.182	26.4024	19.237	41.2199
Eif5	ENSMUSG00000021282	217869	MOR	497.678	451.66	1321.88	172.385	212.658	170.241	149.156	125.269	197.012	101.803	87.538	235.14
Arhgef16	ENSMUSG00000029032	230972	MOR	60.0523	51.1694	232.54	5.0563	1.1863	11.1394	3.4057	0.1842	0.0555	21.3461	2.8643	16.3576
Hsd17b14	ENSMUSG00000030825	66065	MOR	138.674	129.512	107.926	6.0467	25.8415	4.539	45.0892	50.2774	7.3164	12.5646	11.9635	10.2098
Ficd	ENSMUSG00000053334	231630	MOR	24.6833	66.88	42.7276	1.4933	0.0902	1.344	3.5996	0.1344	0.0656	0	2.4229	0.3844
Mfsd7c	ENSMUSG00000034258	217721	MOR	78.2713	130.287	223.33	20.3053	14.007	5.1685	0.0196	0.1671	0.0561	0.3069	0.081	0.0555
Fbxw24	ENSMUSG00000062275	382106	MOR	10.673	24.9359	5.0858	0	0.0134	0	0.0311	0.0192	0	0	0	0.0183
Slc12a2	ENSMUSG00000024597	20496	MOR	142.303	81.4384	149.988	12.2738	20.7566	6.1863	3.0342	10.4009	24.1121	11.6752	8.7665	7.1157
Stag2	ENSMUSG00000025862	20843	MOR	83.2817	183.41	168.526	18.574	30.4994	11.3776	22.0083	51.6193	19.1242	24.7547	21.1252	61.1574
Paip2b	ENSMUSG00000045896	232164	MOR	162.067	87.335	37.1226	6.7979	5.8179	18.7892	27.2839	19.7033	36.2817	26.6698	16.8129	32.0017
Prr23a	ENSMUSG00000091080	623166	MOR	10.8425	27.1825	15.4794	0	0.0327	0	0	5.1442	0	3.1429	4.7686	2.7463
Aqp9	ENSMUSG00000032204	64008	MOR	62.1772	27.3261	13.7759	1.7835	0.1564	0.5895	0.0189	0.0647	6.1019	0.0075	0.0397	0.0224
Efhd1	ENSMUSG00000026255	98363	MOR	18.2305	39.0242	44.3295	1.4942	0.0571	0.6777	4.0754	0.0544	1.5795	0.7387	0.0203	0.0094
Slc29a3	ENSMUSG00000020100	71279	MOR	28.3461	17.1966	132.529	2.0153	3.6084	0.7981	2.1524	9.7239	6.7176	1.9327	1.1707	1.1124
Cldn4	ENSMUSG00000047501	12740	MOR	79.2279	220.532	467.399	16.5888	93.6181	24.9481	24.7308	16.3303	6.6374	19.4786	29.2537	19.8675
Stac2	ENSMUSG00000017400	217154	MOR	106.091	138.212	217.74	40.6825	7.9369	9.7414	1.5502	0.989	0.362	0.7321	0.4388	0.2415
Ninj2	ENSMUSG00000041377	29862	MOR	0	0.9798	1018.88	27.9725	130.101	0	0	0	0	1.9127	3.3649	0.4751
4632434I11Rik	ENSMUSG00000030641	74041	MOR	58.6502	56.5585	82.8033	0.7315	6.5898	4.9783	4.7765	5.5269	25.6825	4.1619	11.7078	22.7199
Fgf1	ENSMUSG00000036585	14164	MOR	26.174	4.7716	13.6365	0.0366	0.0902	0	2.3327	0.0733	0.0597	0.0318	0.0473	0.0202
Rab39	ENSMUSG00000055069	270160	MOR	18.7341	16.7162	7.091	0.0244	0.0451	0.0078	0.0402	0.0244	0.006	0.0127	0.1893	0.8834
Tspan4	ENSMUSG00000025511	64540	MOR	108.4	169.853	77.2	10.5031	8.6144	14.0683	11.1078	4.7658	6.3957	53.2321	68.3548	44.6149
Gm5745	ENSMUSG00000066478	NA	MOR	83.0732	1527.48	28.9524	32.8578	37.5542	30.0369	25.6906	43.2893	35.854	27.2478	52.1595	4.7937
Tbc1d9	ENSMUSG00000031709	71310	MOR	26.529	29.9392	12.3849	0.9986	0.0658	0.3404	0.8618	6.1366	2.0265	0.3511	0.6683	0.7982
Clpx	ENSMUSG00000015357	270166	MOR	284.662	304.827	134.79	22.8894	30.2397	74.0004	28.5843	27.1491	46.7382	28.2457	12.4688	33.7047
Ovol2	ENSMUSG00000037279	107586	MOR	63.0103	81.3714	77.3635	6.3179	5.8793	4.5074	0.0657	0.0948	2.1049	5.3916	4.7227	6.6978
Sgk3	ENSMUSG00000025915	170755	MOR	64.9874	66.9029	107.102	2.3476	10.3224	5.565	3.4021	2.7864	0.3221	6.2248	0.6978	7.2509
Sgpp1	ENSMUSG00000021054	81535	MOR	150.853	232.179	148.91	12.9641	10.1272	22.6142	4.0018	5.8904	0.6982	2.674	0.3313	0.4451
Ovol1	ENSMUSG00000024922	18426	MOR	15.0569	8.0812	119.423	2.567	0.0852	0	0.0434	0.466	0.0139	0.2126	0.0714	0.1479
Wdr45l	ENSMUSG00000025173	66840	MOR	267.465	247.207	185.15	8.1621	32.7912	66.0426	93.9178	15.0171	29.875	50.5828	68.6283	61.883
Ccnb1	ENSMUSG00000041431	268697	MOR	315.267	510.492	445.027	52.417	94.3752	115.226	156.37	212.789	248.355	89.2497	114.447	183.179
Xkr9	ENSMUSG00000067813	381246	MOR	17.2427	81.5668	8.4355	0.0647	0.0315	2.353	8.4206	8.472	0.0269	0.0214	0.0112	0.0104
Nin	ENSMUSG00000021068	18080	MOR	184.784	119.108	150.901	15.9187	11.3741	21.2928	4.0516	11.2359	0.0482	0.5131	3.1665	2.975
Fgfr3	ENSMUSG00000054252	14184	MOR	9.3264	3.1988	31.1185	0.3362	0.2366	1.5502	0.3464	0.3697	0.9066	1.2062	0.3187	0.2717
Fbxl20	ENSMUSG00000020883	72194	MOR	159.159	297.346	170.399	17.7848	11.6333	76.2952	5.8571	1.5074	12.9634	11.7638	7.5754	9.0704
Mad2l1bp	ENSMUSG00000034509	66591	MOR	213.334	343.021	127.629	20.6485	2.0336	67.356	30.2919	22.3794	24.3	20.5806	24.9259	25.681
Slc35e4	ENSMUSG00000048807	103710	MOR	20.0999	53.578	123.667	4.658	2.3047	3.697	0.0221	0.0309	0.0811	1.5431	1.5013	0.0278
Pttg1ip	ENSMUSG00000009291	108705	MOR	595.83	591.236	869.222	107.901	186.594	120.88	84.4297	21.9097	30.1473	23.4548	14.7635	20.219
Rb1cc1	ENSMUSG00000025907	12421	MOR	140.488	94.1639	113.507	25.6683	12.0454	10.6904	5.2007	16.7288	6.6209	3.4386	4.0488	6.1465
Hsd17b6	ENSMUSG00000025396	27400	MOR	26.6529	3.726	0	0.0125	0.0138	0	0	0.7172	1.0538	0.2267	0.0294	0
Hiatl1	ENSMUSG00000038212	66631	MOR	137.401	69.0765	48.4674	5.1257	4.9533	19.0166	19.5621	26.2918	18.2677	20.8814	3.792	24.0554
Cd320	ENSMUSG00000002308	54219	MOR	192.254	482.762	215.126	46.5195	58.0672	36.2803	72.7453	52.8154	90.8178	48.8184	41.3688	40.1039
Foxa1	ENSMUSG00000035451	15375	MOR	53.0922	52.9389	6.4149	3.0307	0.3611	0.3212	0.0149	0.1266	0.1898	0.2522	0.0514	1.5001
Gm16026	ENSMUSG00000079455	NA	MOR	34.8926	38.3366	290.975	3.5783	14.9497	1.9389	0.0434	0.0217	0.0278	0.0236	0.0286	0.0078
Zfand2a	ENSMUSG00000053581	100494	MOR	52.2443	67.2756	242.899	13.3577	6.7689	20.5091	13.9596	24.6367	9.3599	8.481	9.8472	7.4675
Gm3139	ENSMUSG00000095074	100041102	MOR	165.1	126.133	1.4803	1.122	1.6601	14.1733	0	0.0198	0	0	0	0
Pdzd3	ENSMUSG00000032105	170761	MOR	16.3304	37.4491	99.883	6.7311	5.0366	2.8441	0	0.0279	0	0.0351	0	0.0079
Dnajc21	ENSMUSG00000044224	78244	MOR	361.156	470.133	293.463	48.2984	51.5264	102.97	88.8972	71.6979	55.4731	22.8489	8.2466	47.731
Fbxo16	ENSMUSG00000034532	50759	MOR	1.9327	38.885	4.3464	0	0.0579	0	0	2.4459	0	1.3652	0.033	0.7747
Ddit4	ENSMUSG00000020108	74747	MOR	23.6295	15.0469	78.0197	3.0948	0.6282	1.2188	0.0336	0.7403	0.042	7.9067	7.7078	4.3279
Azin1	ENSMUSG00000037458	54375	MOR	163.247	114.551	455.941	27.5108	72.948	53.9199	29.9258	23.0202	20.7442	34.8249	16.5902	70.1779
Lat2	ENSMUSG00000040751	56743	MOR	1.8736	17.05	35.602	0.0494	0.0116	0.2314	3.4563	0.1942	0.0409	2.0066	4.5239	0.0098
Plcd3	ENSMUSG00000020937	72469	MOR	32.8603	41.157	102.269	7.2034	2.9346	2.6998	0.1486	0.7481	1.2862	0.5742	2.378	2.7794
2010317E24Rik	ENSMUSG00000026955	72080	MOR	101.815	240.265	554.464	52.0202	48.396	34.1829	28.2416	29.4094	18.6965	20.8629	30.9392	22.0285
4930550L24Rik	ENSMUSG00000046180	75352	MOR	29.8827	1.2342	120.681	0.8031	4.608	1.0103	0	0.0151	10.1867	0	0	0
Slc11a2	ENSMUSG00000023030	18174	MOR	68.9649	74.0356	264.199	20.672	24.8808	26.9404	26.965	9.6616	6.9291	9.8198	16.3872	18.481
Psat1	ENSMUSG00000024640	107272	MOR	395.913	746.216	526.94	57.4335	48.2226	332.054	53.3781	32.819	64.7275	142.011	93.3316	93.5118
Efna1	ENSMUSG00000027954	13636	MOR	25.6976	11.9194	62.6626	0.5463	2.6552	0.0185	0.0234	0.0871	0.0527	1.7733	8.4355	1.3365
Zmpste24	ENSMUSG00000043207	230709	MOR	280.68	278.494	297.584	69.4049	73.4576	59.4591	27.8392	27.8028	22.7959	11.616	11.3795	28.5233
Ube2c	ENSMUSG00000001403	68612	MOR	1326.18	929.487	961.505	374.621	334.943	513.707	276.306	180.982	446.043	198.238	211.768	281.372
Pramel7	ENSMUSG00000025839	347712	MOR	295.181	347.198	540.811	28.9642	37.6073	125.555	0.7624	1.1045	2.8212	0.5536	0.2594	0.1368
Strn3	ENSMUSG00000020954	94186	MOR	110.965	90.3798	202.341	16.4323	16.2426	26.194	19.422	79.8438	9.6508	19.1623	20.2618	64.5112
Cited1	ENSMUSG00000051159	12705	MOR	573.059	713.569	667.475	108.999	133.952	310.546	4.0332	3.856	8.7988	6.8663	2.5335	12.4567
Papd5	ENSMUSG00000036779	214627	MOR	97.0353	137.733	97.931	16.1189	4.0969	21.3785	24.3169	25.0914	25.8448	16.0712	7.9176	16.4432
Exd2	ENSMUSG00000032705	97827	MOR	25.0727	24.8481	32.8414	0.6496	2.8391	2.7126	7.8	1.1053	6.7764	5.0587	4.1329	3.3764
Prc1	ENSMUSG00000038943	233406	MOR	111.142	202.225	112.526	15.0059	6.8892	26.4985	19.325	8.8722	22.7779	8.7017	23.6892	25.888
Uap1	ENSMUSG00000026670	107652	MOR	158.991	120.097	291.221	13.6456	31.1819	91.884	11.2903	15.6107	33.6714	23.1962	11.1833	14.9639
Slc25a36	ENSMUSG00000032449	192287	MOR	44.7413	62.1865	53.9218	10.2288	3.3443	11.8981	28.8212	11.3895	27.0817	12.6395	8.6223	11.3432
4930402H24Rik	ENSMUSG00000027309	228602	MOR	54.4924	71.0418	158.731	9.1266	10.7916	9.8207	0.1762	0.7521	0.2041	0.9075	0.5876	4.6935
Wdr43	ENSMUSG00000041057	72515	MOR	470.908	355.044	217.286	62.0228	102.77	86.3081	105.114	52.6403	129.579	81.0896	86.0701	115.839
Dnajb6	ENSMUSG00000029131	23950	MOR	274.19	220.515	195.343	44.4563	43.0501	58.4382	62.9089	61.3663	87.671	21.6231	17.4297	29.9012
Kcnh3	ENSMUSG00000037579	16512	MOR	18.1163	10.513	9.7279	0.3622	0.3206	0.1028	0.8892	3.4457	0.1882	1.6956	1.9992	0.6658
Ammecr1l	ENSMUSG00000041915	225339	MOR	52.5168	69.6173	42.3914	6.0414	2.0404	13.6789	3.7035	8.4942	9.2004	13.4946	10.3704	19.1914
Gm12184	ENSMUSG00000078154	13445	MOR	205.175	130.214	123.58	13.5599	17.2555	13.9498	22.8077	38.5036	19.5827	82.4875	58.1485	26.9071
Zfp131	ENSMUSG00000094870	72465	MOR	24.211	39.1588	40.9805	0.442	4.1004	3.5916	18.454	9.6459	8.4499	15.0611	6.7527	19.3368
Emc3	ENSMUSG00000030286	66087	MOR	136.508	164.228	250.566	36.1182	39.3217	25.576	31.7283	54.4144	49.9765	15.7966	18.2373	38.0131
Mlf2	ENSMUSG00000030120	30853	MOR	987.542	1057.62	1728.51	198.069	330.684	796.804	284.748	150.805	167.732	445.645	299.154	303.582
Ppfibp2	ENSMUSG00000036528	19024	MOR	50.6687	118.493	192.973	7.2023	10.8939	37.0424	0.429	3.2679	1.0725	3.3676	0.8833	0.755
Epas1	ENSMUSG00000024140	13819	MOR	32.682	81.7429	289.6	11.6041	29.4974	19.5457	17.1509	69.9155	38.3123	1.8216	0.9523	2.0638
Kremen2	ENSMUSG00000040680	73016	MOR	0.7848	5.8795	23.8594	0.1546	0.192	0.024	0.8506	0.1807	0.1252	5.0008	5.544	3.9371
Padi6	ENSMUSG00000040935	242726	MOR	25.1657	39.0338	29.7891	1.716	2.5666	1.057	0.0171	0.0382	0.0289	1.8553	1.355	0.107
Oosp1	ENSMUSG00000041857	170834	MOR	26.678	19.7075	1.7407	0.0145	0.0215	0	0	0.1254	0.062	0.0197	0.1249	0
Cnbp	ENSMUSG00000030057	12785	MOR	834.855	958.187	1140.39	471.207	171.1	483.914	408.785	169.635	311.858	352.785	252.884	446.35
Prosc	ENSMUSG00000031485	114863	MOR	85.4348	115.276	177.792	9.6546	1.4394	41.2675	25.285	12.1846	7.8132	24.801	16.1664	27.711
Akirin1	ENSMUSG00000023075	68050	MOR	60.439	98.5768	184.836	13.4459	15.1501	16.4837	56.6961	24.1825	24.5482	26.8145	17.3278	37.751
Trim43c	ENSMUSG00000090693	547109	MOR	1251.94	848.428	942.182	218.925	328.417	298.179	0	0.0287	1.9387	0	0	0.0113
Lrr1	ENSMUSG00000034883	69706	MOR	232.585	143.784	358.821	64.0139	51.2239	46.8759	31.8272	38.8631	6.3254	11.2639	0.8764	8.5829
Cpa1	ENSMUSG00000054446	109697	MOR	23.1673	18.3513	0.822	0.1697	0.0329	0.0103	0	0.03	0.0065	0.024	0	0
Hbp1	ENSMUSG00000002996	73389	MOR	49.7247	54.6446	62.9402	3.915	16.4039	7.3795	16.3367	14.6794	0.9161	11.0952	23.1532	25.9114
Def8	ENSMUSG00000001482	23854	MOR	127.301	101.722	158.051	31.1352	14.2079	34.7461	10.9026	20.1389	73.5217	21.0858	22.0073	15.5078
Pknox1	ENSMUSG00000006705	18771	MOR	69.8383	136.869	86.4026	8.3469	19.4296	25.2163	7.2463	4.7482	13.2317	20.9629	17.0489	15.665
Ptpn21	ENSMUSG00000021009	24000	MOR	59.3089	61.3122	33.3764	3.3436	9.1702	5.1431	1.6485	5.0342	12.5265	1.953	2.3313	3.2458
Wtap	ENSMUSG00000060475	60532	MOR	241.489	241.239	266.59	68.2169	61.4269	59.2203	36.0877	31.4618	92.8674	23.8731	15.6098	61.7881
Rab5a	ENSMUSG00000017831	271457	MOR	66.3077	105.542	377.73	20.9082	11.823	36.8558	18.1386	11.5199	12.9631	11.9135	2.0104	29.4674
Zbtb10	ENSMUSG00000069114	229055	MOR	147.852	104.132	94.5724	15.2308	24.219	11.9712	0.2741	1.0697	1.2351	0.8814	1.1043	1.0874
Gls	ENSMUSG00000026103	14660	MOR	21.8174	15.8528	124.092	10.4107	1.8333	8.5836	25.3721	13.0922	26.1172	12.2664	10.9068	22.7461
Rab3il1	ENSMUSG00000024663	74760	MOR	89.8218	127.239	351.688	31.8844	81.8356	41.8499	1.9634	0.0801	7.6407	2.2304	2.8847	2.907
Abhd3	ENSMUSG00000002475	106861	MOR	23.1123	2.4512	13.5324	0.1581	0.0427	0	0.0273	0.0621	0.2228	0.0098	0.0124	0.0175
1700018B24Rik	ENSMUSG00000037910	NA	MOR	18.3078	12.164	16.0283	0.0263	0	0	0	4.8296	0	4.3611	1.3094	2.8682
Nlrp5	ENSMUSG00000015721	23968	MOR	6.6919	18.738	8.1175	0.0311	0.1456	0.0085	0.2519	0.5429	0	0.0661	0.3704	0.04
Gm11544	ENSMUSG00000081586	NA	MOR	14.8482	17.5549	39.4294	0.295	0.4684	0.2233	0.3962	0.7616	0.3211	0.263	0.8054	0.0874
Gm15210	ENSMUSG00000071041	NA	MOR	302.243	425.845	233.322	121.404	52.42	64.3174	44.6207	48.1546	45.8589	49.9223	60.4882	21.4431
Zdhhc7	ENSMUSG00000031823	102193	MOR	89.1563	175.565	153.779	16.3807	22.0992	28.8234	35.0773	1.8498	2.9455	12.8493	11.7811	4.7685
Ctsl	ENSMUSG00000021477	13039	MOR	907.635	690.662	189.049	199.167	220	211.731	151.321	102.187	270.268	54.6015	101.321	56.5169
Sat2	ENSMUSG00000069835	69215	MOR	17.2907	44.2461	0	0.3263	0.0487	0.234	0.0293	0.0627	0.0103	4.1692	0.8221	2.8257
Rragd	ENSMUSG00000028278	52187	MOR	28.9476	37.1337	647.825	41.5004	109.976	13.3807	1.5421	15.7309	9.4108	77.9891	42.02	118.868
Lrrc42	ENSMUSG00000028617	77809	MOR	114.044	139.976	89.4072	16.1349	14.77	25.724	29.355	9.043	46.624	19.6629	19.4258	27.0446
Zc3h12c	ENSMUSG00000035164	244871	MOR	26.6893	16.9325	10.7547	0.1272	0.1455	1.544	0.1001	0.3096	1.7395	0.5877	0.2204	0.8366
Abhd6	ENSMUSG00000025277	66082	MOR	33.3456	21.3186	13.3976	1.112	0.8812	1.1545	8.2213	2.1728	3.0807	6.3255	0.6954	1.6604
Klf17	ENSMUSG00000048626	75753	MOR	48.8683	13.1356	29.2078	0.047	0.0349	3.9943	0.0223	0.0508	0.0377	0.0319	0.0304	0.0072
Tceb1	ENSMUSG00000079658	67923	MOR	451.067	1097.27	1651.64	162.213	253.093	226.417	182.416	85.5621	251.555	78.4746	41.1058	135.902
Hprt	ENSMUSG00000025630	15452	MOR	868.974	1887.24	3209.4	286.933	493.624	775.945	383.053	398.089	170.353	173.491	116.913	356.166
Setd2	ENSMUSG00000044791	235626	MOR	65.6001	183.59	150.243	6.2814	20.5862	41.828	35.228	38.4806	11.8951	42.0188	19.0932	64.3016
Npm2	ENSMUSG00000047911	328440	MOR	28.6234	37.9793	0.1266	0.1376	0.0188	0.0195	0	0.7661	0.0299	1.0352	1.5426	2.4688
Dnajb9	ENSMUSG00000014905	27362	MOR	85.7152	53.677	118.753	7.0423	7.0757	12.3012	2.7295	22.9652	3.9953	3.492	2.784	13.2972
Atp6v0e	ENSMUSG00000015575	11974	MOR	340.677	407.236	481.483	65.3214	113.624	167.803	119.808	78.4242	110.918	91.679	66.6399	91.2189
Nipal1	ENSMUSG00000067219	70701	MOR	53.1596	62.7936	83.5417	2.7557	9.5892	7.7868	0.2105	0.2855	0.2466	0.1809	0.1772	0.0653
Gm9141	ENSMUSG00000089893	NA	MOR	6.9498	8.1501	18.3667	0.0177	0	0.0202	0	0	0.0149	0	0.0201	0
Sun1	ENSMUSG00000036817	77053	MOR	140.198	137.929	379.127	28.9499	80.0272	90.2751	24.9682	49.0496	16.4298	10.2177	12.0336	34.1842
Usp1	ENSMUSG00000028560	230484	MOR	191.544	218.526	127.375	27.8969	16.8736	48.4369	57.8947	79.129	46.0452	25.3429	12.3888	82.3643
Tle4	ENSMUSG00000024642	21888	MOR	46.8298	127.791	227.027	32.3405	24.8656	21.3925	89.4825	110	65.1461	56.1861	69.1139	99.8904
Gk5	ENSMUSG00000041440	235533	MOR	73.0959	52.8032	133.676	3.117	33.7849	16.8269	16.3658	17.0991	8.6716	7.3077	5.0456	16.9144
Zdhhc20	ENSMUSG00000021969	75965	MOR	53.6774	102.59	64.6469	8.7525	1.8481	13.7503	8.9486	8.6645	4.4637	5.1575	4.5713	8.2809
Pcgf1	ENSMUSG00000069678	69837	MOR	40.4768	121.997	75.8082	7.778	0.0668	10.1185	10.1014	2.7073	13.151	9.4962	2.6586	11.9616
Avl9	ENSMUSG00000029787	78937	MOR	27.0567	65.3405	42.8744	6.2134	4.6342	1.5925	9.416	12.014	2.9412	7.3942	1.6709	11.69
Ell2	ENSMUSG00000001542	192657	MOR	83.6379	128.983	25.2877	5.3605	9.0137	15.4422	38.1992	40.709	41.8275	9.8727	4.0482	16.4363
G3bp2	ENSMUSG00000029405	23881	MOR	79.5867	117.19	479.869	58.0662	43.0737	40.3098	300.889	299.745	128.343	126.342	97.7977	256.583
Exoc3l2	ENSMUSG00000011263	74463	MOR	26.3001	68.9444	16.3961	3.4663	2.8687	0.009	0.0217	0.0463	0.0179	1.2522	1.7922	0.215
Mysm1	ENSMUSG00000062627	320713	MOR	57.473	34.4636	70.3361	2.58	5.04	6.8281	0.9328	3.0776	6.3917	12.2028	2.15	11.4916
Foxe1	ENSMUSG00000070990	110805	MOR	29.3156	52.2908	79.6846	5.4646	3.7358	0.403	0.1085	0.1734	0.0694	0.0945	0.0857	0.1869
Tbc1d12	ENSMUSG00000048720	209478	MOR	20.827	11.7419	46.5196	1.3855	0.6293	1.2769	0.7332	0.1697	0.1246	0.4124	0.065	3.5214
Dcaf4	ENSMUSG00000021222	73828	MOR	215.296	225.534	273.591	35.2934	75.4694	65.7804	43.9067	52.5218	14.3149	114.601	159.72	90.4068
Atg9a	ENSMUSG00000033124	245860	MOR	195.123	262.974	510.94	52.3099	88.5442	47.8241	0.2602	2.7831	0.0394	3.9623	6.225	4.3575
Ap4s1	ENSMUSG00000020955	11782	MOR	65.0228	40.9416	121.961	5.9735	2.8039	16.1636	14.2704	16.7818	0.4175	12.7025	23.1118	27.7876
Cnnm4	ENSMUSG00000037408	94220	MOR	32.166	33.5817	77.8413	7.8529	4.2446	0.4033	5.8962	3.9511	1.6011	3.8544	4.8447	3.4665
Gdap2	ENSMUSG00000027865	14547	MOR	99.5968	131.272	174.16	13.2054	23.1595	46.4085	6.6041	0.8216	12.1472	4.9175	0.7437	3.3784
Epn2	ENSMUSG00000001036	13855	MOR	58.4031	48.0246	52.7774	3.2406	12.8956	8.3017	22.0967	24.866	6.6353	10.9159	14.2094	8.6902
Nme5	ENSMUSG00000035984	75533	MOR	22.108	9.4208	6.1811	0.0322	0.0906	0.0144	0	0	0	0	0.0288	0.0127
Tead4	ENSMUSG00000030353	21679	MOR	136.5	154.67	175.281	28.4666	17.8742	51.6287	12.0511	8.6342	18.0165	0.4592	0.1216	0.1208
Jmy	ENSMUSG00000021690	57748	MOR	34.1953	52.3631	39.4094	12.2578	2.8561	2.6668	14.4689	3.2728	4.2178	4.1514	4.666	7.5313
Paip2	ENSMUSG00000037058	67869	MOR	355.22	196.02	243.839	52.0153	31.4393	94.3997	52.7487	111.766	50.115	123.468	77.8181	174.691
Arg1	ENSMUSG00000019987	11846	MOR	53.4311	27.3486	3.8324	0.3304	0.6235	0.2763	0.5109	0.9315	0.6065	0.2582	1.3145	0.1142
Tor2a	ENSMUSG00000009563	30933	MOR	90.8715	148.288	222.729	40.1007	29.694	50.8358	26.1244	26.1518	26.0673	18.3197	19.2799	6.3435
Rmnd5b	ENSMUSG00000001054	66089	MOR	171.969	194.476	406.564	54.5717	56.3031	80.3694	70.6664	36.8644	36.2942	11.0333	16.6291	13.1674
Lhfpl5	ENSMUSG00000062252	328789	MOR	14.827	17.7349	46.2767	0.5683	0.5829	0	0.0334	0.3101	0	3.0513	0.0552	0
Suz12	ENSMUSG00000017548	52615	MOR	253.406	147.948	332.283	72.2683	97.7218	56.1032	100.42	158.549	78.2246	39.3992	23.8079	120.088
Pabpc4	ENSMUSG00000011257	230721	MOR	469.164	606.48	777.71	242.217	208.375	348.297	109.155	102.898	91.1007	149.696	72.2998	137.03
Spnb3	ENSMUSG00000067889	20743	MOR	157.684	136.781	195.113	15.939	74.9371	20.0854	0.2652	5.2393	5.6278	21.5787	24.6219	7.0243
Pkp2	ENSMUSG00000041957	67451	MOR	5.2467	2.3098	59.0072	0.1353	0.2085	5.1363	16.7051	10.0454	0.1447	14.345	7.6617	21.6838
Mtf2	ENSMUSG00000029267	17765	MOR	115.43	220.592	220.873	71.2301	37.619	58.6305	76.4977	81.1368	49.7424	30.1969	22.309	66.7505
Snx16	ENSMUSG00000027534	74718	MOR	120.665	50.514	99.143	7.7845	5.3648	31.6798	11.2543	10.3341	5.914	2.1981	4.4195	6.8914
Prps1	ENSMUSG00000031432	19139	MOR	597.867	832.8	615.383	184.096	121.574	381.569	473.109	145.4	167.797	120.98	87.4377	113.835
Atp13a3	ENSMUSG00000022533	224088	MOR	140.293	176.726	691.93	77.0533	96.0858	100.594	26.0962	57.2298	24.5494	31.67	24.0601	63.6839
Ugcg	ENSMUSG00000028381	22234	MOR	174.69	477.137	245.923	55.6031	59.244	83.9283	7.0541	2.1487	15.2874	14.5571	9.9137	26.688
Tpd52	ENSMUSG00000027506	21985	MOR	223.785	352.295	258.862	63.6159	76.7735	96.7603	110.868	92.7833	91.7017	61.2529	38.6183	124.604
Impdh2	ENSMUSG00000062867	23918	MOR	495.098	693.784	463.067	110.533	129.274	260.786	71.0208	54.8527	197.653	74.7524	101.557	98.4839
Pold3	ENSMUSG00000030726	67967	MOR	153.428	112.335	94.9819	7.7981	37.9366	44.1336	28.2286	33.145	74.8736	58.5069	66.7597	47.9003
Taf13	ENSMUSG00000048100	99730	MOR	33.5884	66.2681	158.612	11.3118	10.8928	8.6454	19.1759	24.9782	6.9053	14.8962	3.5501	19.6743
E330014E10Rik	ENSMUSG00000072813	665290	MOR	28.4681	33.4463	31.621	2.0666	1.5804	0.6522	0	0	0.0077	0.0095	0.011	0
Cdc42ep4	ENSMUSG00000041598	56699	MOR	9.5527	23.2631	99.3658	3.1432	8.1368	15.7897	36.385	3.7349	52.6603	15.9899	12.8932	10.5425
C1d	ENSMUSG00000000581	57316	MOR	83.3148	104.613	76.9344	19.8085	17.3497	32.1518	37.1327	40.8281	30.4897	26.0237	16.9132	38.0987
Gdf9	ENSMUSG00000018238	14566	MOR	17.1706	22.8404	22.5414	0.0233	0.0577	1.6625	0	0.0627	0.0404	0.0199	0.3545	0.0698
Tmigd1	ENSMUSG00000020839	66601	MOR	12.3186	13.807	9.7649	0.0935	0.0128	0.0241	0.0379	0	0.0076	0.0141	0	0
Fam129b	ENSMUSG00000026796	227737	MOR	0.3852	0.0963	72.6413	6.0812	0.4253	9.9725	23.2311	41.2211	63.5379	19.9387	14.9123	16.4513
Arhgap18	ENSMUSG00000039031	73910	MOR	27.7863	24.3862	36.5945	0.1369	3.1521	3.7211	0.3335	0.1191	0.0761	0.5877	1.4874	1.6175
Fam57b	ENSMUSG00000058966	68952	MOR	23.665	17.7297	53.3637	2.3143	5.6531	0.9751	2.4204	0.6079	0.0369	18.6866	25.4537	9.5838
Syncrip	ENSMUSG00000032423	56403	MOR	187.673	227.87	263.13	144.798	54.5837	49.597	27.7764	68.4623	65.6567	56.3624	30.64	92.5284
H1foo	ENSMUSG00000042279	171506	MOR	27.2442	10.9272	15.7931	0.0291	0	0.2399	0.0472	0.0219	0.0189	0.0175	0.0341	0.0833
Ypel5	ENSMUSG00000039770	383295	MOR	178.162	150.404	70.918	24.7834	15.9886	39.6007	6.0255	4.7016	25.1224	4.1913	2.5284	2.5127
Zmynd19	ENSMUSG00000026974	67187	MOR	74.4971	83.9579	39.4227	22.4973	7.7825	17.3638	34.4742	35.7433	16.8154	37.1343	19.1238	35.1612
Trmt61b	ENSMUSG00000085492	NA	MOR	18.894	23.7047	14.915	0.5596	3.0796	0.1944	0.6501	0.1298	0.078	1.5077	1.0122	1.7108
Gm11546	ENSMUSG00000083227	NA	MOR	4.5556	2.4199	436.722	11.8464	2.7638	8.7181	0	0	0	0	0	0
Mtap7	ENSMUSG00000019996	17761	MOR	71.132	81.8925	198.26	37.5262	17.9265	21.9213	12.3215	7.3221	30.3452	3.1706	5.984	11.4592
Mfsd5	ENSMUSG00000045665	106073	MOR	284.856	428.721	519.401	72.1425	104.656	150.637	120.986	82.84	92.057	82.871	130.43	70.2525
D5Ertd577e	ENSMUSG00000070677	320549	MOR	37.8624	29.9358	2.9232	1.277	1.1647	0.7412	0	0	0	0.012	0	0
Tomm5	ENSMUSG00000078713	68512	MOR	950.218	991.283	826.708	132.88	142.825	715.771	142.465	129.432	142.611	420.34	160.601	289.437
Vamp8	ENSMUSG00000050732	22320	MOR	82.8705	163.9	95.325	28.4395	26.0713	26.5594	6.1386	5.6146	21.1038	20.6754	31.3313	18.9029
Sos1	ENSMUSG00000024241	20662	MOR	28.468	27.9575	130.762	9.2209	3.5026	12.1301	14.5467	3.8104	11.171	13.756	3.1563	9.1318
Rdh10	ENSMUSG00000025921	98711	MOR	114.184	80.3902	40.3392	13.1135	6.4896	23.3872	0.8891	5.4576	11.5175	2.9776	0.738	4.6883
H2-Q7	ENSMUSG00000060550	15018	MOR	0.5093	29.7566	32.5751	1.6142	2.763	0.4675	0.1371	0.2549	0.7035	1.7072	0.8821	2.9808
Agpat9	ENSMUSG00000029314	231510	MOR	69.7774	160.451	364.903	34.948	78.3421	37.1805	0.468	2.9795	13.403	0.984	0.0567	0.0121
Cish	ENSMUSG00000032578	12700	MOR	16.5322	29.812	115.265	9.0117	3.8756	6.6997	1.5712	0.0935	0.0308	1.5808	3.1352	1.5336
Sh3d21	ENSMUSG00000073758	66938	MOR	6.616	14.0578	69.2459	0.1826	4.5926	1.0621	0.0237	0.7467	0.1378	0.6793	3.2797	1.4454
Ocm	ENSMUSG00000029618	18261	MOR	16.4632	148.701	442.538	8.0334	6.7586	28.1832	0	0	0	0	0.0317	0
Rlf	ENSMUSG00000049878	109263	MOR	12.1834	18.5476	27.1883	0.7424	0.4839	4.946	0.1365	1.2094	6.4109	5.0733	5.0486	7.2299
Wdtc1	ENSMUSG00000037622	230796	MOR	94.2344	212.343	434.14	72.875	40.4252	40.3605	53.5579	42.7827	23.1239	48.9176	30.6077	32.1391
Agpat5	ENSMUSG00000031467	52123	MOR	34.8423	34.3625	51.1553	5.0389	14.3027	6.0779	28.165	35.1921	50.1613	18.0101	11.7402	25.4515
AF067063	ENSMUSG00000063846	380878	MOR	58.4298	42.7285	24.0517	1.6698	0	0	0	0	0	0	0	0
AF067063	ENSMUSG00000094237	380878	MOR	14.6762	69.7479	30.2398	1.5115	0	0	0	0	0	0	0.0336	0
Yipf4	ENSMUSG00000024072	67864	MOR	141.497	101.733	53.1046	17.5156	7.8268	15.185	23.8686	21.5658	11.6484	6.155	4.2851	10.1652
Pcyt2	ENSMUSG00000025137	68671	MOR	83.1498	142.313	137.875	24.9643	19.0686	58.4291	7.6683	14.8625	4.4941	11.1914	18.1385	11.7481
Ypel3	ENSMUSG00000042675	66090	MOR	49.8744	33.9258	78.8253	15.2917	3.2627	6.2995	3.4755	12.1608	0.0666	26.7119	74.727	19.1813
Slc16a6	ENSMUSG00000041920	104681	MOR	19.638	29.9503	40.6591	4.0825	0.6786	6.2358	5.7608	0.4078	0.0734	1.9637	0.5316	3.5242
1700123I01Rik	ENSMUSG00000024786	622554	MOR	3.7079	23.3296	6.0032	0.8367	0.0231	0.0123	3.5113	0.0608	0.5444	2.3082	2.2888	3.1108
Cul5	ENSMUSG00000032030	75717	MOR	185.222	179.812	285.141	55.8959	88.2497	32.108	21.4338	6.6832	20.8959	22.387	29.494	26.7229
Ivns1abp	ENSMUSG00000023150	117198	MOR	98.9278	156.804	279.976	44.3489	75.5541	69.3501	24.0421	52.3676	17.784	48.9433	39.7571	171.796
Fig4	ENSMUSG00000038417	103199	MOR	33.9897	81.1094	79.7274	6.6373	15.6429	12.963	63.9062	18.2949	23.0562	7.7509	7.0088	12.2861
Cdkn1a	ENSMUSG00000023067	12575	MOR	32.4086	29.8671	134.238	15.7328	24.1753	19.9009	4.6081	14.9631	0.1388	13.9901	17.9915	15.8651
Sirt1	ENSMUSG00000020063	93759	MOR	80.1367	43.7796	104.365	22.1459	6.5105	20.1323	57.0925	76.3325	32.5542	15.1521	10.4153	25.1318
L2hgdh	ENSMUSG00000020988	217666	MOR	133.337	119.272	103.255	26.5699	31.8506	32.0955	6.2842	13.8342	0.0195	17.26	6.8054	22.0887
Lamb2	ENSMUSG00000052911	16779	MOR	0.346	3.0431	41.9743	2.368	0.0603	0.749	6.4573	0.2376	0.6298	2.8707	3.3634	0.829
Trp53inp1	ENSMUSG00000028211	60599	MOR	24.9732	10.5338	67.7014	9.4163	7.4146	1.4526	8.3531	9.3584	3.417	13.6047	11.4541	38.8613
Ankrd13c	ENSMUSG00000039988	433667	MOR	79.8825	44.4763	143.479	18.0586	6.0143	16.8065	9.59	5.8375	12.8305	9.1769	5.7244	13.2921
Tmem188	ENSMUSG00000036810	382030	MOR	53.0067	21.8049	51.2791	1.2297	4.7873	14.5035	17.1495	6.0201	10.4173	5.0778	7.081	21.5123
Arl8b	ENSMUSG00000030105	67166	MOR	170.711	316.682	246.976	56.0326	51.4495	87.3505	80.0829	58.0947	40.8171	26.4953	30.3784	42.4131
Yy1	ENSMUSG00000021264	22632	MOR	142.519	95.8436	142.186	21.7006	21.8526	59.48	28.4681	42.7622	29.3951	44.3678	43.4571	78.8007
Gm12845	ENSMUSG00000085674	NA	MOR	5.8973	14.4162	10.5247	0.0511	0.1447	0	0.1161	0.2073	0.051	0.1462	0.032	0.2913
Rnf216	ENSMUSG00000045078	108086	MOR	70.0696	108.799	121.053	25.8969	22.3215	22.7404	14.4301	4.8537	7.4415	17.6326	21.7179	22.8917
Rfng	ENSMUSG00000025158	19719	MOR	77.0639	110.432	160.103	27.6719	16.0164	22.4919	19.5221	62.7923	45.8389	24.205	13.6603	20.7544
Rnf122	ENSMUSG00000039328	68867	MOR	33.16	4.4099	7.7361	0.4174	0.4938	0.3383	0.3001	0.8774	0.3014	2.5121	4.6721	1.7795
AU018091	ENSMUSG00000054753	245128	MOR	63.1211	65.9585	163.658	30.6888	22.6334	11.9931	44.9478	19.4513	26.8557	0.8501	0.558	3.0967
Hiat1	ENSMUSG00000089911	15247	MOR	120.114	175.782	267.75	24.8409	43.0006	110.134	27.9839	40.7594	21.0498	28.3416	15.1039	39.0034
Ywhaq	ENSMUSG00000076432	22630	MOR	115.919	126.426	331.473	35.0188	45.0512	138.437	134.666	173.099	133.936	157.252	77.6222	125.536
Ptpn2	ENSMUSG00000024539	19255	MOR	105.384	161.315	268.317	48.4934	34.2501	32.3718	32.9722	43.2061	45.1865	22.933	19.6878	45.3607
Eif2c4	ENSMUSG00000042500	76850	MOR	21.6647	12.4351	7.0268	0.2213	0.2989	1.1533	0.273	0.3604	0.2097	1.0059	0.6888	0.0846
Csrp1	ENSMUSG00000026421	13007	MOR	21.2574	9.7314	354.581	30.2827	63.6467	3.388	14.9893	5.9602	11.8848	6.9094	13.4664	14.5505
Cks2	ENSMUSG00000062248	66197	MOR	1018.5	475.211	858.651	111.249	268.288	330.842	153.264	183.457	144.114	154.699	143.102	223.151
Gm3286	ENSMUSG00000079423	665290	MOR	44.7704	32.0659	1.5301	0.6504	0.4343	0.9707	0	0	0	0	0	0
Rbbp8	ENSMUSG00000041238	225182	MOR	40.7765	52.0684	74.2588	14.7181	0.0536	10.277	14.5702	16.2744	6.9276	14.4261	16.919	13.611
Nr5a2	ENSMUSG00000026398	26424	MOR	36.4922	62.988	97.1262	11.1068	12.5805	18.8013	7.4175	0.4459	0.7992	0.0518	0.0752	0.9112
Pqlc1	ENSMUSG00000034006	66943	MOR	118.738	161.539	157.31	26.5439	48.9692	21.9835	1.6642	12.6861	4.9096	1.8607	2.6543	3.4841
Rimklb	ENSMUSG00000040649	108653	MOR	34.4188	24.9164	2.4722	1.5091	0.9211	2.7006	3.5151	12.5994	1.0962	11.7232	8.6155	11.1795
Myo9a	ENSMUSG00000039585	270163	MOR	36.2326	55.4588	39.5659	6.1377	0.2855	8.5842	10.0345	8.4445	5.4782	6.015	3.4734	10.2703
Eif4a2	ENSMUSG00000022884	13682	MOR	95.6544	152.345	373.548	53.9283	47.4704	138.429	196.444	84.9876	139.822	112.054	74.3225	180.799
Gpn3	ENSMUSG00000029464	68080	MOR	82.0217	95.5567	71.2893	16.3819	5.6213	37.9439	16.6921	15.9228	35.1342	17.9315	17.7957	23.4414
Aebp2	ENSMUSG00000030232	11569	MOR	119.665	204.678	113.936	20.1468	28.3876	48.5036	51.8665	11.7483	17.758	26.0079	21.2916	32.0415
Amd1	ENSMUSG00000075232	11702	MOR	120.402	72.4472	58.5075	12.9731	17.2326	29.3767	31.5017	17.7365	23.7925	44.064	26.1723	61.4782
Lasp1	ENSMUSG00000038366	16796	MOR	23.2246	14.6882	365.834	43.2426	36.1772	18.6796	21.3592	15.2431	16.5787	22.7133	22.4247	25.1553
Hcrt	ENSMUSG00000045471	15171	MOR	64.1887	204.936	71.2904	0.1455	18.2012	2.5446	0	0.0386	0.0231	0.5791	0	0.0267
Polr3g	ENSMUSG00000035834	67486	MOR	75.1493	46.8781	134.626	7.839	17.9993	24.9899	8.0506	28.0361	9.8474	54.1219	24.0348	40.538
Zfp296	ENSMUSG00000011267	63872	MOR	432.565	628.468	915.937	151.285	190.912	250.835	134.029	61.3669	33.8906	18.1654	28.1552	15.326
Zfp932	ENSMUSG00000066613	69504	MOR	50.4684	23.7338	49.8496	6.8274	1.9985	6.5419	6.5445	3.1634	0.1082	5.4952	4.3297	10.1892
Acsl4	ENSMUSG00000031278	50790	MOR	21.7845	45.6459	240.601	34.3954	30.0185	15.3046	2.1818	11.2662	3.4571	26.0024	12.783	39.1184
Tulp1	ENSMUSG00000037446	22157	MOR	20.3766	15.6563	2.47	0.5228	1.0432	0.3143	1.5458	1.7514	1.8129	1.751	0.8958	2.1585
Rab20	ENSMUSG00000031504	19332	MOR	243.924	332.439	275.798	80.7826	38.1567	110.834	0	0.1058	0.136	10.2152	6.7688	2.1777
AA623943	ENSMUSG00000081478	NA	MOR	29.421	14.4293	39.0566	0	0.1084	0.1017	0	0.0742	0	0	0.0579	0
Wdr45	ENSMUSG00000039382	54636	MOR	141.215	470.305	237.154	57.7904	44.279	127.925	67.7879	54.9954	52.2232	11.3759	5.6572	10.2926
Ppapdc1b	ENSMUSG00000031570	71910	MOR	71.9074	80.0599	27.8567	10.0932	6.8452	15.1873	0.234	4.4292	12.6541	4.5631	0.7374	2.869
Slc34a2	ENSMUSG00000029188	20531	MOR	12.7732	41.236	196.417	28.3468	34.8332	3.7771	0.4749	0.1486	0.1587	0.1296	0.0835	0.3247
Siah1a	ENSMUSG00000036840	20437	MOR	68.1443	25.0772	24.9158	2.2455	8.2167	5.5683	3.4918	3.1797	3.8404	11.209	4.9396	16.2863
Pitpnc1	ENSMUSG00000040430	71795	MOR	6.3798	13.2348	52.8917	3.1174	4.2311	1.412	7.4743	13.1349	6.4749	8.4018	5.1844	8.4883
Igf2r	ENSMUSG00000023830	16004	MOR	93.267	74.0646	104.1	25.7182	12.7722	30.3689	5.5027	9.0753	26.984	13.6081	9.7214	10.0507
Sgk1	ENSMUSG00000019970	20393	MOR	121.934	141.546	376.454	76.5523	53.2191	88.996	116.055	46.3202	76.0462	60.7372	29.3907	111.672
Gm12615	ENSMUSG00000096483	NA	MOR	315.255	493.358	187.526	20.0693	58.5323	54.0853	1.9646	9.6632	4.178	2.7473	3.0646	0.2086
Tmem62	ENSMUSG00000054484	96957	MOR	30.1869	25.4768	74.9719	0.335	6.5191	9.7292	2.0108	0.0309	0.0058	0	0.0194	0.1458
Kdm4c	ENSMUSG00000028397	76804	MOR	4.8439	13.5506	30.7938	0.1889	1.7607	3.7694	18.5676	23.7413	40.8765	13.8601	12.2828	25.054
Sord	ENSMUSG00000027227	20322	MOR	308.325	100.139	836.484	229.371	224.906	264.399	19.5781	3.2253	0.0967	6.8601	6.4284	10.4928
Parp8	ENSMUSG00000021725	52552	MOR	36.4514	113.851	25.717	18.845	25.497	24.4486	0	0.0092	0.0145	1.388	0.6347	2.2518
Spic	ENSMUSG00000004359	20728	MOR	177.333	407.171	400.012	78.6831	66.041	171.213	9.2072	0.042	0.8506	0.0084	0.0246	0.0067
Dppa3	ENSMUSG00000046323	73708	MOR	5815.66	3701.51	7298.29	1837.68	2862.8	3862.57	443.517	63.3913	235.836	10.7756	5.608	14.5195
Krt18	ENSMUSG00000023043	16668	MOR	7.8963	14.9867	618.502	33.2324	57.6462	21.5419	0.0422	1.3031	0.5389	96.6903	88.713	92.0342
Sec1	ENSMUSG00000040364	56546	MOR	41.625	1.0307	73.4822	19.6738	8.7637	0.7553	0	0.0129	0.0098	2.1518	2.3039	1.0456
1700011J10Rik	ENSMUSG00000063714	NA	MOR	146.192	102.44	181.626	22.8767	52.0041	34.1057	0	0.0683	0.0338	2.2324	8.5481	1.5405
Tmem41b	ENSMUSG00000047554	233724	MOR	308.764	269.749	710.721	163.754	242.693	250.493	15.6682	30.2211	11.5935	4.4161	3.5466	7.1004
Pramel4	ENSMUSG00000073724	347710	MOR	80.6806	38.9863	43.8494	5.0745	10.3387	25.9025	0.057	0.0649	0.0291	0.0151	0.0398	0.0075
Caskin1	ENSMUSG00000033597	268932	MOR	17.997	99.3752	41.7428	32.8351	12.8836	18.4239	0.063	0.1155	0.1176	2.7594	0.5943	0.1678
Fgfr2	ENSMUSG00000030849	14183	MOR	33.4642	14.9164	30.4304	7.5457	8.6945	15.4149	0.0378	0.0739	0.029	0.1801	0.0635	1.2418
Rgs11	ENSMUSG00000024186	50782	MOR	60.9941	71.8237	19.3483	19.467	5.7716	28.8817	0.0425	0.3624	0.0677	11.1851	18.3596	11.2115
CT030166.1	ENSMUSG00000097715	NA	MOR	59.1912	74.8839	30.6502	1.5959	2.6018	59.1941	0.5713	0.0898	0.052	0.8095	1.9799	1.1865
Ddit4l	ENSMUSG00000046818	73284	MOR	23.0742	11.7137	41.0705	5.4249	17.4473	9.426	0	0.0468	0.0246	3.5196	11.0795	0.8403
Khdc1c	ENSMUSG00000041722	433278	MOR	91.925	42.6857	7.5366	13.7736	13.3371	3.7039	0.1002	0.0103	0	0.0187	0.0104	0
Gm11545	ENSMUSG00000075611	NA	MOR	183.6	153.033	495.888	114.158	93.733	87.5156	0.0514	1.3001	19.5152	0.0141	0.0091	0
Tmem191c	ENSMUSG00000055692	224019	MOR	30.7342	66.2406	153.018	19.0994	28.1823	22.8147	0.8021	2.1911	0.0105	3.5573	4.1503	2.7615
Tfap2c	ENSMUSG00000028640	21420	MOR	76.7597	121.333	233.197	41.1879	67.9646	57.6591	13.4349	1.9516	1.1152	0.2669	0.1115	0.2338
Gm13102	ENSMUSG00000073723	347710	MOR	53.0423	25.8188	4.3273	1.3502	1.4631	15.7514	0	0.0245	0.0142	0.0121	0.009	0.0117
Gpcpd1	ENSMUSG00000027346	74182	MOR	60.5052	62.2024	110.282	33.0717	36.7887	48.9441	0.1575	4.9211	0.09	1.6854	0.9991	4.3148
Esrp2	ENSMUSG00000084128	77411	MOR	69.9834	115.883	102.856	31.1855	20.8587	38.245	1.3509	0.9527	1.48	1.6779	7.0106	9.6201
Gprc5c	ENSMUSG00000051043	70355	MOR	15.7252	26.6056	96.5376	23.4628	29.7643	13.4006	0.2925	0.5366	0.3415	11.0942	7.9092	7.1212
Acer2	ENSMUSG00000038007	230379	MOR	4.4756	26.5473	39.9056	0.4389	9.1171	1.2978	0.0191	0.0306	0	1.0852	2.4553	0.5547
GM3106	ENSMUSG00000096259	100041032	MOR	59.5737	31.0175	0.824	0.5488	0.8024	13.2951	0	0	0	0	0.0145	0
C130026I21Rik	ENSMUSG00000052477	620078	MOR	15.0436	9.0638	51.6012	6.1316	7.5923	0.5523	0	0.032	0.006	0.0219	0.0081	0.006
Slc22a13b-ps	ENSMUSG00000092212	NA	MOR	65.5137	40.3166	13.5019	3.1694	6.233	25.6565	0.7695	0.0125	0	0	0.0108	0.0304
Miox	ENSMUSG00000022613	56727	MOR	27.2846	20.1247	0	38.1935	1.6613	0	0	0.0253	0.0155	1.1369	0.046	1.4785
Isl2	ENSMUSG00000032318	104360	MOR	62.9366	2.6298	11.2524	11.5687	1.8128	5.2198	0	0.0278	0.0069	0.1659	0.3654	0.0313
Sycp3	ENSMUSG00000020059	20962	MOR	2.3905	19.4841	57.5378	1.5672	10.0447	8.8963	0	0.0242	0.0118	2.5502	2.6019	18.7392
Frmpd1	ENSMUSG00000035615	666060	MOR	14.1551	21.2328	29.0798	1.3539	6.2743	0.007	0	0.009	0.0406	1.3513	1.0116	0.0453
Osbpl6	ENSMUSG00000042359	99031	MOR	27.6769	34.0105	66.8611	4.8179	7.5773	12.0147	0.0452	0.1592	0.136	0.2505	0.0919	0.0367
Ltb	ENSMUSG00000024399	16994	MOR	66.6771	31.4817	24.6564	10.7535	11.7454	1.7854	0	0.0402	0.0596	0.0126	1.5057	0.068
A530040E14Rik	ENSMUSG00000072109	NA	MOR	61.7646	16.3343	22.6236	3.515	2.9453	0.2063	0.0231	0	0.0065	0	0.0627	0
Slc25a41	ENSMUSG00000011486	103775	MOR	13.2822	20.3255	19.6843	0.1207	0.0401	23.6294	0	0	0	2.3275	1.5221	0.0113
Aacs	ENSMUSG00000029482	78894	MOR	41.5402	39.0302	87.7272	16.2449	29.4866	45.5766	2.9718	3.1643	0.7773	7.1587	1.5429	1.6116
Palm	ENSMUSG00000035863	18483	MOR	6.9921	28.5618	38.1987	8.2492	7.5276	2.9224	0.4409	0.3004	0.263	16.0195	23.9961	7.7986
Khdc1b	ENSMUSG00000085079	98582	MOR	47.7482	18.4813	6.7681	0.0348	5.0716	3.0153	0	0	0.0218	0.0083	0.0071	0
Clic3	ENSMUSG00000015093	69454	MOR	0.1042	11.2292	56.4309	3.6717	1.2734	3.9886	0	0	0.0162	0	0	0.035
Prl3b1	ENSMUSG00000038891	18776	MOR	11.9392	99.9719	15.285	9.185	1.0157	1.0424	0	0	0	0	0	0
Tktl1	ENSMUSG00000031397	83553	MOR	8.7892	23.1502	9.2468	3.7399	2.2774	4.4538	0	0.0101	0.0066	0	0.0708	0.0139
Hipk3	ENSMUSG00000027177	15259	MOR	64.9772	81.4247	327.983	36.3013	18.9084	48.9222	5.6616	4.974	2.1653	3.3076	2.4858	5.1541
Esrra	ENSMUSG00000024955	26379	MOR	25.4127	36.1746	108.427	25.5471	31.3413	12.8807	3.8178	1.788	0.7495	5.8238	4.9858	3.7137
Fam134a	ENSMUSG00000049339	227298	MOR	99.086	76.9507	170.595	32.9629	37.2142	24.4916	15.136	3.0376	3.7462	17.5486	31.8728	11.0805
Csnk1e	ENSMUSG00000022433	27373	MOR	116.678	100.853	210.717	59.444	97.0372	86.7189	16.0432	7.335	11.9013	38.0567	24.3407	24.7247
Steap3	ENSMUSG00000026389	68428	MOR	11.0549	20.7757	180.481	9.3019	9.1316	12.2783	3.1458	0.1018	0.223	2.3531	4.6362	3.5214
Arhgdig	ENSMUSG00000073433	14570	MOR	37.1221	72.2009	27.0862	27.7457	27.2668	22.1231	0.0585	3.8606	0.3056	19.5935	22.0421	15.4806
Golga1	ENSMUSG00000026754	76899	MOR	9.1878	4.3936	26.9711	3.0989	10.503	5.5006	0.0663	0.1238	0.0695	2.8821	2.6055	4.8032
Khdc1a	ENSMUSG00000067750	368204	MOR	105.222	33.8854	10.8338	13.8397	14.9845	15.0127	2.5353	0.138	0	0.0096	0.3422	0.0173
Hlcs	ENSMUSG00000040820	110948	MOR	3.2998	15.3097	16.9581	5.2938	1.7573	5.7195	0.2824	0.1161	0.0854	4.5685	3.5684	7.2339
Gabrd	ENSMUSG00000029054	14403	MOR	17.8428	15.6098	53.0182	4.2119	4.5378	9.5985	0.8705	0.0468	0.0123	0.0075	0	0.0529
Slco4c1	ENSMUSG00000040693	227394	MOR	8.3123	8.9209	26.5519	0.1001	14.3074	0.0118	0.0224	0.0382	0.0252	0.016	0.071	0.0215
Mta3	ENSMUSG00000055817	116871	MOR	259.337	359.412	420.19	90.014	165.832	174.895	22.9784	59.1992	21.4609	34.5018	45.4418	69.9471
Tmem52	ENSMUSG00000023153	69671	MOR	1.5779	17.1724	73.2087	3.4395	3.3364	8.9499	0.0421	0.0173	0.0518	0.9135	0.0175	0.0653
Lsm12	ENSMUSG00000020922	268490	MOR	83.4961	91.3483	324.11	53.3985	81.5041	54.9067	20.7508	23.7888	6.291	18.9292	19.4926	21.1701
Zfp820	ENSMUSG00000069743	75424	MOR	56.6972	35.9497	1.1295	1.4881	2.3871	12.3581	0.3175	0.2837	0.0682	1.3465	0.0902	0.3733
Cln3	ENSMUSG00000030720	12752	MOR	43.662	69.6671	180.559	13.8529	20.5731	36.7563	3.8829	5.6242	1.2978	14.1401	12.8217	7.0849
Ubtd1	ENSMUSG00000025171	226122	MOR	139.791	211.784	179.001	39.935	47.3298	30.3212	8.955	8.1031	1.0845	4.8667	3.13	1.5015
Ppm1l	ENSMUSG00000027784	242083	MOR	19.1198	32.7915	26.6786	2.3347	4.98	11.7066	1.1652	0.3235	0.2007	5.651	2.5323	3.348
Gfra3	ENSMUSG00000024366	14587	MOR	13.548	12.6751	14.2694	6.768	5.6826	0.4529	0.0269	0.0612	0	0.5863	0	0.0345
Wwc2	ENSMUSG00000031563	52357	MOR	33.0399	62.4773	178.82	22.6559	62.2517	30.0211	0.8223	24.7203	1.7658	13.5866	10.9718	31.2681
Vhl	ENSMUSG00000033933	22346	MOR	53.0438	40.833	81.0295	17.3264	30.5308	29.1961	3.1125	0.9383	3.0408	3.0302	5.8441	9.1266
AC134841.1	ENSMUSG00000096044	NA	MOR	32.2585	16.2077	3.0245	0.827	2.1276	3.4496	0	0	0	0	0	0.0137
Pla2g15	ENSMUSG00000031903	192654	MOR	89.3718	69.9631	260.425	46.594	36.2815	28.3753	6.3667	3.1807	6.1612	3.8141	1.8747	1.7795
Magea5	ENSMUSG00000079349	17141	MOR	0.0642	0.8004	17.0242	0.0575	1.2013	0	13.5602	10.2709	31.2945	0.209	0.0565	0
Rnf11	ENSMUSG00000028557	29864	MOR	120.519	79.8609	80.6553	33.0992	30.7747	29.863	6.786	4.6054	1.8694	8.8783	6.4343	12.9559
Arih2	ENSMUSG00000064145	23807	MOR	277.941	274.762	421.355	208.647	126.233	119.206	62.707	23.95	64.9736	29.1279	34.1386	28.3788
Hk1	ENSMUSG00000037012	15275	MOR	11.4995	5.8608	30.3405	1.8107	5.0886	2.8533	0.0214	0.2925	0.0603	1.3556	2.2535	2.4666
Myh10	ENSMUSG00000020900	77579	MOR	26.1501	21.6013	182.062	13.7309	27.0342	23.3356	16.2307	4.3624	0.0817	37.3322	34.8503	84.3284
Gm15753	ENSMUSG00000082088	NA	MOR	28.3683	39.011	93.8386	5.1809	13.3177	2.624	0.0436	0.3501	0.2188	0.04	0.0592	0.0515
Rnf19b	ENSMUSG00000028793	75234	MOR	59.4473	49.0059	128.197	35.1928	37.4807	48.6353	3.1717	19.8231	4.3176	3.8063	3.5965	19.0405
Pou6f1	ENSMUSG00000009739	19009	MOR	36.3136	42.2211	11.4259	44.4043	17.8794	17.268	3.1237	6.1118	0.1388	2.0673	0.5643	1.8919
Bach1	ENSMUSG00000025612	12013	MOR	189.08	90.8958	121.562	29.3437	23.4797	44.312	9.5701	1.9966	3.9344	6.6485	3.9102	9.4929
Rnpepl1	ENSMUSG00000026269	108657	MOR	20.184	33.2673	18.2847	37.202	7.1578	22.3682	6.9262	3.8404	1.5566	18.8722	20.375	13.2677
Dpf3	ENSMUSG00000021221	70127	MOR	2.4524	10.4116	26.4504	2.335	3.1312	3.708	0	0.0637	0.0283	0.0173	0.0418	0.3247
St3gal6	ENSMUSG00000022747	54613	MOR	11.81	11.3325	22.6812	7.1675	4.9121	5.7075	3.6289	0.0629	0.0879	1.027	0.9442	0.5816
Rtn4r	ENSMUSG00000043811	65079	MOR	5.0512	19.7204	52.7983	5.4256	0.9208	1.8023	0	0.1356	0.0352	0.5645	0.0423	0.129
Nedd4l	ENSMUSG00000024589	83814	MOR	23.6963	85.8761	190.913	30.8471	80.1941	44.6502	10.1203	5.9715	7.498	1.0369	5.4532	2.2767
4933406J08Rik	ENSMUSG00000027229	74401	MOR	6.7074	12.1982	24.0139	4.8981	0.0628	4.7892	0	0.1808	0.0186	5.1718	0.8478	5.346
H2afj	ENSMUSG00000060032	232440	MOR	144.362	185.554	102.376	54.1509	84.9815	118.412	19.0518	16.5494	12.9783	66.9576	80.8596	42.3744
Zbtb5	ENSMUSG00000049657	230119	MOR	11.4197	15.3998	15.4569	15.8801	0.5865	0.5695	0.0196	1.2703	0.0357	4.3744	4.8628	8.8212
Cab39	ENSMUSG00000036707	12283	MOR	105.143	101.465	169.467	38.7972	51.7689	19.094	0.6629	3.3313	8.4823	12.3365	4.3297	36.8985
ERDR1	ENSMUSG00000096768	170942	MOR	131.567	150.753	106.968	22.4583	38.2358	241.689	21.885	23.3104	9.3056	51.3941	76.7598	12.8979
CR536618.1	ENSMUSG00000095562	NA	MOR	163.145	176.309	71.826	11.8782	9.9438	44.602	1.6222	1.2164	2.2257	3.5471	7.402	2.1813
Fam76a	ENSMUSG00000028878	230789	MOR	91.1697	74.7074	110.874	14.9793	40.581	24.9682	7.9826	5.1701	2.5062	5.5713	1.9182	7.7263
Pnpla2	ENSMUSG00000025509	66853	MOR	21.1916	57.3059	50.2529	12.379	17.4596	9.8816	8.6269	1.882	0.1671	18.7817	21.0014	14.6535
Ano9	ENSMUSG00000054662	71345	MOR	19.4392	16.1466	13.3289	10.2039	0.2563	3.6466	1.5378	0.3079	0.0227	8.7321	8.6863	11.9088
Dysf	ENSMUSG00000033788	26903	MOR	34.1779	30.3692	2.7778	1.4019	9.7741	5.1894	0.0402	0.7821	0.0477	1.7276	1.7793	2.1512
Pla2g16	ENSMUSG00000060675	225845	MOR	64.6365	125.576	26.9028	3.118	11.9087	29.3275	3.2538	4.1721	1.2214	21.665	24.2004	40.5398
Grin2d	ENSMUSG00000002771	14814	MOR	15.0569	23.3418	30.7016	1.5039	4.9548	3.186	0.0217	0.3034	0.1457	1.4176	0.35	0.2647
Cd9	ENSMUSG00000030342	12527	MOR	318.803	234.176	901.958	288.821	304.143	243.797	86.623	69.134	75.6483	22.532	13.415	20.2126
Slc22a20	ENSMUSG00000037451	381203	MOR	11.0292	9.0423	24.8724	0.0269	0.0078	2.9722	0	0.0134	0.0069	0	0.5226	0.1204
Zp2	ENSMUSG00000030911	22787	MOR	7.2828	8.1172	20.6115	0	0.0078	2.8913	0.0222	0.038	0.0058	0.0297	0.0115	0
Pop1	ENSMUSG00000022325	67724	MOR	17.2078	42.5396	18.4275	11.5988	11.81	26.3017	13.5098	1.9869	0.3945	35.2775	9.1385	20.9668
GM7120	ENSMUSG00000094114	633640	MOR	25.9785	16.4331	4.3007	0.0472	0.0115	1.6094	0	0	0	1.0928	0	0
Klf2	ENSMUSG00000055148	16598	MOR	191.971	259.512	265.871	125.753	116.586	69.0631	181.087	111.422	92.3799	0.0516	0.1409	0.8215
Cyp2s1	ENSMUSG00000040703	74134	MOR	33.4034	89.6934	199.022	30.9532	69.1366	45.702	11.132	5.6635	21.9728	0.0113	0.0503	0.0765
Gprc5a	ENSMUSG00000046733	232431	MOR	19.3304	22.0901	95.7582	5.1947	15.2045	29.2785	25.8714	16.1285	2.5052	0.0078	0.0486	0.0266
Porcn	ENSMUSG00000031169	53627	MOR	46.8933	47.3773	39.1745	25.748	19.1967	30.719	39.9135	18.0754	39.3843	1.0632	0.3714	0.0389
Mep1b	ENSMUSG00000024313	17288	MOR	62.0221	43.4999	33.1491	10.0879	12.3209	43.6623	6.388	7.396	22.4215	0.1103	0	0
Tex264	ENSMUSG00000040813	21767	MOR	75.1195	141.929	331.472	55.1141	114.816	156.768	154.277	119.472	129.061	4.8906	11.2317	5.6545
Smpdl3a	ENSMUSG00000019872	57319	MOR	29.9637	50.537	78.9212	3.2973	8.6415	13.8128	0.0514	0.0142	9.1564	0.0181	0.0161	0.0071
Slc13a2	ENSMUSG00000001095	20500	MOR	31.299	70.2559	117.472	3.8274	42.0204	6.1019	2.6965	10.6388	0.3946	0.1119	0.0286	0.033
Cd63	ENSMUSG00000025351	12512	MOR	1076.34	2357.53	1414.64	397.226	515.673	690.636	173.299	111.657	325.709	34.6844	31.6702	30.0871
Eif2s2	ENSMUSG00000074656	67204	MOR	783.688	1192.94	1130.43	568.605	706.289	806.732	898.001	444.149	746.814	103.995	105.944	182.808
Crygs	ENSMUSG00000033501	12970	MOR	42.7367	84.4246	27.0013	1.5025	9.9073	3.4908	0	0	10.2165	0	0	0
Rab7l1	ENSMUSG00000026433	226422	MOR	12.834	48.3716	129.982	12.3701	13.2844	26.4105	18.4376	5.8914	54.5977	1.368	2.0732	0.8952
Ahnak	ENSMUSG00000069833	66395	MOR	2.0604	0.8151	53.0283	4.3492	9.5244	11.5148	2.5724	7.6896	25.3741	0.6587	1.0102	0.5153
Rreb1	ENSMUSG00000039087	68750	MOR	58.6895	67.4811	121.34	54.3492	15.5759	28.3117	11.8366	8.8184	21.9889	2.2961	0.2107	1.0208
Rpl39l	ENSMUSG00000039209	68172	MOR	610.644	1092.47	440.097	269.218	262.028	487.46	888.037	206.748	459.9	41.7091	69.8355	113.252
Tfeb	ENSMUSG00000023990	21425	MOR	60.4933	30.1567	73.861	33.2035	40.2736	37.6029	34.5813	8.5468	29.5471	1.5001	2.6248	3.1146
Gadd45b	ENSMUSG00000015312	17873	MOR	6.1525	12.827	40.4123	1.4804	6.0974	6.8726	16.4401	20.7057	34.7515	0.7526	2.168	0.5859
Wfdc15a	ENSMUSG00000051769	68221	MOR	38.838	16.3542	7.3433	10.1436	0.0605	8.9594	8.432	8.4615	17.8181	0.0441	0.0432	0
Irak2	ENSMUSG00000060477	108960	MOR	25.9699	24.7524	73.5319	10.9948	24.8418	10.2693	5.3583	5.34	18.6607	0.3713	0.4647	1.0072
Plekhf2	ENSMUSG00000049969	71801	MOR	90.9856	275.112	145.22	69.605	32.9733	95.7112	186.682	118.118	173.691	32.8981	17.8205	34.0951
Irak3	ENSMUSG00000020227	73914	MOR	5.5865	10.4979	54.6893	1.4233	9.1517	0.792	3.7845	1.697	10.7521	0.0081	1.3007	0.0071
Mpc1-ps	ENSMUSG00000091498	NA	MOR	97.6958	65.7968	163.156	26.9754	27.3805	31.464	16.0767	6.8457	18.9966	1.2899	1.5064	0.6056
Cnn2	ENSMUSG00000004665	12798	MOR	7.627	3.3582	35.1275	2.2372	15.8125	4.2464	8.5159	21.6571	12.7381	1.4663	0.1338	2.4808
Zmat5	ENSMUSG00000009076	67178	MOR	109.994	186.134	152.965	95.6459	63.1639	141.192	64.4629	42.1004	89.2746	7.7549	19.1142	12.5528
Fam63a	ENSMUSG00000038712	75007	MOR	127.98	164.539	118.553	121.254	74.3965	149.965	100.822	24.115	54.2017	14.4527	11.0897	5.8843
Adcy9	ENSMUSG00000005580	11515	MOR	17.2437	18.1887	20.999	6.2533	6.901	3.806	0.8472	1.1184	12.681	0.3891	0.2276	0.1
Rnf125	ENSMUSG00000033107	67664	MOR	38.7689	20.245	10.8436	23.2538	5.2504	17.5588	21.9299	11.5205	10.2034	0.757	0.7067	0.5372
Hexb	ENSMUSG00000021665	15212	MOR	47.5481	86.7872	38.6685	26.2334	6.2219	46.4966	16.62	16.6668	15.0037	8.2364	0.9042	1.6949
Klrg2	ENSMUSG00000071537	74253	MOR	36.6438	78.4584	24.7162	7.4481	7.6619	15.5068	0.069	6.062	0.6217	0.1086	0.1132	0.3064
Nfatc2ip	ENSMUSG00000030722	18020	MOR	17.4093	33.9722	95.7136	39.0152	39.2511	32.0894	37.1824	59.9897	43.0282	5.2076	4.3854	10.2455
Bcat1	ENSMUSG00000030268	12035	MOR	205.188	383.04	463.195	93.138	172.5	166.596	224.5	77.0515	124.351	32.9331	36.5229	35.4772
4933408N05Rik	ENSMUSG00000084848	NA	MOR	50.6923	17.5887	11.4882	3.8215	0.1283	4.5984	0.0271	0.0805	1.6275	0.0111	0.0144	0.0121
Mypn	ENSMUSG00000020067	68802	MOR	10.1434	14.1157	9.6617	4.0497	0.8426	10.6219	0.0149	3.7138	0.5695	0.036	0.0587	0.0167
Pnpla3	ENSMUSG00000041653	116939	MOR	3.1741	2.6941	97.3531	1.1295	17.962	2.211	0.0788	3.9726	1.5074	0.2228	0.0318	0.2828
Dusp14	ENSMUSG00000018648	56405	MOR	35.3587	68.7811	134.618	14.7859	19.9997	35.5936	14.5334	6.1221	9.1392	4.5941	0.3659	0.7579
Ccdc40	ENSMUSG00000039963	207607	MOR	1.6628	15.3396	29.8365	7.7971	8.0057	0.5257	0.068	1.0929	0.0364	10.688	6.5169	6.5197
Allc	ENSMUSG00000020636	94041	MOR	23.8325	6.8743	38.1947	10.6708	13.8514	9.3419	0.0357	1.9701	0.0301	0.0128	0.0162	0.0115
AI481877	ENSMUSG00000038598	100155	MOR	9.7037	49.1115	3.3239	12.5499	0.2425	9.9152	4.3167	0.6827	0.0625	0.0827	0.0714	0.0234
Dtnbp1	ENSMUSG00000057531	94245	MOR	81.9085	82.6949	8.2177	23.2692	11.3345	25.7549	7.5565	4.2105	2.5725	26.0497	41.026	30.943
Chpt1	ENSMUSG00000060002	212862	MOR	86.2372	59.35	68.8233	17.7633	37.6206	28.0483	16.8708	9.6273	16.1323	2.918	3.8367	2.3773
Ddit3	ENSMUSG00000025408	13198	MOR	2.7533	4.3394	29.7223	13.7719	4.5173	5.2627	7.1717	4.5822	36.437	3.9148	3.6781	0.4143
Pdxk	ENSMUSG00000032788	216134	MOR-ICM	528.217	1359.26	1249.65	125.278	270.917	101.882	24.5555	7.163	34.561	33.4308	14.8288	14.964
Fbxo15	ENSMUSG00000034391	50764	MOR-ICM	1131.85	1222.99	1052.71	483.014	412.295	455.508	53.9442	14.2914	99.0668	0.0258	0	1.1041
Fam195a	ENSMUSG00000025732	68241	MOR-ICM	351.536	665.099	766.19	135.802	302.406	195.08	81.2701	193.549	46.9926	50.0657	42.6054	21.5318
Bhmt	ENSMUSG00000074768	12116	MOR-ICM	363.453	544.889	591.393	603.758	719.839	906.431	14.1712	0.67	3.4672	0.3635	0.4909	0.1119
Gulo	ENSMUSG00000034450	268756	MOR-ICM	346.065	499.585	443.116	246.068	132.109	352.986	4.8375	0.0338	0.029	2.1295	1.1362	1.0517
Fam101b	ENSMUSG00000020846	76566	MOR-ICM	111.77	205.439	296.163	108.772	129.327	18.4385	0.744	0.4011	0.1021	2.5071	1.4082	7.4897
Guca1a	ENSMUSG00000023982	14913	MOR-ICM	452.782	524.991	544.789	170.185	402.383	240.935	3.3986	0.1367	0.0168	2.2032	0	2.8588
Calcoco2	ENSMUSG00000006056	76815	MOR-ICM	2935.17	3816.45	3658.46	4197.93	3247.26	6783.93	582.541	27.2471	256.21	0.0229	0.4516	0.9043
Pramel6	ENSMUSG00000025838	347711	MOR-ICM	294.443	187.607	313.4	101.761	215.711	370.172	5.6417	1.0142	1.1452	0.0144	0	0.0096
Reep1	ENSMUSG00000052852	52250	MOR-ICM	76.7301	199.459	241.567	98.3913	141.47	156.857	3.5374	0.422	0.4746	1.1674	0.3891	3.6503
Gch1	ENSMUSG00000037580	14528	MOR-ICM	32.2293	66.0773	93.1774	43.5708	44.1591	25.4611	0.0195	0.04	0.006	2.3253	0.2998	0.6825
Slc43a3	ENSMUSG00000027074	58207	MOR-ICM	106.779	80.7951	156.759	119.094	89.1907	121.406	1.5194	0.7251	0.373	3.6693	2.1559	5.4931
Havcr1	ENSMUSG00000040405	171283	MOR-ICM	18.5374	42.6105	32.716	35.7961	41.351	16.1438	0.0218	0.0132	0.0387	0.0137	0.041	0.0146
Gm5096	ENSMUSG00000069324	12116	MOR-ICM	83.7148	41.5136	92.4639	102.185	146.623	108.288	1.5287	0.0492	0.1541	0.0103	0.0131	0
Bhmt2	ENSMUSG00000042118	64918	MOR-ICM	89.6928	31.6043	47.3541	31.6688	87.74	51.7383	0.8907	0.0247	0.0122	0.0078	0.0197	0
Vnn1	ENSMUSG00000037440	22361	MOR-ICM	29.6566	35.1663	103.934	46.0705	52.6543	25.2183	0.1099	0.1814	0.0764	0.0309	0.0412	0.0547
Wdr81	ENSMUSG00000045374	192652	MOR-ICM	30.2214	29.0523	35.4959	24.0514	35.4245	18.9069	0	0.1671	0.0408	4.2177	7.6995	5.792
Crip2	ENSMUSG00000006356	68337	MOR-ICM	107.021	173.778	792.051	236.453	401.034	831.58	7.3114	21.4203	16.7617	137.258	132.502	79.9435
Slc1a1	ENSMUSG00000024935	20510	MOR-ICM	31.0122	65.801	82.5211	57.7327	32.8596	40.8271	0.1365	0.3684	0.1078	0.051	0.0648	0.0242
Tmem159	ENSMUSG00000030917	233806	MOR-ICM	46.2077	38.7001	179.176	95.3818	106.9	69.4964	4.7123	0.0297	0.0172	1.7268	1.3715	3.3194
Mboat1	ENSMUSG00000038732	218121	MOR-ICM	19.6405	24.6976	13.6961	43.5881	18.1953	21.76	0.0392	0.0501	0.0153	1.7236	1.2664	1.853
Msc	ENSMUSG00000025930	17681	MOR-ICM	3.4023	4.0117	14.0309	16.5776	43.7223	26.8302	0.205	0	0.0087	0.2682	0	0.8444
Krt8	ENSMUSG00000049382	16691	MOR-ICM	3.7066	7.974	184.248	144.573	203.419	154.387	0.3927	0.5937	7.2116	12.077	13.124	13.3757
Isyna1	ENSMUSG00000019139	71780	MOR-ICM	1519.45	3318.91	4003.01	1796.61	3703.82	2906.67	372.255	219.412	326.143	345.474	264.19	146.241
Actn2	ENSMUSG00000052374	11472	MOR-ICM	33.9023	115.084	123.724	15.9769	61.8637	44.3574	0.9342	0.1052	0.6215	2.7963	1.8067	0.9695
Creg1	ENSMUSG00000040713	433375	MOR-ICM	37.0264	26.877	44.4394	84.7685	90.941	121.53	6.6663	0.0367	2.6809	5.0368	2.9263	0.3383
Gaa	ENSMUSG00000025579	14387	MOR-ICM	96.3884	140.932	488.799	147.395	150.865	234.725	30.1575	15.3411	10.5422	11.7738	14.5591	6.972
Grin1	ENSMUSG00000026959	14810	MOR-ICM	89.7958	75.4495	64.5726	41.5917	60.4625	14.7775	2.4407	0.351	0.2533	0.7728	1.6105	2.2592
Cldn7	ENSMUSG00000018569	53624	MOR-ICM	58.0137	60.0293	204.696	137.406	419.669	234.99	11.006	3.8324	17.8737	53.9927	106.663	74.5301
Smpd1	ENSMUSG00000037049	20597	MOR-ICM	123.572	270.988	291.701	181.325	198.551	115.948	0.2247	6.3134	10.4765	6.0222	5.8354	2.6395
Crxos1	ENSMUSG00000074365	546024	MOR-ICM	536.29	443.928	693.816	307.348	290.491	262.293	37.5772	9.9723	20.5318	0.0926	0.3443	0.1933
Kcnk6	ENSMUSG00000046410	52150	MOR-ICM	59.2571	79.5972	195.698	41.3642	69.0482	12.3864	0.0392	4.68	0.0306	1.6453	0.5673	5.6367
Atg4b	ENSMUSG00000026280	66615	MOR-ICM	150.095	214.071	354.08	139.763	170.752	193.992	26.4422	3.6283	8.448	14.0245	23.6709	12.8955
Ak4	ENSMUSG00000028527	11639	MOR-ICM	187.065	167.874	144.774	264.301	301.712	688.118	53.4556	16.2126	51.0818	26.719	20.9477	99.1977
Map1lc3b	ENSMUSG00000031812	67443	MOR-ICM	1117.91	1182.61	1944.68	802.572	796.87	1500.49	118.3	66.4457	388.993	58.5945	48.2432	81.1086
Mgarp	ENSMUSG00000037161	67749	MOR-ICM	22.0341	20.5759	235.745	147.986	172.295	183.923	1.8176	4.4577	6.7324	0.0371	0.1647	1.3898
Itfg3	ENSMUSG00000024187	106581	MOR-ICM	158.7	180.479	433.754	197.493	172.96	193.97	20.7595	13.8296	25.7697	8.55	9.3122	10.4252
Btrc	ENSMUSG00000025217	12234	MOR-ICM	53.4853	191.029	436.667	96.2815	159.153	179.233	28.762	10.2839	11.8739	26.7175	24.5098	14.3479
Prr13	ENSMUSG00000023048	66151	MOR-ICM	264.92	424.428	334.257	296.894	474.971	292.279	62.544	17.8232	16.7019	9.4555	6.1492	8.474
Sat1	ENSMUSG00000025283	20229	MOR-ICM	522.513	926.811	117.61	158.98	209.238	377.799	34.8317	25.6717	35.8226	3.7139	1.6263	4.6008
Snx1	ENSMUSG00000032382	56440	MOR-ICM	48.1599	30.9428	87.8674	36.4483	105.793	55.5859	2.5376	5.3775	0.6572	2.9663	6.0294	7.2784
Entpd2	ENSMUSG00000015085	12496	MOR-ICM	16.4683	13.2082	32.8991	9.9727	20.3974	10.5335	0.0266	0	0.0214	1.8489	0.3467	0.0078
Hpdl	ENSMUSG00000043155	242642	MOR-ICM	55.1506	87.0348	97.3656	53.8985	52.5664	73.7847	0	5.8877	0.0902	9.3025	8.0892	4.3535
Dap	ENSMUSG00000039168	223453	MOR-ICM	40.2291	66.5997	318.808	136.41	349.869	298.926	37.8971	13.214	11.6601	1.0337	3.3519	4.3118
Fam132a	ENSMUSG00000023571	67389	MOR-ICM	31.8884	61.7068	207.302	53.5642	111.919	84.9688	1.2434	3.7011	1.9597	5.3633	9.6767	4.0543
Gata6	ENSMUSG00000005836	14465	MOR-ICM	172.887	128.785	208.594	130.849	122.501	93.8446	0.0743	0.1161	30.0604	0.0216	0.0294	1.0584
Rnf7	ENSMUSG00000051234	19823	MOR-ICM	985.692	890.44	1948.75	1161.27	1374.59	611.407	225.864	140.318	178.003	92.1484	113.405	340.05
Cst7	ENSMUSG00000068129	13011	MOR-ICM	39.4982	31.1062	16.7124	22.563	11.4747	28.8435	0	0.043	0.0166	0.0205	0	0.3413
Lpcat3	ENSMUSG00000004270	14792	MOR-ICM	37.9883	96.4261	178.056	127.265	258.162	244.117	28.0417	12.0913	14.1027	14.2945	13.4136	7.7716
Socs3	ENSMUSG00000053113	12702	MOR-ICM	116.527	234.103	149.819	77.3336	47.8337	27.4618	6.1937	2.8841	4.3384	2.9853	1.5995	1.0857
Tmem20	ENSMUSG00000044026	240660	MOR-ICM	69.6255	49.4857	98.3641	123.817	87.3539	29.7124	5.9911	13.5719	1.7913	6.2351	4.4576	9.1208
Bcl2l14	ENSMUSG00000030200	66813	MOR-ICM	108.388	94.5311	46.3984	39.424	49.1488	43.7841	2.3839	0.0277	3.3803	1.4405	1.6581	3.5385
Fam46c	ENSMUSG00000044468	74645	MOR-ICM	2.6038	20.0815	161.69	6.4071	51.8682	54.2396	0.9339	2.6435	0.0996	0.1919	0.3581	0.757
AC140392.1	ENSMUSG00000096647	NA	MOR-ICM	65.0009	50.8475	142.294	56.0322	68.0598	27.475	1.776	3.8481	0.5231	0.7948	0.9858	0.1506
Sfpi1	ENSMUSG00000002111	20375	MOR-ICM	5.1503	6.0524	17.6909	8.6926	11.3763	12.5088	0.0189	0.0924	0.0507	0.075	0.2539	0.3067
Gpr161	ENSMUSG00000040836	240888	MOR-ICM	15.394	21.0675	116.549	10.8529	19.1622	33.1013	0.517	0.0119	0.5213	0.5997	0.0184	0.4303
Phgdh	ENSMUSG00000053398	236539	MOR-ICM	223.896	302.81	346.861	157.957	250.631	92.5004	12.0887	33.4477	22.5972	89.1986	137.256	121.055
Gabarapl2	ENSMUSG00000031950	93739	MOR-ICM	400.221	641.243	1247.62	530.329	1078.83	661.062	141.989	71.3298	143.859	14.2308	15.4977	10.934
Add1	ENSMUSG00000029106	11518	MOR-ICM	23.5418	26.752	83.5056	77.1508	139.917	91.5212	16.2684	10.8886	4.5711	17.1748	23.0835	21.9297
Cbr2	ENSMUSG00000025150	12409	MOR-ICM	6.9667	1.8066	21.343	14.6848	16.5986	25.6325	0	0	0.0182	0	0	0
Bad	ENSMUSG00000024959	12015	MOR-ICM	38.9556	60.3842	66.5381	117.568	80.1687	82.255	5.3989	11.9289	2.5964	4.4635	7.3224	5.4724
Cdipt	ENSMUSG00000030682	52858	MOR-ICM	699.409	313.128	1019.58	281.264	562.952	650.151	104.785	56.3363	74.0632	63.1979	89.8451	34.4179
Sfn	ENSMUSG00000047281	55948	MOR-ICM	197.501	237.693	478.803	127.953	256.337	443.427	13.1239	39.1167	19.6777	3.2407	5.0433	1.64
Zbtb7b	ENSMUSG00000028042	22724	MOR-ICM	69.8552	39.1773	136.383	81.7925	71.3244	57.6715	6.2645	2.0761	4.7301	12.8559	8.9635	10.3752
2012-09-01	ENSMUSG00000022542	71089	MOR-ICM	1.3097	8.5407	16.1202	14.5049	7.1899	14.4349	0.0297	0.0317	0.0664	0.0288	0.0073	0.0167
Sox21	ENSMUSG00000061517	223227	MOR-ICM	6.0734	26.3955	11.436	6.8383	18.6071	10.9641	0.0195	0.0561	0.0539	0.0073	0.389	0.0604
Tmem144	ENSMUSG00000027956	70652	MOR-ICM	13.6335	5.0262	21.1554	9.5374	8.0364	15.0464	0	0.0604	0.262	0.9358	0.6417	1.0501
Mon1a	ENSMUSG00000032583	72825	MOR-ICM	155.502	176.894	82.0606	58.9158	27.8534	60.482	12.6917	1.678	0.7626	0.3518	3.7708	0.2117
Satb1	ENSMUSG00000023927	20230	MOR-ICM	44.1125	85.5622	39.689	46.827	99.2436	60.9536	2.2704	4.1385	6.5724	15.5608	13.6137	19.9591
Aqp3	ENSMUSG00000028435	11828	MOR-ICM	4.2928	9.0686	86.6436	25.6259	39.1984	16.4659	1.631	0.7331	0.831	0.1228	0.1059	0.019
Cgref1	ENSMUSG00000029161	68567	MOR-ICM	12.075	30.6715	57.4038	6.9876	20.5751	30.2112	0	0.5127	0.0451	2.6484	5.019	3.8091
Ptges	ENSMUSG00000050737	64292	MOR-ICM	0.1704	7.1931	156.304	20.509	82.5812	53.1794	7.8698	3.9915	0.1587	1.0969	0.7433	0.2985
Fam151a	ENSMUSG00000034871	230579	MOR-ICM	0.2194	2.3265	31.1604	5.0435	11.3058	2.9211	0	0	0	0	0	0
Plaur	ENSMUSG00000046223	18793	MOR-ICM	1.6544	1.8306	92.4717	21.2158	26.3643	23.1764	0.038	1.5491	0.1874	0	1.0944	0.1263
Nub1	ENSMUSG00000028954	53312	MOR-ICM	162.268	231.063	343.093	114.219	166.344	75.5514	32.7661	21.4871	9.0082	8.995	14.8261	38.6431
Ghdc	ENSMUSG00000017747	80860	MOR-ICM	6.7307	11.1861	8.5491	16.1891	18.9629	17.1446	1.287	0.2403	0.0719	2.5367	3.7601	1.6489
Atg2a	ENSMUSG00000024773	329015	MOR-ICM	144.647	153.758	201.877	151.38	242.866	218.818	23.4418	16.1845	51.6746	25.9447	22.5706	17.7971
Ccdc90a	ENSMUSG00000021371	76137	MOR-ICM	25.0769	10.8984	51.6331	11.8459	29.5106	22.4319	0.1929	1.4624	0.0362	3.4005	1.8455	4.624
Slc17a5	ENSMUSG00000049624	235504	MOR-ICM	5.0075	9.8021	37.9571	7.9142	3.0974	4.0085	0.0446	0.1161	0.2278	0.2738	1.5566	3.2086
Slc6a8	ENSMUSG00000019558	102857	MOR-ICM	257.086	1211.64	1298.92	213.491	295.632	432.385	159.22	78.8792	52.8894	15.0143	12.7859	26.2843
Fam102a	ENSMUSG00000039157	98952	MOR-ICM	6.1318	10.4859	43.9378	42.4402	35.3655	51.8192	4.3167	2.98	3.5741	7.7257	3.1429	6.6801
Sidt2	ENSMUSG00000034908	214597	MOR-ICM	47.508	139.864	425.427	132.509	83.8418	73.1754	24.4211	5.3527	10.9221	23.7544	20.495	11.3557
Stard10	ENSMUSG00000030688	56018	MOR-ICM	11.6419	32.5982	172.2	125.151	127.461	154.149	29.1319	34.9125	20.1238	16.7293	19.5822	11.4101
Grn	ENSMUSG00000034708	14824	MOR-ICM	247.085	276.713	290.457	362.662	270.361	96.2351	52.5359	26.9063	45.1942	48.4821	68.6653	26.7315
Gm12616	ENSMUSG00000095136	NA	MOR-ICM	602.507	846.274	1034.6	159.884	391.666	124.062	14.0273	20.3841	14.1339	3.7937	7.0997	0.6814
Wwtr1	ENSMUSG00000027803	97064	MOR-ICM	53.7207	86.0432	254.734	112.571	87.3401	111.557	8.2426	6.5687	20.1998	6.8553	10.4956	13.4704
Ckmt1	ENSMUSG00000000308	12716	MOR-ICM	68.9486	38.4218	10.9501	41.2165	49.1403	82.6757	5.1101	5.7368	2.5058	2.1019	2.8797	0.3923
Perp	ENSMUSG00000019851	64058	MOR-ICM	57.1567	2.8408	38.0386	5.7418	24.1375	51.8513	2.3399	0.0641	0.1031	0.3425	1.3157	0.8945
Gm12619	ENSMUSG00000084335	NA	MOR-ICM	137.735	244.464	239.179	36.4154	88.4887	2.3822	0.2406	1.8574	0.8621	0.1103	0.3267	0
Slc2a8	ENSMUSG00000026791	56017	MOR-ICM	20.5785	65.3613	231.363	144.06	139.478	81.9872	21.4954	26.8468	9.8789	10.2227	10.3503	2.1318
Slc30a4	ENSMUSG00000005802	22785	MOR-ICM	15.543	27.0396	33.778	25.0294	35.2077	23.1194	5.5463	0.3713	0.5095	2.1881	0.0775	4.4076
Dmgdh	ENSMUSG00000042102	74129	MOR-ICM	42.3859	71.7381	18.1132	39.1108	62.3436	22.7694	7.6524	3.7775	3.7371	0.1487	0.1292	0.7751
9630033F20Rik	ENSMUSG00000038028	319801	MOR-ICM	115.43	263.485	500.992	108.573	129.261	358.525	94.6004	24.0396	45.5992	9.0714	11.3004	16.8518
Slc24a5	ENSMUSG00000035183	317750	MOR-ICM	5.9654	3.1875	0.8345	10.9148	12.4702	18.9129	0	0.2098	0.0384	0.552	0.7007	0.0579
Sugt1	ENSMUSG00000022024	67955	MOR-ICM	892.683	934.865	957.509	399.186	601.176	277.746	161.45	107.47	64.2652	98.614	82.9469	116.149
Casp6	ENSMUSG00000027997	12368	MOR-ICM	58.7094	51.2986	75.0925	30.9898	48.9008	161.01	7.5144	8.5436	2.1222	11.1501	10.0697	11.9603
Nkx6-2	ENSMUSG00000041309	14912	MOR-ICM	21.9911	8.7161	81.3455	83.8936	61.2256	61.3138	8.5002	2.0827	6.761	0.2826	0.1063	0.131
Ctsd	ENSMUSG00000007891	13033	MOR-ICM	237.66	390.73	417.312	331.495	487.41	818.836	111.852	142.89	128.489	125.948	100.962	52.4375
Gm4779	ENSMUSG00000045010	NA	MOR-ICM	0.174	2.3323	11.1398	20.0919	5.3015	14.4036	0.1112	0.3893	0.0266	3.7844	8.275	6.8029
Spsb4	ENSMUSG00000046997	211949	MOR-ICM	15.6278	12.214	3.0632	5.482	11.4133	11.1103	0.0195	0.0881	0.0779	1.21	1.3695	0.6704
Tmem64	ENSMUSG00000043252	100201	MOR-ICM	56.9551	68.0783	261.959	122.636	29.6109	32.2382	8.429	9.7958	7.957	6.1966	9.3525	5.9994
Wdfy1	ENSMUSG00000073643	69368	MOR-ICM	124.24	68.9197	80.8595	91.7779	101.279	60.4724	1.029	9.8101	16.2469	11.6645	1.7872	20.6191
Klhl15	ENSMUSG00000043929	236904	MOR-ICM	8.7764	21.4164	35.9882	31.9539	28.7257	27.1106	6.3271	1.6716	2.1231	1.9686	2.8031	1.9567
Pld3	ENSMUSG00000003363	18807	MOR-ICM	55.9729	75.7202	28.336	122.134	129.551	97.838	8.3536	7.9518	24.263	6.2495	16.8555	13.1251
Alox12	ENSMUSG00000000320	11684	MOR-ICM	8.422	2.0766	23.764	7.1921	3.1197	15.0471	0.8515	0.0339	0.0066	0.2911	1.8396	0.085
Pmm1	ENSMUSG00000022474	29858	MOR-ICM	590.922	1734.54	1188.95	407.958	529.664	828.818	150.096	242.08	136.584	115.549	222.421	92.4053
Suox	ENSMUSG00000049858	211389	MOR-ICM	0.259	7.5794	56.5853	19.8487	11.1745	10.0832	0.0693	0.4383	0.6426	6.2485	2.8584	0.2237
Stk24	ENSMUSG00000063410	223255	MOR-ICM	61.3146	73.3908	97.9584	44.3685	58.9066	46.2447	9.7249	4.0646	7.1225	7.4653	7.6795	15.0815
1500009L16Rik	ENSMUSG00000087651	69784	MOR-ICM	28.2433	34.5667	150.256	131.312	105.77	170.127	14.4009	33.1692	10.5343	7.7165	7.1545	15.5788
Hsd17b1	ENSMUSG00000019301	15485	MOR-ICM	2.2316	10.116	35.0218	8.1252	16.1308	6.1934	0.0375	0.0228	0.0446	0.0356	0.0177	0.1007
Agpat2	ENSMUSG00000026922	67512	MOR-ICM	302.028	383.71	306.57	296.931	367.024	407.597	91.4833	72.0408	58.7991	20.7629	14.7207	13.7552
Adtrp	ENSMUSG00000058022	109254	MOR-ICM	3.0756	21.1915	27.7635	3.1569	3.8996	7.9915	0.0868	0.0759	0.0416	0.0591	0.0214	0.0078
Raet1d	ENSMUSG00000078452	19368	MOR-ICM	0.0479	0	54.8293	14.1105	15.6055	1.4218	0	0	0.1179	0.4588	0.0319	2.1028
Tmem70	ENSMUSG00000025940	70397	MOR-ICM	134.408	83.1757	133.66	72.3692	82.8191	190.039	28.6807	29.9978	1.0539	25.0917	15.223	38.4829
Cebpa	ENSMUSG00000034957	12606	MOR-ICM	11.3832	12.2816	25.884	11.5434	7.1638	1.1	0.0766	0.0816	0.0997	1.2316	0.4303	0.8027
Rac3	ENSMUSG00000018012	170758	MOR-ICM	0.9221	19.1344	68.6856	15.1406	27.5365	18.5976	2.7262	0.5448	0.0537	4.4767	6.574	2.815
Dgat2	ENSMUSG00000030747	67800	MOR-ICM	38.2551	32.3952	4.4662	27.9627	31.0741	16.1718	6.6252	2.034	1.3257	5.5628	4.3236	4.7558
Med12l	ENSMUSG00000056476	329650	MOR-ICM	2.2236	3.1756	28.7326	13.9752	0.2161	4.1459	0.0425	0.0584	0.0554	0.0298	0.1727	0.0529
Lclat1	ENSMUSG00000054469	225010	MOR-ICM	60.0656	40.5269	37.2658	18.7023	31.6034	12.3717	6.9247	0.8961	0.2606	1.6206	0.0159	3.4711
Ulk1	ENSMUSG00000029512	22241	MOR-ICM	224.457	374.813	860.006	303.761	256.231	411.386	153.381	48.0504	58.1132	14.1927	14.0945	14.0245
Mrps6	ENSMUSG00000039680	121022	MOR-ICM	30.084	32.3554	15.6809	32.2967	36.34	45.7157	9.7277	4.2267	0.6032	8.9184	6.3742	8.5748
Plekhm2	ENSMUSG00000028917	69582	MOR-ICM	17.8405	66.9849	40.3913	8.8031	14.078	11.7705	0.4772	1.3329	0.7287	2.5398	0.75	1.1912
Vps13d	ENSMUSG00000020220	230895	MOR-ICM	19.7037	11.2114	7.7042	7.7202	30.9865	4.8539	1.3607	0.683	0.1365	3.1223	2.4018	6.8063
Gm6055	ENSMUSG00000062081	NA	MOR-ICM	865.847	862.822	1349.03	564.614	996.416	457.904	141.85	54.2575	153.442	33.8869	30.9275	13.1631
Aprt	ENSMUSG00000006589	11821	MOR-ICM	1222.72	2246.04	2160.62	1003.43	814.724	853.217	322.073	329.563	296.642	510.396	676.36	384.722
Whrn	ENSMUSG00000039137	73750	MOR-ICM	2.4293	3.6011	22.1906	28.0348	13.2848	13.1258	0.9925	0.9346	1.3727	8.3329	13.259	13.4899
Urgcp	ENSMUSG00000049680	72046	MOR-ICM	27.6898	42.4137	56.2278	18.153	20.532	30.2622	12.5927	3.2712	0.0744	4.7565	1.5781	1.8354
2610019F03Rik	ENSMUSG00000050052	72148	MOR-ICM	17.2523	84.7911	109.661	53.9843	103.032	109.823	69.5647	16.8196	10.6299	1.958	3.2127	3.5717
Cdx2	ENSMUSG00000029646	12591	MOR-ICM	0.4452	1.2113	41.3387	0.3713	13.1988	0.3355	0.0216	0.1663	0.0451	0.0144	0.056	0.0981
Tmppe	ENSMUSG00000079260	100504715	MOR-ICM	67.8314	76.5475	142.935	37.6548	63.6466	23.5805	3.3587	6.8051	8.9874	4.4233	2.2206	0.5739
Fbp2	ENSMUSG00000021456	14120	MOR-ICM	119.866	167.062	889.431	510.342	502.759	1106.47	199.022	68.412	189.897	0.8599	0.0173	0.0752
Cidea	ENSMUSG00000024526	12683	MOR-ICM	2.4114	1.1722	15.1898	16.2065	7.1913	20.8312	1.3527	0	0.0297	0.0177	1.8129	0.0343
Ldb1	ENSMUSG00000025223	16825	MOR-ICM	58.5921	108.047	78.9726	94.2402	88.1416	55.3597	5.0656	17.3249	9.177	24.6849	20.2791	10.5996
Fam58b	ENSMUSG00000049489	69109	MOR-ICM	37.519	63.8659	100.413	81.2447	71.313	62.8693	17.5695	9.4299	7.7617	33.2584	35.4747	25.8117
Ankrd13a	ENSMUSG00000041870	68420	MOR-ICM	29.6368	56.5221	156.861	61.9068	100.159	103.494	55.1197	21.6622	5.8643	44.5231	12.2645	34.2568
Akap1	ENSMUSG00000018428	11640	MOR-ICM	50.6099	112.05	322.638	190.02	147.246	77.4731	41.9404	24.3246	19.8107	17.3566	13.2797	22.2198
Map1lc3a	ENSMUSG00000027602	66734	MOR-ICM	390.209	481.978	172.897	198.596	158.406	58.8649	14.2204	24.4315	20.7552	10.1189	15.8428	7.7503
Foxr1	ENSMUSG00000074397	382074	MOR-ICM	11.2183	19.602	39.7031	14.7916	31.1924	13.8378	1.0942	1.1762	0.0869	0.1715	0.814	0.0833
Ifi35	ENSMUSG00000010358	70110	MOR-ICM	76.9835	49.4781	0.0351	6.1575	35.3067	36.0101	1.0725	1.0269	3.3249	3.9908	4.4308	29.884
Kdelr3	ENSMUSG00000010830	105785	MOR-ICM	9.4876	8.819	30.1193	18.4963	13.5736	16.7754	0	0.0541	2.8753	0.0914	0.0149	0.2192
Kazn	ENSMUSG00000040606	71529	MOR-ICM	3.2119	30.7178	83.8988	12.1998	22.8998	31.0839	2.1909	0.7911	3.1716	4.3944	3.4072	6.6723
A930005H10Rik	ENSMUSG00000054426	NA	MOR-ICM	1.2168	0	28.1338	0.1204	27.8033	26.834	0	0	0.0498	2.3529	1.5048	2.6623
Tprn	ENSMUSG00000048707	97031	MOR-ICM	88.3376	60.8594	90.3303	37.5328	76.046	33.8789	2.9351	3.0364	11.3624	4.8455	6.2619	3.2031
D630032N06Rik	ENSMUSG00000085628	NA	MOR-ICM	0	0	25.2553	2.4206	23.6615	11.483	0.1786	0	0	0	1.0973	0.5512
Ttc7b	ENSMUSG00000033530	104718	MOR-ICM	12.2199	25.9092	122.928	38.0031	30.7036	50.9384	13.4356	4.8698	1.8034	3.8997	4.8541	6.9762
Trpt1	ENSMUSG00000047656	107328	MOR-ICM	12.1204	23.2022	7.3439	7.7967	21.2072	9.5429	1.2426	0.7887	0	4.5661	5.297	8.1556
Cdc42ep1	ENSMUSG00000049521	104445	MOR-ICM	9.7162	26.4697	117.971	33.5074	14.6818	17.1484	0.0957	0.3263	3.4256	1.7312	1.0885	0.8419
Pcbp1	ENSMUSG00000051695	23983	MOR-ICM	746.843	1198.69	1981.11	1517.73	982.417	1321.35	531.293	334.664	330.931	587.46	373.729	575.299
Grtp1	ENSMUSG00000038515	66790	MOR-ICM	24.8054	60.7803	154.579	124.915	115.759	188.118	47.567	19.2165	47.3765	45.7598	43.5779	25.9049
Prdx5	ENSMUSG00000024953	54683	MOR-ICM	176.285	145.917	248.594	123.198	196.181	204.799	46.3508	32.7888	39.628	86.4498	81.6868	54.8616
Kcns3	ENSMUSG00000043673	238076	MOR-ICM	0.0537	4.4176	65.061	0.3596	18.6692	16.7257	2.7952	0.2811	0.1969	0	0.0379	0.027
Gm6432	ENSMUSG00000096316	623459	MOR-ICM	14.95	9.9251	14.8174	11.2101	21.1006	8.5154	0.177	0	0.0846	1.4062	0.0267	0
Rnf41	ENSMUSG00000025373	67588	MOR-ICM	54.9282	48.1424	43.52	20.9577	51.3145	20.9325	10.3303	3.1316	3.8291	15.1557	14.8831	24.096
Fhl2	ENSMUSG00000008136	14200	MOR-ICM	0.0411	1.8019	38.3062	15.1988	3.2472	19.3354	2.0921	0.0338	0.0304	1.1872	0.8221	4.3589
Kctd10	ENSMUSG00000001098	330171	MOR-ICM	11.3097	17.1567	63.2431	7.2732	48.3163	33.2206	6.2907	2.1998	2.8176	6.0601	2.8429	3.2466
Gm12627	ENSMUSG00000095680	NA	MOR-ICM	18.901	10.776	222.822	17.2772	57.2386	16.0903	0.2806	0.7178	0.3551	0	0.1907	0
Lmna	ENSMUSG00000028063	16905	MOR-ICM	29.7884	54.2613	51.5391	73.6222	126.864	74.0765	7.4627	9.5436	17.6	3.6881	5.9384	2.2676
Ndst1	ENSMUSG00000054008	15531	MOR-ICM	2.7465	4.6983	20.3886	5.7532	20.9402	11.7956	0.5745	0.7116	0.1274	3.3638	0.8717	4.1091
Ttyh2	ENSMUSG00000034714	117160	MOR-ICM	19.7234	12.1292	70.3747	22.2422	49.3462	50.5365	4.0301	4.3627	3.9005	3.975	0.7868	0.5153
Elovl6	ENSMUSG00000041220	170439	MOR-ICM	172.964	240.391	284.866	110.673	174.218	216.154	29.2655	49.25	70.2485	44.727	34.6118	99.5994
Lamp1	ENSMUSG00000031447	16783	MOR-ICM	210.379	249.821	469.212	414.198	347.417	287.389	143.345	139.514	112.453	85.9252	127.984	160.964
Commd5	ENSMUSG00000055041	66398	MOR-ICM	106.351	107.84	289.567	225.584	183.42	256.804	60.6254	49.6334	44.5041	77.3416	48.2994	28.1678
0610031J06Rik	ENSMUSG00000001418	56700	MOR-ICM	70.2674	117.828	63.7419	65.9831	130.166	192.799	21.8301	22.8148	34.9306	38.0567	30.2078	18.0635
Ldlrap1	ENSMUSG00000037295	100017	MOR-ICM	11.6264	29.0251	57.009	28.4311	56.3455	24.1885	11.1588	7.3742	1.0596	10.7363	11.8557	9.9951
Frrs1	ENSMUSG00000033386	20321	MOR-ICM	30.228	19.5307	157.069	44.8945	63.0213	90.7551	13.2776	17.9016	15.9692	8.429	13.1261	12.5902
1700016K19Rik	ENSMUSG00000053783	74230	MOR-ICM	2.6855	16.8721	27.8791	20.3134	17.4365	20.97	2.9919	0	0.0188	0.3588	1.8236	0.629
Lgmn	ENSMUSG00000021190	19141	MOR-ICM	37.469	19.9303	37.5049	30.0137	29.2993	20.6759	13.6015	1.6304	5.562	6.8633	3.9872	10.2005
Atn1	ENSMUSG00000004263	13498	MOR-ICM	22.1266	46.3744	114.085	32.4591	54.8229	26.601	9.4848	7.4669	7.2556	3.5176	4.246	3.7127
Rnf213	ENSMUSG00000070327	672511	MOR-ICM	59.1351	42.925	87.4087	75.8366	90.005	124.283	30.5475	11.6259	15.4933	7.2529	4.0601	30.1489
Spns1	ENSMUSG00000030741	73658	MOR-ICM	345.161	466.479	449.492	633.028	325.188	407.051	103.885	99.8968	129.885	88.7217	108.508	40.9588
Gja1	ENSMUSG00000050953	14609	MOR-ICM	166.638	170.313	115.49	300.822	171.997	209.943	6.3924	58.4923	51.6572	25.477	21.2797	41.3765
Hmgcl	ENSMUSG00000028672	15356	MOR-ICM	19.3745	42.644	84.2208	37.7537	43.4304	87.6335	7.5011	12.7427	13.9399	18.8264	23.0278	21.6836
Rcan1	ENSMUSG00000022951	54720	MOR-ICM	7.1589	6.6338	15.1346	5.5207	3.7374	23.5439	0.0946	0.1201	3.2283	5.0569	6.672	3.4786
Dok1	ENSMUSG00000068335	13448	MOR-ICM	0.2035	0.2915	27.2191	20.6824	6.1925	12.2214	3.728	0.0266	0.1783	2.5115	1.4823	0.2866
Dscr3	ENSMUSG00000022898	13185	MOR-ICM	8.2785	20.6608	55.537	44.0724	21.8515	44.4598	26.9171	13.0671	3.0177	20.6446	26.4424	25.2523
Zfp91	ENSMUSG00000024695	109910	MOR-ICM	98.3432	86.9019	81.6578	108.227	91.9897	88.2082	28.8992	11.3494	21.0362	19.8632	19.1004	26.7815
Pex14	ENSMUSG00000028975	56273	MOR-ICM	3.5791	14.3496	18.9985	33.1705	13.5033	23.6975	4.601	7.5548	1.3984	8.3896	10.4348	16.4218
Prkab1	ENSMUSG00000029513	19079	MOR-ICM	196.94	185.2	154.302	128.845	108.331	141.959	34.0479	16.3742	33.653	40.2482	19.7018	30.8039
Tmem120a	ENSMUSG00000039886	215210	MOR-ICM	256.85	613.02	614.553	123.323	179.389	111.901	61.5386	19.2989	39.1077	39.5187	35.4989	32.0563
Phc2	ENSMUSG00000028796	54383	MOR-ICM	54.4661	42.213	26.8078	50.7873	42.3304	44.6442	12.5386	0.5687	11.983	13.2664	21.7503	4.4696
C130073F10Rik	ENSMUSG00000046133	NA	MOR-ICM	153.51	189.118	315.183	117.897	215.698	187.802	100.383	32.6402	18.6231	4.755	0	2.7714
Isoc2b	ENSMUSG00000052605	67441	MOR-ICM	4.4845	23.7886	18.794	11.3599	13.9009	3.4043	0.1607	0.2295	0.2484	0.0925	0.3717	1.244
AI413582	ENSMUSG00000062753	106672	MOR-ICM	17.7823	47.4198	20.1684	16.2879	27.6758	35.3357	4.7076	3.2513	0.8572	4.9794	4.5649	3.424
Hgs	ENSMUSG00000025793	15239	MOR-ICM	58.733	70.9113	94.0791	106.925	130.479	129.776	18.8928	16.5558	42.3989	27.5738	33.2665	57.5493
1700012B15Rik	ENSMUSG00000079179	NA	MOR-ICM	29.7239	40.3733	31.6557	11.6794	21.3369	12.6821	0.3121	1.2661	4.2428	8.8128	7.57	14.2761
Zfp821	ENSMUSG00000031728	75871	MOR-ICM	67.1042	84.3016	83.0585	5.7086	36.1417	20.8115	0.1008	6.0159	1.5943	8.6059	22.1368	9.287
Enah	ENSMUSG00000022995	13800	MOR-ICM	26.9122	86.9135	133.432	55.9143	38.6084	86.4865	15.5253	23.693	7.4326	9.1292	1.7571	19.153
Blcap	ENSMUSG00000067787	53619	MOR-ICM	11.9305	13.1549	29.2641	23.49	11.4105	17.6958	3.4826	2.2718	0.7936	14.2513	8.3522	4.6556
Cacnb1	ENSMUSG00000020882	12295	MOR-ICM	8.3981	12.9767	3.2303	20.6861	14.6438	18.5253	2.8665	2.0905	0.1078	2.646	1.9287	3.5274
Tmem9b	ENSMUSG00000031021	56786	MOR-ICM	23.9411	33.5403	27.9424	34.5863	17.5063	12.2737	5.5522	0.1846	5.4143	1.8082	2.9522	3.989
Tbx3	ENSMUSG00000018604	21386	MOR-ICM	143.173	128.823	251.959	240.134	125.256	85.6771	54.6269	10.5603	65.2993	0.4011	0.3501	0.2276
Klf4	ENSMUSG00000003032	16600	MOR-ICM	61.9535	72.0172	171.572	69.9485	218.816	136.43	98.6662	11.2315	99.2404	2.8416	0.1587	1.2202
Nid1	ENSMUSG00000005397	18073	MOR-ICM	14.6859	30.9972	54.5151	27.1404	54.9575	33.311	53.6863	19.9045	39.7007	1.7361	0.0251	0.1414
Lrpap1	ENSMUSG00000029103	16976	MOR-ICM	269.961	389.927	743.282	327.716	736.288	279.04	72.7954	78.3335	197.477	27.9584	15.936	11.2228
Mras	ENSMUSG00000032470	17532	MOR-ICM	9.7088	13.6422	52.0753	43.1073	40.1742	39.494	9.1392	3.804	8.3282	0.0673	0.2049	0.06
Echdc2	ENSMUSG00000028601	52430	MOR-ICM	265.371	401.99	367.188	448.207	381.263	523.181	249.755	94.3365	172.962	14.3698	18.7267	12.8044
Tspan1	ENSMUSG00000028699	66805	MOR-ICM	21.409	18.1704	16.0579	25.5007	15.7953	12.5002	12.2058	4.0061	2.0745	0.0161	0	0.0161
Kifc3	ENSMUSG00000031788	16582	MOR-ICM	78.8987	104.32	155.067	46.3755	61.4908	67.3246	17.244	27.1372	35.733	1.3673	5.4448	0.255
Ddr2	ENSMUSG00000026674	18214	MOR-ICM	6.0422	10.6223	35.1783	31.3696	14.2597	19.277	4.3521	0.6279	6.652	0.097	0.0372	0.0496
Stmn3	ENSMUSG00000027581	20262	MOR-ICM	462.356	496.784	208.858	89.2364	101.141	182.62	38.9308	6.6681	67.2702	4.1939	0.9952	2.8975
Cmtm7	ENSMUSG00000032436	102545	MOR-ICM	178.851	444.201	538.104	130.019	202.347	331.005	78.2903	27.3775	181.502	13.1024	18.1876	6.785
Elf3	ENSMUSG00000003051	13710	MOR-ICM	6.4587	5.8128	106.354	82.0427	72.9556	56.8231	1.3005	2.8785	62.593	4.0919	8.3528	1.9758
Tet2	ENSMUSG00000040943	214133	MOR-ICM	6.3831	9.6397	48.7827	13.8754	7.8598	25.3427	7.1208	7.7551	11.0892	0.1767	0.7951	0.1267
Gm6269	ENSMUSG00000080241	NA	MOR-ICM	148.575	141.796	260.823	158.474	116.942	45.2387	25.6078	7.0104	9.4917	0.2522	0.1677	0.6124
Renbp	ENSMUSG00000031387	19703	MOR-ICM	34.2261	132.374	61.2635	97.2366	171.178	79.0876	49.4858	29.8701	22.0743	4.0346	4.1359	2.6038
Avpi1	ENSMUSG00000018821	69534	MOR-ICM	83.5956	136.543	573.526	215.917	250.164	238.997	367.379	84.4704	168.97	35.6769	27.1184	23.3744
Tinagl1	ENSMUSG00000028776	94242	MOR-ICM	0.376	0.2925	25.0204	15.9568	12.6139	21.8995	4.3637	0.1344	7.4116	0.0445	0.0852	0.2158
Zyg11a	ENSMUSG00000034645	230590	MOR-ICM	16.0041	38.5313	2.4648	16.1073	37.441	33.7229	2.3439	3.9538	5.2394	0	0.0206	0.2571
Npl	ENSMUSG00000042684	74091	MOR-ICM	389.044	213.423	113.205	131.764	178.159	191.758	63.6047	8.5384	50.4044	0.4349	3.4326	12.1638
Cd63-ps	ENSMUSG00000085939	NA	MOR-ICM	143.894	290.343	387.715	135.818	115.838	64.1981	66.7689	49.0681	74.8423	9.7268	7.3532	2.9961
Ak7	ENSMUSG00000041323	78801	MOR-ICM	25.2917	65.403	70.3332	11.992	16.5223	10.1276	3.783	0.1682	2.0491	0.1385	0.0324	0.0302
Nucb2	ENSMUSG00000030659	53322	MOR-ICM	54.0266	32.0236	18.8328	12.8927	24.0575	15.3271	0.2913	5.1734	6.2351	0.1943	0.0452	0.5284
Fam176a	ENSMUSG00000035104	232146	MOR-ICM	27.8587	9.9453	20.524	14.9808	11.0013	27.4586	0	0.0238	5.4762	0.096	0.3856	0.0797
Flnb	ENSMUSG00000025278	286940	MOR-ICM	10.8355	32.0487	183.579	90.0781	91.1082	55.6638	48.4649	44.428	90.6551	12.0973	9.2632	14.7447
Anxa2	ENSMUSG00000032231	12306	MOR-ICM	3.3972	7.7013	40.4071	5.7639	29.9196	12.4013	4.8984	13.377	7.7915	1.3634	0.6886	1.5599
Lgals8	ENSMUSG00000057554	56048	MOR-ICM	66.7236	72.4592	16.6587	22.6479	20.6477	37.2643	1.8756	2.4775	6.9719	0.1378	1.1138	0.1436
Gm9892	ENSMUSG00000052825	NA	MOR-ICM	94.5457	131.354	191.269	121.249	142.204	84.7874	196.834	96.3452	104.593	17.5693	21.7933	19.6175
Syngr1	ENSMUSG00000022415	20972	MOR-ICM	236.754	358.86	196.194	123.374	141.585	147.236	40.1118	35.5461	50.6343	13.1133	10.4295	7.4715
Gm4222	ENSMUSG00000091703	NA	MOR-ICM	70.8114	64.3205	106.959	44.3487	48.9707	24.3388	4.179	1.5266	4.676	0	0.214	0
Ctsa	ENSMUSG00000017760	19025	MOR-ICM	532.329	731.817	570.064	210.784	216.946	216.253	85.1629	36.1855	110.685	21.1509	29.6801	20.5068
Tbx20	ENSMUSG00000031965	57246	MOR-ICM	4.4285	8.3587	80.382	18.2155	10.1522	17.8383	0.1735	4.2696	0.118	0.0945	0.0786	0.0545
Ctsc	ENSMUSG00000030560	13032	MOR-ICM	159.435	210.1	266.094	93.6961	78.4676	84.947	41.296	20.106	48.9298	5.1974	7.9045	11.611
AI464131	ENSMUSG00000046312	329828	MOR-ICM	4.5836	7.8532	67.8903	19.2177	13.165	4.8582	8.1084	0.0892	10.1383	0.2963	0.2001	0.856
Slc27a4	ENSMUSG00000059316	26569	MOR-ICM	10.1743	10.0089	60.9277	30.3529	49.5127	24.204	15.3261	26.7919	44.3486	6.4887	6.6935	6.2868
Gm9697	ENSMUSG00000086936	NA	MOR-ICM	12.5694	18.2138	15.1928	16.0742	22.2361	20.6221	3.2691	0.0776	1.6406	0	0.0486	0
Dppa2	ENSMUSG00000072419	73703	MOR-ICM	238.093	295.634	255.702	478.986	243.637	267.119	85.255	72.7643	78.9187	28.6066	10.547	28.7115
Gm9376	ENSMUSG00000092109	668814	MOR-ICM	48.1326	16.0759	61.6029	39.9989	41.0253	16.9815	2.4559	2.0942	3.996	0	0.2385	0.0281
Lactb2	ENSMUSG00000025937	212442	MOR-ICM	23.577	25.1063	85.5632	68.1376	43.8151	75.1617	40.0957	18.2094	52.1398	6.2702	5.476	13.294
Acp5	ENSMUSG00000001348	11433	MOR-ICM	27.3713	77.559	74.3932	37.4285	179.143	57.8444	32.7955	15.803	31.1587	5.6599	5.2276	3.5954
Sod2	ENSMUSG00000006818	20656	MOR-ICM	92.4648	104.938	649.001	282.438	287.585	316.377	192.282	111.852	133.636	42.2681	58.9821	64.3781
Mpc2	ENSMUSG00000026568	70456	MOR-ICM	163.152	129.222	121.477	41.5482	99.2686	23.6151	8.8608	13.8408	16.733	1.339	3.671	5.0322
Dcbld1	ENSMUSG00000019891	66686	MOR-ICM	6.5307	15.3882	71.5024	60.9048	22.3253	43.783	25.6535	41.5211	20.8376	3.5437	2.8428	14.1851
Ncoa3	ENSMUSG00000027678	17979	MOR-ICM	114.616	101.151	276.136	115.566	138.226	173.947	72.3544	88.5675	66.8089	12.8574	11.493	28.2495
Ldha	ENSMUSG00000063229	16828	PostEPI	1.9067	0.3325	0.147	11.0331	20.0576	1.9704	205.684	447.415	265.636	1418.26	1298.65	1586.7
Igfbp2	ENSMUSG00000039323	16008	PostEPI	7.8654	1.0637	0.0288	0.0284	0.0312	0.0195	23.8504	123.673	20.4398	200.234	294.51	94.6173
Mdk	ENSMUSG00000027239	17242	PostEPI	4.4298	0.3975	1.3798	35.9962	39.2505	29.641	87.1801	244.235	209.031	661.387	657.058	584.92
Ldhb	ENSMUSG00000030246	16832	PostEPI	59.0777	110.669	8.1277	1.9692	0.0122	3.1651	0.0722	6.0908	0.0145	112.796	105.992	48.2567
Gpr125	ENSMUSG00000029090	70693	PostEPI	0.0799	0.0554	0	13.0947	0.0708	11.0076	4.4402	4.8837	2.9063	48.2927	15.9133	35.7443
Irf1	ENSMUSG00000018899	16362	PostEPI	0.0493	0.0295	0.0321	7.7375	1.0097	5.6918	15.9759	14.4596	16.6403	35.638	19.4786	38.7032
Wbp5	ENSMUSG00000042712	22381	PostEPI	0.0594	0.0474	0.0258	0.5436	7.8317	0.0144	38.0885	168.9	60.0631	196.101	151.432	345.411
Meg3	ENSMUSG00000021268	NA	PostEPI	1.0211	0.9091	1.8269	23.258	18.3569	5.9734	3.5716	65.8613	30.7804	243.013	283.442	72.6749
Car4	ENSMUSG00000000805	12351	PostEPI	0.2047	4.0378	2.4082	0.1386	0.2692	0.0781	0.1725	5.2242	0.2667	431.275	294.451	236.468
Ogfr	ENSMUSG00000049401	72075	PostEPI	2.2929	1.4033	0.06	37.245	21.4107	8.1866	22.0847	27.8459	24.1397	65.9941	111.643	108.606
Eno1	ENSMUSG00000063524	13806	PostEPI	1.9666	0.7783	3.5468	14.4377	3.9497	15.4256	395.212	252.703	150.599	760.417	1264.55	433.724
Rps6ka2	ENSMUSG00000023809	20112	PostEPI	0	0.0098	0.0107	1.5333	0.0329	0.86	2.4085	3.5788	2.895	31.4088	48.3817	32.8935
Cxxc5	ENSMUSG00000046668	67393	PostEPI	0.1381	0.1236	0.1963	17.408	4.6594	3.4057	4.6191	4.494	13.2824	22.7041	18.4732	25.9108
Fkbp10	ENSMUSG00000001555	14230	PostEPI	13.7393	8.2448	0.0223	0.0074	0.0209	0.0066	0.0212	0.0117	0.0246	3.7135	26.0382	2.4327
Gm12688	ENSMUSG00000086096	NA	PostEPI	0	0.0791	0.0328	13.2857	11.196	5.9266	13.7193	19.0895	0.8232	66.3785	69.8721	32.352
Unc5b	ENSMUSG00000020099	107449	PostEPI	0.146	0.0694	0.1632	4.4858	7.4323	0.0304	0.282	3.6844	5.434	49.7917	37.0078	33.4705
Acsl5	ENSMUSG00000024981	433256	PostEPI	0.0195	0.0231	0.0445	0.9529	1.1011	3.4217	2.3428	3.8145	6.6762	20.401	10.9002	32.2948
Ptprf	ENSMUSG00000033295	19268	PostEPI	0.93	1.0171	1.2916	14.5787	17.6617	4.8108	9.5655	22.0126	13.6944	158.521	152.396	189.45
Podxl	ENSMUSG00000025608	27205	PostEPI	1.2455	2.0702	0.096	0.1125	0.0401	0.0349	0.5945	32.5274	14.7597	44.3307	42.4021	59.913
Nedd4	ENSMUSG00000032216	17999	PostEPI	4.1766	6.2185	2.5758	34.6746	18.3461	10.3322	130.791	103.302	123.366	98.6914	116.534	336.349
Hmga1	ENSMUSG00000046711	15361	PostEPI	1.308	6.7403	0.7063	5.9411	4.5457	44.3777	189.606	7.2144	163.216	398.378	1268.68	242.204
2009-09-01	ENSMUSG00000059248	53860	PostEPI	0.1566	0.0634	1.4607	11.425	3.2292	3.2044	19.0891	21.6616	13.3968	35.478	68.2418	64.8663
Tmem54	ENSMUSG00000028786	66260	PostEPI	0.1829	0.0214	0.0218	3.1874	0	2.3721	0	25.7977	0.0093	144.039	148.888	61.249
Gstt2	ENSMUSG00000033318	14872	PostEPI	0.9679	0.1935	0.1037	4.2751	13.4636	0.0811	0.2739	6.5187	0.0962	205.91	124.322	164.696
Rcn1	ENSMUSG00000005973	19672	PostEPI	0.0241	0.0318	0.0853	0.5673	0.0554	2.4437	21.4632	5.6084	23.5155	28.5575	14.6907	37.5214
Ampd2	ENSMUSG00000027889	109674	PostEPI	0.5185	1.7917	0.032	13.3584	15.9116	6.1718	7.0755	8.5747	3.8298	31.8201	33.0766	28.5186
Cbr3	ENSMUSG00000022947	109857	PostEPI	4.2915	0.1227	0.1249	12.9456	17.4377	36.5202	20.4689	45.2539	0.0561	68.1643	96.9804	55.4417
Gm5506	ENSMUSG00000059040	13806	PostEPI	0.8217	1.0075	2.4433	9.6611	5.2487	6.7096	107.271	74.6144	69.1425	93.1052	570.446	83.5925
Kdelc1	ENSMUSG00000026047	72050	PostEPI	0.0362	0.106	0.0663	0.4108	4.1982	3.5878	7.1377	4.7987	14.1913	27.1662	17.7758	21.3862
Slc38a1	ENSMUSG00000023169	105727	PostEPI	0.3891	0.3942	5.2414	0.1556	0.2244	0.0508	8.5972	8.8719	0.173	40.3419	33.505	40.6712
Cul7	ENSMUSG00000038545	66515	PostEPI	1.0038	0.1875	0.7288	6.2784	7.5409	7.4322	8.8963	18.2431	7.2342	20.0969	35.6088	17.8846
Dok2	ENSMUSG00000022102	13449	PostEPI	1.8477	17.227	0.0446	0.0744	0.0418	2.2487	11.9748	8.1242	26.6649	45.173	77.57	11.1586
Tead2	ENSMUSG00000030796	21677	PostEPI	1.5642	4.6998	3.0781	31.507	26.0176	7.2803	29.7991	18.9435	28.4909	254.529	172.212	192.466
Hook1	ENSMUSG00000028572	77963	PostEPI	8.1297	0.0187	0.2853	0.114	0.0683	0.0162	0.0591	15.4013	0.039	13.1827	6.4807	44.8811
Gm9855	ENSMUSG00000085666	NA	PostEPI	0.0111	0.0291	2.0019	6.704	12.3794	10.2924	6.4284	6.1054	0.8673	38.8772	44.3237	57.3309
Fzd7	ENSMUSG00000041075	14369	PostEPI	0.077	0.0674	0.0262	1.6609	2.5598	0.1187	7.1343	5.8134	9.4728	20.508	22.1445	41.2949
Prom1	ENSMUSG00000029086	19126	PostEPI	0.0111	0.0581	0.0092	5.1044	1.6795	1.4026	0	0.3187	9.0589	8.7899	7.2297	18.3358
Tpi1	ENSMUSG00000023456	21991	PostEPI	3.5264	7.0978	5.9208	9.6949	56.8002	15.3667	49.7838	85.6028	66.8704	262.395	390.538	329.851
Bst2	ENSMUSG00000046718	69550	PostEPI	16.5033	11.6933	16.57	0.1017	0.1241	1.4576	0	4.7033	9.7802	61.3882	38.1216	64.966
Grik3	ENSMUSG00000001985	14807	PostEPI	0.0568	1.9441	0.018	0.0778	0.078	0	4.1384	0.0955	2.6868	10.0882	26.6936	12.3487
Tspan5	ENSMUSG00000028152	56224	PostEPI	0.2013	0.8691	5.4324	0.2313	0.3036	0.0319	2.7802	10.2458	3.8328	18.9469	32.6823	43.9839
mmu-mir-410	ENSMUSG00000097391	NA	PostEPI	0.1284	0.0385	0.288	3.924	1.0672	1.8087	0.3121	2.3422	7.8212	20.7097	25.4486	11.1842
Mapkapk3	ENSMUSG00000032577	102626	PostEPI	19.6237	22.1045	27.567	0.5647	1.6987	4.8871	12.4686	23.2312	28.1912	21.4042	63.9074	26.3152
Vrtn	ENSMUSG00000071235	432677	PostEPI	3.3793	0.9248	0.11	0.0809	0.1395	0.0254	4.1254	7.7167	7.2804	43.8779	58.8189	44.203
Gm4735	ENSMUSG00000064193	NA	PostEPI	0.3931	0.5119	0.3058	2.1096	1.2442	3.3756	61.2131	60.8393	32.0531	58.1455	300.01	43.7458
Bcam	ENSMUSG00000002980	57278	PostEPI	0.2503	0.0314	0.0639	0.0769	3.0165	0.0144	4.6943	9.0266	4.9442	27.4439	30.3304	16.9192
Psors1c2	ENSMUSG00000024409	57390	PostEPI	0.1444	2.688	1.2112	0.0847	0.0633	0.0241	6.0143	27.7909	7.1962	90.0994	97.1867	43.9926
Slc20a2	ENSMUSG00000037656	20516	PostEPI	0.077	0.0481	1.2393	1.78	2.1425	8.2126	6.6735	22.7892	12.3013	28.9893	25.5147	37.7863
Fam195b	ENSMUSG00000061111	192173	PostEPI	2.6443	4.9277	9.6648	17.9414	45.4705	68.5299	14.464	41.6116	9.8046	85.4752	167.501	91.0831
Tpm2	ENSMUSG00000028464	22004	PostEPI	0.0841	0.0519	0.0307	0.616	3.1976	1.1359	0.062	0.6021	5.4503	13.5218	27.5161	4.6603
Mogat2	ENSMUSG00000052396	233549	PostEPI	0.0805	1.4341	0.0597	3.0031	8.3821	1.9906	0.1289	15.5599	2.1271	21.9457	28.3415	12.9931
Cldn6	ENSMUSG00000023906	54419	PostEPI	18.4527	57.0395	24.5693	1.0439	11.271	5.0632	21.8825	45.4269	84.2793	255.226	480.866	122.237
Pdk3	ENSMUSG00000035232	236900	PostEPI	3.5572	12.3253	0.33	0.0685	0.7764	0.0424	19.8081	11.8292	2.1384	21.5796	10.3271	49.197
Nr2f6	ENSMUSG00000002393	13864	PostEPI	0.1601	0.2949	0.0427	7.6409	4.8619	0.0478	1.4363	3.0941	3.0281	11.3976	15.0037	9.8354
Chd9	ENSMUSG00000056608	109151	PostEPI	3.9313	4.8746	0.1114	0.1927	0.1708	0.2355	2.34	3.4841	0.1138	14.44	11.0615	19.9865
Mid1ip1	ENSMUSG00000008035	68041	PostEPI	0.0784	0.1247	0	0.1243	2.544	0.0199	0.074	10.0021	0.0732	34.5823	19.5495	22.7546
Sepn1	ENSMUSG00000050989	NA	PostEPI	0.0667	1.9405	0.0157	0.056	0.0303	0	0.063	6.9889	0.0554	19.1176	13.247	7.487
Ccni	ENSMUSG00000063015	12453	PostEPI	1.7119	0.3538	4.7231	19.2376	10.942	12.6676	10.96	15.9241	28.6834	34.699	25.8133	41.7294
Gm98	ENSMUSG00000036098	225908	PostEPI	1.6553	0.0553	0	0.0286	0.0925	0.0081	4.329	14.7454	4.266	29.9879	56.969	29.0828
Bcar1	ENSMUSG00000031955	12927	PostEPI	2.004	5.4704	9.4561	37.483	33.0141	13.294	26.9822	66.8791	30.4244	150.133	151.868	121.816
Dusp6	ENSMUSG00000019960	67603	PostEPI	0.1255	0.1029	2.1575	21.0258	10.9532	1.2553	1.2017	19.0046	7.55	31.6013	14.1455	33.678
Rab34	ENSMUSG00000002059	19376	PostEPI	9.0173	21.3537	7.1464	0.3296	3.0486	1.1539	16.7762	21.7042	5.2807	48.1493	72.7716	52.0566
Fam19a5	ENSMUSG00000054863	106014	PostEPI	0.2696	0.0096	0.096	6.4783	0.5778	1.1872	0.1784	0.306	0.1234	7.4005	11.3292	16.4679
Hes6	ENSMUSG00000067071	55927	PostEPI	0.0371	0.0213	0.3073	0.6489	2.088	1.0205	0.9454	0.2704	0.1403	28.447	74.2411	16.0101
Crabp2	ENSMUSG00000004885	12904	PostEPI	0.0398	0.0785	3.46	0.0243	0.1989	0	14.0771	18.5924	12.046	74.2589	94.5811	39.3655
Sox3	ENSMUSG00000045179	20675	PostEPI	0.3204	0.1285	2.0334	0.0684	0.0609	0.0274	2.1322	0.133	0.0951	28.233	47.5177	29.7699
Rnf113a1	ENSMUSG00000036537	69942	PostEPI	0.1369	1.3069	1.4033	14.1845	11.4915	9.8756	9.3725	2.9164	8.1393	31.4054	11.2437	33.4082
Zfp358	ENSMUSG00000047264	140482	PostEPI	0.0894	0.0655	0	0.0437	0.1632	2.0355	5.5589	5.5327	1.7008	16.2716	17.1104	11.0633
Psmb10	ENSMUSG00000031897	19171	PostEPI	81.3603	129.097	56.2323	31.6011	22.0987	13.8846	18.1986	104.529	62.7989	244.703	187.071	603
Arhgef2	ENSMUSG00000028059	16800	PostEPI	1.38	1.3409	0.9208	20.1323	4.7131	4.0989	3.0377	12.5513	7.5411	19.026	52.0507	37.9764
Ina	ENSMUSG00000034336	226180	PostEPI	16.9243	18.7654	19.8361	5.1088	3.1858	2.3325	2.9746	4.7911	2.3261	38.2483	21.7084	73.544
Orai3	ENSMUSG00000043964	269999	PostEPI	0.0914	0.6343	0.0584	0.2614	8.9191	0.8764	0.6401	6.6943	2.628	12.0682	21.9085	14.5889
Pcdh1	ENSMUSG00000051375	75599	PostEPI	0.4297	2.6013	0.1717	13.2567	9.1656	3.76	0.2413	3.5929	0.2805	16.33	24.8344	8.753
Car2	ENSMUSG00000027562	12349	PostEPI	0.06	0.0351	0.0311	0.0104	0.039	0.0278	94.1429	36.3623	47.1261	126.523	110.218	173.169
Cd81	ENSMUSG00000037706	12520	PostEPI	0.1853	0.0914	0.0563	0.3533	0.1506	0.0541	0.6149	25.3672	11.4762	74.7369	108.961	65.3164
Pcbp4	ENSMUSG00000023495	59092	PostEPI	0.6012	0.6149	0.0193	0.1377	1.1034	0.0208	36.1517	50.1493	36.1932	139.401	193.753	89.0672
Pim2	ENSMUSG00000031155	18715	PostEPI	11.8235	21.1127	5.4818	3.1375	15.0247	5.7575	123.299	179.012	60.8814	772.662	753.021	404.488
Emb	ENSMUSG00000021728	13723	PostEPI	3.714	4.6853	0	2.5346	0.0158	0.0631	14.9518	27.6759	25.6228	228.804	149.485	225.617
Gng3	ENSMUSG00000071658	14704	PostEPI	0.0362	0.0289	0.0157	0.019	0.0646	0	19.6386	8.6503	4.0894	77.6082	59.5329	36.3188
Col18a1	ENSMUSG00000001435	12822	PostEPI	0.4455	0.1942	0.1616	0.5008	1.8404	0.0705	6.242	54.4614	6.7379	132.163	232.597	163.774
Lzts2	ENSMUSG00000035342	226154	PostEPI	11.526	1.6708	2.0034	4.0746	16.656	1.1078	0	0.0629	0.0406	35.1782	48.5578	29.5404
Tmem59l	ENSMUSG00000035964	67937	PostEPI	0	0.0166	0	0.0217	0	0	0	24.9488	0.0195	54.5125	57.4005	29.038
Ppp1r1a	ENSMUSG00000022490	58200	PostEPI	0.0188	0.7142	0.0286	1.4016	0.0759	1.7028	54.8166	44.3712	46.2887	75.9862	45.4641	61.5937
Pxdn	ENSMUSG00000020674	69675	PostEPI	1.7858	0.059	0.0534	0.1289	0.1427	0.0239	0.0884	12.0978	1.2796	33.5723	22.5491	29.1384
G2e3	ENSMUSG00000035293	217558	PostEPI	2.0741	2.7452	0.4475	1.027	1.2588	0.5041	2.0637	27.0588	14.3504	45.1002	27.3302	124.694
Dapk1	ENSMUSG00000021559	69635	PostEPI	0.7884	0.8786	0.2374	0.3695	0.1114	0.0152	1.4534	20.6328	0.7356	33.0173	20.9289	52.6776
Dab1	ENSMUSG00000028519	13131	PostEPI	0.1142	0.133	0.0919	0.2654	0.1121	0.0158	11.7321	9.9713	3.4519	12.2476	13.1627	19.5983
Fgf5	ENSMUSG00000029337	14176	PostEPI	0.2289	0.0734	0.2187	0.3046	0.159	0.0564	0.1286	18.2675	0.1206	30.6584	50.1884	57.7968
Fam64a	ENSMUSG00000020808	109212	PostEPI	0.0179	0	0.0213	0.014	0.023	0.0072	0	0.0105	2.0787	12.8341	18.9196	10.0195
Pgk1	ENSMUSG00000062070	18655	PostEPI	5.4811	9.5952	3.3867	4.5606	7.6375	8.4673	54.1783	111.887	34.7888	263.826	225.59	334.851
Fundc2	ENSMUSG00000031198	67391	PostEPI	3.0173	1.7717	0.096	0.4963	0.1846	1.9484	7.818	29.8475	13.9434	28.3048	19.9492	67.4969
Rasgrp2	ENSMUSG00000032946	19395	PostEPI	1.4827	1.0391	0.4927	0.6211	0.5057	0.4887	3.1186	25.6011	3.2447	85.3607	78.265	44.828
1110007C09Rik	ENSMUSG00000037960	68480	PostEPI	0.0346	1.9327	0.0244	0.3872	0.0377	0.0263	0.0979	25.5752	0.0215	56.825	43.4405	51.7538
Spata13	ENSMUSG00000021990	219140	PostEPI	0.1519	0.4593	0.0292	0.0567	0.1004	0.1289	0.3311	2.2231	7.5508	29.8712	23.3391	26.3506
Phc1	ENSMUSG00000040669	13619	PostEPI	5.7735	18.7836	6.3066	1.1678	15.3306	8.3228	105.673	59.5293	57.4441	173.99	240.698	135.413
Maoa	ENSMUSG00000025037	17161	PostEPI	3.9157	2.4833	3.591	1.0829	0.0998	0.0216	3.1976	5.2962	9.8793	10.9405	11.9354	23.9522
Bex4	ENSMUSG00000047844	406217	PostEPI	0.0364	1.6507	0	0.0426	0.7864	4.1481	10.4839	25.6456	8.9658	206.245	181.535	132.094
Fam169a	ENSMUSG00000041817	320557	PostEPI	3.9271	2.5258	0.9665	0.7299	9.9298	1.5764	29.307	33.6162	52.0438	38.0618	29.2902	83.2477
Arrb1	ENSMUSG00000018909	109689	PostEPI	1.1279	2.8069	6.2191	9.3168	6.2317	5.2802	0.552	0.1637	0.0738	27.2395	52.3155	12.8509
Myb	ENSMUSG00000019982	17863	PostEPI	0.0487	0.0442	0.0557	0.1428	0.0854	0.0162	0.039	10.1881	0.0659	17.9534	17.0664	14.8766
Dusp9	ENSMUSG00000031383	75590	PostEPI	5.8608	2.9514	1.4607	0.5522	5.5614	0.1331	18.5018	5.2984	13.3049	104.345	119.312	187.498
Pnrc1	ENSMUSG00000040128	108767	PostEPI	2.5606	0.0633	0.0226	1.0681	0.6035	3.7114	28.8563	27.2963	6.0876	40.6476	20.0398	53.5797
Pfkl	ENSMUSG00000020277	18641	PostEPI	0.3136	4.1067	6.0355	9.8756	6.9026	10.7633	17.6311	33.5474	45.4691	96.564	129.798	111.106
Arhgef25	ENSMUSG00000019467	52666	PostEPI	0.1125	0.0484	0.0212	0.0255	0.0629	0	0.0211	4.2109	0.0312	10.9896	19.6364	13.8499
Jam3	ENSMUSG00000031990	83964	PostEPI	0.2239	2.3353	0.1187	0.0648	0.0918	0.5399	0.0217	0.0542	5.3021	16.0184	5.743	14.5903
Susd4	ENSMUSG00000038576	96935	PostEPI	0.1157	0.0519	0.092	0.0321	0.1157	0.014	2.8845	6.1021	0.1014	14.0082	22.0803	18.3995
2900011O08Rik	ENSMUSG00000044117	67254	PostEPI	0	0.0111	0.0099	0.0459	0.0434	0.0232	0	4.1639	2.256	19.9439	18.8714	13.499
Acot1	ENSMUSG00000072949	26897	PostEPI	7.2886	0.5197	2.1114	1.1352	2.9465	0	0	0.0148	0	16.0259	12.9891	7.8216
Nfxl1	ENSMUSG00000072889	100978	PostEPI	6.2299	0.9868	6.0027	20.7829	6.6723	9.0436	3.0738	0.5014	0.8625	12.196	13.3829	39.013
Kcnk1	ENSMUSG00000033998	16525	PostEPI	0.0317	0	0.0322	0.0282	0.0356	0.0083	0.0943	1.5306	0.5354	29.6865	21.2799	30.5453
Nt5dc2	ENSMUSG00000071547	70021	PostEPI	6.795	8.7243	1.4852	19.6748	2.5143	0.3654	11.1667	20.521	41.5947	637.878	888.297	476.514
5730559C18Rik	ENSMUSG00000041605	67313	PostEPI	0.0502	0.0374	0.0267	0.114	0.0683	0	3.7035	0.1497	1.267	16.3539	18.7291	4.8703
Sort1	ENSMUSG00000068747	20661	PostEPI	1.799	0.162	2.5431	5.3082	2.496	4.9287	0.0226	0.1592	0.0737	16.4106	14.6581	13.0347
Sumo3	ENSMUSG00000020265	20610	PostEPI	53.1381	40.7284	30.3283	21.9022	25.9856	28.6587	84.0799	77.9832	83.7886	88.2715	70.5927	100.843
Igsf9	ENSMUSG00000037995	93842	PostEPI	4.6197	1.6316	4.4647	0.1768	1.5026	0.1088	0.9049	9.6055	6.051	19.9123	59.7294	21.4239
Dtx1	ENSMUSG00000029603	14357	PostEPI	0.2041	0.2179	0.1895	0.1339	0.2719	0.0332	3.567	3.2263	0.4308	32.9961	53.6972	13.5442
Zfp462	ENSMUSG00000060206	242466	PostEPI	0.8729	0.6746	0.6337	5.7366	0.9887	0.1402	30.7373	20.0947	24.303	30.1425	23.4156	55.9311
Ccnd1	ENSMUSG00000070348	12443	PostEPI	0.4446	2.0466	0.6679	0.3486	2.857	1.3469	44.3715	21.7985	3.5364	45.4064	33.1691	52.0336
Tmem88	ENSMUSG00000045377	67020	PostEPI	0.498	0.4092	0.9957	0.68	1.2266	1.9733	9.1324	34.5341	1.9512	55.0962	68.5521	66.7486
Ccdc136	ENSMUSG00000029769	232664	PostEPI	3.5573	0.0571	0.0416	0.0621	0.1004	0	0.0643	4.4359	0.0482	18.7795	23.8363	7.3448
Elmo1	ENSMUSG00000041112	140580	PostEPI	0.1688	0.1166	0.0569	0.0783	0.097	0.0444	2.4182	6.7516	0.1054	8.6236	8.6216	17.5456
Stap2	ENSMUSG00000038781	106766	PostEPI	0.3355	0.0508	0	0.0313	0	0	0.0528	3.2734	0	11.9133	6.5999	16.5596
Pou3f1	ENSMUSG00000090125	18991	PostEPI	0.999	0.3268	1.9727	0.5432	0.6274	0.126	1.6773	9.4451	1.0092	50.0124	79.0313	70.6357
Aldh7a1	ENSMUSG00000053644	110695	PostEPI	4.7918	3.2901	10.4108	4.5273	1.2742	2.0525	13.3799	19.5033	8.583	44.4858	46.4384	50.2709
Klk8	ENSMUSG00000064023	259277	PostEPI	0.0228	0.0201	0.0179	0.0092	0.0262	0	0	3.4453	0.0111	20.0277	27.5729	15.9873
Akap9	ENSMUSG00000040407	100986	PostEPI	4.2686	1.607	1.3359	0.2739	0.2123	1.8975	9.5734	4.0663	11.7233	9.8314	10.5597	14.6624
Npepl1	ENSMUSG00000039263	228961	PostEPI	7.2592	4.1283	0.3303	2.2916	3.9376	11.5515	0.9751	0.1576	0.7505	25.7439	20.8296	19.2457
Eif4g3	ENSMUSG00000028760	230861	PostEPI	13.9475	4.8345	26.5019	20.4321	18.1815	21.9889	1.8991	5.6995	3.3683	18.6465	47.8381	44.4278
Fsd1	ENSMUSG00000011589	240121	PostEPI	2.3699	23.8808	0	4.308	0.0159	0	6.2746	12.8294	12.4196	36.0828	33.4828	16.9347
Sh3bgrl	ENSMUSG00000031246	56726	PostEPI	0.0422	0.3924	0.0585	0.0315	0.0335	0.0123	0.0473	3.3092	0.0197	15.1458	6.6245	19.1235
Bivm	ENSMUSG00000041684	246229	PostEPI	0.0568	0.0756	0.0361	0.1479	0.156	1.1823	9.1814	3.3652	5.1865	9.9413	9.1289	11.5527
Fxyd6	ENSMUSG00000066705	59095	PostEPI	0.0525	0.0131	0.0124	0	0.0424	0	0.0275	0.0836	0	7.6093	10.6724	17.4675
Dnmt3b	ENSMUSG00000027478	13436	PostEPI	9.0773	12.0765	32.5958	29.0324	41.8229	46.7196	60.4206	153.797	74.9334	1653.53	1042.07	1512.94
Sall2	ENSMUSG00000049532	50524	PostEPI	0.2044	0.2428	0.1039	0.1167	0.1049	0.0608	0.6941	0.1409	0.236	64.8887	78.6585	59.8871
Tmem98	ENSMUSG00000035413	103743	PostEPI	0.1199	0.097	0.0306	1.4395	0.0634	0	0.03	0.1024	0.0469	21.7097	19.356	53.22
Enpp2	ENSMUSG00000022425	18606	PostEPI	0.0322	0.0168	0.0334	0.0819	0.0209	0	0	0.0117	0.0123	29.9314	23.1156	15.924
Pgm2	ENSMUSG00000025791	72157	PostEPI	0.0422	0	0.0292	0.0126	0.0469	0.6201	0.1419	0	0.0066	7.2778	12.8124	23.5731
Psmb8	ENSMUSG00000024338	16913	PostEPI	0.6629	0.5734	0.0808	0.1693	0.168	0.1411	0.0926	0.3776	0.3054	23.7584	20.7213	113.284
Fzd2	ENSMUSG00000050288	57265	PostEPI	0.4382	0.3648	0.3156	1.2206	0.3415	0.1381	0.507	0.8891	0.6351	54.4797	70.1132	42.7936
Mapk12	ENSMUSG00000022610	29857	PostEPI	0.067	1.3805	0.058	0.0167	0.1063	1.3244	0.1252	0.8535	0.0434	37.3392	44.7953	38.5589
Bex1	ENSMUSG00000050071	19716	PostEPI	0.0241	67.8994	0	10.4129	6.7419	8.5073	6.939	60.6064	0.0663	278.776	236.232	228.295
Bid	ENSMUSG00000004446	12122	PostEPI	1.515	3.9205	23.4293	5.604	7.8001	8.7826	7.0783	1.189	0.034	32.2942	17.6398	31.1755
Cd276	ENSMUSG00000035914	102657	PostEPI	0.1339	0.1437	0.8261	5.7319	1.5939	0.065	1.209	1.1213	0.0659	47.1686	30.9237	29.9706
Shroom2	ENSMUSG00000045180	110380	PostEPI	9.2701	3.6155	0.199	0.0734	0.9699	1.9439	3.202	1.5599	1.0015	46.9322	17.28	62.9951
Malat1	ENSMUSG00000092341	NA	PostEPI	9.6385	9.2292	0.7674	7.1175	8.1299	6.5752	3.6304	0.6293	0.77	25.8812	26.8933	23.5618
H19	ENSMUSG00000000031	NA	PostEPI	0.0472	0.0191	0.0105	0.0157	0.08	0.0224	0.0413	0.229	0.0807	7.1289	12.9199	10.4901
Armcx2	ENSMUSG00000033436	67416	PostEPI	0.0603	0.0636	0.0095	0.0245	0.0277	0.0222	0.1501	0.0476	0.0293	16.6236	8.7134	19.2189
Flywch2	ENSMUSG00000023911	76917	PostEPI	1.8048	3.0211	0.5915	7.1089	0.0201	0.0351	0	0.1854	0.0238	24.8517	28.4184	28.0937
Dnmt3a	ENSMUSG00000020661	13435	PostEPI	19.5243	37.0648	52.8708	19.4212	15.7231	23.1533	5.8352	33.9292	23.2211	240.95	111.116	183.562
Dvl1	ENSMUSG00000029071	13542	PostEPI	13.6097	30.2618	15.2397	7.4249	16.5445	19.2121	3.7651	0.4249	3.2645	33.6726	33.5663	21.964
Khdrbs3	ENSMUSG00000022332	13992	PostEPI	0.044	0.7892	0.0611	0.106	0.0718	0	0.0227	0.1858	0.0511	8.0938	16.518	14.7333
Smo	ENSMUSG00000001761	319757	PostEPI	0.1461	4.134	0.0371	0.157	21.3182	0.0893	1.5795	0.865	11.3779	91.4434	56.9285	81.5102
Sema6a	ENSMUSG00000019647	20358	PostEPI	1.5434	1.6849	0.9649	1.8369	2.0503	0.737	2.0127	2.5053	1.5361	57.9984	42.8384	25.0692
Hpn	ENSMUSG00000001249	15451	PostEPI	0.0332	0.0654	0.0185	1.3088	0.0474	0.4065	0.1029	0.752	0.0482	16.6415	14.1138	9.6991
Jph4	ENSMUSG00000022208	319984	PostEPI	0.3755	0.1886	0.0959	0.1397	0.5987	0.0288	0.1134	0.3363	0.1456	22.6048	24.4201	12.2061
Mup6	ENSMUSG00000078689	620807	PostEPI	0	0	0.0231	0.0364	0.0169	0	0	0.0319	0	18.6591	3.0919	22.3943
Rab25	ENSMUSG00000008601	53868	PostEPI	2.3098	1.2058	0.4161	1.472	0.4466	0.5461	0.8742	2.7648	0.0985	32.0674	75.7088	20.3531
Mfap2	ENSMUSG00000060572	17150	PostEPI	1.1453	0.0239	0	0.1338	0.0541	0.0157	0	0.0224	0.0716	34.0196	21.1458	15.0119
Ncs1	ENSMUSG00000062661	14299	PostEPI	0.3089	0.5233	6.4142	3.59	2.081	0.3651	1.6289	1.442	1.2472	26.4735	41.6431	24.8024
Efs	ENSMUSG00000022203	13644	PostEPI	0.0886	0.1816	0.0461	2.574	0.1287	0.061	0.0343	0.2932	0.106	7.8234	29.6462	9.8061
Bahcc1	ENSMUSG00000039741	268515	PostEPI	0.5264	0.2849	0.3232	0.9376	0.7458	0.6899	1.189	1.6833	0.4431	19.8797	29.9572	29.574
Trio	ENSMUSG00000022263	223435	PostEPI	0.5006	0.3353	0.2344	1.3764	1.136	0.9506	1.5421	0.2942	0.2047	12.3291	12.8208	29.5719
Tef	ENSMUSG00000022389	21685	PostEPI	0.4318	0.1671	9.8436	7.3948	1.2596	0.2914	1.0971	0.5863	1.1757	11.908	27.0817	16.3868
Ier5	ENSMUSG00000056708	15939	PostEPI	0.1231	1.0044	0.0361	0.5682	10.5748	0.4299	0.1583	0.8811	0.0283	19.2867	18.3915	13.3647
Tubb6	ENSMUSG00000001473	67951	PostEPI	18.1278	17.8117	22.3128	31.8604	40.6847	24.559	25.7997	7.4016	16.8471	92.3606	178.611	80.4985
Plekha1	ENSMUSG00000040268	101476	PostEPI	26.7226	28.1014	37.604	30.4455	22.058	10.1559	12.194	5.2003	5.8217	58.3528	26.1392	76.8207
Psme2	ENSMUSG00000079197	19188	PostEPI	2.2604	13.8608	10.2736	25.6698	20.494	15.9222	10.2577	31.0255	21.3466	108.781	125.474	201.275
2310021P13Rik	ENSMUSG00000021819	268721	PostEPI	2.4979	2.2398	6.8144	8.8078	15.0511	1.7684	2.4596	1.7275	1.7734	22.6135	18.8736	19.1138
Fth1	ENSMUSG00000024661	14319	PostEPI	1494.16	2085.39	1554.28	2062.23	1539.15	3308.8	808.24	1625.24	1176.88	2835.21	3407.57	6163.16
2810417H13Rik	ENSMUSG00000040204	68026	PostEPI	0.478	0.5003	0.5108	0.2553	0.2487	0.1016	0.1575	5.233	0.1384	28.7425	26.0633	55.2297
Limd1	ENSMUSG00000025239	29806	PostEPI	1.6838	4.4395	0.2226	0.3371	2.0383	5.3302	0.1085	1.723	0.4372	19.6214	9.8859	20.7721
Asphd2	ENSMUSG00000029348	72898	PostEPI	0.0406	0.0602	0.0111	0	0.037	0.0108	0.0299	0.0146	0.0228	10.1245	16.3151	7.037
Samhd1	ENSMUSG00000027639	56045	PostEPI	14.2897	5.8186	2.1842	16.943	9.1858	1.1824	2.7579	8.2446	1.8843	34.0521	21.1609	59.1194
Qser1	ENSMUSG00000074994	99003	PostEPI	0.9149	1.7123	0.1124	7.3857	1.136	7.3272	15.1981	3.2712	0.2772	36.0791	46.0489	63.1443
Mtch1	ENSMUSG00000024012	56462	PostEPI	25.1641	31.8457	42.7081	37.7635	22.9078	23.9302	14.5455	19.1882	23.4863	115.318	166.128	71.5539
Dpysl5	ENSMUSG00000029168	65254	PostEPI	0.0967	0.0587	7.2333	2.4483	0.7458	0.3582	0.0637	0.1987	0.1231	5.943	24.3909	8.009
Limd2	ENSMUSG00000040699	67803	PostEPI	6.2279	11.2539	17.8595	20.2854	30.3404	15.1208	18.3074	9.4524	10.5225	73.279	100.539	52.3044
Mnd1	ENSMUSG00000033752	76915	PostEPI	10.1558	1.2041	5.3807	0.3853	0.6509	5.2587	0.0563	3.369	0.0186	41.0007	18.8652	47.0615
Rspo1	ENSMUSG00000028871	192199	PostEPI	0.1571	0.0656	0.0357	0.1595	0.3407	0.0087	0.0442	0.2138	0.2859	17.709	12.8572	14.9865
Gtf2i	ENSMUSG00000060261	14886	PostEPI	11.8642	36.4622	35.2612	52.9653	44.9177	27.4303	12.2569	30.3079	31.0792	156.634	136.884	104.891
Dbn1	ENSMUSG00000034675	56320	PostEPI	1.8008	0.172	0.5302	2.985	0.2139	0.016	1.5271	0.3677	0.0817	11.4517	36.2585	16.1666
Cmtm8	ENSMUSG00000041012	70031	PostEPI	0	0.026	0.0216	0.2638	0.0277	0.0186	0	0.1437	0.0616	22.7668	13.9371	11.4854
Phlda3	ENSMUSG00000041801	27280	PostEPI	40.3302	21.2275	33.0519	0.1559	5.8961	24.8376	18.0536	36.1624	1.3243	108.298	105.049	99.4304
1700013H16Rik	ENSMUSG00000054727	75514	PostEPI	0	0.0584	0.0143	0.0336	0.0319	0.014	0	0.0377	0	14.0984	5.8658	16.4868
Tcf3	ENSMUSG00000020167	21423	PostEPI	38.563	17.9188	24.3933	44.5057	34.817	22.8722	17.3496	8.0091	17.401	80.8503	63.737	78.2205
B230206F22Rik	ENSMUSG00000086370	NA	PostEPI	0.4732	4.9294	0.2351	0.2182	0.2524	2.5172	0.2791	0.2426	0.1961	6.7564	9.3204	21.6549
Notch3	ENSMUSG00000038146	18131	PostEPI	0.1435	0.1148	0.1608	0.1574	0.1004	0	0.0946	3.9031	0.0787	21.1379	23.6458	20.9019
Trip6	ENSMUSG00000023348	22051	PostEPI	1.3421	1.5074	2.2101	0.1238	1.6715	0	10.9147	8.6147	0.1868	30.113	45.5002	24.1869
Klhdc2	ENSMUSG00000020978	69554	PostEPI	10.4414	30.4321	26.4367	38.0931	8.8596	23.3362	14.1829	2.9691	9.5509	49.1251	60.0473	58.9424
Ssbp3	ENSMUSG00000061887	72475	PostEPI	15.2022	13.278	22.8842	19.5142	41.5825	12.7729	9.4975	27.653	14.7692	84.6909	69.6202	106.892
Zfp280c	ENSMUSG00000036916	208968	PostEPI	0.1289	0.067	1.2371	0.2753	0.3137	0.8159	0.0637	0.1637	0.1169	7.8669	10.7607	13.5912
Grb10	ENSMUSG00000020176	14783	PostEPI	1.6328	0.2597	1.9058	3.1552	9.1733	1.3001	0.7431	0.3273	4.7447	22.072	58.7454	29.1568
Repin1	ENSMUSG00000052751	58887	PostEPI	0.8671	0.091	0.0393	2.0234	0.922	1.872	0.063	0.8202	0.0346	12.2191	16.4683	10.835
Itm2a	ENSMUSG00000031239	16431	PostEPI	0.0769	3.8301	6.0642	0.2103	0.8252	1.6105	0.2276	1.4762	0.815	20.6534	24.7944	19.8194
Ptpn14	ENSMUSG00000026604	19250	PostEPI	0.1926	0.0578	0.0436	0.0926	0.1605	1.3548	4.8454	0.1161	2.0977	16.7249	20.096	20.7266
Mtap7d1	ENSMUSG00000028849	245877	PostEPI	1.3736	20.517	2.5093	8.6363	5.0217	6.1916	4.5875	6.9463	1.5433	39.7112	29.3146	26.8578
Zmynd8	ENSMUSG00000039671	228880	PostEPI	24.3129	30.9953	42.2165	25.7675	25.5672	32.2017	17.0934	21.5105	9.5216	89.2944	57.7224	81.0796
Lrp1	ENSMUSG00000040249	16971	PostEPI	5.8909	0.4532	0.4456	2.7267	0.5977	0.869	4.4265	0.5687	0.2936	20.0381	18.0226	13.3062
Ccng1	ENSMUSG00000020326	12450	PostEPI	27.8233	21.112	35.9974	9.772	21.738	40.8108	13.1821	31.9338	1.5578	47.4383	50.8831	116.627
Sertad4	ENSMUSG00000016262	214791	PostEPI	1.7434	0.4565	0.7184	2.6851	2.2849	0.2932	3.2798	1.4136	0.428	18.4579	14.6282	15.0676
Pisd-ps1	ENSMUSG00000082286	NA	PostEPI	7.9906	6.6596	1.6434	3.8621	2.2599	4.6292	0.2207	2.046	1.1931	11.5362	33.6823	12.456
Wdr86	ENSMUSG00000055235	269633	PostEPI	0.0671	0.0924	0.0303	0.0122	0.0526	0.0078	0.9451	0.0733	0.0537	9.6481	13.1649	14.2624
Otx2	ENSMUSG00000021848	18424	PostEPI	0.1761	0.1141	34.193	6.9778	7.7836	8.5487	12.4977	27.0417	0.9706	42.0778	54.2971	110.461
Kif1a	ENSMUSG00000014602	16560	PostEPI	0.9254	0.0623	0.0307	0.0449	0.0526	0.014	2.1712	0.0449	0.0676	10.603	32.9923	12.6666
Pkdcc	ENSMUSG00000024247	106522	PostEPI	0.3387	0.0655	0.1605	0.2487	0.2807	0.0243	0.3349	0.3094	0.2534	13.6728	4.3226	14.8799
Rbck1	ENSMUSG00000027466	24105	PostEPI	30.4863	44.7432	31.5412	57.2699	36.4978	47.1898	24.629	13.1741	18.1848	59.7286	157.146	51.1332
Crabp1	ENSMUSG00000032291	12903	PostEPI	0.2802	0.1501	0.0816	0.33	0.05	0.0435	0	0.0329	0.0888	14.8251	12.9544	14.652
Fam25c	ENSMUSG00000043681	69134	PreEPI	0	0	2.1668	436.191	309.828	43.7552	1151.99	850.681	1103.04	16.4019	15.4107	27.2222
Apoe	ENSMUSG00000002985	11816	PreEPI	4.7841	2.4407	14.7073	89.466	126.692	34.1297	409.925	1165.44	447.898	92.8201	146.276	43.9885
Cyp2b23	ENSMUSG00000040650	243881	PreEPI	0	0.0186	0	6.1009	0.2198	8.8745	42.6974	26.931	26.3077	3.4288	15.5749	9.126
Gpa33	ENSMUSG00000000544	59290	PreEPI	0.0457	0.0998	0.0276	15.1054	9.0168	5.6344	22.1244	28.5376	22.584	0.7493	0.4472	0.0783
Fez1	ENSMUSG00000032118	235180	PreEPI	17.3904	19.2256	0.0427	0.0258	0.1097	0	28.5931	2.8465	33.3965	0.0653	0.3293	0.0208
8430410A17Rik	ENSMUSG00000030060	232210	PreEPI	3.9173	1.091	0.3387	26.563	15.0382	35.2534	58.7631	125.266	137.528	25.3467	13.2574	11.4186
Zfp36l1	ENSMUSG00000021127	12192	PreEPI	0.0753	0.0374	0.1337	17.1606	2.8748	5.329	12.5683	17.8966	18.4203	0.765	1.3878	2.6076
Cd38	ENSMUSG00000029084	12494	PreEPI	0.0967	0.0922	0.0669	10.753	2.4048	3.1973	8.514	24.1739	14.7017	2.9529	2.9625	0.3291
Trh	ENSMUSG00000005892	22044	PreEPI	0.0465	0.0344	0.0127	1.933	0	0	182.228	161.594	316.704	0.122	2.3789	0
Lat	ENSMUSG00000030742	16797	PreEPI	2.5615	11.036	1.3331	0.0423	0	0	15.1003	11.1316	13.7666	5.8924	8.7499	9.2543
1190002N15Rik	ENSMUSG00000045414	68861	PreEPI	0.0114	0.5431	0.147	24.1482	0.3836	7.8185	20.1723	13.3257	31.1979	11.1107	8.4545	13.4898
Morc1	ENSMUSG00000022652	17450	PreEPI	2.7173	0.9952	0.4677	24.6372	9.0245	7.852	122.049	140.802	111.897	6.6794	6.8011	5.5549
Acp6	ENSMUSG00000028093	66659	PreEPI	0.1582	1.1053	3.6759	6.874	31.2016	21.4328	32.6627	38.846	46.3743	9.5853	11.021	20.6569
Tst	ENSMUSG00000044986	22117	PreEPI	1.4648	1.5743	0.021	15.6901	13.4701	22.7353	63.0719	82.6581	121.915	31.2012	34.8697	24.0765
Rps3a	ENSMUSG00000028081	20091	PreEPI	170.55	1496.69	147.419	102.123	113.542	291.026	1424.41	1110.28	1506.79	232.021	1119.33	111.507
Lifr	ENSMUSG00000054263	16880	PreEPI	1.8379	0.1816	0.3598	16.0402	1.1106	15.469	23.348	38.264	52.6669	0.4656	0.8821	3.7145
Dhrs4	ENSMUSG00000022210	28200	PreEPI	0.0217	0.0191	0	0.1759	0.0249	8.3708	8.8184	16.4264	16.1381	13.5255	8.1909	8.5699
Timp1	ENSMUSG00000001131	21857	PreEPI	0	1.878	8.8493	15.81	19.9288	70.4943	333.888	210.745	146.671	11.5831	15.9313	21.2583
Pfkp	ENSMUSG00000021196	56421	PreEPI	0.2552	1.1083	0.0909	0.2804	0.3982	9.027	48.9058	124.064	89.2678	7.3552	8.7356	19.5694
Ripk3	ENSMUSG00000022221	56532	PreEPI	0.0707	2.7017	0.01	0.0317	0.0077	0	20.8046	61.1711	15.6187	3.2075	0.6798	4.0684
Cnpy1	ENSMUSG00000044681	269637	PreEPI	0.2608	0.0555	0.0323	5.2271	1.8885	3.8661	13.8733	15.9837	8.5103	0.7246	1.2076	1.9671
Gm6792	ENSMUSG00000053367	627821	PreEPI	0.0616	0.0459	0.0219	0.0763	0.0373	5.9468	23.5118	22.1836	30.365	3.6478	4.2055	4.2861
Slc29a1	ENSMUSG00000023942	63959	PreEPI	6.7315	6.2332	0.0185	39.2499	17.4111	20.1985	86.6549	186.655	205.435	19.6467	18.2242	9.4774
Epb4.1l4a	ENSMUSG00000024376	13824	PreEPI	0.1901	0.172	1.0405	4.6939	9.8463	1.1923	33.3032	29.0326	41.4969	10.5638	3.5661	14.3802
Gsta3	ENSMUSG00000025934	14859	PreEPI	0.0199	0	0.0331	1.7629	0.0487	4.4539	26.2616	14.4218	0	0.0633	0.3756	0.7962
Ptgs1	ENSMUSG00000047250	19224	PreEPI	0	0.0519	0.0102	2.3293	0.0105	0.007	27.2635	17.5514	13.3822	0.009	0.0674	0.4456
Upk1a	ENSMUSG00000006313	109637	PreEPI	1.2935	0.2402	5.0699	0.0853	0.04	0.2155	65.1321	117.409	31.3695	3.7198	2.9708	0.6963
Tfpi	ENSMUSG00000027082	21788	PreEPI	0.3476	0.9055	0.1401	3.6	0.3284	5.9562	12.6764	30.8818	22.41	4.0815	1.6343	7.7652
Fam49b	ENSMUSG00000022378	223601	PreEPI	3.2862	14.4247	0.0278	49.167	7.1938	35.7267	44.8698	62.3057	66.392	36.2202	23.4845	52.7295
Laptm5	ENSMUSG00000028581	16792	PreEPI	0.3579	0.1901	2.0809	0.1791	0.2829	0.0373	9.2803	27.4614	9.712	1.2862	2.087	1.5978
Wdr1	ENSMUSG00000005103	22388	PreEPI	13.3137	11.6081	29.7173	46.7603	109.311	69.1194	117.974	80.1775	100.218	28.4859	29.6489	46.72
B4galt6	ENSMUSG00000056124	56386	PreEPI	1.0201	0.7783	6.4292	13.7639	8.3885	13.245	41.2829	23.4289	32.4649	4.7565	9.1181	12.1832
Slc28a1	ENSMUSG00000025726	434203	PreEPI	2.903	0.0287	0.0146	0.0252	0.0469	0.4052	65.495	94.6767	32.3548	3.178	5.7605	1.1762
AC139320.1	ENSMUSG00000097651	NA	PreEPI	0	0	0	0	0	1.5697	6.9406	16.5281	10.7819	0	0	0
Zfp428	ENSMUSG00000064264	232969	PreEPI	12.2829	13.014	14.5659	66.7693	79.2066	21.1732	117.18	152.474	185.46	36.0979	38.6598	21.6804
Gm12286	ENSMUSG00000081600	NA	PreEPI	0.5766	0.1682	0.0436	2.46	4.6449	3.8507	12.7568	16.6629	31.6629	17.3855	20.7923	10.7502
Bcr	ENSMUSG00000009681	110279	PreEPI	1.4302	0.3087	3.0668	23.3989	7.7597	11.8566	18.2024	10.8997	37.8281	13.0713	9.4346	13.1898
Nr0b1	ENSMUSG00000025056	11614	PreEPI	0	0.0272	0.0148	0.0178	0.0455	0	51.5141	45.8491	24.5865	1.0838	0.5089	0.4895
Phldb1	ENSMUSG00000048537	102693	PreEPI	0.2657	0.0872	0.0277	0.0945	0.1354	0.5217	57.8385	38.7228	174.644	10.229	22.3165	12.3436
Nid2	ENSMUSG00000021806	18074	PreEPI	0.2055	0.1441	1.608	4.3581	0.0354	1.5036	142.622	82.9619	85.7613	26.9671	18.048	50.9244
Mib1	ENSMUSG00000024294	225164	PreEPI	47.2997	50.9774	27.6662	4.0432	11.7425	33.0962	109.821	144.332	258.806	42.6396	44.6993	37.7014
Htra1	ENSMUSG00000006205	56213	PreEPI	2.9008	2.4936	0.0404	1.542	0.6085	7.45	47.1362	26.2256	62.3544	0.9273	0.2177	0.7553
Gsta4	ENSMUSG00000032348	14860	PreEPI	50.19	37.0729	65.3605	23.3712	31.0246	105.149	514.361	529.034	532.41	257.076	304.719	266.682
Cdx1	ENSMUSG00000024619	12590	PreEPI	0.0552	0.0408	0.01	0.1098	0.1005	0.0294	26.0014	4.0382	22.4389	0.0214	0.0227	0.1924
Manba	ENSMUSG00000028164	110173	PreEPI	0.5909	0.7081	0.3434	0.5059	0.4658	2.082	76.9784	67.1405	56.0885	0.8892	1.0789	0.7081
Gjc1	ENSMUSG00000034520	14615	PreEPI	0.1772	0.5742	0.1462	0.2456	0.2008	0.0368	34.3914	29.4942	12.5037	1.3909	4.0137	6.9791
Dnmt3l	ENSMUSG00000000730	54427	PreEPI	28.869	14.4487	41.4824	12.6532	17.8782	18.5744	201.942	221.05	148.397	64.875	64.538	62.6427
Apobec2	ENSMUSG00000040694	11811	PreEPI	0	0.0435	0.0194	0.0402	0.0427	0	12.8706	4.6437	34.9467	0	0.2073	1.0958
Mylpf	ENSMUSG00000030672	17907	PreEPI	77.5319	263.958	228.573	101.785	160.303	128.039	912.43	903.328	1177.07	27.531	23.4923	19.3046
Etv4	ENSMUSG00000017724	18612	PreEPI	0.1655	0.4509	2.1961	2.4114	0.118	1.0341	49.2412	45.5243	45.9842	24.7718	22.9718	25.6615
Gpc4	ENSMUSG00000031119	14735	PreEPI	0.412	9.4741	0.028	0.0439	0.0626	1.5764	47.7918	17.33	34.8744	1.208	2.3404	4.9524
Fstl1	ENSMUSG00000022816	14314	PreEPI	0.7468	0.5909	0.3852	0.675	0.6333	0.2673	1.9298	16.9605	37.3427	7.4503	3.7208	6.9498
Myl7	ENSMUSG00000020469	17898	PreEPI	0	0.0345	0	0	0.0709	0	24.2527	46.7319	32.5183	10.2551	13.0059	19.8262
Nodal	ENSMUSG00000037171	18119	PreEPI	0.3737	0.1945	0.394	0.5432	0.7163	0.0318	11.5883	20.8429	18.0512	8.352	6.2623	7.0441
Lrrc34	ENSMUSG00000027702	71827	PreEPI	0.0284	0.0222	0.0295	0.0394	0.0553	0.4034	14.0348	14.3723	16.2797	0.0099	0.0703	0.9866
Adap1	ENSMUSG00000056413	231821	PreEPI	0.0121	9.3304	0.0379	4.4947	3.6232	0.6443	81.7671	68.0752	45.0865	6.2848	4.9214	1.243
Dppa5a	ENSMUSG00000060461	434423	PreEPI	882.467	4529.39	1007.38	1445.22	1179.14	2351.9	7728.39	4436.48	9178.28	518.526	530.736	1163.68
Hspb1	ENSMUSG00000004951	15507	PreEPI	5.4179	2.3895	1.029	6.1594	5.1921	1.253	61.7001	90.393	85.7008	9.7762	9.8996	11.3346
Galnt12	ENSMUSG00000039774	230145	PreEPI	0	0	0.0117	0.0211	0	0	23.6854	9.0717	1.4804	0.562	0.4763	1.6685
Csrp2	ENSMUSG00000020186	13008	PreEPI	16.7823	33.7347	37.5889	23.2043	12.9525	10.1741	121.79	348.648	188.293	38.5621	63.3807	38.0121
Pigp	ENSMUSG00000022940	56176	PreEPI	115.538	192.659	27.9096	54.0463	42.9416	68.231	291.341	253.523	287.502	64.9348	49.4754	27.9824
Tubb2b	ENSMUSG00000045136	73710	PreEPI	0.2884	0.4091	0.0695	1.2067	1.4418	0.8545	25.4365	33.0414	31.6986	3.4514	3.8427	4.7399
Pnp	ENSMUSG00000021871	18950	PreEPI	48.5022	58.7157	24.8584	14.5117	28.1633	50.8166	227.04	112.509	195.605	48.0652	46.9933	63.976
AC140333.1	ENSMUSG00000097076	NA	PreEPI	0	0	0	0.028	0.0259	0	10.8974	28.8803	8.3401	0.3793	0	0.0208
Twf2	ENSMUSG00000023277	23999	PreEPI	29.4166	38.454	23.2304	54.2404	33.7915	36.3812	107.521	354.077	174.427	78.6142	81.4985	75.2159
Nphs1as	ENSMUSG00000087009	NA	PreEPI	0.0208	0	0	0	0	0	18.2858	12.0998	0	0.9409	2.2514	2.7749
Enox1	ENSMUSG00000022012	239188	PreEPI	2.2607	3.2256	1.7826	5.7972	0.0472	0.0396	46.7752	26.3863	30.7834	1.3522	0.8691	0.4895
Grsf1	ENSMUSG00000044221	231413	PreEPI	74.6226	50.9454	39.699	109.316	25.8582	82.9397	488.648	205.357	274.829	35.2256	16.7619	62.5962
Fam188a	ENSMUSG00000026767	66960	PreEPI	14.1365	5.5365	3.6308	0.1919	2.8647	10.58	13.4363	62.3116	87.0015	13.1436	7.7315	23.5602
Gm13151	ENSMUSG00000078498	NA	PreEPI	4.7125	6.2049	1.2116	1.5201	5.481	9.2188	41.2455	58.8906	54.57	19.0947	6.8941	37.9283
Dnajb13	ENSMUSG00000030708	69387	PreEPI	0.0898	0.0505	0.0458	0.0347	0	0.0366	9.3025	17.7257	12.8769	0	3.4915	0.1166
Ift46	ENSMUSG00000002031	76568	PreEPI	39.5383	33.9773	25.4314	27.514	12.144	50.9401	176.129	199.735	168.208	32.1875	64.8074	36.8382
Mme	ENSMUSG00000027820	17380	PreEPI	0.2524	0	8.1362	0.0257	0.1525	1.3392	15.9735	3.9453	16.3237	0.1531	0.1484	2.0394
Nup62cl	ENSMUSG00000072944	279706	PreEPI	10.0139	2.117	0	2.9555	0.5823	1.5097	55.5001	32.9126	21.7405	1.1897	1.0476	0.3576
Ndufa7	ENSMUSG00000041881	66416	PreEPI	47.2718	68.921	106.257	43.7472	58.9855	74.4342	136.199	229.681	347.046	150.751	187.561	135.38
Samm50	ENSMUSG00000022437	68653	PreEPI	9.2719	18.8492	9.5115	29.6203	37.1039	20.6736	110.824	135.649	160.849	82.0613	130.962	122.202
2610305D13Rik	ENSMUSG00000066000	112422	PreEPI	25.5359	39.0345	0.4385	8.4139	2.1423	16.7538	116.254	145.876	55.5975	23.6285	16.6867	57.2429
Dmxl1	ENSMUSG00000037416	240283	PreEPI	7.654	4.0192	4.3845	0.8628	0.4285	1.7988	6.4573	19.6345	31.0165	6.6309	5.1937	15.1911
H2-M5	ENSMUSG00000024459	240095	PreEPI	1.4947	0.5231	0.5074	0.2763	0.7178	0.3252	14.3482	21.9361	18.5226	0.3951	0.3274	0.1605
Ooep	ENSMUSG00000032346	67968	PreEPI	5.4986	3.7859	10.9151	3.5619	30.4171	12.4379	102.544	60.6511	71.7426	8.1088	3.9875	22.442
Smtnl2	ENSMUSG00000045667	276829	PreEPI	0.3975	0.243	0.2118	1.1609	0.1743	0.0398	8.5564	11.9233	12.5294	3.1989	5.3538	3.9722
Aes	ENSMUSG00000054452	14797	PreEPI	7.625	4.4898	22.6647	15.7888	21.5664	28.4584	71.5064	196.989	114.067	20.2944	24.7112	21.2471
Gm6644	ENSMUSG00000073674	NA	PreEPI	2.1622	2.9467	0.8291	3.1161	3.8333	2.5272	27.7649	57.9269	57.0359	23.6676	24.3482	4.8611
S100a13	ENSMUSG00000042312	20196	PreEPI	6.7291	10.2326	0.0715	2.7148	0.0368	1.3484	14.966	10.9351	13.9025	0.0315	2.5467	0.2377
Mmp12	ENSMUSG00000049723	17381	PreEPI	1.4971	0.0442	0.5755	0.0999	0.0925	3.1755	10.0426	21.3933	25.9792	0.2114	0.081	0.0121
Gm6083	ENSMUSG00000078182	NA	PreEPI	52.5704	156.727	28.2236	48.359	51.032	47.1118	231.51	289.343	388.514	17.3024	31.0838	15.5836
Pdcl	ENSMUSG00000009030	67466	PreEPI	18.9506	7.3267	20.0543	1.232	1.5988	7.839	38.8636	40.3872	32.5392	9.7472	1.7265	25.2577
Hibadh	ENSMUSG00000029776	58875	PreEPI	0.7788	2.1861	4.7753	0.4442	6.6024	13.0023	61.414	27.0686	53.6605	12.3113	15.1782	30.3566
S100a6	ENSMUSG00000001025	20200	PreEPI	0	0	0.2247	0.7358	0.0835	2.0851	29.8187	26.0576	47.3637	1.0038	2.1868	3.1159
Meis2	ENSMUSG00000027210	17536	PreEPI	0.7983	0.6577	0.2941	0.6311	1.2275	0.2262	7.4355	4.6651	19.2975	0.3226	0.5395	1.2867
Robo4	ENSMUSG00000032125	74144	PreEPI	7.0233	0.3466	0.0262	0.0199	0.016	1.1313	7.8031	12.0487	24.8684	0.4828	0.4259	1.5918
Pdgfa	ENSMUSG00000025856	18590	PreEPI	11.6923	7.1022	48.8691	33.4645	45.939	24.2055	113.357	86.4174	166.283	3.7701	4.9309	2.1638
Slc20a1	ENSMUSG00000027397	20515	PreEPI	15.9402	11.8569	19.2457	23.1254	35.5754	51.0906	142.089	118.954	162.081	47.5828	41.2061	59.2713
Pnp2	ENSMUSG00000068417	667034	PreEPI	1.6002	6.8232	1.5608	0.6353	1.1826	2.6548	42.5778	24.8173	36.885	1.1441	2.5111	6.6101
Ndufs4	ENSMUSG00000021764	17993	PreEPI	5.012	42.3943	8.8566	32.1141	16.1617	32.3732	72.3948	106.174	148.059	55.2971	58.9053	90.821
Dnd1	ENSMUSG00000044595	213236	PreEPI	1.5993	0.1978	0.5991	0.8618	0.4811	1.0707	1.331	9.3429	19.9298	9.4728	4.5966	3.9064
Tmem81	ENSMUSG00000048174	74626	PreEPI	2.5705	2.4337	2.4778	1.8821	0.4136	0.5998	9.8894	17.3359	22.3385	5.1237	5.6067	0.9875
Rasa4	ENSMUSG00000004952	54153	PreEPI	1.8404	2.0548	1.0426	0.6353	0.9046	0.1823	7.475	5.9134	19.2179	3.4593	3.8172	3.5877
Gm10288	ENSMUSG00000070343	NA	PreEPI	459.615	604.002	331.288	235.629	267.967	281.065	646.543	756.414	789.065	586.088	659.503	196.134
Esrrb	ENSMUSG00000021255	26380	PreEPI	52.9684	69.7522	63.5807	48.0324	44.0675	74.2717	168.039	20.7819	85.2745	0.6775	0.0258	0.1358
Tdh	ENSMUSG00000021953	58865	PreEPI	35.5198	31.4235	86.4508	94.9199	140.849	122.298	254.734	330.984	222.35	3.0176	2.0009	4.7477
Gm14820	ENSMUSG00000087193	NA	PreEPI	2.2239	0	0.5384	1.8652	0.9283	12.2401	22.6611	61.4819	62.2987	0	0.0123	0
Ube2dnl1	ENSMUSG00000050435	NA	PreEPI	0.0637	4.2518	13.6548	12.0468	11.548	7.0778	108.963	86.1904	25.3471	0	0.0281	0
Ddah1	ENSMUSG00000028194	69219	PreEPI	22.2929	58.6912	32.5154	7.4969	18.5189	22.5521	83.1117	50.8259	72.9705	2.2485	1.4859	2.05
Arl14epl	ENSMUSG00000073568	381142	PreEPI	61.9924	18.2623	12.5875	42.6907	48.3096	34.5365	74.598	48.7623	87.47	4.9687	3.539	6.2962
AC142266.1	ENSMUSG00000097172	NA	PreEPI	0.0492	0.0279	1.6564	0.0638	4.9952	4.9359	12.931	8.3499	17.2063	0.0171	0	0.0824
Adrb3	ENSMUSG00000031489	11556	PreEPI	11.2462	2.078	15.5481	3.3049	20.6137	10.3956	22.4446	13.4159	27.6089	1.7348	1.7261	0.1993
Trap1a	ENSMUSG00000051257	22037	PreEPI	0.0533	22.6521	34.8129	155.022	28.1551	85.3364	212.004	229.284	173.964	36.8348	12.7808	19.9398
Gpr160	ENSMUSG00000037661	71862	PreEPI	1.1075	5.4425	1.9755	5.44	1.1448	7.6048	27.2345	21.6861	3.4728	0.0172	0.8438	0.5025
D14Ertd668e	ENSMUSG00000068245	219132	PreEPI	4.9176	0.2215	2.8016	0.536	12.9434	7.0813	24.4944	24.4984	28.1241	2.3203	0.022	3.892
Mpzl2	ENSMUSG00000032092	14012	PreEPI	0.2686	11.7444	15.8486	7.7955	4.8382	33.9252	30.4656	48.895	36.8493	3.811	2.7825	5.9072
Csrnp2	ENSMUSG00000044636	207785	PreEPI	8.5814	6.5795	32.8719	15.3168	9.3351	8.7084	59.1174	20.2295	27.7517	3.2341	5.3009	1.5333
Gm6798	ENSMUSG00000082496	NA	PreEPI	27.7113	57.4725	14.693	40.982	34.6778	13.5625	145.01	113.95	199.995	11.623	20.1792	12.5324
Gm16096	ENSMUSG00000087135	NA	PreEPI	0	0.1147	4.8629	4.4176	0.0602	3.6253	11.4861	12.7683	18.5439	0	0.0557	0
Gsg1	ENSMUSG00000030206	14840	PreEPI	0.0177	0.0483	0.0251	0	0.029	5.1187	21.3391	18.9156	0.0221	0.0132	0.0137	0.0382
Gm13929	ENSMUSG00000081037	NA	PreEPI	1.1417	1.0346	2.7565	9.7981	3.934	1.8465	13.6523	17.8084	7.5192	0.2297	0.1125	0.1305
Apoc2	ENSMUSG00000002992	11813	PreEPI	38.4628	9.3496	1.476	0	0	38.6509	34.7142	114.596	57.7023	1.2259	13.343	4.7324
Llgl2	ENSMUSG00000020782	217325	PreEPI	64.9464	38.4255	49.5819	29.1072	44.5505	30.8001	129.757	108.252	73.7168	26.9592	26.2161	13.2812
Cdc42ep3	ENSMUSG00000036533	260409	PreEPI	12.3662	19.0759	19.6387	5.1914	14.995	13.6711	42.7442	18.5219	15.277	1.0792	1.9451	2.8671
Dppa5b	ENSMUSG00000069620	NA	PreEPI	15.0553	29.9608	36.3067	10.4858	9.8221	17.7895	56.1357	70.4913	105.176	6.3269	13.0835	1.1574
Stk38l	ENSMUSG00000001630	232533	PreEPI	6.3194	9.7143	12.4556	7.8206	9.4254	9.8793	8.8691	29.3502	31.2949	1.7824	4.2347	4.0167
Gm5229	ENSMUSG00000037064	NA	PreEPI	14.7781	50.0491	5.0301	10.4377	5.2303	10.7397	63.7283	69.3355	121.057	11.2624	9.0801	2.0344
Tns3	ENSMUSG00000020422	319939	PreEPI	4.2053	0.6381	19.6203	5.1283	20.741	14.1734	21.5786	30.4686	19.3706	0.9623	1.2495	8.1636
Apom	ENSMUSG00000024391	55938	PreEPI	1.5301	9.8071	6.4205	4.3247	5.2813	0.7859	23.353	43.8503	20.6918	1.062	3.3889	4.1875
BC051019	ENSMUSG00000031022	57355	PreEPI	12.8474	10.96	9.2825	6.1467	10.9999	4.1098	16.6505	4.9817	13.669	0.1232	1.1647	0.8097
Tcf4	ENSMUSG00000053477	21413	PreEPI	8.2194	4.9953	12.9927	16.1162	20.8741	1.6944	92.8615	35.5186	11.4147	6.8088	12.0877	7.1421
Ppm1j	ENSMUSG00000002228	71887	PreEPI	1.4762	0.6523	0.1166	1.5354	4.716	3.4706	18.1428	32.2902	27.5887	1.9851	0.823	2.3148
Ptprcap	ENSMUSG00000045826	19265	PreEPI	0	0.0312	0.6803	2.2902	0.2121	1.3739	5.0896	21.5971	6.1202	0.0319	0.1734	0.021
BC033916	ENSMUSG00000092349	NA	PreImpl	30.4075	150.287	44.8171	0.0771	0.0564	0.7085	48.9738	118.168	65.4532	27.539	16.4898	38.5411
Mt1	ENSMUSG00000031765	17748	PreImpl	2523.25	3780.54	429.992	343	232.92	240.365	2658.99	3714.51	1321.51	691.425	1039.22	931.172
Eif2s3y	ENSMUSG00000069049	26908	PreImpl	35.1523	0.1017	28.2945	0.3563	0.2844	0.0813	0.1029	0.2932	38.9533	0.1058	0.2092	0.0229
Serping1	ENSMUSG00000023224	12258	PreImpl	9.7909	19.7361	30.5344	0.6095	0.0288	1.6173	31.0032	1.2956	17.6631	2.2694	3.8863	0.0229
Nr1d2	ENSMUSG00000021775	353187	PreImpl	36.1361	15.512	10.8389	0.0451	0.0586	1.9398	0.8789	8.823	24.3492	2.2977	4.8858	11.5978
Mt2	ENSMUSG00000031762	17750	PreImpl	934.827	1738.22	241.798	267.748	151.09	161.852	1646.13	2044.81	740.834	619.704	465.996	476.24
Ddx3x	ENSMUSG00000000787	13205	PreImpl	177.418	431.121	394.006	69.2512	76.5874	75.1004	174.133	379.522	199.036	129.196	97.5004	275.183
Clybl	ENSMUSG00000025545	69634	PreImpl	2.7336	33.8542	22.4239	0.013	1.2844	5.664	81.904	16.6898	6.04	12.6026	19.759	23.1788
Myst4	ENSMUSG00000021767	NA	PreImpl	17.247	14.0307	39.6998	1.7774	0.8783	5.7075	44.7257	10.1372	7.7088	7.7653	6.6767	7.3492
Ect2	ENSMUSG00000027699	13605	PreImpl	44.758	56.2679	85.5324	20.5144	3.5868	10.4263	113.954	63.4835	48.8765	25.9085	27.7319	61.9056
Folr1	ENSMUSG00000001827	14275	PreImpl	341.99	673.707	346.001	106.552	167.87	138.713	101.403	500.979	110.433	35.7587	40.4285	9.1999
Tmem120b	ENSMUSG00000054434	330189	PreImpl	12.4329	32.6945	15.8778	4.9223	0.1138	4.9241	7.21	3.3338	19.2389	7.3452	4.8892	3.8355
Rpl41	ENSMUSG00000093674	67945	PreImpl	2229.97	4410.16	2314.17	1725.82	1062.12	1573.94	1126.45	2468.71	1846.22	1483.54	1409.6	1266.93
Ddx3y	ENSMUSG00000069045	26900	PreImpl	16.8223	1.0222	7.8574	1.8008	1.6241	0.3715	0.7007	1.0871	41.0589	0.4399	0.6642	0.3173
Klf5	ENSMUSG00000005148	12224	PreImpl	255.601	397.445	198.074	72.872	84.4055	135.511	44.1749	78.225	435.347	0.2094	0.192	4.1161
Sycn	ENSMUSG00000084174	68416	PreImpl	165.196	323.209	14.7077	68.9091	48.4333	191.391	91.167	37.1238	10.5299	0	0	0
Mreg	ENSMUSG00000039395	381269	PreImpl	87.6851	87.9434	52.8706	49.5285	48.8947	70.0602	86.3655	64.0028	178.433	4.5219	2.6413	5.8665
Itpka	ENSMUSG00000027296	228550	PreImpl	7.3689	18.142	8.9312	8.919	13.0283	22.0454	3.3945	16.8266	48.4242	0.0582	0.0875	0.5255
Mapt	ENSMUSG00000018411	17762	PreImpl	12.5834	28.4298	4.5758	12.6411	4.5077	16.951	17.3744	9.1655	24.0013	0.5526	0.9654	0.3102
Gata4	ENSMUSG00000021944	14463	PreImpl	20.0969	35.9691	0.1533	16.3499	1.5725	26.7844	0.3102	0.1797	31.7751	2.3602	0.1214	1.9714
Lgals3	ENSMUSG00000050335	16854	PreImpl	3.6407	31.1428	31.287	24.3787	30.4332	6.5683	10.6242	42.6929	12.0179	0.1113	0.0865	2.8913
Zp3	ENSMUSG00000004948	22788	PreImpl	38.0907	93.7447	12.3496	11.241	24.9573	29.1541	73.8709	130.543	35.3629	4.5009	3.3444	3.3004
Pttg1	ENSMUSG00000020415	30939	PreImpl	126.236	180.917	35.7802	138.512	73.7	172.376	153.336	136.947	224.846	31.0682	22.92	53.2732
Tbc1d25	ENSMUSG00000039201	209815	PreImpl	20.4476	23.7869	9.0226	23.4057	11.5699	33.1684	22.2691	11.9742	27.2914	4.1913	2.1475	0.8094
Baiap2l1	ENSMUSG00000038859	66898	PreImpl	20.4454	201.151	37.9621	1.3369	10.4367	158.884	0.0857	62.0168	84.6646	6.2113	29.0815	1.1405
Hesx1	ENSMUSG00000040726	15209	PreImpl	11.5797	17.2504	5.4296	0.1136	0.0718	19.9422	9.5058	0.095	32.5558	0.0518	0.0313	2.3371
Lpar1	ENSMUSG00000038668	14745	PreImpl	13.3405	6.692	7.6194	12.6653	7.3423	4.2111	6.3466	13.1144	39.3718	1.7654	2.4597	1.4501
Fam159a	ENSMUSG00000059816	545667	PreImpl	1.6504	0.8015	4.2599	0.2517	18.879	1.1893	0	24.0989	11.8122	0.055	0.0427	0
