# Supplementary material for: Lineage-Specific Profiling Delineates the Emergence and Progression of Naive Pluripotency in Mammalian Embryogenesis
Source: Dev Cell. 2015 Nov 9;35(3):366–82. doi: 10.1016/j.devcel.2015.10.011 (PMC4643313; doi:10.1016/j.devcel.2015.10.011)
Supplement: Table S3. Constitutively Expressed Genes in Mouse Development from Morula to Postimplantation Stages, Related to Figure 2 [file mmc4.xlsx]

## Sheet: Sheet1
Gene	Ensembl ID	Entrez ID	E2.5	E3.5	E4.5	E5.5
Gnai3	ENSMUSG00000000001	14679	37.9034	41.5292	34.7895	95.8451
Cdc45	ENSMUSG00000000028	12544	89.482	27.2639	59.0692	31.7527
Cox5a	ENSMUSG00000000088	12858	629.584	583.181	743.144	645.712
Xpo6	ENSMUSG00000000131	74204	115.563	111.545	136.526	124.69
Tfe3	ENSMUSG00000000134	209446	33.483	71.883	54.4868	148.247
Gna12	ENSMUSG00000000149	14673	17.9321	23.3565	36.3493	50.4949
Dlat	ENSMUSG00000000168	235339	10.7927	41.2951	34.9642	35.3862
Sdhd	ENSMUSG00000000171	66925	66.8274	154.089	200.3	212.964
Gpr107	ENSMUSG00000000194	277463	19.643	52.3868	37.9378	16.7756
Trim25	ENSMUSG00000000275	217069	23.3761	40.6482	61.3959	40.4302
Scpep1	ENSMUSG00000000278	74617	145.566	56.042	27.1028	18.5097
Cdh1	ENSMUSG00000000303	12550	57.9493	77.9178	53.7209	111.67
Arvcf	ENSMUSG00000000325	11877	35.9183	36.363	19.062	15.1492
Comt	ENSMUSG00000000326	12846	23.7315	43.2154	35.8368	15.5901
Rtcd1	ENSMUSG00000000339	66368	11.7687	20.0583	45.9002	61.6648
Dazap2	ENSMUSG00000000346	23994	72.4791	77.6598	26.6667	38.998
Mcts1	ENSMUSG00000000355	68995	26.1603	35.9055	35.4169	29.2476
Ccm2	ENSMUSG00000000378	216527	17.0138	33.0176	13.6295	47.6525
Tbrg4	ENSMUSG00000000384	21379	67.2973	80.4669	53.0781	38.8735
Ndufa9	ENSMUSG00000000399	66108	174.867	151.769	134.506	133.334
Raf1	ENSMUSG00000000441	110157	99.7537	77.6286	96.9449	63.7989
Itga5	ENSMUSG00000000555	16402	14.5093	46.545	15.019	11.0405
Wdr77	ENSMUSG00000000561	70465	231.816	138.418	113.894	176.15
Atp5f1	ENSMUSG00000000563	11950	314.616	221.076	235.056	274.968
Hnrnpd	ENSMUSG00000000568	11991	61.7838	94.5314	64.1239	91.047
Rpl13	ENSMUSG00000000740	270106	203.289	192.756	256.566	208.157
Chmp1a	ENSMUSG00000000743	234852	35.3247	78.9901	54.6791	34.0921
Tubgcp3	ENSMUSG00000000759	259279	23.9954	18.302	10.9661	14.8939
Polr3d	ENSMUSG00000000776	67065	44.9187	35.7113	16.7342	35.6508
Dnajc5	ENSMUSG00000000826	13002	30.5872	42.0638	39.4653	43.1723
Tpd52l2	ENSMUSG00000000827	66314	156.029	104.113	83.8976	72.3155
Fmr1	ENSMUSG00000000838	14265	29.5394	19.6127	59.9123	36.9016
Gnb1l	ENSMUSG00000000884	13972	34.4877	11.0141	13.7295	10.133
Smarcb1	ENSMUSG00000000902	20587	41.4493	58.2241	67.6183	52.8534
Nsun5	ENSMUSG00000000916	100609	66.6015	53.2917	18.5961	32.5472
Snrpn	ENSMUSG00000000948	20646	105.736	97.4468	57.2866	186.649
Oxa1l	ENSMUSG00000000959	69089	36.9533	63.621	82.1874	80.7165
Ilf2	ENSMUSG00000001016	67781	97.8598	81.4568	59.3668	88.2498
Chtop	ENSMUSG00000001017	66511	68.8878	72.7872	79.9195	100.149
Snapin	ENSMUSG00000001018	20615	20.7145	18.3652	12.2992	18.1512
Sec24b	ENSMUSG00000001052	99683	16.9605	12.5391	14.0428	15.6973
Nhp2	ENSMUSG00000001056	52530	984.988	801.01	911.102	542.676
Mfsd10	ENSMUSG00000001082	68294	21.7025	54.1193	73.4997	55.4498
Luzp1	ENSMUSG00000001089	269593	35.1642	31.8532	28.0837	30.4914
Poldip2	ENSMUSG00000001100	67811	23.866	60.2917	111.368	53.2329
Ift20	ENSMUSG00000001105	55978	53.0519	52.9	31.1084	25.3749
Araf	ENSMUSG00000001127	11836	31.5011	63.5459	32.6602	39.0957
Uxt	ENSMUSG00000001134	22294	53.7185	35.8475	52.2841	45.8422
Snrnp27	ENSMUSG00000001158	66618	45.6971	43.3375	29.7158	48.7145
Calm1	ENSMUSG00000001175	12313	243.975	402.287	238.995	265.591
Sp1	ENSMUSG00000001280	20683	77.482	30.9484	32.0452	57.4235
Myg1	ENSMUSG00000001285	60315	38.1839	31.5065	14.1372	15.7629
Pfdn5	ENSMUSG00000001289	56612	163.701	99.2313	161.02	85.055
Rrp15	ENSMUSG00000001305	67223	110.899	52.4287	77.0614	58.9434
Hars	ENSMUSG00000001380	15115	30.6431	95.3121	83.6789	64.6471
Zmat2	ENSMUSG00000001383	66492	35.4179	41.0054	66.9314	59.7424
Smg5	ENSMUSG00000001415	229512	123.923	84.2147	35.1787	42.3982
Cct3	ENSMUSG00000001416	12462	420.209	473.957	432.676	462.459
Kpnb1	ENSMUSG00000001440	16211	133.753	207.867	229.053	211.314
Npepps	ENSMUSG00000001441	19155	22.3935	30.2611	30.5145	19.2327
Mrpl10	ENSMUSG00000001445	107732	56.9161	65.0191	48.9405	37.7705
Tcf25	ENSMUSG00000001472	66855	123.073	75.9097	101	84.3666
Foxm1	ENSMUSG00000001517	14235	11.782	19.5211	17.566	24.3938
Itfg2	ENSMUSG00000001518	101142	21.9989	15.7241	10.5771	11.077
Tulp3	ENSMUSG00000001521	22158	16.6308	13.4746	29.9126	33.95
Gtf2h4	ENSMUSG00000001524	14885	68.4493	24.9857	40.1608	38.3104
Jup	ENSMUSG00000001552	16480	21.8339	57.5018	65.0574	24.305
Ifrd1	ENSMUSG00000001627	15982	121.252	35.5992	50.0459	46.9976
Brpf1	ENSMUSG00000001632	78783	21.1614	37.5721	10.0505	26.9021
Ddt	ENSMUSG00000001666	13202	48.3489	103.31	83.7609	246.177
Ddx18	ENSMUSG00000001674	66942	67.1724	75.1805	67.0602	76.3781
Ubl3	ENSMUSG00000001687	24109	29.2827	34.2563	32.5151	16.3719
Eef1e1	ENSMUSG00000001707	66143	316.979	103.13	105.018	78.0709
Crnkl1	ENSMUSG00000001767	66877	88.8849	30.5286	24.1034	27.9036
Chordc1	ENSMUSG00000001774	66917	29.083	17.5024	41.0266	27.8841
D10Wsu52e	ENSMUSG00000001783	28088	39.5894	59.8608	83.7317	106.288
Pwp1	ENSMUSG00000001785	103136	86.2508	27.6873	81.4091	57.7223
Clpb	ENSMUSG00000001829	20480	25.0819	24.0225	20.0542	19.5269
2007-09-01	ENSMUSG00000001833	235072	15.0632	16.712	46.9848	36.6428
Zdhhc4	ENSMUSG00000001844	72881	16.2413	30.6315	19.4371	18.2127
Rac1	ENSMUSG00000001847	19353	49.9365	67.4912	70.158	89.7681
Nup214	ENSMUSG00000001855	227720	41.1448	56.4873	16.1502	33.1638
Trmt1	ENSMUSG00000001909	212528	36.0474	95.8854	94.5513	61.0628
Nacc1	ENSMUSG00000001910	66830	13.2956	33.9001	30.4924	41.7846
Uba1	ENSMUSG00000001924	22201	364.877	586.082	253.832	198.032
Fam50a	ENSMUSG00000001962	108160	66.2108	68.5677	51.2013	31.2028
Emd	ENSMUSG00000001964	13726	26.3354	26.3715	26.8963	21.3725
Idh3g	ENSMUSG00000002010	15929	152.025	221.469	281.599	122.603
Ssr4	ENSMUSG00000002014	20832	210.291	173.235	154.817	88.9539
Bcap31	ENSMUSG00000002015	27061	269.518	303.498	307.948	94.6939
Fam98a	ENSMUSG00000002017	72722	38.1686	33.0335	18.8367	24.3153
Trappc6a	ENSMUSG00000002043	67091	29.2731	27.0047	12.7461	11.3974
Supt6h	ENSMUSG00000002052	20926	76.7924	68.9224	57.2134	59.0035
Unc119	ENSMUSG00000002058	22248	11.0809	19.0763	29.6309	29.7148
Sdf2	ENSMUSG00000002064	20316	78.3389	61.2904	58.5936	39.1186
Psmc3	ENSMUSG00000002102	19182	176.221	272.082	134.023	120.95
Sf3a1	ENSMUSG00000002129	67465	54.549	92.9947	53.5506	102.566
Vrk3	ENSMUSG00000002205	101568	26.1683	26.1072	33.6783	23.6346
Smg9	ENSMUSG00000002210	71997	18.0524	11.7273	19.5457	12.9656
Paxip1	ENSMUSG00000002221	55982	18.9813	39.057	18.6699	32.0799
Rmnd5a	ENSMUSG00000002222	68477	71.7714	20.075	29.3195	25.9837
Narfl	ENSMUSG00000002280	67563	41.9688	45.2207	31.0498	14.8339
Dbf4	ENSMUSG00000002297	27214	77.0531	42.9479	75.2459	62.9572
Daxx	ENSMUSG00000002307	13163	15.2385	22.6002	30.9279	35.7087
Ipo4	ENSMUSG00000002319	75751	165.684	87.1309	109.25	100.96
Mdp1	ENSMUSG00000002329	67881	31.9318	35.6898	33.5985	38.9834
Armc6	ENSMUSG00000002343	76813	66.9818	24.3883	23.4891	29.1727
2310045N01Rik	ENSMUSG00000002345	17259	11.2027	12.4435	11.426	12.2034
Ranbp3	ENSMUSG00000002372	71810	83.9573	94.107	60.7205	86.916
Ndufa11	ENSMUSG00000002379	69875	93.6809	120.709	110.518	85.3142
Use1	ENSMUSG00000002395	67023	55.5583	43.5627	69.4399	51.7816
Ndufb2	ENSMUSG00000002416	68198	27.4582	18.6413	64.6975	29.6316
Prpf6	ENSMUSG00000002455	68879	28.9699	26.0863	30.114	29.2899
Snrpd1	ENSMUSG00000002477	20641	208.904	203.242	272.428	368.549
Tsc2	ENSMUSG00000002496	22084	35.6086	42.6589	58.7384	49.6625
Puf60	ENSMUSG00000002524	67959	132.548	146.755	101.801	94.1421
Ikzf4	ENSMUSG00000002578	22781	39.3277	23.5992	57.5667	43.3979
Mien1	ENSMUSG00000002580	103742	320.528	265.105	127.227	121.712
Akap8l	ENSMUSG00000002625	54194	29.6008	41.3424	12.7957	24.8591
Pdcd2l	ENSMUSG00000002635	68079	130.419	104.922	70.0311	80.2424
Gtf2f1	ENSMUSG00000002658	98053	357.266	183.633	118.651	85.3558
Clpp	ENSMUSG00000002660	53895	408.469	329.153	329.436	199.939
Alkbh7	ENSMUSG00000002661	66400	30.7958	63.9393	88.0269	50.91
Med6	ENSMUSG00000002679	69792	98.029	28.0022	37.0215	24.3551
Cse1l	ENSMUSG00000002718	110750	100.285	67.2585	150.924	135.046
Naa20	ENSMUSG00000002728	67877	23.9013	38.8183	18.3718	32.8797
Ykt6	ENSMUSG00000002741	56418	41.8933	54.7039	21.3774	49.1688
Baz1b	ENSMUSG00000002748	22385	15.1341	42.9966	23.6838	31.3799
Mrpl2	ENSMUSG00000002767	27398	81.7068	172.838	204.22	88.4545
Mea1	ENSMUSG00000002768	17256	72.6715	183.002	165.797	162.495
Kdelr1	ENSMUSG00000002778	68137	26.933	60.3289	78.0002	29.8283
Flii	ENSMUSG00000002812	14248	39.3334	34.0281	17.2065	20.0599
Atg4d	ENSMUSG00000002820	235040	28.5386	31.9737	14.365	12.8341
Qtrt1	ENSMUSG00000002825	60507	80.107	115.298	113.539	74.7594
Hdgfrp2	ENSMUSG00000002833	15193	27.2357	45.003	29.9501	44.9017
Chaf1a	ENSMUSG00000002835	27221	16.3116	26.8865	26.672	27.7436
Tmem39a	ENSMUSG00000002845	67846	53.0523	36.5915	90.0122	26.5306
Mcm2	ENSMUSG00000002870	17216	148.184	158.383	289.382	330.821
Map2k7	ENSMUSG00000002948	26400	30.8647	16.4305	22.8242	23.0451
Timm44	ENSMUSG00000002949	21856	67.2597	70.8085	56.4302	40.9294
Ap2a2	ENSMUSG00000002957	11772	161.922	99.0641	91.196	59.04
Pnkp	ENSMUSG00000002963	59047	23.9694	53.4569	35.0776	22.9252
Med25	ENSMUSG00000002968	75613	61.1061	87.8437	34.3468	42.3066
Clptm1	ENSMUSG00000002981	56457	167.896	215.856	102.09	82.5247
Tomm40	ENSMUSG00000002984	53333	235.399	223.219	145.448	180.461
Ap1m1	ENSMUSG00000003033	11767	25.0765	16.3632	49.7151	17.3444
Rab8a	ENSMUSG00000003037	17274	39.9827	45.2576	20.7935	20.6038
Fam32a	ENSMUSG00000003039	67922	93.8142	88.8094	83.4567	137.482
Stard3nl	ENSMUSG00000003062	76205	26.0315	30.5832	59.1154	38.1246
Stk11	ENSMUSG00000003068	20869	155.511	113.096	47.6369	63.2632
Atp5d	ENSMUSG00000003072	66043	440.306	657.925	322.988	265.674
Ppp5c	ENSMUSG00000003099	19060	81.7649	100.615	97.9867	151.936
Pafah1b2	ENSMUSG00000003131	18475	82.4746	25.6859	20.2186	34.829
D1Bwg0212e	ENSMUSG00000003135	52846	29.6803	43.4738	18.4207	26.0195
Slc2a3	ENSMUSG00000003153	20527	93.4103	69.7567	79.01	33.5512
Dgcr2	ENSMUSG00000003166	13356	20.472	44.8257	26.967	34.8029
Sh3gl1	ENSMUSG00000003200	20405	81.5205	88.4498	57.7824	66.9331
Ccdc94	ENSMUSG00000003208	72886	39.2188	33.8779	11.5691	21.0136
Abcf3	ENSMUSG00000003234	27406	48.4713	46.291	21.4615	19.2499
Eif2b5	ENSMUSG00000003235	224045	130.413	96.8362	191.043	109.824
Cyth2	ENSMUSG00000003269	19158	52.4635	38.1309	33.3351	19.0536
Mrpl4	ENSMUSG00000003299	66163	320.401	270.78	292.47	130.005
Glg1	ENSMUSG00000003316	20340	18.6798	36.874	62.9394	38.5795
Csnk1g2	ENSMUSG00000003345	103236	53.3812	136.884	48.4759	133.293
Fam108a	ENSMUSG00000003346	216169	377.357	270.388	204.676	225.785
Cacnb3	ENSMUSG00000003352	12297	14.6385	13.8247	12.4283	36.7629
Fkbp11	ENSMUSG00000003355	66120	39.0283	17.5765	38.4971	108.042
Rabac1	ENSMUSG00000003380	14470	241.881	322.454	344.412	120.204
Prkcsh	ENSMUSG00000003402	19089	62.4037	101.167	125.371	69.3558
Nosip	ENSMUSG00000003421	66394	71.8594	50.1374	31.4702	34.0403
Pih1d1	ENSMUSG00000003423	68845	23.8456	22.5128	39.5345	35.2893
Rps11	ENSMUSG00000003429	27207	1426.14	1817.19	1989.11	2044.81
Supt5h	ENSMUSG00000003435	20924	303.253	112.472	59.9773	87.4789
Paf1	ENSMUSG00000003437	54624	31.9467	31.031	10.6769	35.1547
Timm50	ENSMUSG00000003438	66525	203.638	113.759	110.183	90.5752
Med29	ENSMUSG00000003444	67224	129.688	73.3527	95.9516	46.6811
Pex19	ENSMUSG00000003464	19298	36.4279	32.8494	32.8041	21.4771
Impdh1	ENSMUSG00000003500	23917	152.747	79.2001	23.7177	22.3801
Dgcr14	ENSMUSG00000003527	27886	19.8091	30.7618	26.2511	13.3384
Dgcr6	ENSMUSG00000003531	13353	12.354	26.28	28.5038	21.1165
Ercc1	ENSMUSG00000003549	13870	18.8159	16.5354	25.8012	23.6664
Rps6ka1	ENSMUSG00000003644	20111	46.2489	123.123	68.0415	72.8376
Snrnp200	ENSMUSG00000003660	320632	94.077	92.0139	98.7515	140.518
Ciao1	ENSMUSG00000003662	26371	56.0175	53.6182	38.4149	22.6542
Taf6l	ENSMUSG00000003680	225895	41.5616	34.1525	17.0224	12.8892
Kpna6	ENSMUSG00000003731	16650	17.0169	47.7101	20.0278	39.8548
Brd8	ENSMUSG00000003778	78656	41.8295	33.7545	41.0051	42.9986
Kif20a	ENSMUSG00000003779	19348	64.4374	42.0954	34.1146	29.2913
Farsa	ENSMUSG00000003808	66590	73.4922	62.0413	28.2243	42.803
Mast2	ENSMUSG00000003810	17776	11.7748	19.9954	27.9989	17.5095
Syce2	ENSMUSG00000003824	71846	103.375	55.2633	83.7149	128.74
Nob1	ENSMUSG00000003848	67619	93.5307	60.0845	51.6452	59.2363
Ruvbl2	ENSMUSG00000003868	20174	211.776	287.178	316.392	281.29
Bax	ENSMUSG00000003873	12028	65.7217	87.5256	45.7659	158.623
Tfam	ENSMUSG00000003923	21780	16.2346	28.2089	63.46	78.8609
Fam162a	ENSMUSG00000003955	70186	26.9749	41.5	58.7221	281.649
Rpl8	ENSMUSG00000003970	26961	8071.38	7836.53	6693.94	7738.51
Map3k11	ENSMUSG00000004054	26403	16.0112	21.171	13.8748	13.4283
Akt2	ENSMUSG00000004056	11652	69.0877	97.934	45.8463	25.8354
Dnaja3	ENSMUSG00000004069	83945	40.4967	39.3438	35.4766	41.3294
Cdip1	ENSMUSG00000004071	66626	20.327	16.3256	11.9994	17.1993
Cwc15	ENSMUSG00000004096	66070	286.598	166.998	172.088	107.253
Dnmt1	ENSMUSG00000004099	13433	17.0776	38.7854	55.0149	86.271
Ppan	ENSMUSG00000004100	235036	262.247	153.748	166.419	145.111
Trmt10a	ENSMUSG00000004127	108943	16.1562	20.69	21.2077	10.7155
Phb2	ENSMUSG00000004264	12034	119.422	290.166	159.138	266.856
Emg1	ENSMUSG00000004268	14791	572.151	331.685	296.967	414.643
Atp6v1f	ENSMUSG00000004285	66144	92.6906	140.586	134.505	159.99
Utp20	ENSMUSG00000004356	70683	42.6375	34.3108	31.8216	42.9111
Cul3	ENSMUSG00000004364	26554	75.858	53.616	64.3909	59.0664
Ddx56	ENSMUSG00000004393	52513	66.2931	115.607	70.5105	67.8576
Tmed4	ENSMUSG00000004394	103694	12.5995	21.0865	32.1511	23.0104
Ppp1cc	ENSMUSG00000004455	19047	83.7267	31.2527	31.4812	23.553
Dnajb11	ENSMUSG00000004460	67838	55.4568	34.2844	46.2483	23.5605
Coro1c	ENSMUSG00000004530	23790	47.0558	148.847	67.368	46.5675
Tax1bp1	ENSMUSG00000004535	52440	106.597	49.3578	85.9997	38.7126
Pnpla6	ENSMUSG00000004565	50767	17.3708	51.8924	34.2568	29.0745
Pkn2	ENSMUSG00000004591	109333	27.2862	28.5197	25.5563	21.1199
Stxbp2	ENSMUSG00000004626	20911	13.1029	33.8254	37.3126	36.194
Slbp	ENSMUSG00000004642	20492	47.2966	16.8586	49.0144	54.1581
Arid3b	ENSMUSG00000004661	56380	51.8716	15.6406	47.9545	49.0372
Polr2e	ENSMUSG00000004667	66420	313.615	296.373	336.759	187.616
Rab23	ENSMUSG00000004768	19335	10.0652	11.9052	10.8675	14.7184
Rab11a	ENSMUSG00000004771	53869	41.7077	60.7934	57.3128	36.7079
Eif2b2	ENSMUSG00000004788	217715	86.8397	77.6771	60.754	50.0938
Dlst	ENSMUSG00000004789	78920	11.5296	50.5358	22.7433	40.8799
Plod3	ENSMUSG00000004846	26433	20.3909	13.6208	16.9172	13.7702
Ap1s1	ENSMUSG00000004849	11769	102.517	95.004	36.6498	17.8574
Srpk1	ENSMUSG00000004865	20815	225.802	93.8894	74.0869	124.278
Lbr	ENSMUSG00000004880	98386	82.9604	25.1998	77.5557	84.744
Rrnad1	ENSMUSG00000004896	229503	21.6204	16.2247	10.498	14.1472
Hdgf	ENSMUSG00000004897	15191	766.952	497.685	188.694	244.471
Thop1	ENSMUSG00000004929	50492	126.858	152.358	70.8652	160.846
Apba3	ENSMUSG00000004931	57267	123.124	86.8024	49.1636	37.3798
Pias4	ENSMUSG00000004934	59004	86.4041	71.8846	33.0888	36.2323
Map2k1	ENSMUSG00000004936	26395	49.2732	39.6841	47.0356	73.3906
Sgta	ENSMUSG00000004937	52551	279.291	187.628	142.795	90.662
Tmem242	ENSMUSG00000004945	70544	59.269	70.3573	24.8849	31.9032
Dtx2	ENSMUSG00000004947	74198	74.4044	60.5872	19.0294	27.4876
Hnrnpa2b1	ENSMUSG00000004980	53379	218.991	137.906	254.348	261.569
Cstb	ENSMUSG00000005054	13014	651.653	345.018	368.321	130.471
Jkamp	ENSMUSG00000005078	104771	21.5621	51.7674	45.6774	21.4566
Man2b1	ENSMUSG00000005142	17159	11.1949	36.178	12.536	10.9317
Polr2a	ENSMUSG00000005198	20020	159.681	137.306	117.917	153.458
Senp3	ENSMUSG00000005204	80886	146.351	124.734	127.656	139.136
Spc25	ENSMUSG00000005233	66442	24.0481	14.6235	14.7572	20.9949
Ufd1l	ENSMUSG00000005262	22230	62.4263	108.819	28.8285	20.8299
Letm1	ENSMUSG00000005299	56384	38.5679	45.3175	34.5658	46.6187
Ubqln1	ENSMUSG00000005312	56085	67.9895	79.6961	55.2565	69.4052
Txn2	ENSMUSG00000005354	56551	292.761	189.136	124.641	130.535
Msh6	ENSMUSG00000005370	17688	66.2229	149.978	164.173	172.532
Fbxo11	ENSMUSG00000005371	225055	21.3155	17.4428	15.6822	18.0813
Wbscr22	ENSMUSG00000005378	66138	59.5418	57.7398	19.0196	48.9873
Mprip	ENSMUSG00000005417	26936	86.7352	73.2781	73.6385	79.6382
Pafah1b3	ENSMUSG00000005447	18476	93.5556	64.2211	48.8072	65.6741
Asf1b	ENSMUSG00000005470	66929	28.1789	27.9081	22.438	16.2711
Ddx39	ENSMUSG00000005481	68278	336.686	281.003	154.499	258.288
Dnajb1	ENSMUSG00000005483	81489	76.5412	123.793	82.1645	44.1312
Celf1	ENSMUSG00000005506	13046	86.8752	63.7687	85.5806	96.1053
Ndufs3	ENSMUSG00000005510	68349	81.2688	93.6342	89.6572	65.1881
Trim28	ENSMUSG00000005566	21849	688.064	909.512	813.214	599.371
Psmd4	ENSMUSG00000005625	19185	87.0825	181.473	109.09	69.7282
Snx6	ENSMUSG00000005656	72183	101.042	92.9598	30.7371	26.8009
Mthfd2	ENSMUSG00000005667	17768	12.9756	14.8828	16.8894	37.4279
Pan2	ENSMUSG00000005682	103135	27.6538	17.3593	19.2632	25.7012
Cs	ENSMUSG00000005683	12974	95.9464	234.902	140.084	134.829
Bcas2	ENSMUSG00000005687	68183	119.363	139.477	152.431	90.1419
Ctcf	ENSMUSG00000005698	13018	70.0892	31.6959	37.5885	40.1782
Pard6a	ENSMUSG00000005699	56513	17.1148	27.8058	17.4602	14.909
Ranbp1	ENSMUSG00000005732	19385	388.637	435.86	677.936	791.119
Psmb4	ENSMUSG00000005779	19172	610.316	894.002	500.796	531.74
Metap1	ENSMUSG00000005813	75624	47.0305	40.0096	35.4569	58.6241
Rsl1d1	ENSMUSG00000005846	66409	300.298	230.54	282.943	256.495
Ergic3	ENSMUSG00000005881	66366	67.6789	144.641	91.4413	71.4366
Uqcc	ENSMUSG00000005882	56046	68.256	26.8073	16.0846	13.9347
Smpd4	ENSMUSG00000005899	77626	39.8855	63.3492	44.477	68.7121
Kctd20	ENSMUSG00000005936	66989	38.7061	36.4876	37.9071	38.603
Nat15	ENSMUSG00000005982	74763	12.1638	18.8384	14.271	19.1963
Tpr	ENSMUSG00000006005	108989	83.853	89.3626	74.0383	81.1729
Napa	ENSMUSG00000006024	108124	49.1593	108.725	116.065	80.8762
Sra1	ENSMUSG00000006050	24068	26.4376	50.4605	53.6504	50.1647
Atp5g1	ENSMUSG00000006057	11951	256.295	168.399	122.455	110.235
Snf8	ENSMUSG00000006058	27681	218.782	91.3115	57.7311	46.5954
Tbcb	ENSMUSG00000006095	66411	53.3345	149.026	225.132	127.172
Inpp5k	ENSMUSG00000006127	19062	24.5229	29.1706	17.1628	13.8152
Clint1	ENSMUSG00000006169	216705	16.172	30.0945	37.1212	33.3044
Zbtb17	ENSMUSG00000006215	22642	157.008	83.7627	49.3022	25.2571
Fblim1	ENSMUSG00000006219	74202	26.9811	38.6214	23.9821	29.2798
Atp6v1b2	ENSMUSG00000006273	11966	97.5636	98.665	92.5703	66.6695
Eps15l1	ENSMUSG00000006276	13859	22.9856	10.203	16.767	13.3434
Osgep	ENSMUSG00000006289	66246	36.7874	29.7799	94.5246	69.962
Aamp	ENSMUSG00000006299	227290	204.305	259.316	107.374	115.417
Arpc2	ENSMUSG00000006304	76709	248.638	186.397	187.074	160.742
Wbp7	ENSMUSG00000006307	75410	22.2143	35.5007	29.1721	42.5495
Tmem147	ENSMUSG00000006315	69804	99.8493	266.216	234.625	203.055
Rps9	ENSMUSG00000006333	76846	848.931	1178.85	1059.37	1184.24
Tfpt	ENSMUSG00000006335	69714	88.4045	53.4503	32.4874	26.1274
Crip1	ENSMUSG00000006360	12925	156.534	91.3184	75.0909	97.495
Pgrmc1	ENSMUSG00000006373	53328	41.4587	28.3692	48.2249	45.9629
Med8	ENSMUSG00000006392	80509	75.2085	73.906	47.8661	43.6596
Cdc20	ENSMUSG00000006398	107995	444.396	174.552	294.405	271.531
Pfdn2	ENSMUSG00000006412	18637	46.5345	46.5571	33.3663	38.3988
Rnf114	ENSMUSG00000006418	81018	97.2884	86.4668	51.6843	71.1265
Srm	ENSMUSG00000006442	20810	239.517	304.153	500.378	406.672
Rbm14	ENSMUSG00000006456	56275	52.6312	95.9761	77.5065	86.2956
Ndor1	ENSMUSG00000006471	78797	30.1316	41.422	23.3982	26.1732
Ptbp1	ENSMUSG00000006498	19205	207.832	257.086	266.392	363.734
Cyba	ENSMUSG00000006519	13057	15.5073	19.7308	12.4967	12.5079
Cdt1	ENSMUSG00000006585	67177	375.936	299.976	156.168	140.07
Gtf2h1	ENSMUSG00000006599	14884	58.7565	33.1787	30.7355	24.8055
Qrich1	ENSMUSG00000006673	69232	23.5026	28.7822	44.6807	39.047
Usp19	ENSMUSG00000006676	71472	87.8363	39.5912	38.4412	40.995
Pola1	ENSMUSG00000006678	18968	15.3668	12.4024	25.1433	24.7087
Cdc42	ENSMUSG00000006699	12540	138.505	186.674	148.241	115.661
Gmnn	ENSMUSG00000006715	57441	268.409	176.253	207.85	116.753
Acot13	ENSMUSG00000006717	66834	109.133	42.8526	45.9473	44.37
Cdk4	ENSMUSG00000006728	12567	142.251	223.773	388.112	754.095
Mettl1	ENSMUSG00000006732	17299	19.5144	25.3685	26.091	14.2976
Tspan31	ENSMUSG00000006736	67125	15.4459	23.6812	35.3962	12.0204
Kif5b	ENSMUSG00000006740	16573	59.4603	27.0418	46.7799	33.6998
Saal1	ENSMUSG00000006763	78935	13.8077	29.9518	27.0263	22.4065
Ctnnb1	ENSMUSG00000006932	12387	88.0306	89.4596	138.401	212.028
Eif1b	ENSMUSG00000006941	68969	48.1153	22.2853	26.1554	73.1387
Psmd2	ENSMUSG00000006998	21762	47.5695	151.27	105.268	87.0141
Ddah2	ENSMUSG00000007039	51793	45.558	50.0824	65.9485	65.6384
Lsm2	ENSMUSG00000007050	27756	102.242	74.6927	62.6824	89.1784
Pole	ENSMUSG00000007080	18973	31.1125	30.5523	46.3788	42.9424
Mrpl49	ENSMUSG00000007338	18120	116.218	62.7913	63.4327	105.484
Mark3	ENSMUSG00000007411	17169	54.8239	53.2979	32.5265	37.7657
M6pr	ENSMUSG00000007458	17113	74.2543	42.7424	48.3505	58.0987
Lrrc8a	ENSMUSG00000007476	241296	13.4703	15.387	19.9957	14.8992
Ppp2r1a	ENSMUSG00000007564	51792	113.836	252.32	244.392	179.466
Tinf2	ENSMUSG00000007589	28113	64.8676	67.7795	40.3553	63.4789
Dus3l	ENSMUSG00000007603	224907	116.855	85.231	42.0162	52.4006
Gtpbp3	ENSMUSG00000007610	70359	14.4447	24.994	12.5032	25.5564
Arpp19	ENSMUSG00000007656	59046	40.1738	39.9227	70.3601	60.022
Khsrp	ENSMUSG00000007670	16549	32.8805	26.9611	25.0257	23.1987
Ccdc124	ENSMUSG00000007721	234388	639.677	274.489	219.202	160.157
Cct4	ENSMUSG00000007739	12464	324.551	291.914	378.896	375.21
0610009B22Rik	ENSMUSG00000007777	66050	32.5521	23.0141	42.8887	50.5979
Zfp655	ENSMUSG00000007812	72611	32.4846	26.0807	29.8239	14.2644
Rhoa	ENSMUSG00000007815	11848	167.189	123.216	49.1189	48.7515
Zmiz1	ENSMUSG00000007817	328365	42.1933	56.7289	13.3823	11.4326
Aldh16a1	ENSMUSG00000007833	69748	16.3607	50.9059	64.1608	37.0644
Hnrnpa0	ENSMUSG00000007836	77134	99.4465	60.5687	200.238	263.842
Hnrnph1	ENSMUSG00000007850	59013	132.398	63.2287	139.167	217.522
Id3	ENSMUSG00000007872	15903	147.099	330.408	484.757	213.743
Arid1a	ENSMUSG00000007880	93760	159.851	88.7528	73.7958	136.383
Rplp1	ENSMUSG00000007892	56040	20457.7	8824.44	13188.5	15635.4
Ap2s1	ENSMUSG00000008036	232910	178.819	261.883	193.218	167.166
Emc10	ENSMUSG00000008140	69683	56.3244	160.156	122.187	61.1012
Fbxw9	ENSMUSG00000008167	68628	47.9881	33.1074	13.9745	19.8378
Fnbp4	ENSMUSG00000008200	55935	28.2988	22.1661	19.9063	50.7849
Phax	ENSMUSG00000008301	56698	39.7446	47.5805	59.7632	82.4398
Snrpb2	ENSMUSG00000008333	20639	132.241	107.765	102.774	112.679
Ubc	ENSMUSG00000008348	22190	57.4723	46.3591	100.321	116.282
Prpf31	ENSMUSG00000008373	68988	46.9764	35.8967	25.3097	42.4031
Sertad1	ENSMUSG00000008384	55942	110.456	80.4441	62.1235	23.3858
Carhsp1	ENSMUSG00000008393	52502	15.0566	32.0314	39.9432	55.2899
Nutf2	ENSMUSG00000008450	68051	10.1686	11.0924	16.6645	12.7215
Arpc5	ENSMUSG00000008475	67771	55.8559	126.467	43.085	35.203
Rps18	ENSMUSG00000008668	20084	668.874	515.22	431.871	570.708
Rpl10	ENSMUSG00000008682	110954	116.291	121.22	149.001	140.068
Rps15a	ENSMUSG00000008683	267019	844.352	418.894	542.161	670.629
Ncaph2	ENSMUSG00000008690	52683	83.1025	133.595	112.217	91.0378
Hipk1	ENSMUSG00000008730	15257	43.2026	26.7805	24.2051	46.6535
Vdac3	ENSMUSG00000008892	22335	22.6658	40.6939	41.109	34.6283
Vps72	ENSMUSG00000008958	21427	55.0492	47.6149	21.7107	36.9392
Gabpa	ENSMUSG00000008976	14390	119.236	63.138	43.9881	32.4776
Dynll1	ENSMUSG00000009013	56455	218.562	179.688	389.466	314.382
Nf2	ENSMUSG00000009073	18016	115.634	91.5805	17.7045	29.643
Ewsr1	ENSMUSG00000009079	14030	68.9771	97.3745	59.7444	82.4346
Ap1b1	ENSMUSG00000009090	11764	33.6674	42.2494	12.1477	32.1334
Bcl2l13	ENSMUSG00000009112	94044	50.1727	17.6388	16.33	25.385
Ube2g2	ENSMUSG00000009293	22213	20.376	17.1345	12.7485	16.514
Tnpo1	ENSMUSG00000009470	238799	84.8415	31.3263	49.1851	65.3316
Rnmt	ENSMUSG00000009535	67897	54.7346	19.5694	58.3593	65.5574
Srp14	ENSMUSG00000009549	20813	235.383	265.84	183.522	180.913
Cdk9	ENSMUSG00000009555	107951	56.527	92.3977	58.7245	66.7851
Fpgs	ENSMUSG00000009566	14287	55.8875	73.1619	40.9574	53.8023
Cbx5	ENSMUSG00000009575	12419	85.5044	61.1933	89.0167	165.686
Apobec3	ENSMUSG00000009585	80287	17.0723	13.3064	40.42	28.7586
Ppp2cb	ENSMUSG00000009630	19053	45.4064	31.768	37.124	43.8251
Dmap1	ENSMUSG00000009640	66233	47.3121	57.3531	35.3758	21.0915
Sdhb	ENSMUSG00000009863	67680	56.1593	104.659	124.493	92.3194
Snap47	ENSMUSG00000009894	67826	15.1357	29.1373	28.0744	30.2485
Vps4b	ENSMUSG00000009907	20479	28.5456	36.8661	40.7117	32.8133
Rps25	ENSMUSG00000009927	75617	1503.45	811.778	1719.42	1697.57
Tmem115	ENSMUSG00000010045	56395	26.8142	37.6556	16.1042	25.3649
Hyal2	ENSMUSG00000010047	15587	15.3075	48.4058	51.6794	83.6112
Tusc2	ENSMUSG00000010054	80385	23.4157	18.986	16.5201	26.6159
Slc3a2	ENSMUSG00000010095	17254	156.921	69.7932	154.433	85.3022
Nxf1	ENSMUSG00000010097	53319	89.1957	55.3803	113.777	99.4925
Stx5a	ENSMUSG00000010110	56389	36.685	35.192	41.2529	22.8541
Raver1	ENSMUSG00000010205	71766	51.6133	62.4451	70.6396	85.4265
2610507B11Rik	ENSMUSG00000010277	72503	10.7444	31.4801	14.4283	21.5494
Rdm1	ENSMUSG00000010362	66599	60.6835	65.3749	87.3673	32.8603
Nedd8	ENSMUSG00000010376	18002	370.936	394.545	360.355	328.623
Mrpl52	ENSMUSG00000010406	68836	386.357	611.987	493.194	427.713
Kansl3	ENSMUSG00000010453	226976	37.7483	18.0096	20.0127	13.4988
Faf1	ENSMUSG00000010517	14084	77.2364	98.1919	75.4766	59.0146
Mettl16	ENSMUSG00000010554	67493	39.0628	39.2474	32.1624	38.5865
Pigyl	ENSMUSG00000010607	66268	140.969	200.857	243.5	59.9318
Rbm25	ENSMUSG00000010608	67039	28.0292	32.0739	68.0647	70.3922
Plcd1	ENSMUSG00000010660	18799	112.578	26.7339	20.7368	15.8603
Cars	ENSMUSG00000010755	27267	25.1833	40.6714	20.6246	41.4212
Pdhx	ENSMUSG00000010914	27402	18.2812	29.3198	12.8129	13.1831
Vac14	ENSMUSG00000010936	234729	41.6758	75.1206	80.2149	38.1413
Akt1s1	ENSMUSG00000011096	67605	124.352	133.948	41.2381	36.9998
Tbrg1	ENSMUSG00000011114	21376	144.187	118.103	84.3841	34.8296
Brf1	ENSMUSG00000011158	72308	22.2832	23.7667	20.6888	15.269
Thg1l	ENSMUSG00000011254	66628	120.687	169.438	165.404	73.0047
Sugp1	ENSMUSG00000011306	70616	12.5393	19.3192	14.0699	16.3386
Pgam1	ENSMUSG00000011752	18648	37.5505	34.5766	71.7925	172.947
Snapc2	ENSMUSG00000011837	102209	51.2315	96.8576	75.9257	39.3388
Git1	ENSMUSG00000011877	216963	26.93	41.1819	42.2855	25.7267
Gltp	ENSMUSG00000011884	56356	21.4383	56.6164	31.284	32.7925
Ccnt1	ENSMUSG00000011960	12455	41.0083	11.2171	15.1901	23.1903
Med15	ENSMUSG00000012114	94112	22.5869	37.6168	14.7478	22.9114
Tjap1	ENSMUSG00000012296	74094	36.5415	36.5964	33.3339	45.1055
Rpl15	ENSMUSG00000012405	66480	78.0467	64.0548	107.344	100.619
Tmem167	ENSMUSG00000012422	66074	60.8288	46.4268	54.7511	67.5822
Kif11	ENSMUSG00000012443	16551	53.1161	20.1557	14.6765	28.1203
Rpa3	ENSMUSG00000012483	68240	25.341	21.275	59.1509	45.2056
Tnpo3	ENSMUSG00000012535	320938	34.3988	24.0285	34.5253	35.353
Rps5	ENSMUSG00000012848	20103	2833.43	2932.95	3075.52	3539.79
Atp6v0d1	ENSMUSG00000013160	11972	183.223	178.08	104.538	48.0345
Igf2bp1	ENSMUSG00000013415	140486	45.0642	119.517	135.606	110.909
Cobra1	ENSMUSG00000013465	58202	56.4157	39.6776	20.4046	42.5684
Ndufs2	ENSMUSG00000013593	226646	41.9844	127.819	119.362	105.502
Cad	ENSMUSG00000013629	69719	246.343	142.41	72.6905	175.706
Pten	ENSMUSG00000013663	19211	38.3333	21.5647	18.4339	42.1238
Timm23	ENSMUSG00000013701	53600	75.5247	68.654	21.2964	14.7038
Trnt1	ENSMUSG00000013736	70047	51.9571	10.9189	15.9661	20.6635
Ehmt2	ENSMUSG00000013787	110147	92.4007	42.2257	115.665	108.285
Elof1	ENSMUSG00000013822	66126	245.062	124.937	162.96	160.35
Med16	ENSMUSG00000013833	216154	11.134	40.9018	30.9083	21.7587
ORF61	ENSMUSG00000013858	216157	71.5939	110.45	20.5934	26.3121
1500003O03Rik	ENSMUSG00000014077	56398	63.9053	16.9253	19.4992	11.1102
Dnajc7	ENSMUSG00000014195	56354	29.6784	20.2369	19.0896	11.9952
Cacybp	ENSMUSG00000014226	12301	92.7327	192.433	246.639	186.662
Zswim7	ENSMUSG00000014243	69747	18.5924	73.3016	38.3712	50.2955
Ndufa2	ENSMUSG00000014294	17991	233.535	262.744	470.636	517.69
Pam16	ENSMUSG00000014301	66449	56.8768	19.9218	20.1858	12.1119
Cox6c	ENSMUSG00000014313	12864	88.482	59.723	214.619	112.009
Ube2z	ENSMUSG00000014349	268470	75.6524	90.6286	84.2908	67.4296
Anapc1	ENSMUSG00000014355	17222	53.6916	60.2425	48.5565	72.282
Tsg101	ENSMUSG00000014402	22088	21.5916	34.0046	38.1959	34.8176
Srp19	ENSMUSG00000014504	66384	79.0439	86.2238	38.2666	82.0352
Mrps25	ENSMUSG00000014551	64658	16.5959	29.2041	33.0821	21.8036
Fam40a	ENSMUSG00000014601	229707	24.9668	37.7802	28.521	13.0379
Slc25a11	ENSMUSG00000014606	67863	28.8482	55.7335	84.2083	73.0232
2310061C15Rik	ENSMUSG00000014633	66531	39.7031	35.0499	29.4568	12.0197
Chfr	ENSMUSG00000014668	231600	18.7584	15.3595	20.7205	15.1541
Tex261	ENSMUSG00000014748	21766	39.5619	53.0687	43.9008	43.7411
Tbp	ENSMUSG00000014767	21374	32.9302	15.2822	27.6096	30.9743
Psmb1	ENSMUSG00000014769	19170	823.759	1036.88	853.71	766.339
Tmem208	ENSMUSG00000014856	66320	113.648	161.996	94.7219	58.7087
E2f4	ENSMUSG00000014859	104394	69.5523	71.0499	67.0315	144.365
Surf4	ENSMUSG00000014867	20932	41.0262	73.2336	62.8104	66.0266
Surf2	ENSMUSG00000014873	20931	94.9503	47.5587	41.2574	24.4134
Ppp1cb	ENSMUSG00000014956	19046	37.2229	25.9631	50.9282	70.1392
Gorasp2	ENSMUSG00000014959	70231	20.9091	68.1232	35.1443	39.7506
Trappc2l	ENSMUSG00000015013	59005	104.672	123.983	130.878	79.7723
Edf1	ENSMUSG00000015092	59022	455.933	377.474	343.288	259.95
Ube2i	ENSMUSG00000015120	22196	19.5296	32.9246	16.1147	21.1282
0610007P22Rik	ENSMUSG00000015126	68327	55.1616	61.4121	27.2826	43.551
Sirt2	ENSMUSG00000015149	64383	10.4965	10.2	13.1687	11.483
Hnrnpl	ENSMUSG00000015165	15388	51.0408	36.6312	134.581	55.7294
Nolc1	ENSMUSG00000015176	70769	182.822	85.3625	126.294	89.9495
Nipsnap3b	ENSMUSG00000015247	66536	15.8577	27.4017	24.6508	17.5145
Lage3	ENSMUSG00000015289	66192	14.0818	30.2523	29.0638	38.1806
Ubl4	ENSMUSG00000015290	27643	49.5321	71.5245	28.501	18.8747
Endog	ENSMUSG00000015337	13804	14.9103	17.6012	21.2147	12.7383
Golga7	ENSMUSG00000015341	57437	61.1668	50.2718	41.2074	25.655
Atf6b	ENSMUSG00000015461	12915	13.1982	19.1773	11.2563	12.0333
Rnf5	ENSMUSG00000015478	54197	20.9655	25.8444	14.2158	15.8861
Srf	ENSMUSG00000015605	20807	28.4318	53.1653	34.6772	34.801
Hspa8	ENSMUSG00000015656	15481	571.674	569.89	522.725	359.709
Pdzd11	ENSMUSG00000015668	72621	73.6302	50.1462	53.019	29.4492
Psma2	ENSMUSG00000015671	19166	455.933	571.451	584.453	635.854
Mrpl32	ENSMUSG00000015672	75398	86.2124	67.6949	66.7576	78.938
Setdb1	ENSMUSG00000015697	84505	33.3077	37.0877	34.6104	59.5936
Prune	ENSMUSG00000015711	229589	54.0722	46.7522	19.3722	18.2296
Lass2	ENSMUSG00000015714	76893	172.996	82.7341	34.2266	51.2952
Capza2	ENSMUSG00000015733	12343	75.8592	43.9847	89.8829	84.1328
Prpf3	ENSMUSG00000015748	70767	44.8613	20.6077	33.1863	36.8049
Anp32e	ENSMUSG00000015749	66471	35.0406	39.7021	55.14	54.5337
Tab2	ENSMUSG00000015755	68652	67.6688	24.1934	13.6656	24.8473
Cnih	ENSMUSG00000015759	12793	35.3327	67.6291	25.1802	53.6189
Med22	ENSMUSG00000015776	20933	60.6646	30.8957	16.2619	26.0769
Med28	ENSMUSG00000015804	66999	156.075	133.574	88.1456	61.5537
Prpsap1	ENSMUSG00000015869	67763	39.9207	113.108	38.8942	72.3203
Dstn	ENSMUSG00000015932	56431	40.2468	41.5779	73.9605	97.1621
Bola1	ENSMUSG00000015943	69168	46.8655	128.687	33.3668	89.4459
Adss	ENSMUSG00000015961	11566	48.6128	30.4496	91.9844	96.177
Actr8	ENSMUSG00000015971	56249	18.8768	25.3147	14.2258	25.5032
Fnta	ENSMUSG00000015994	14272	71.9286	75.4218	66.321	94.4015
Skiv2l2	ENSMUSG00000016018	72198	82.6568	24.8248	41.6279	59.2694
Diexf	ENSMUSG00000016181	215193	16.8063	15.9963	17.5493	30.0451
Atp5e	ENSMUSG00000016252	67126	50.7773	52.5622	136.034	50.3381
Th1l	ENSMUSG00000016253	57314	47.8795	33.2573	11.4134	29.052
Ctsz	ENSMUSG00000016256	64138	135.871	63.061	24.2146	39.0382
Slmo2	ENSMUSG00000016257	66390	36.3305	27.43	26.1717	36.4452
Ppdpf	ENSMUSG00000016344	66496	31.8318	81.2473	61.528	45.711
Nkap	ENSMUSG00000016409	67050	16.4446	18.1518	12.7574	18.9572
Ndufa1	ENSMUSG00000016427	54405	50.2275	68.1265	268.251	226.386
Dyrk3	ENSMUSG00000016526	226419	11.1797	27.3923	22.723	14.0116
Mapkapk2	ENSMUSG00000016528	17164	10.2925	29.761	10.3976	18.2128
Atxn10	ENSMUSG00000016541	54138	20.0196	61.0319	141.107	112.194
Eif3d	ENSMUSG00000016554	55944	352.251	361.481	301.308	390.695
H3f3b	ENSMUSG00000016559	15078	279.504	266.356	360.514	412.252
Nup50	ENSMUSG00000016619	18141	44.3297	62.3855	64.4937	74.4344
Ttll12	ENSMUSG00000016757	223723	16.6986	51.7636	47.7999	87.9722
Mrps18c	ENSMUSG00000016833	68735	39.7335	29.1874	38.6532	40.6245
Srsf6	ENSMUSG00000016921	67996	166.808	225.512	142.287	172.946
Plcg1	ENSMUSG00000016933	18803	10.5922	26.5817	10.9335	29.7093
Kctd5	ENSMUSG00000016946	69259	40.1314	28.6149	51.7964	61.8446
Etaa1	ENSMUSG00000016984	68145	16.2459	10.7166	40.177	13.5977
Nbr1	ENSMUSG00000017119	17966	20.1082	20.0352	20.1312	20.5943
Brca1	ENSMUSG00000017146	12189	13.1795	10.8972	18.0576	23.3007
Coa3	ENSMUSG00000017188	52469	60.3439	185.572	111.989	86.1934
Psmd3	ENSMUSG00000017221	22123	389.642	554.761	235.101	159.246
Exosc10	ENSMUSG00000017264	50912	34.3974	35.7788	28.4663	33.3578
Glod4	ENSMUSG00000017286	67201	26.1327	44.2559	53.3376	45.1322
Dnttip1	ENSMUSG00000017299	76233	25.0169	32.2643	43.1432	25.7695
Nlk	ENSMUSG00000017376	18099	18.382	20.499	10.5054	14.3044
Traf4	ENSMUSG00000017386	22032	72.4333	39.6067	46.2142	80.2937
Rpl19	ENSMUSG00000017404	19921	1313.51	1003.14	888.127	823.553
Zfp207	ENSMUSG00000017421	22680	227.863	113.638	249.026	220.559
Psmd11	ENSMUSG00000017428	69077	176.991	217.308	92.5099	99.075
Cdc6	ENSMUSG00000017499	23834	36.4681	11.2253	12.871	21.8953
Crlf3	ENSMUSG00000017561	54394	25.2673	19.6979	11.07	12.9933
Tnfaip1	ENSMUSG00000017615	21927	31.8046	41.4217	15.5709	24.4992
Slc35c2	ENSMUSG00000017664	228875	25.7753	29.5903	14.299	16.5674
Rhot1	ENSMUSG00000017686	59040	24.6028	35.1231	17.6689	24.3762
Pgs1	ENSMUSG00000017715	74451	74.556	38.4611	31.8756	23.0946
Birc5	ENSMUSG00000017716	11799	124.646	238.916	87.5701	73.536
Pigt	ENSMUSG00000017721	78928	23.4015	26.129	23.9467	23.1303
Slc12a7	ENSMUSG00000017756	20499	136.91	119.568	39.3943	22.8492
Zswim1	ENSMUSG00000017764	71971	30.8379	30.8436	37.9706	12.4167
Myo1c	ENSMUSG00000017774	17913	57.4582	24.7701	11.5586	17.4486
Crk	ENSMUSG00000017776	12928	24.8131	27.3009	12.8859	39.3665
Cox7c	ENSMUSG00000017778	12867	71.7529	74.7557	100.878	87.3193
Pitpna	ENSMUSG00000017781	18738	118.489	84.9275	34.883	26.2673
Mlx	ENSMUSG00000017801	21428	26.4847	15.6027	19.7279	21.7672
Nkiras2	ENSMUSG00000017837	71966	33.3831	68.08	18.3745	27.297
Ppp2r5c	ENSMUSG00000017843	26931	48.5157	39.0576	35.1694	33.621
Ptgis	ENSMUSG00000017969	19223	57.9875	25.6843	16.8872	12.1952
Ddx27	ENSMUSG00000017999	228889	77.3082	30.1516	30.1591	47.6612
Rrp7a	ENSMUSG00000018040	74778	18.991	28.5651	32.3141	20.3157
Med1	ENSMUSG00000018160	19014	45.2037	42.4836	30.5594	28.0515
Stard3	ENSMUSG00000018167	59045	21.6934	13.9436	11.7099	15.6355
Vmp1	ENSMUSG00000018171	75909	161.172	53.8593	36.3544	16.9787
Uchl5	ENSMUSG00000018189	56207	34.8017	71.5696	50.7253	50.6509
Stk4	ENSMUSG00000018209	58231	36.5746	10.1027	16.4681	22.8149
Zcchc10	ENSMUSG00000018239	67966	34.6914	14.2937	78.5534	25.9036
Psmb6	ENSMUSG00000018286	19175	474.081	739.205	484.525	388.304
Spag7	ENSMUSG00000018287	216873	129.479	187.273	107.426	93.8784
Tomm34	ENSMUSG00000018322	67145	16.3173	23.8203	34.6534	67.8737
Ywhab	ENSMUSG00000018326	54401	224.434	209.13	135.821	122.134
Kpna2	ENSMUSG00000018362	16647	10.4454	26.3999	20.8014	16.1981
Smurf2	ENSMUSG00000018363	66313	25.8941	15.6578	16.8069	13.3355
Srsf1	ENSMUSG00000018379	110809	349.757	158.712	271.387	371.705
Kif3a	ENSMUSG00000018395	16568	17.6566	28.4795	26.4556	12.0475
Mtmr4	ENSMUSG00000018401	170749	11.9329	18.395	16.0896	12.9187
Kansl1	ENSMUSG00000018412	76719	33.6005	22.1979	15.632	23.5632
Gid4	ENSMUSG00000018415	66771	39.3412	24.7613	28.1733	35.167
Myo1b	ENSMUSG00000018417	17912	44.9887	47.891	20.535	13.8326
Dhx40	ENSMUSG00000018425	67487	52.1275	13.9694	59.4755	25.2078
Nol11	ENSMUSG00000018433	68979	73.8519	36.6129	35.5961	41.699
C1qbp	ENSMUSG00000018446	12261	525.906	385.331	208.481	212.029
Rpain	ENSMUSG00000018449	69723	11.9077	13.3038	12.8415	11.486
Appbp2	ENSMUSG00000018481	66884	86.0029	88.6774	44.3509	25.9855
Ncor1	ENSMUSG00000018501	20185	27.3465	40.789	77.4878	39.5912
Ctdnep1	ENSMUSG00000018559	67181	37.1148	68.5189	18.4407	43.6292
Elp5	ENSMUSG00000018565	54351	145.066	89.269	107.714	77.7971
Gabarap	ENSMUSG00000018567	56486	78.7867	59.2971	37.7721	37.3682
Phf23	ENSMUSG00000018572	78246	60.274	114.788	38.2726	54.3569
G3bp1	ENSMUSG00000018583	27041	144.944	146.965	188.915	198.263
Atox1	ENSMUSG00000018585	11927	341.146	183.444	652.779	556.357
Smcr7	ENSMUSG00000018599	237781	14.2182	23.1845	15.7128	10.1624
Tada2a	ENSMUSG00000018651	217031	52.5792	18.1863	31.5556	39.4496
Cbx1	ENSMUSG00000018666	12412	33.0029	27.6323	72.5546	69.0748
Cdk5rap3	ENSMUSG00000018669	80280	23.9125	61.8357	31.9227	26.8599
Aatf	ENSMUSG00000018697	56321	70.9988	45.6639	39.7602	41.7434
Mpdu1	ENSMUSG00000018761	24070	134.1	108.322	105.257	48.8403
Fxr2	ENSMUSG00000018765	23879	36.1838	60.116	55.645	41.6729
Atp5g3	ENSMUSG00000018770	228033	146.625	263.121	484.098	442.828
Rars	ENSMUSG00000018848	104458	115.793	117.264	71.1149	80.8489
Ict1	ENSMUSG00000018858	68572	105.415	66.6997	85.134	58.0303
Mrpl45	ENSMUSG00000018882	67036	61.3456	90.0747	61.3159	52.3355
Pelp1	ENSMUSG00000018921	75273	105.958	75.0089	52.812	38.7831
Med11	ENSMUSG00000018923	66172	114.376	97.9391	64.4442	76.0544
Gm16515	ENSMUSG00000018931	24083	38.3444	11.4967	10.4404	16.1526
Map2k3	ENSMUSG00000018932	26397	29.8253	64.637	42.1495	28.2597
Ywhah	ENSMUSG00000018965	22629	56.3737	51.9146	72.4954	34.9173
Sart3	ENSMUSG00000018974	53890	37.7656	40.6249	23.4339	55.6657
Dalrd3	ENSMUSG00000019039	67789	58.551	41.1938	41.1634	46.8946
Fis1	ENSMUSG00000019054	66437	88.0859	130.659	77.4252	58.5008
BC005537	ENSMUSG00000019132	79555	47.1856	85.4379	46.6969	65.3946
Hars2	ENSMUSG00000019143	70791	20.8514	13.5851	12.0457	10.9309
Rab5c	ENSMUSG00000019173	19345	70.5975	80.9638	46.5849	36.5397
Mdh2	ENSMUSG00000019179	17448	457.728	541.345	612.975	432.067
H13	ENSMUSG00000019188	14950	37.6464	63.7883	35.9809	31.13
Atp6v1e1	ENSMUSG00000019210	11973	431.923	205.807	184.787	85.7114
Chtf18	ENSMUSG00000019214	214901	14.8855	21.8812	16.1394	22.8451
Ppp1r12c	ENSMUSG00000019254	232807	30.248	37.7703	28.6473	29.6364
2610027L16Rik	ENSMUSG00000019297	67842	96.003	64.9476	67.7896	75.468
Grb7	ENSMUSG00000019312	14786	10.1313	43.2424	18.1199	84.4606
D8Ertd738e	ENSMUSG00000019362	101966	840.279	332.786	429.568	342.606
Calm3	ENSMUSG00000019370	12313	39.592	75.9395	76.5826	99.1393
Cops3	ENSMUSG00000019373	26572	53.5432	44.1941	98.4631	82.0429
Fkbp8	ENSMUSG00000019428	14232	127.242	143.019	85.4266	96.2154
Ddx39b	ENSMUSG00000019432	53817	135.861	225.158	337.518	411.961
Gipc1	ENSMUSG00000019433	67903	23.1849	70.49	49.2432	39.7381
Tlcd1	ENSMUSG00000019437	68385	45.785	22.9406	15.8506	20.842
Xab2	ENSMUSG00000019470	67439	62.3995	38.3084	65.1239	47.509
Cdc37	ENSMUSG00000019471	12539	192.984	135.279	112.632	168.021
Cops6	ENSMUSG00000019494	26893	75.7922	99.1075	61.312	45.8277
Arid3a	ENSMUSG00000019564	13496	14.483	12.095	15.2048	16.7964
Ubxn6	ENSMUSG00000019578	66530	88.4382	104.319	76.1454	48.26
D17Wsu104e	ENSMUSG00000019579	28106	23.2583	26.8081	40.6334	17.7322
Ccdc12	ENSMUSG00000019659	72654	90.8259	80.3542	79.7239	78.608
1110001J03Rik	ENSMUSG00000019689	66117	150.828	38.5105	29.4602	62.7078
Mrpl24	ENSMUSG00000019710	67707	39.8876	73.5467	59.8053	70.8884
Gle1	ENSMUSG00000019715	74412	111.067	31.1361	33.832	30.1611
Slc35e1	ENSMUSG00000019731	270066	16.1476	20.4237	17.0454	15.8345
Polr2i	ENSMUSG00000019738	69920	69.7309	86.2016	126.55	94.3897
Fbxo5	ENSMUSG00000019773	67141	53.4772	29.2835	32.4749	61.5772
Hdac2	ENSMUSG00000019777	15182	51.7935	86.2632	210.169	92.0788
Rwdd1	ENSMUSG00000019782	66521	105.909	60.2124	53.9952	52.5924
Hint3	ENSMUSG00000019791	66847	32.9011	19.3601	10.4509	10.9526
Katna1	ENSMUSG00000019794	23924	44.0899	29.4222	31.9072	27.8563
Pcmt1	ENSMUSG00000019795	18537	36.0517	26.5321	35.9993	30.5018
Lrp11	ENSMUSG00000019796	237253	14.613	10.9979	28.2406	26.5652
1700021F05Rik	ENSMUSG00000019797	67851	107.185	41.8747	11.4049	20.2679
Snx3	ENSMUSG00000019804	54198	817.851	429.024	236.737	179.848
Ltv1	ENSMUSG00000019814	353258	142.625	58.8603	64.1401	56.887
Cd164	ENSMUSG00000019818	53599	131.057	80.162	85.1867	73.4166
Smpd2	ENSMUSG00000019822	20598	13.2155	37.8455	27.0055	21.4725
Gtf3c6	ENSMUSG00000019837	67371	26.7479	54.1039	56.2521	76.205
Reps1	ENSMUSG00000019854	19707	36.8641	36.4601	34.1747	27.8754
Asf1a	ENSMUSG00000019857	66403	15.7864	17.6257	24.4211	47.0753
Serinc1	ENSMUSG00000019877	56442	54.2279	13.395	15.632	16.0613
Ccdc59	ENSMUSG00000019897	52713	32.3049	29.0805	10.8204	15.8592
Zwint	ENSMUSG00000019923	52696	32.5238	92.9772	66.2083	55.0253
Cdk1	ENSMUSG00000019942	12534	213.19	111.457	100.046	80.3097
Tmpo	ENSMUSG00000019961	21917	32.9921	59.3365	74.3922	97.1269
Psen1	ENSMUSG00000019969	19164	32.6737	27.3042	11.5455	13.0428
Hbs1l	ENSMUSG00000019977	56422	11.8527	30.9619	40.3624	52.4674
Epb4.1l2	ENSMUSG00000019978	13822	19.7328	24.2801	28.5153	17.4422
Med23	ENSMUSG00000019984	70208	15.7215	16.0759	10.6639	12.2695
Snrpf	ENSMUSG00000020018	69878	221.068	144.216	202.042	191.751
Ndufa12	ENSMUSG00000020022	66414	79.1086	38.4606	49.385	39.3323
Cry1	ENSMUSG00000020038	12952	34.2279	36.137	46.2835	17.9388
Ccdc53	ENSMUSG00000020056	67282	87.255	72.0499	50.838	22.3627
Herc4	ENSMUSG00000020064	67345	46.412	48.2245	20.329	25.041
Ccar1	ENSMUSG00000020074	67500	65.292	47.6098	35.075	63.8382
Ddx21	ENSMUSG00000020075	56200	240.782	86.5421	115.837	195.813
Ddx50	ENSMUSG00000020076	94213	15.3652	18.3952	31.1	22.3231
Vps26a	ENSMUSG00000020078	30930	36.5228	26.1133	25.4435	19.7452
Supv3l1	ENSMUSG00000020079	338359	47.3076	56.0187	52.9812	36.9832
Tysnd1	ENSMUSG00000020087	71767	14.6176	16.3259	16.0664	15.4049
Sar1a	ENSMUSG00000020088	20224	122.64	108.334	60.4927	62.7517
Ppa1	ENSMUSG00000020089	67895	15.8629	43.1929	128.609	129.445
Anapc16	ENSMUSG00000020107	52717	141.721	71.1951	26.5156	22.6685
Cand1	ENSMUSG00000020114	71902	466.061	341.98	211.101	122.086
Pno1	ENSMUSG00000020116	66249	180.753	87.0008	131.621	106.228
Usp15	ENSMUSG00000020124	14479	36.0953	30.5629	35.1626	32.8621
Vps54	ENSMUSG00000020128	245944	36.6724	55.0383	15.0254	18.1065
Tbc1d15	ENSMUSG00000020130	66687	64.0278	22.217	24.0326	32.3121
2310011J03Rik	ENSMUSG00000020133	66374	47.0925	70.7957	56.6978	43.9107
Peli1	ENSMUSG00000020134	67245	30.1622	20.6917	16.7402	11.5901
Rab1	ENSMUSG00000020149	19324	105.291	102.011	105.874	78.036
Actr2	ENSMUSG00000020152	66713	78.1654	61.2146	126.478	63.9451
Ndufs7	ENSMUSG00000020153	75406	157.733	272.544	141.188	91.0423
Mum1	ENSMUSG00000020156	68114	78.3974	69.6118	20.6101	42.1742
Uqcr11	ENSMUSG00000020163	66594	242.194	277.525	626.609	469.121
Cnot2	ENSMUSG00000020166	72068	36.607	57.942	16.8218	43.0721
Yeats4	ENSMUSG00000020171	64050	104.545	96.6607	61.4136	80.0222
Snrpd3	ENSMUSG00000020180	67332	65.3047	66.1581	140.982	63.086
Mdm2	ENSMUSG00000020184	17246	27.3175	11.8992	19.1397	48.9314
Mknk2	ENSMUSG00000020190	17347	53.0446	33.274	17.0411	40.8559
Cabin1	ENSMUSG00000020196	104248	31.471	39.0361	15.641	33.0777
Ap3d1	ENSMUSG00000020198	11776	66.9112	91.6249	52.4788	55.0166
Sf3a2	ENSMUSG00000020211	20222	11.7837	38.5337	18.9879	16.5955
Timm13	ENSMUSG00000020219	30055	197.443	289.92	173.281	157.714
Llph	ENSMUSG00000020224	66225	75.3492	55.9932	41.6082	22.5376
Tmbim4	ENSMUSG00000020225	68212	42.6635	33.4477	23.0979	24.0332
Hmg20b	ENSMUSG00000020232	15353	34.9162	69.5176	24.6781	13.2993
Fzr1	ENSMUSG00000020235	56371	46.0554	101.351	102.468	71.8309
Ncln	ENSMUSG00000020238	103425	60.7559	102.464	63.8125	60.6967
Nfyb	ENSMUSG00000020248	18045	55.4932	31.2371	50.1456	62.7803
D10Wsu102e	ENSMUSG00000020255	28109	149.92	64.5544	22.9954	30.3659
Wdr82	ENSMUSG00000020257	77305	45.439	57.9027	95.0883	114.364
Pofut2	ENSMUSG00000020260	80294	22.4968	15.979	28.5301	20.4516
Hint1	ENSMUSG00000020267	15254	169.524	173.822	417.16	432.533
Fbxw11	ENSMUSG00000020271	103583	28.0907	27.8913	28.5893	45.9132
Pus10	ENSMUSG00000020280	74467	21.8598	12.961	17.5026	12.9159
Xpo1	ENSMUSG00000020290	103573	145.02	129.258	113.369	152.524
Cdc34	ENSMUSG00000020307	216150	499.749	883.089	767.468	733.093
Tpgs1	ENSMUSG00000020308	110012	62.2622	181.674	59.8873	78.9075
Nudcd2	ENSMUSG00000020328	52653	48.3735	64.2873	68.9083	76.5061
Polrmt	ENSMUSG00000020329	216151	106.189	19.7109	15.4372	18.024
Hmmr	ENSMUSG00000020330	15366	27.5506	12.8111	29.9725	14.4546
Ppp2ca	ENSMUSG00000020349	19052	133.21	123.393	141.643	144.625
Hnrnpab	ENSMUSG00000020358	15384	500.732	236.192	349.982	359.665
Hspa4	ENSMUSG00000020361	15525	133.082	188.59	287.852	291.159
Cnot6	ENSMUSG00000020362	104625	20.5778	23.4252	28.0835	33.6539
Canx	ENSMUSG00000020368	12330	157.573	110.399	191.697	138.432
Gnb2l1	ENSMUSG00000020372	14694	3090.5	2612.28	3105.85	3491.89
Rad50	ENSMUSG00000020380	19360	10.4037	12.3549	20.9594	19.2405
Sar1b	ENSMUSG00000020386	66397	125.815	75.6903	69.131	65.4007
Ube2b	ENSMUSG00000020390	22210	85.346	25.1997	32.8063	75.7182
Cdkn2aipnl	ENSMUSG00000020392	52626	23.5584	45.0126	56.5255	60.274
Med7	ENSMUSG00000020397	66213	18.4927	14.298	20.5343	11.1843
Tnip1	ENSMUSG00000020400	57783	58.9545	44.8639	21.9113	15.2607
Vdac1	ENSMUSG00000020402	22333	21.1833	62.6666	64.93	38.3639
Slu7	ENSMUSG00000020409	193116	46.6642	21.667	20.0295	17.4863
Ascc2	ENSMUSG00000020412	75452	29.1159	36.1269	12.0325	17.4041
Gatsl3	ENSMUSG00000020424	71962	101.316	150.146	87.0696	58.3109
Pes1	ENSMUSG00000020430	64934	106.335	82.0785	106.184	88.1289
Arf5	ENSMUSG00000020440	11844	11.3364	45.7794	45.8924	66.7224
2310033P09Rik	ENSMUSG00000020441	67862	39.6356	49.7171	28.6534	32.8954
Guk1	ENSMUSG00000020444	14923	152.006	104.755	118.742	131.655
Rnf185	ENSMUSG00000020448	193670	37.3704	17.1976	23.815	20.2392
Patz1	ENSMUSG00000020453	56218	42.5115	32.5185	17.2707	30.6349
Eif4enif1	ENSMUSG00000020454	74203	30.3496	38.2366	37.9557	47.2814
Ogdh	ENSMUSG00000020456	18293	28.2974	70.8019	32.4739	32.9797
Drg1	ENSMUSG00000020457	13494	162.283	140.426	100.061	78.6371
Rtn4	ENSMUSG00000020458	68585	238.666	122.97	83.6971	59.1839
Rps27a	ENSMUSG00000020460	78294	208.264	163.97	126.541	176.043
Smek2	ENSMUSG00000020463	104570	28.0489	10.1838	18.8961	14.7292
Pnpt1	ENSMUSG00000020464	71701	10.2251	15.4443	19.3524	17.055
Pold2	ENSMUSG00000020471	18972	21.6632	83.4868	76.6132	99.4474
Dbnl	ENSMUSG00000020476	13169	81.5085	100.773	42.8342	53.6911
Mrps24	ENSMUSG00000020477	64660	212.606	182.891	121.755	113.642
Dynll2	ENSMUSG00000020483	68097	22.5547	30.6744	41.5625	34.1772
Supt4h1	ENSMUSG00000020485	20922	307.623	111.723	140.735	148.469
Smg8	ENSMUSG00000020495	74133	35.832	19.9492	11.5403	16.1634
Rnf187	ENSMUSG00000020496	108660	42.2631	128.316	101.929	223.73
Mrpl22	ENSMUSG00000020514	216767	653.319	205.537	171.304	134.555
Cnot8	ENSMUSG00000020515	69125	111.898	46.5724	43.063	49.8498
Rps6kb1	ENSMUSG00000020516	72508	24.7415	12.0778	22.6262	26.7645
Sap30l	ENSMUSG00000020519	50724	188.277	63.7983	40.7857	31.7725
Fam114a2	ENSMUSG00000020523	67726	29.1406	56.2767	65.583	44.0713
Znhit3	ENSMUSG00000020526	448850	172.944	53.6628	38.194	49.7788
Prpsap2	ENSMUSG00000020528	212627	118.622	90.6972	27.6114	48.5205
Ggnbp2	ENSMUSG00000020530	217039	17.6356	22.7924	22.8609	25.0036
Shmt1	ENSMUSG00000020534	20425	62.8088	99.3042	51.4123	77.6784
Llgl1	ENSMUSG00000020536	16897	102.714	60.6142	49.493	89.767
Drg2	ENSMUSG00000020537	13495	198.423	91.0745	74.316	47.6494
Bzw2	ENSMUSG00000020547	66912	68.3871	78.7978	66.8794	103.081
Elac2	ENSMUSG00000020549	68626	45.5821	40.8759	18.3408	41.9633
Twistnb	ENSMUSG00000020561	28071	33.503	28.6887	34.2136	22.2341
Sypl	ENSMUSG00000020570	19027	25.6	30.8252	19.2253	13.8398
Rock2	ENSMUSG00000020580	19878	22.1177	13.0408	17.2546	10.2501
Laptm4a	ENSMUSG00000020585	17775	60.4214	35.262	44.2879	35.2563
Hs1bp3	ENSMUSG00000020605	58240	22.5731	53.3797	15.528	17.909
Smc6	ENSMUSG00000020608	67241	59.2518	32.2777	30.6956	27.7519
Gna13	ENSMUSG00000020611	14674	74.4004	60.8973	51.6357	23.0063
Prkar1a	ENSMUSG00000020612	19084	38.8686	44.8989	58.7465	51.9866
Trappc12	ENSMUSG00000020628	217449	18.0127	24.4405	14.4907	12.6707
Adi1	ENSMUSG00000020629	104923	44.9704	97.4677	26.9193	44.8859
Rnaseh1	ENSMUSG00000020630	19819	95.4285	42.9197	24.1873	38.3058
Rrm2	ENSMUSG00000020649	20135	192.326	167.335	82.0674	117.961
Dld	ENSMUSG00000020664	13382	31.5493	33.4051	53.3416	33.0567
Rab10	ENSMUSG00000020671	19325	72.2666	26.2444	32.5777	38.3154
Ddx52	ENSMUSG00000020677	78394	37.965	23.7929	30.4372	24.954
Cdc27	ENSMUSG00000020687	217232	116.045	34.6415	13.9841	26.7768
Nle1	ENSMUSG00000020692	217011	30.6762	15.9746	14.1552	21.9394
Tlk2	ENSMUSG00000020694	24086	15.8466	15.292	35.2234	48.7389
Lig3	ENSMUSG00000020697	16882	25.3403	41.8693	10.9314	15.8308
Ddx42	ENSMUSG00000020705	72047	13.1265	18.6394	42.2188	29.7158
Ftsj3	ENSMUSG00000020706	56095	94.6457	70.2151	78.3282	66.8372
Psmc5	ENSMUSG00000020708	19184	247.754	359.817	224.602	173.892
Ddx5	ENSMUSG00000020719	13207	182.056	167.348	288.471	248.577
Psmd12	ENSMUSG00000020720	66997	122.184	123.559	83.3372	75.1417
Helz	ENSMUSG00000020721	78455	22.8469	76.6466	51.0015	39.3614
Nt5c	ENSMUSG00000020736	50773	207.076	113.123	27.8815	46.0645
Hn1	ENSMUSG00000020737	15374	296.185	210.876	222.608	141.281
Nup85	ENSMUSG00000020739	445007	173.245	67.5674	100.864	138.869
Gga3	ENSMUSG00000020740	260302	37.7044	43.5033	32.2544	40.1878
1300001I01Rik	ENSMUSG00000020741	74148	34.9744	110.707	59.2867	45.2939
Mif4gd	ENSMUSG00000020743	69674	22.0319	28.1021	36.7635	18.6518
Slc25a19	ENSMUSG00000020744	67283	17.6371	18.3859	22.5651	15.639
Pafah1b1	ENSMUSG00000020745	18472	98.6269	78.7352	75.4033	60.8451
Recql5	ENSMUSG00000020752	170472	20.1626	33.1945	15.2715	14.6599
Sap30bp	ENSMUSG00000020755	57230	57.5148	62.1262	44.727	35.7651
Galk1	ENSMUSG00000020766	14635	312.871	438.029	165.321	171.983
Mrpl38	ENSMUSG00000020775	60441	23.0994	48.4311	32.2096	61.1528
Srp68	ENSMUSG00000020780	217337	23.4334	69.5138	30.5177	37.2437
1200014J11Rik	ENSMUSG00000020783	66874	14.2739	16.5596	11.263	18.6811
Ankfy1	ENSMUSG00000020790	11736	20.5071	17.5232	13.3774	19.8316
Ube2g1	ENSMUSG00000020794	67128	20.5742	10.2148	29.3635	27.3151
Ube2o	ENSMUSG00000020802	217342	21.1977	34.6628	24.2515	40.8167
Txndc17	ENSMUSG00000020803	52700	46.1139	92.9928	136.043	126.66
1810032O08Rik	ENSMUSG00000020812	NA	14.2931	11.199	17.4968	13.6836
Rabep1	ENSMUSG00000020817	54189	27.585	10.9355	20.6333	12.8324
Blmh	ENSMUSG00000020840	104184	12.8201	22.6739	24.2431	35.1183
Timm22	ENSMUSG00000020843	56322	223.327	71.3763	63.328	54.343
Ywhae	ENSMUSG00000020849	22627	150.448	214.092	254.724	219.087
Prpf8	ENSMUSG00000020850	192159	193.871	202.793	158.371	233.856
Nme2	ENSMUSG00000020857	18103	337.188	275.028	234.776	171.611
Luc7l3	ENSMUSG00000020863	67684	57.6101	28.7499	62.9064	64.7695
Ankrd40	ENSMUSG00000020864	71452	18.7667	14.2515	28.7434	24.6647
Lrrc59	ENSMUSG00000020869	98238	184.385	257.637	133.186	99.9421
Cdc34-ps	ENSMUSG00000020870	NA	22.8235	30.1723	18.5384	20.3047
Slc35b1	ENSMUSG00000020873	110172	90.4296	77.5263	103.065	54.8841
Dvl2	ENSMUSG00000020888	13543	12.8207	18.2332	11.4326	25.6858
Tmem107	ENSMUSG00000020895	66910	13.41	20.5498	21.8112	22.0108
Aurkb	ENSMUSG00000020897	20877	44.0748	35.7628	38.116	72.3909
Ctc1	ENSMUSG00000020898	68964	27.2854	37.7206	28.3131	50.7732
Pfas	ENSMUSG00000020899	237823	13.4123	11.699	18.1052	17.6158
Top2a	ENSMUSG00000020914	21973	85.2258	95.218	118.636	184.375
Acly	ENSMUSG00000020917	104112	50.7613	88.6809	64.4908	82.5206
Kat2a	ENSMUSG00000020918	14534	95.4638	113.734	67.8378	73.0805
Ubtf	ENSMUSG00000020923	21429	344.946	232.038	193.766	141.889
Ccdc43	ENSMUSG00000020925	52715	55.2402	74.1858	22.39	29.9881
Eftud2	ENSMUSG00000020929	20624	79.2072	140.815	124.992	135.09
Nmt1	ENSMUSG00000020936	18107	22.9889	50.2951	47.6521	44.7175
Gosr2	ENSMUSG00000020946	56494	32.8224	32.5886	16.5167	29.156
Fkbp3	ENSMUSG00000020949	30795	90.4395	136.551	318.128	317.854
Scfd1	ENSMUSG00000020952	76983	18.4996	22.54	17.5463	12.0081
Gtf2a1	ENSMUSG00000020962	83602	23.6913	20.819	20.5468	11.142
Sec23a	ENSMUSG00000020986	20334	20.3411	10.4812	15.2591	12.9226
Trappc6b	ENSMUSG00000020993	78232	66.6956	16.7472	36.1161	25.5327
Pnn	ENSMUSG00000020994	18949	49.4116	26.7943	27.7549	56.1786
Zc3h14	ENSMUSG00000021012	75553	44.0323	33.7289	22.0412	34.2489
Polr2h	ENSMUSG00000021018	245841	234.527	95.2268	53.1903	146.074
Psma6	ENSMUSG00000021024	26443	590.643	423.779	359.121	278.123
Mbip	ENSMUSG00000021028	217588	24.7658	25.1019	37.5874	10.3572
Sptlc2	ENSMUSG00000021036	20773	31.3395	65.6829	32.79	21.3714
Ahsa1	ENSMUSG00000021037	217737	123.785	284.258	225.335	243.878
Vipas39	ENSMUSG00000021038	104799	21.4109	38.5482	18.2604	34.5709
Slirp	ENSMUSG00000021040	380773	21.2432	25.2809	49.5614	51.2236
Mthfd1	ENSMUSG00000021048	108156	65.4232	116.337	74.0068	71.6507
Ppp2r5e	ENSMUSG00000021051	26932	47.6436	19.9515	27.3844	21.2313
Actr10	ENSMUSG00000021076	56444	43.1154	42.4942	28.2592	28.7458
Timm9	ENSMUSG00000021079	30056	88.9705	68.0944	44.9317	38.5957
Ppm1a	ENSMUSG00000021096	19042	161.607	124.682	62.064	47.8906
Glrx5	ENSMUSG00000021102	73046	32.0599	61.8518	39.1919	131.274
Mnat1	ENSMUSG00000021103	17420	21.6433	23.9517	28.4889	36.6139
Papola	ENSMUSG00000021111	18789	284.834	132.753	158.218	136.42
Atp6v1d	ENSMUSG00000021114	73834	80.5484	55.4868	115.547	44.516
Vrk1	ENSMUSG00000021115	22367	32.7283	29.7904	32.3984	31.9138
Eif2s1	ENSMUSG00000021116	13665	210.364	135.164	191.328	154.28
Vti1b	ENSMUSG00000021124	53612	34.3516	46.5672	23.0156	29.7684
Erh	ENSMUSG00000021131	13877	99.6913	52.2762	77.5843	99.0817
Srsf5	ENSMUSG00000021134	20384	62.6962	45.2057	64.5003	53.753
Gtpbp4	ENSMUSG00000021149	69237	123.908	60.1442	65.5114	84.8911
Psmc1	ENSMUSG00000021178	19179	265.315	298.577	247.859	176.833
Gdi2	ENSMUSG00000021218	14569	142.292	144.484	239.743	168.88
Coq6	ENSMUSG00000021235	217707	29.9676	38.7705	33.4248	24.03
Isca2	ENSMUSG00000021241	74316	50.9722	50.6603	28.4442	39.047
Npc2	ENSMUSG00000021242	67963	347.68	176.561	87.1814	45.8313
Fcf1	ENSMUSG00000021243	73736	157.951	44.686	159.447	80.9919
Tmed10	ENSMUSG00000021248	68581	49.145	68.9211	58.6002	34.6547
0610007P14Rik	ENSMUSG00000021252	58520	18.1128	73.7052	32.2823	28.221
Ccnk	ENSMUSG00000021258	12454	27.7706	21.3138	22.2611	22.72
Wars	ENSMUSG00000021266	22375	48.1757	92.798	56.942	71.3618
Hsp90aa1	ENSMUSG00000021270	15519	746.554	809.218	712.402	669.59
Fdft1	ENSMUSG00000021273	14137	100.986	46.4351	27.441	43.1137
Cinp	ENSMUSG00000021276	67236	36.4648	29.9929	23.3698	22.6945
Zfyve21	ENSMUSG00000021286	68520	27.2827	59.2312	14.0735	33.1885
2010107E04Rik	ENSMUSG00000021290	70257	304.688	236.857	147.225	161.908
Trim27	ENSMUSG00000021326	19720	49.4594	72.8489	73.8583	145.18
Tmem14c	ENSMUSG00000021361	66154	104.902	181.151	318.643	126.195
Nup153	ENSMUSG00000021374	218210	56.2974	16.6947	65.6059	72.2048
Cenpp	ENSMUSG00000021391	66336	19.1095	21.9826	30.2694	34.4152
Nol8	ENSMUSG00000021392	70930	35.1357	12.1295	22.3581	29.637
Spin1	ENSMUSG00000021395	20729	38.152	33.2076	70.4621	64.7661
Eci2	ENSMUSG00000021417	23986	22.6355	42.0177	23.2751	17.3086
Rpp40	ENSMUSG00000021418	208366	28.5446	22.0445	16.6845	23.6299
Ssr1	ENSMUSG00000021427	107513	43.1512	58.1495	53.481	43.5367
Gadd45g	ENSMUSG00000021453	23882	25.3672	85.7764	13.0126	46.7871
Lman2	ENSMUSG00000021484	66890	135.627	187.715	82.5773	81.9047
Prelid1	ENSMUSG00000021486	66494	443.758	698.834	436.171	838.566
Nsd1	ENSMUSG00000021488	18193	66.5379	57.2546	56.4293	72.8159
Pdlim7	ENSMUSG00000021493	67399	13.585	20.4039	13.6118	15.7371
Ddx41	ENSMUSG00000021494	72935	55.5558	62.7019	42.0519	64.2143
Txndc15	ENSMUSG00000021497	69672	43.813	19.1225	18.1186	18.306
Ddx46	ENSMUSG00000021500	212880	37.0687	34.1614	47.2718	64.9854
Caml	ENSMUSG00000021501	12328	46.4025	39.0208	26.5472	15.4656
Ptdss1	ENSMUSG00000021518	19210	104.591	107.146	43.8682	12.3676
Uqcrb	ENSMUSG00000021520	67530	163.46	110.705	220.554	104.77
Fastkd3	ENSMUSG00000021532	69577	16.6032	17.1926	19.4389	21.882
Cetn3	ENSMUSG00000021537	12626	51.7882	99.3033	124.463	97.2922
Hnrnpk	ENSMUSG00000021546	15387	164.076	155.403	287.975	309.972
Ccnh	ENSMUSG00000021548	66671	16.7737	18.3891	21.291	27.932
2210016F16Rik	ENSMUSG00000021550	70153	27.4121	28.4766	13.5918	12.5396
Naa35	ENSMUSG00000021555	78689	88.6274	32.1219	37.5584	32.97
Trip13	ENSMUSG00000021569	69716	121.801	62.6609	46.7812	42.8449
Pdcd6	ENSMUSG00000021576	18570	240.196	103.021	111.859	89.4475
Sdha	ENSMUSG00000021577	66945	53.2992	58.74	108.042	71.0584
Ccdc127	ENSMUSG00000021578	67433	19.1867	14.6181	19.9351	25.0315
Nsun2	ENSMUSG00000021595	28114	219.737	142.279	257.046	226.62
Ndufs6	ENSMUSG00000021606	407785	195.859	262.691	325.877	212.95
Mrpl36	ENSMUSG00000021607	94066	216.317	319.334	165.861	119.42
Clptm1l	ENSMUSG00000021610	218335	102.671	58.0648	54.2761	26.9879
Slc30a5	ENSMUSG00000021629	69048	21.4921	23.2554	18.7957	25.2641
Rad17	ENSMUSG00000021635	19356	30.9018	10.3442	23.9753	15.3478
Gtf2h2	ENSMUSG00000021639	23894	47.8052	28.5231	21.5835	25.0446
Smn1	ENSMUSG00000021645	20595	50.9757	40.0358	45.2928	46.191
Ptcd2	ENSMUSG00000021650	68927	45.0401	72.2054	34.8422	36.6266
Btf3	ENSMUSG00000021660	218490	276.947	438.24	310.34	400.05
Gfm2	ENSMUSG00000021666	320806	11.5764	17.3441	11.1749	13.6985
Aggf1	ENSMUSG00000021681	66549	51.5817	27.6619	70.3222	33.383
Ap3b1	ENSMUSG00000021686	11774	19.8186	40.6988	18.9089	12.5476
Dimt1	ENSMUSG00000021692	66254	42.7988	11.9195	16.9489	16.9338
Kif2a	ENSMUSG00000021693	16563	15.9912	16.8326	14.9622	29.3197
Dhfr	ENSMUSG00000021707	13361	23.9488	25.6192	51.3299	81.2768
Nln	ENSMUSG00000021710	75805	17.8544	29.7445	21.0427	13.4319
2410002O22Rik	ENSMUSG00000021711	66975	31.7594	25.0832	68.3025	47.4218
Mrps30	ENSMUSG00000021731	59054	104.885	99.3839	52.4518	62.6613
Psmd6	ENSMUSG00000021737	66413	83.9353	118.241	97.6429	99.7974
Pdhb	ENSMUSG00000021748	68263	263.548	171.025	99.2665	100.396
Vdac2	ENSMUSG00000021771	22334	59.9941	151.244	158.377	205.448
Glud1	ENSMUSG00000021794	14661	93.8104	221.135	214.608	162.054
Bmpr1a	ENSMUSG00000021796	12166	33.1207	22.3554	25.7938	30.6689
2700060E02Rik	ENSMUSG00000021807	68045	124.925	126.651	269.879	332.642
Ecd	ENSMUSG00000021810	70601	34.6249	41.3183	34.8197	53.8157
Dnajc9	ENSMUSG00000021811	108671	22.6114	18.7256	14.5284	38.3494
Ap3m1	ENSMUSG00000021824	55946	29.5616	17.4593	24.5494	19.6195
Psmc6	ENSMUSG00000021832	67089	256.35	307.328	185.823	229.044
Mapk1ip1l	ENSMUSG00000021840	218975	23.7734	50.7133	30.3421	46.5081
Ktn1	ENSMUSG00000021843	16709	16.8777	22.8068	23.4055	28.4913
Ppif	ENSMUSG00000021868	105675	10.4267	32.679	23.5043	49.1404
Slmap	ENSMUSG00000021870	83997	62.2013	19.5158	21.5083	18.8872
Arf4	ENSMUSG00000021877	11843	70.786	46.5748	83.8171	77.9872
Eaf1	ENSMUSG00000021890	74427	33.2169	13.2395	15.5856	27.153
Mettl6	ENSMUSG00000021891	67011	11.383	14.861	11.3189	16.033
Bap1	ENSMUSG00000021901	104416	43.5797	38.6719	50.8619	63.7388
Dph3	ENSMUSG00000021905	105638	96.7865	54.1548	42.5657	30.9434
Nisch	ENSMUSG00000021910	64652	11.0062	29.0326	98.145	274.483
Parg	ENSMUSG00000021911	26430	46.425	15.6642	15.1408	14.697
Spcs1	ENSMUSG00000021917	69019	89.0269	103.086	48.0811	43.1556
Ebpl	ENSMUSG00000021928	68177	11.2668	16.9997	26.3492	17.1574
Kpna3	ENSMUSG00000021929	16648	15.9236	23.4264	62.9755	55.6336
Rnaseh2b	ENSMUSG00000021932	67153	38.0887	35.7769	26.4761	36.2829
Pspc1	ENSMUSG00000021938	66645	14.0555	10.5451	19.9807	20.947
Ctsb	ENSMUSG00000021939	13030	105.012	74.4621	45.3938	20.8283
Zmym2	ENSMUSG00000021945	76007	11.8271	13.3068	11.0525	27.5632
N6amt2	ENSMUSG00000021951	68043	247.913	88.0363	126.427	160.867
Tkt	ENSMUSG00000021957	21881	15.1645	32.8016	32.5324	79.5029
Pinx1	ENSMUSG00000021958	72400	50.6392	24.1369	47.2952	52.414
Mrp63	ENSMUSG00000021967	67840	157.81	142.211	49.6912	44.6024
Ints9	ENSMUSG00000021975	210925	15.4105	26.6969	17.8567	22.4404
Esd	ENSMUSG00000021996	13885	12.4894	26.9633	51.7212	50.2486
1200011I18Rik	ENSMUSG00000022008	67467	27.1404	20.716	12.8028	10.2378
Nufip1	ENSMUSG00000022009	27275	79.8407	21.9786	43.3302	44.0276
Tsc22d1	ENSMUSG00000022010	21807	14.8808	27.0697	53.6066	17.5125
Dnajc15	ENSMUSG00000022013	66148	581.016	163.749	127.118	73.7877
Wbp4	ENSMUSG00000022023	22380	12.4758	18.293	27.0897	15.4866
Elp3	ENSMUSG00000022031	74195	51.9415	58.4187	43.0636	81.4722
Pbk	ENSMUSG00000022033	52033	46.3415	43.5474	61.0201	29.499
Esco2	ENSMUSG00000022034	71988	71.6117	20.5988	25.1563	30.6392
Ccdc25	ENSMUSG00000022035	67179	42.6942	29.0976	22.3667	25.1964
Ppp2r2a	ENSMUSG00000022052	71978	73.4945	34.0972	64.6387	61.7779
Xpo7	ENSMUSG00000022100	65246	25.9653	11.7955	25.7234	47.9769
Med4	ENSMUSG00000022109	67381	128.218	77.6713	43.2418	60.0601
Sucla2	ENSMUSG00000022110	20916	92.3554	146.264	39.6017	33.9205
Uchl3	ENSMUSG00000022111	50933	115.57	71.1191	118.416	213.984
Spry2	ENSMUSG00000022114	24064	45.4304	25.0813	49.1115	25.5608
Rbm26	ENSMUSG00000022119	74213	11.9574	15.4249	26.3067	32.5805
Nup155	ENSMUSG00000022142	170762	29.0241	22.0756	13.2767	40.8099
Dad1	ENSMUSG00000022174	13135	91.5779	71.6706	128.275	65.963
Haus4	ENSMUSG00000022177	219072	83.7445	63.4206	54.5118	37.6969
Acin1	ENSMUSG00000022185	56215	30.4739	41.8575	40.2152	83.2247
Drosha	ENSMUSG00000022191	14000	22.4271	33.8855	52.3415	62.8762
Psmb5	ENSMUSG00000022193	19173	439.147	522.832	486.783	347.708
Pabpn1	ENSMUSG00000022194	54196	21.2989	31.7428	19.9811	30.2352
Golph3	ENSMUSG00000022200	66629	21.5325	17.9594	36.6909	33.0794
Zfr	ENSMUSG00000022201	22763	20.7296	24.6833	31.2791	28.6051
Ngdn	ENSMUSG00000022204	68966	209.297	245.167	175.917	81.4191
Sub1	ENSMUSG00000022205	20024	44.6404	67.0413	138.516	157.513
Dcaf11	ENSMUSG00000022214	28199	17.22	25.8537	24.6584	19.7273
Psme1	ENSMUSG00000022216	19186	19.0648	17.8003	37.3683	84.9518
Sdr39u1	ENSMUSG00000022223	654795	26.2495	29.6389	65.9058	11.8958
Cct5	ENSMUSG00000022234	12465	367.856	708.711	468.946	457.878
Tars	ENSMUSG00000022241	110960	36.615	95.6167	58.0825	91.3592
Brix1	ENSMUSG00000022247	67832	135.697	72.6149	62.1032	88.0605
Rad1	ENSMUSG00000022248	19355	19.0265	11.3726	23.7469	16.3985
Mtdh	ENSMUSG00000022255	67154	24.9743	31.8959	56.0715	42.0069
Laptm4b	ENSMUSG00000022257	114128	53.1266	67.4409	54.9683	51.3288
Pabpc1	ENSMUSG00000022283	18458	807.933	535.486	957.719	1504.94
Grhl2	ENSMUSG00000022286	252973	28.138	11.9079	21.2967	14.8514
Atp6v1c1	ENSMUSG00000022295	66335	140.226	92.575	60.7815	34.6111
Dcaf13	ENSMUSG00000022300	223499	81.3809	52.2917	67.0724	69.6463
Eif3h	ENSMUSG00000022312	68135	537.821	427.612	539.33	429.321
Rad21	ENSMUSG00000022314	19357	229.27	105.266	107.636	83.4921
Shcbp1	ENSMUSG00000022322	20419	11.4108	33.5813	38.7534	35.6775
Eif3e	ENSMUSG00000022336	16341	250.396	204.507	309.968	241.132
Emc2	ENSMUSG00000022337	66736	75.6079	90.5716	52.2662	21.7451
Eny2	ENSMUSG00000022338	223527	19.1526	18.9396	23.2254	29.0591
Myc	ENSMUSG00000022346	17869	43.0673	49.7726	40.5204	40.2574
E430025E21Rik	ENSMUSG00000022350	223593	33.0506	42.4038	45.4329	29.8386
Sqle	ENSMUSG00000022351	20775	21.9609	40.1722	75.0578	55.3286
Ndufb9	ENSMUSG00000022354	66218	410.184	855.326	831.246	418.909
Wdyhv1	ENSMUSG00000022359	76773	36.2771	22.2095	34.8599	52.2176
9130401M01Rik	ENSMUSG00000022362	75758	65.7658	74.6276	110.268	98.2329
Derl1	ENSMUSG00000022365	67819	37.6724	65.4125	33.6456	25.9715
Mrpl13	ENSMUSG00000022370	68537	46.5069	51.1547	85.0729	112.135
Gtse1	ENSMUSG00000022385	29870	23.982	40.9375	19.6514	36.1928
Brd1	ENSMUSG00000022387	223770	38.4121	15.1133	11.9837	11.7324
Rangap1	ENSMUSG00000022391	19387	159.547	224.198	121.408	91.6255
L3mbtl2	ENSMUSG00000022394	214669	44.6272	47.748	110.148	68.6192
Rbx1	ENSMUSG00000022400	56438	122.876	71.0001	102.164	92.8995
St13	ENSMUSG00000022403	70356	74.9494	116.067	163.093	152.482
Slc25a17	ENSMUSG00000022404	20524	35.4155	16.6741	22.3382	32.9661
Adsl	ENSMUSG00000022407	11564	69.0462	56.5372	95.5611	131.83
Smcr7l	ENSMUSG00000022412	239555	17.6551	16.8978	18.1959	23.3774
Deptor	ENSMUSG00000022419	97998	45.5464	22.9486	11.1523	21.503
Dnalc4	ENSMUSG00000022420	54152	18.1457	22.5705	11.7188	15.1673
Josd1	ENSMUSG00000022426	74158	12.2996	43.0469	29.1147	21.5571
Tomm22	ENSMUSG00000022427	223696	749.869	308.881	251.521	270.177
Ndufa6	ENSMUSG00000022450	67130	160.721	278.667	498.267	355.183
Twf1	ENSMUSG00000022451	19230	17.9286	47.1622	43.3209	20.091
1500032L24Rik	ENSMUSG00000022452	69029	198.373	233.971	174.14	104.849
Rpap3	ENSMUSG00000022466	71919	39.9038	29.9603	24.9521	28.278
Xrcc6	ENSMUSG00000022471	14375	16.5517	48.6473	53.1279	66.8065
Desi1	ENSMUSG00000022472	28075	28.9936	27.8227	27.0011	47.7395
Polr3h	ENSMUSG00000022476	78929	42.5061	39.0839	28.4894	42.3356
Aco2	ENSMUSG00000022477	11429	74.8149	90.9106	69.7905	74.5326
Litaf	ENSMUSG00000022500	56722	86.6913	41.6446	13.8511	19.5489
Nubp1	ENSMUSG00000022503	26425	52.0812	47.0307	33.3745	24.2979
1810013L24Rik	ENSMUSG00000022507	69053	61.6655	23.1542	22.4662	20.2289
Nudt16l1	ENSMUSG00000022516	66911	24.7411	77.2505	76.723	63.1335
Mgrn1	ENSMUSG00000022517	17237	39.3366	56.1889	41.5284	37.2611
Glyr1	ENSMUSG00000022536	74022	38.1453	53.7621	43.6594	57.2649
Lsg1	ENSMUSG00000022538	224092	49.2503	42.2163	42.7409	43.1507
Cyc1	ENSMUSG00000022551	66445	357.073	591.519	783.776	544.429
Maf1	ENSMUSG00000022553	68877	29.3068	69.0754	86.4902	83.4048
Fam203a	ENSMUSG00000022554	59053	22.7655	25.9506	15.4948	26.6217
Hsf1	ENSMUSG00000022556	15499	24.8085	61.2662	20.9306	30.9651
Bop1	ENSMUSG00000022557	12181	47.0561	46.0282	48.1896	62.3925
Fbxl6	ENSMUSG00000022559	30840	57.9109	88.8756	39.6073	64.206
Gpaa1	ENSMUSG00000022561	14731	16.3333	55.211	17.9882	36.0861
Scrib	ENSMUSG00000022568	105782	36.3011	71.7758	36.3141	56.1291
Tsta3	ENSMUSG00000022570	22122	31.762	68.0805	54.5777	82.5869
Pycrl	ENSMUSG00000022571	66194	34.7999	72.4145	52.9719	64.6465
Rpl24	ENSMUSG00000022601	68193	226.653	126.633	142.552	116.943
Lmf2	ENSMUSG00000022614	105847	18.5348	29.4473	23.9881	16.8908
Zcrb1	ENSMUSG00000022635	67197	42.4951	35.3367	11.2203	26.6112
Atg3	ENSMUSG00000022663	67841	53.822	19.4046	19.3293	10.3357
Mzt2	ENSMUSG00000022671	72083	52.4352	33.7571	47.6402	39.1815
Prkdc	ENSMUSG00000022672	19090	11.0674	12.1249	11.3109	19.6953
Mcm4	ENSMUSG00000022673	17217	41.4727	94.1321	156.536	147.056
Fopnl	ENSMUSG00000022677	66086	30.9097	35.2608	33.7233	33.1484
Ntan1	ENSMUSG00000022681	18203	12.4725	18.034	19.7689	31.4778
Rrn3	ENSMUSG00000022682	106298	61.0917	55.1104	67.3551	58.8119
Parn	ENSMUSG00000022685	74108	25.1074	33.3405	31.7281	21.437
Naa50	ENSMUSG00000022698	72117	117.138	98.2886	175.679	105.404
Hira	ENSMUSG00000022702	15260	22.3137	17.1057	16.2655	21.623
Mrpl40	ENSMUSG00000022706	18100	286.544	318.463	211.022	221.039
Usp7	ENSMUSG00000022710	252870	95.0075	133.943	110.128	130.997
Pmm2	ENSMUSG00000022711	54128	82.3028	52.3738	38.3597	15.7763
Trmt2a	ENSMUSG00000022721	15547	38.7754	39.6115	34.3076	43.1728
Cmss1	ENSMUSG00000022748	66497	58.2959	33.5967	28.153	28.0822
Nit2	ENSMUSG00000022751	52633	20.1177	62.474	65.2346	59.8357
Tomm70a	ENSMUSG00000022752	28185	165.087	97.2934	97.3889	121.583
Tfg	ENSMUSG00000022757	21787	66.5821	54.0617	66.1632	49.6617
Sdf2l1	ENSMUSG00000022769	64136	16.1482	25.9085	28.8323	13.9766
Ppil2	ENSMUSG00000022771	66053	36.6103	42.1404	29.9598	33.8493
Ncbp2	ENSMUSG00000022774	68092	137.619	48.6045	25.8096	58.1348
Top3b	ENSMUSG00000022779	21976	15.9835	24.9219	24.4994	28.4974
Pak2	ENSMUSG00000022781	224105	29.1101	18.9452	37.2411	51.0893
Wdr53	ENSMUSG00000022787	68980	26.7245	17.5746	13.7323	19.9164
Dnm1l	ENSMUSG00000022789	74006	16.0185	16.2767	25.3696	35.9003
Yars2	ENSMUSG00000022792	70120	23.2602	10.1259	25.643	32.5642
Fyttd1	ENSMUSG00000022800	69823	23.7992	12.8451	34.715	26.8592
Snx4	ENSMUSG00000022808	69150	47.1921	37.3267	27.1764	21.9865
Zfp148	ENSMUSG00000022811	22661	35.454	12.4295	11.7183	10.8721
Gsk3b	ENSMUSG00000022812	56637	48.0594	28.0258	14.925	16.0739
Umps	ENSMUSG00000022814	22247	36.8395	56.93	69.1673	61.5463
Itgb5	ENSMUSG00000022817	16419	182.997	61.3224	22.6686	27.1572
Abcc5	ENSMUSG00000022822	27416	24.4758	23.5082	46.2653	14.4527
Gtf2e1	ENSMUSG00000022828	74197	17.3011	18.7048	20.9196	21.2395
Ap2m1	ENSMUSG00000022841	11773	68.8133	50.42	32.5845	31.7898
Clcn2	ENSMUSG00000022843	12724	14.2463	23.3075	17.053	11.3548
Hspbap1	ENSMUSG00000022849	66667	30.8722	30.3125	33.1728	41.2452
Senp2	ENSMUSG00000022855	75826	35.2187	21.8377	38.2792	31.3927
Tmem41a	ENSMUSG00000022856	66664	19.1351	24.1142	23.9565	20.0544
Tra2b	ENSMUSG00000022858	20462	53.3029	51.8601	87.6338	106.051
Rfc4	ENSMUSG00000022881	106344	69.5609	37.2697	51.676	53.1493
Mrpl39	ENSMUSG00000022889	27393	45.8982	52.3798	46.7181	23.7666
Atp5j	ENSMUSG00000022890	11957	93.9723	91.2268	68.948	60.3107
Dyrk1a	ENSMUSG00000022897	13548	57.956	32.4248	31.5551	24.9064
Kpna1	ENSMUSG00000022905	16646	92.6001	40.8464	39.6999	22.7864
Psmg1	ENSMUSG00000022913	56088	69.3972	66.4831	181.223	166.181
Brwd1	ENSMUSG00000022914	93871	62.0545	30.7927	17.7059	17.3639
Chaf1b	ENSMUSG00000022945	110749	27.742	28.2717	50.3282	76.5506
Setd4	ENSMUSG00000022948	224440	11.0493	20.4898	10.2533	10.4257
Atp5o	ENSMUSG00000022956	28080	224.19	322.504	267.995	174.221
Itsn1	ENSMUSG00000022957	16443	25.558	16.7614	26.2695	19.9964
Son	ENSMUSG00000022961	20658	68.092	50.6453	83.3131	80.7011
Gart	ENSMUSG00000022962	14450	36.5007	36.6185	69.1136	81.5821
1110004E09Rik	ENSMUSG00000022972	68001	63.0007	51.9297	77.838	54.5269
Mis18a	ENSMUSG00000022978	66578	40.6009	11.9532	13.1529	16.7659
Kansl2	ENSMUSG00000022992	69612	27.1792	28.1121	19.9375	22.1023
Tmbim6	ENSMUSG00000023010	110213	34.8308	84.8825	72.266	96.0452
Racgap1	ENSMUSG00000023015	26934	107.227	49.0516	55.2076	48.3023
2310016M24Rik	ENSMUSG00000023020	66379	241.245	377.204	119.253	106.612
Lass5	ENSMUSG00000023021	71949	40.1264	24.6255	43.0236	36.8174
Atf1	ENSMUSG00000023027	11908	98.4475	35.6975	74.3095	45.1206
Tarbp2	ENSMUSG00000023051	21357	122.93	75.2101	60.9095	47.224
Nus1	ENSMUSG00000023068	52014	39.3341	38.2875	27.0218	34.1178
Ccrn4l	ENSMUSG00000023087	12457	32.8824	59.5894	34.7548	19.3686
Ndufa5	ENSMUSG00000023089	68202	36.0895	30.0542	61.1241	30.9983
Rfc2	ENSMUSG00000023104	19718	50.8783	117.695	131.543	133.603
Denr	ENSMUSG00000023106	68184	92.0773	71.3701	58.3159	79.3564
Prmt5	ENSMUSG00000023110	27374	82.263	156.67	85.07	77.8637
Wrb	ENSMUSG00000023147	71446	11.9113	13.0859	22.3216	44.0768
Rpp14	ENSMUSG00000023156	67053	43.5656	50.8819	32.0902	16.7363
Gps2	ENSMUSG00000023170	56310	76.206	32.1353	11.4355	24.8672
Bsg	ENSMUSG00000023175	12215	164.48	336.702	378.511	384.204
Creld2	ENSMUSG00000023272	76737	56.3238	70.3821	89.6933	41.7227
Ube2j2	ENSMUSG00000023286	140499	141.638	87.1871	59.3054	66.5709
2005-03-01	ENSMUSG00000023307	69104	62.8386	35.2471	43.8923	80.644
Poc1a	ENSMUSG00000023345	70235	15.8122	34.919	27.9939	19.4533
Agap3	ENSMUSG00000023353	213990	10.256	27.215	15.0812	26.2263
Pisd	ENSMUSG00000023452	320951	18.5982	28.5416	27.2679	35.1443
Cdca3	ENSMUSG00000023505	14793	124.107	124.238	106.573	124.984
Ccndbp1	ENSMUSG00000023572	17151	29.4059	14.9415	21.6889	14.6994
Mrps23	ENSMUSG00000023723	64656	74.7848	116.428	65.3204	78.0932
Rhebl1	ENSMUSG00000023755	69159	84.216	41.696	26.8259	68.8326
Pigx	ENSMUSG00000023791	72084	67.8896	23.975	20.3274	23.8978
Riok2	ENSMUSG00000023846	67045	64.3387	50.9228	45.5886	31.5983
Chd1	ENSMUSG00000023852	12648	40.4575	19.7646	33.5715	34.0594
Hcfc1r1	ENSMUSG00000023904	353502	58.763	72.8408	88.3515	72.2596
Pkmyt1	ENSMUSG00000023908	268930	10.1329	27.5371	17.8154	16.442
Cdc5l	ENSMUSG00000023932	71702	192.152	172.606	78.4785	35.0572
Mrpl14	ENSMUSG00000023939	68463	138.7	176.632	123.041	87.6486
Sgol1	ENSMUSG00000023940	72415	18.6598	16.5638	14.8319	19.8852
Hsp90ab1	ENSMUSG00000023944	15516	2770.49	2677.65	1587.95	1638.37
Mrps18a	ENSMUSG00000023967	68565	43.7641	47.9302	43.1554	36.6197
Rrp36	ENSMUSG00000023971	224823	71.6777	47.1695	67.7208	73.5492
Cnpy3	ENSMUSG00000023973	72029	26.0429	20.443	20.5653	20.7028
Bysl	ENSMUSG00000023988	53414	101.418	94.9911	97.2964	61.448
Brd4	ENSMUSG00000024002	57261	104.631	81.1873	72.7946	63.46
Stk38	ENSMUSG00000024006	106504	79.767	53.1915	45.5943	29.3036
Ppil1	ENSMUSG00000024007	68816	63.2533	142.779	61.3081	100.538
Wdr4	ENSMUSG00000024037	57773	124.574	54.9333	43.8471	57.0324
Ndufv3	ENSMUSG00000024038	78330	47.4643	43.2925	114.035	72.871
Akap8	ENSMUSG00000024045	56399	105.138	35.131	52.1086	50.9747
Myl12a	ENSMUSG00000024048	67268	86.194	120.262	161.73	146.113
Wiz	ENSMUSG00000024050	22404	16.4478	12.9773	10.3137	14.8145
Ndc80	ENSMUSG00000024056	67052	35.7526	59.8598	24.3725	16.8098
Dpy30	ENSMUSG00000024067	66310	202.449	257.667	469.421	288.77
Spast	ENSMUSG00000024068	50850	29.8766	32.0521	37.1492	27.2957
Birc6	ENSMUSG00000024073	12211	26.0811	17.9118	19.2301	14.3093
Ttc27	ENSMUSG00000024078	74196	33.88	13.533	16.1845	29.1657
Cebpz	ENSMUSG00000024081	12607	61.3113	32.3273	64.3036	70.2456
Vapa	ENSMUSG00000024091	30960	284.243	173.51	136.527	122.475
Hnrpll	ENSMUSG00000024095	72692	46.4472	19.4695	32.5906	61.847
Ralbp1	ENSMUSG00000024096	19765	18.6825	30.3925	34.1388	17.8189
Srsf7	ENSMUSG00000024097	225027	372.404	263.07	219.566	305.075
Ndufv2	ENSMUSG00000024099	72900	66.3216	106.682	137.56	99.8593
Wash	ENSMUSG00000024101	68767	15.2184	49.8248	11.2459	13.4785
D6Wsu116e	ENSMUSG00000024104	28006	70.61	45.7963	19.8758	28.7473
Lrpprc	ENSMUSG00000024120	72416	66.625	106.827	83.4642	91.4589
Atp6v0c	ENSMUSG00000024121	11984	18.9345	35.9683	23.7142	18.923
Pdpk1	ENSMUSG00000024122	18607	21.4274	17.1024	15.334	13.4258
Prepl	ENSMUSG00000024127	213760	22.6426	17.8805	16.7931	16.1484
Eci1	ENSMUSG00000024132	13177	83.265	37.5775	35.7492	95.0945
Pigf	ENSMUSG00000024145	18701	41.6198	27.9013	20.4411	34.3129
Cript	ENSMUSG00000024146	56724	60.7261	37.9587	36.2139	28.6102
Mcfd2	ENSMUSG00000024150	193813	18.179	16.9322	22.8711	13.8816
Telo2	ENSMUSG00000024170	71718	12.9355	23.6614	14.2471	27.059
Nme4	ENSMUSG00000024177	56520	72.2642	73.9856	71.6037	200.601
Tmem8	ENSMUSG00000024180	60455	45.8922	67.1975	66.7974	42.3765
Mrpl28	ENSMUSG00000024181	68611	283.901	322.237	286.787	315.088
Axin1	ENSMUSG00000024182	12005	55.7843	40.9268	47.7712	36.0669
Luc7l	ENSMUSG00000024188	66978	87.3954	54.1111	41.9171	79.0753
Bnip1	ENSMUSG00000024191	224630	17.8056	25.3726	29.364	28.1391
Cuta	ENSMUSG00000024194	67675	270.981	347.77	181.852	126.959
Rpl36-ps2	ENSMUSG00000024205	NA	227.675	249.071	709.528	310.412
2900010M23Rik	ENSMUSG00000024208	67267	38.9761	61.561	190.38	133.884
Nudt3	ENSMUSG00000024213	56409	97.3294	60.149	50.585	34.8673
Snrpc	ENSMUSG00000024217	20630	134.588	92.2506	51.3488	53.62
Taf11	ENSMUSG00000024218	68776	51.0404	58.3644	57.1452	29.7833
Cul2	ENSMUSG00000024231	71745	29.141	60.081	61.1698	37.2499
Mtpap	ENSMUSG00000024234	67440	16.9019	23.5038	26.5999	11.6202
Cox7a2l	ENSMUSG00000024248	20463	159.086	197.716	102.548	185.541
Polr2d	ENSMUSG00000024258	69241	151.305	63.1463	159.541	170.282
Elp2	ENSMUSG00000024271	58523	20.9371	32.2215	23.7924	42.9196
2700062C07Rik	ENSMUSG00000024273	68046	95.3938	29.1284	65.656	27.745
Wac	ENSMUSG00000024283	225131	87.3821	32.1691	11.7987	17.412
Thoc1	ENSMUSG00000024287	225160	71.8971	36.1273	33.3208	45.1862
Rock1	ENSMUSG00000024290	19877	21.6179	16.9148	22.1484	20.2044
H2-Ke2	ENSMUSG00000024309	14976	235.405	229.496	122.804	179.128
Wdr46	ENSMUSG00000024312	57315	82.3472	60.2384	85.4212	104.966
Rnf138	ENSMUSG00000024317	56515	20.215	23.2544	72.885	18.7125
Vps52	ENSMUSG00000024319	224705	37.3422	61.2958	22.3657	29.1452
Brd2	ENSMUSG00000024335	14312	175.949	71.0292	64.119	85.5353
Pfdn1	ENSMUSG00000024346	67199	116.087	137.582	273.348	137.93
Hspa9	ENSMUSG00000024359	15526	192.219	251.878	242.224	174.331
Etf1	ENSMUSG00000024360	225363	213.914	190.019	205.062	198.145
Rdbp	ENSMUSG00000024369	27632	131.81	88.7218	71.1547	78.9762
Cdc23	ENSMUSG00000024370	52563	26.0616	14.0043	21.142	22.7971
Ercc3	ENSMUSG00000024382	13872	38.597	42.9919	37.3452	33.2874
Iws1	ENSMUSG00000024384	73473	31.1636	16.7612	20.9595	19.3266
Csnk2b	ENSMUSG00000024387	13001	266.07	190.858	132.458	195.646
Bag6	ENSMUSG00000024392	224727	125.022	117.171	113.966	87.9217
Prrc2a	ENSMUSG00000024393	53761	126.358	140.693	67.9416	117.254
Wdr33	ENSMUSG00000024400	74320	31.4017	35.4136	21.6283	37.406
Riok3	ENSMUSG00000024404	66878	118.729	83.8865	40.1251	41.4888
Pou5f1	ENSMUSG00000024406	18999	71.1251	108.61	109.431	61.9051
3110002H16Rik	ENSMUSG00000024410	76482	86.9398	58.1754	51.3498	16.8424
Mrpl27	ENSMUSG00000024414	94064	81.3426	110.92	57.7082	49.6205
Dhx16	ENSMUSG00000024422	69192	75.5168	71.0266	94.3874	60.3952
Impact	ENSMUSG00000024423	16210	24.0954	17.2154	14.9071	11.6223
Ndfip1	ENSMUSG00000024425	65113	31.284	89.7498	29.7402	35.6321
Spry4	ENSMUSG00000024427	24066	22.0431	20.6195	39.2871	22.048
Gnl1	ENSMUSG00000024429	14670	34.6095	70.4892	65.4016	63.4362
Mrps18b	ENSMUSG00000024436	66973	48.6781	32.1579	32.2375	19.1789
Rpp21	ENSMUSG00000024446	67676	104.675	94.6817	94.6372	39.1924
Hdac3	ENSMUSG00000024454	15183	14.1552	42.1652	49.6286	59.0681
Dcp2	ENSMUSG00000024472	70640	11.4162	32.8174	33.8566	30.7794
Ik	ENSMUSG00000024474	24010	27.7528	33.5935	35.1757	34.8504
Yipf5	ENSMUSG00000024487	67180	30.9341	35.9331	33.3495	23.2844
Rbm27	ENSMUSG00000024491	225432	12.7644	17.2738	24.6825	20.6578
Lars	ENSMUSG00000024493	107045	40.4388	49.6001	71.3541	91.5435
Tcerg1	ENSMUSG00000024498	56070	27.8648	28.5175	68.3638	53.6251
Smad4	ENSMUSG00000024515	17128	21.5251	16.2809	21.286	29.0085
Impa2	ENSMUSG00000024525	114663	32.6333	51.4112	40.1677	36.9989
Afg3l2	ENSMUSG00000024527	69597	10.3222	30.0725	45.9067	36.1586
Srfbp1	ENSMUSG00000024528	67222	58.845	34.1556	32.7824	32.7194
Psmg2	ENSMUSG00000024537	107047	150.024	226.683	68.4738	156.295
Cep192	ENSMUSG00000024542	70799	18.6671	14.0786	26.8743	19.3889
Cxxc1	ENSMUSG00000024560	74322	38.4244	33.1709	47.0197	58.9134
Smad2	ENSMUSG00000024563	17126	11.2044	18.4719	17.1381	10.1119
Atp9b	ENSMUSG00000024566	50771	10.2049	27.4029	20.5112	15.2314
Rbfa	ENSMUSG00000024570	68731	103.081	147.799	170.92	46.2874
Gm16286	ENSMUSG00000024571	NA	103.544	129.445	88.0437	94.4065
Csnk1a1	ENSMUSG00000024576	93687	83.0233	95.475	87.478	154.012
Grpel2	ENSMUSG00000024580	17714	25.3014	20.1678	15.8665	27.4326
Txnl1	ENSMUSG00000024583	53382	74.5949	95.2888	94.8376	79.1748
Nars	ENSMUSG00000024587	70223	64.8761	116.103	73.0543	97.1768
Lmnb1	ENSMUSG00000024590	16906	10.9165	13.4227	23.5557	10.5515
Prrc1	ENSMUSG00000024594	73137	10.1797	27.3301	27.3915	11.0969
Rbm22	ENSMUSG00000024604	66810	32.0329	19.2703	11.7606	17.9681
Rps14	ENSMUSG00000024608	20044	1463.15	1179.47	2045.11	1862.8
Tcof1	ENSMUSG00000024613	21453	66.0962	69.6509	132.002	76.6302
Cndp2	ENSMUSG00000024644	66054	182.232	171.37	94.2057	44.9771
Cyb5	ENSMUSG00000024646	109672	20.7196	45.4119	47.8393	106.652
Incenp	ENSMUSG00000024660	16319	53.4106	58.4587	74.7087	66.4608
Sdhaf2	ENSMUSG00000024668	66072	27.9908	25.6732	21.8647	21.0085
Mrpl16	ENSMUSG00000024683	94063	56.9528	80.0408	135.821	96.6289
Rfk	ENSMUSG00000024712	54391	137.235	62.7773	17.0598	10.7729
Ccdc86	ENSMUSG00000024732	108673	71.4106	63.9724	60.8862	57.1433
Prpf19	ENSMUSG00000024735	28000	25.5791	33.0254	45.6649	40.6265
Ddb1	ENSMUSG00000024740	13194	248.544	197.257	193.621	262.809
Zfand5	ENSMUSG00000024750	22682	76.8878	21.9931	30.798	25.3483
Rtn3	ENSMUSG00000024758	20168	13.3696	25.4108	38.0978	61.6435
Naa40	ENSMUSG00000024764	70999	16.0147	24.795	17.3156	17.8015
Otub1	ENSMUSG00000024767	107260	37.8662	48.3452	28.2005	25.7307
Ehd1	ENSMUSG00000024772	13660	101.761	84.913	66.0497	44.4873
Rcl1	ENSMUSG00000024785	59028	83.6277	29.8513	52.5068	34.6483
Sac3d1	ENSMUSG00000024790	66406	58.7701	89.5407	21.9757	46.5306
Cdca5	ENSMUSG00000024791	67849	67.4387	66.3245	76.2484	89.5824
Zfpl1	ENSMUSG00000024792	81909	71.546	72.8949	72.0501	48.9422
Rpp30	ENSMUSG00000024800	54364	95.9983	90.8547	55.2044	38.897
Tnks2	ENSMUSG00000024811	74493	71.2556	27.0935	95.5604	95.4649
Tjp2	ENSMUSG00000024812	21873	11.9544	24.8756	27.1805	26.3337
Frmd8	ENSMUSG00000024816	67457	41.4864	38.1598	13.648	24.113
Rad9	ENSMUSG00000024824	19367	49.1258	62.3085	32.1297	62.9543
Dpf2	ENSMUSG00000024826	19708	217.58	94.1099	73.3493	102.582
Gldc	ENSMUSG00000024827	104174	324.161	168.825	94.1064	87.3304
Mrpl21	ENSMUSG00000024829	353242	40.8265	24.0002	16.0236	42.0036
Pola2	ENSMUSG00000024833	18969	34.3605	24.9161	29.308	56.5769
Coro1b	ENSMUSG00000024835	23789	30.0781	97.5371	60.4853	63.6423
Eif1ad	ENSMUSG00000024841	69860	120.946	101.06	91.6678	73.6885
Banf1	ENSMUSG00000024844	23825	657.8	420.289	868.221	898.775
Tmem134	ENSMUSG00000024845	NA	11.6532	37.5715	27.4282	28.1931
Aip	ENSMUSG00000024847	11632	51.3831	28.9503	50.7536	28.498
Sf3b2	ENSMUSG00000024853	319322	176.629	174.873	177.423	229.869
Cdk2ap2	ENSMUSG00000024856	52004	85.6626	77.5487	72.6163	36.3437
Adrbk1	ENSMUSG00000024858	110355	31.2029	69.6459	44.3121	62.165
Rab1b	ENSMUSG00000024870	76308	55.3357	138.094	64.7996	61.3847
Yif1a	ENSMUSG00000024875	68090	77.7751	135.332	97.8133	45.9102
Rce1	ENSMUSG00000024889	19671	48.4314	88.8966	47.2977	47.4397
Slc29a2	ENSMUSG00000024891	13340	13.3266	10.2652	18.4952	29.2654
Minpp1	ENSMUSG00000024896	17330	10.3168	19.2939	14.5218	42.2002
Mrpl11	ENSMUSG00000024902	66419	39.4919	59.8049	67.6042	61.292
Ppp6r3	ENSMUSG00000024908	52036	112.844	144.866	51.1852	54.2889
Fibp	ENSMUSG00000024911	58249	24.0853	65.8459	59.5518	45.2255
Drap1	ENSMUSG00000024914	66556	21.4567	35.838	20.24	28.6623
Rnaseh2c	ENSMUSG00000024925	68209	93.0396	77.6233	105.245	86.2686
Rela	ENSMUSG00000024927	19697	26.2891	45.3069	14.8221	18.4351
Scyl1	ENSMUSG00000024941	78891	36.5134	31.8651	17.1865	33.2458
Smc5	ENSMUSG00000024943	226026	34.3701	51.2839	28.2403	15.9333
Men1	ENSMUSG00000024947	17283	19.4868	38.7554	31.4688	48.3206
Sf1	ENSMUSG00000024949	22668	113.658	103.818	94.25	119.011
Stip1	ENSMUSG00000024966	20867	1018.32	502.092	342.882	246.505
Mark2	ENSMUSG00000024969	13728	47.5633	47.7962	36.6672	47.388
AI846148	ENSMUSG00000024970	68229	23.7356	22.8818	50.6561	31.9829
Smc3	ENSMUSG00000024974	13006	29.2581	29.8605	50.1313	41.4077
Zdhhc6	ENSMUSG00000024982	66980	20.8549	23.4388	30.9192	30.5326
Eif3a	ENSMUSG00000024991	13669	269.542	86.5653	140.758	132.115
Prdx3	ENSMUSG00000024997	11757	100.549	87.3087	39.8472	78.7601
Noc3l	ENSMUSG00000024999	57753	18.8544	19.5724	14.2977	17.0574
Tm9sf3	ENSMUSG00000025016	107358	19.0613	22.9503	29.5539	34.6348
Smndc1	ENSMUSG00000025024	76479	51.8695	26.63	52.1113	44.4056
Arl3	ENSMUSG00000025035	56350	21.739	10.8729	36.4787	25.2115
Nt5c2	ENSMUSG00000025041	76952	13.6683	14.3287	19.1444	22.656
Pdcd11	ENSMUSG00000025047	18572	38.495	61.6041	26.8613	56.5895
Pcgf6	ENSMUSG00000025050	71041	50.5897	21.8326	33.4103	36.577
Sfr1	ENSMUSG00000025066	67788	74.1443	94.282	104.209	134.111
Gsto1	ENSMUSG00000025068	14873	149.68	95.154	70.3528	25.9222
3110040N11Rik	ENSMUSG00000025102	67290	18.0333	35.8528	27.2224	23.4693
P4hb	ENSMUSG00000025130	18453	250.705	292.711	313.294	327.129
Arhgdia	ENSMUSG00000025132	192662	202.386	396.287	381.712	607.59
Ints4	ENSMUSG00000025133	101861	73.0274	33.7453	35.9604	37.9392
Alyref	ENSMUSG00000025134	21681	38.887	35.5536	61.8342	46.9958
Anapc11	ENSMUSG00000025135	66156	38.4807	44.1087	28.8166	53.8057
Tollip	ENSMUSG00000025139	54473	59.282	72.0392	20.2511	13.1238
Aspscr1	ENSMUSG00000025142	68938	68.7274	67.933	100.415	40.3568
Stra13	ENSMUSG00000025144	20892	75.3197	75.135	110.4	22.9607
Mob2	ENSMUSG00000025147	101513	110.33	55.9324	47.486	61.5094
Arhgap19	ENSMUSG00000025154	71085	19.4785	36.7704	22.2922	30.4813
Dus1l	ENSMUSG00000025155	68730	79.0987	73.215	43.5694	67.2327
Gps1	ENSMUSG00000025156	209318	69.4619	60.9728	108.518	59.7955
Mms19	ENSMUSG00000025159	72199	33.5536	42.815	50.2693	42.411
Csnk1d	ENSMUSG00000025162	104318	30.2783	49.3375	33.0793	62.1414
Pi4k2a	ENSMUSG00000025178	84095	27.9264	24.3063	13.6814	19.9364
Got1	ENSMUSG00000025190	14718	26.0731	91.3141	46.0877	45.9472
Ndufb8	ENSMUSG00000025204	67264	64.1417	173.421	128.558	145.776
Mrpl43	ENSMUSG00000025208	94067	181.356	282.291	147.109	122.575
Peo1	ENSMUSG00000025209	226153	15.1949	28.6487	23.2898	46.2057
Mgea5	ENSMUSG00000025220	76055	42.9914	34.7028	35.6444	46.1335
Gbf1	ENSMUSG00000025224	107338	10.7624	23.1502	13.3265	18.5493
Actr1a	ENSMUSG00000025228	54130	25.6235	65.0083	33.7223	48.7164
Arih1	ENSMUSG00000025234	23806	34.4175	44.1395	17.5	24.7219
Hsd17b10	ENSMUSG00000025260	15108	33.9463	32.4196	106.544	54.9813
Huwe1	ENSMUSG00000025261	59026	160.473	189.002	129.058	123.331
Tsr2	ENSMUSG00000025264	69499	117.369	50.6628	43.9429	24.8147
Gnl3l	ENSMUSG00000025266	237107	21.8117	21.3233	28.0117	31.7106
Polr3a	ENSMUSG00000025280	218832	47.8175	14.6192	27.1993	38.7514
Prdx4	ENSMUSG00000025289	53381	65.1646	77.1235	75.701	116.541
Rps24	ENSMUSG00000025290	20088	2706.54	1224.36	2013.13	1747.74
Banp	ENSMUSG00000025316	53325	14.4193	19.6363	13.8837	28.287
Ube3a	ENSMUSG00000025326	22215	19.7694	21.4753	22.2364	19.7426
Kdm5c	ENSMUSG00000025332	20591	18.0407	27.764	25.582	50.566
Sbds	ENSMUSG00000025337	66711	79.5974	33.3594	30.7181	41.2257
Ormdl2	ENSMUSG00000025353	66844	18.8687	16.9602	15.4288	11.2795
Cdk2	ENSMUSG00000025358	12566	53.4864	101.564	51.2416	38.9582
Rps26	ENSMUSG00000025362	27370	3721.47	2102.57	2986.47	2635.9
Pa2g4	ENSMUSG00000025364	18813	651.54	334.853	271.291	289.463
Chmp6	ENSMUSG00000025371	208092	15.1177	41.8662	26.3719	33.3766
Atp5b	ENSMUSG00000025393	11947	622.239	873.457	968.665	686.827
Prim1	ENSMUSG00000025395	19075	26.5299	47.961	55.9675	55.1974
Dctn2	ENSMUSG00000025410	69654	71.9288	126.46	87.1691	74.6775
Ttc4	ENSMUSG00000025413	72354	67.642	37.7924	17.2226	28.4365
Pip4k2c	ENSMUSG00000025417	117150	84.5379	34.2526	24.5481	12.2369
Pias2	ENSMUSG00000025423	17344	39.3459	43.5286	91.0225	38.0853
Atp5a1	ENSMUSG00000025428	11946	325.926	512.211	415.815	387.717
Usp33	ENSMUSG00000025437	170822	72.7003	20.1181	19.1414	13.1224
Clns1a	ENSMUSG00000025439	12729	372.831	145.335	185.64	186.536
Zfp511	ENSMUSG00000025470	69752	68.0317	86.057	40.4388	52.0375
Bet1l	ENSMUSG00000025484	54399	54.7404	38.9974	14.9208	16.5723
Ric8	ENSMUSG00000025485	101489	15.0151	36.0907	29.563	14.2411
Psmd13	ENSMUSG00000025487	23997	133.181	179.972	165.703	161.908
Ptdss2	ENSMUSG00000025495	27388	272.307	104.294	27.3313	30.1354
Hras1	ENSMUSG00000025499	15461	60.4838	43.8118	83.2808	65.0272
Taldo1	ENSMUSG00000025503	21351	187.698	238.298	128.32	186.345
Rplp2	ENSMUSG00000025508	67186	1389.45	1372.76	1113.91	1277.46
Cd151	ENSMUSG00000025510	12476	33.2171	45.3659	21.2697	18.8808
Tmem192	ENSMUSG00000025521	73067	131.306	108.433	69.3968	15.2997
Crcp	ENSMUSG00000025532	12909	114.816	56.517	57.2468	41.7942
Tm9sf2	ENSMUSG00000025544	68059	41.2947	35.2496	46.6929	31.7393
Tk1	ENSMUSG00000025574	21877	198.377	99.7004	67.9694	58.801
Cant1	ENSMUSG00000025575	76025	12.4748	18.7926	12.2421	17.2945
Eif4a3	ENSMUSG00000025580	192170	360.14	172.934	226.504	207.972
Rptor	ENSMUSG00000025583	74370	11.4276	40.5769	25.191	19.7316
Tma16	ENSMUSG00000025591	66282	76.9191	28.8376	17.8767	21.8436
Cct8	ENSMUSG00000025613	12469	202.52	326.79	430.651	360.525
Usp16	ENSMUSG00000025616	74112	89.234	35.9746	23.9241	17.9604
Uqcrc1	ENSMUSG00000025651	22273	248.721	496.206	399.79	233.313
Wdr73	ENSMUSG00000025722	71968	77.2627	54.4177	31.2377	39.0662
Sec11a	ENSMUSG00000025724	56529	90.4133	38.5836	25.6194	39.5008
Pigq	ENSMUSG00000025728	14755	24.7698	36.4789	30.2848	39.9359
Rab40c	ENSMUSG00000025730	224624	34.9362	24.3162	16.6052	15.8615
0610011F06Rik	ENSMUSG00000025731	68347	37.5094	78.4824	45.3816	57.4656
Rhot2	ENSMUSG00000025733	214952	16.5363	22.5043	15.5877	35.4672
Wdr24	ENSMUSG00000025737	268933	21.0233	27.545	14.109	32.2141
Hadha	ENSMUSG00000025745	97212	16.8091	54.3645	23.1329	20.6939
Tyms	ENSMUSG00000025747	22171	155.351	136.108	76.2858	86.5898
Atp5c1	ENSMUSG00000025781	11949	271.178	249.732	364.324	330.175
Exosc7	ENSMUSG00000025785	66446	182.371	100.152	70.0439	96.7092
Zdhhc3	ENSMUSG00000025786	69035	44.8012	40.3763	22.0969	29.1428
Slc25a10	ENSMUSG00000025792	27376	23.1435	42.8478	14.4006	21.7555
Rpl14	ENSMUSG00000025794	67115	1569.89	2300.38	1888.09	1800.04
Itgb1	ENSMUSG00000025809	16412	28.3944	33.146	30.4204	22.0516
Iscu	ENSMUSG00000025825	66383	36.3772	32.2108	20.0865	30.217
Heatr2	ENSMUSG00000025857	433956	26.2945	27.1351	21.0746	20.6377
Get4	ENSMUSG00000025858	67604	76.8434	88.3807	58.8551	38.4309
Higd2a	ENSMUSG00000025868	67044	151.667	166.064	141.668	128.495
Nop16	ENSMUSG00000025869	28126	42.6405	56.0707	80.1197	57.0483
4833439L19Rik	ENSMUSG00000025871	97820	38.7163	35.3554	64.917	89.5293
Thoc3	ENSMUSG00000025872	73666	106.622	61.4732	57.0252	61.8602
Faf2	ENSMUSG00000025873	76577	20.0076	28.8716	10.2434	16.7132
Aasdhppt	ENSMUSG00000025894	67618	17.7849	29.979	22.9491	45.9999
Lypla1	ENSMUSG00000025903	18777	62.7176	23.8694	63.4769	27.6535
Cops5	ENSMUSG00000025917	26754	81.5059	87.4778	75.1076	90.2636
Gm5045	ENSMUSG00000025922	NA	56.0729	41.1026	54.3035	43.4394
Terf1	ENSMUSG00000025925	21749	78.5276	45.8169	97.347	41.5816
Tram1	ENSMUSG00000025935	72265	29.1478	35.5857	33.1572	32.5247
Idh1	ENSMUSG00000025950	15926	17.4314	77.6342	43.7035	14.4845
Fastkd2	ENSMUSG00000025962	75619	22.6421	14.2281	23.8796	29.3934
Eef1b2	ENSMUSG00000025967	55949	744.656	1015.82	988.107	1381.6
Ndufs1	ENSMUSG00000025968	227197	55.6686	40.3302	56.8733	52.5819
9430016H08Rik	ENSMUSG00000025971	68115	34.0682	34.0258	18.2656	15.1254
Mob4	ENSMUSG00000025979	19070	40.0251	16.9657	33.784	25.4393
Hspd1	ENSMUSG00000025980	15510	74.1795	137.364	326.284	253.837
Coq10b	ENSMUSG00000025981	67876	25.3563	15.5478	12.9249	13.6692
Sf3b1	ENSMUSG00000025982	81898	180.04	91.2301	89.1408	142.498
Wdr75	ENSMUSG00000025995	73674	135.012	57.2868	64.5207	83.2565
Wdr12	ENSMUSG00000026019	57750	81.8823	47.5289	123.145	92.4333
Nop58	ENSMUSG00000026020	55989	131.867	74.4776	152.628	108.275
Sumo1	ENSMUSG00000026021	22218	308.11	146.819	211.098	164.423
Ndufb3	ENSMUSG00000026032	66495	80.4672	37.4477	189.215	88.1813
Clk1	ENSMUSG00000026034	12747	38.9394	22.1322	44.5131	48.1076
Ppil3	ENSMUSG00000026035	70225	18.9971	21.9287	13.8224	27.4352
Nif3l1	ENSMUSG00000026036	65102	52.5244	38.5805	33.6141	54.4425
Orc2	ENSMUSG00000026037	18393	50.3041	44.0196	37.1659	50.7619
Tex30	ENSMUSG00000026049	75623	18.1459	16.59	23.2604	25.2168
Pdcl3	ENSMUSG00000026078	68833	45.3034	45.1217	30.2483	30.7227
Eif5b	ENSMUSG00000026083	226982	57.2997	54.3952	44.4099	44.6421
Mrpl30	ENSMUSG00000026087	107734	149.12	82.0349	85.002	82.7632
Asnsd1	ENSMUSG00000026095	70396	60.95	70.063	68.9128	50.1184
Unc50	ENSMUSG00000026111	67387	85.0378	38.2025	26.8153	30.6815
Coa5	ENSMUSG00000026112	76178	48.2958	62.6136	21.3809	37.6605
Tmem131	ENSMUSG00000026116	56030	13.7081	40.5737	37.3656	41.2052
Imp4	ENSMUSG00000026127	27993	100.106	89.1921	132.221	72.782
Prim2	ENSMUSG00000026134	19076	37.002	31.6826	49.2014	37.849
Mff	ENSMUSG00000026150	75734	19.7928	37.7497	36.5046	55.0227
1110058L19Rik	ENSMUSG00000026154	68002	29.1419	26.619	23.5539	19.7804
Agfg1	ENSMUSG00000026159	15463	21.2261	28.1188	48.7837	23.0172
Rqcd1	ENSMUSG00000026174	58184	25.035	36.7623	10.0388	35.8425
Pnkd	ENSMUSG00000026179	56695	27.4905	52.0349	40.4446	17.6544
Zfand2b	ENSMUSG00000026197	68818	125.933	55.7876	46.9633	15.8508
Stk16	ENSMUSG00000026201	20872	81.3067	68.0534	33.2566	35.4325
Trip12	ENSMUSG00000026219	14897	135.183	161.187	127.718	64.0753
Psmd1	ENSMUSG00000026229	70247	66.9351	111.504	77.5989	89.7002
Ncl	ENSMUSG00000026234	17975	285.721	257.576	404.312	383.155
Ptma	ENSMUSG00000026238	19231	981.95	907.692	800.957	789.821
Cops7b	ENSMUSG00000026240	26895	30.7131	26.0488	20.7357	37.0875
Farsb	ENSMUSG00000026245	23874	39.576	81.6933	100.103	61.7753
Mrpl44	ENSMUSG00000026248	69163	103.818	77.3239	31.1797	57.744
Eif4e2	ENSMUSG00000026254	26987	127.804	102.023	174.068	68.9118
Ndufa10	ENSMUSG00000026260	67273	42.8964	110.857	110.477	81.1998
Capn10	ENSMUSG00000026270	23830	13.4062	36.8787	13.5362	13.1396
Ppp1r7	ENSMUSG00000026275	66385	23.1201	34.3272	16.4067	28.3834
2002-09-01	ENSMUSG00000026276	18000	65.5717	31.3906	107.749	58.9949
Bok	ENSMUSG00000026278	51800	205.139	79.0778	33.117	39.0926
Thap4	ENSMUSG00000026279	67026	65.592	39.4099	10.8283	24.9983
Dtymk	ENSMUSG00000026281	21915	161.251	138.497	169.861	143.615
Ing5	ENSMUSG00000026283	66262	19.517	29.3597	23.1414	21.2099
Atg16l1	ENSMUSG00000026289	77040	51.309	26.2371	39.6993	37.9001
Ilkap	ENSMUSG00000026309	67444	26.166	50.5099	70.6932	123.924
Actr3	ENSMUSG00000026341	74117	70.645	82.2986	85.159	71.1343
Ccnt2	ENSMUSG00000026349	72949	18.1108	10.3316	26.6214	29.9454
Ubxn4	ENSMUSG00000026353	67812	61.1089	31.2012	28.4648	28.8387
Mcm6	ENSMUSG00000026355	17219	96.0956	85.2992	239.127	182.841
Dars	ENSMUSG00000026356	226414	40.8757	46.9788	73.4008	43.6747
Cdc73	ENSMUSG00000026361	214498	29.3597	22.2692	45.7443	27.7451
Tsn	ENSMUSG00000026374	22099	86.9067	97.4153	115.997	116.551
Mki67ip	ENSMUSG00000026377	67949	121.212	86.2122	124.072	100.568
Dbi	ENSMUSG00000026385	13167	14.5781	52.9501	76.3553	80.9235
Eif2d	ENSMUSG00000026427	16865	58.3887	179.364	113.947	80.4213
Ube2t	ENSMUSG00000026429	67196	37.0383	15.9378	17.9622	34.92
Nucks1	ENSMUSG00000026434	98415	97.6759	158.022	183.515	145.137
Rbbp5	ENSMUSG00000026439	213464	27.0927	16.2552	22.8405	24.6184
Cyb5r1	ENSMUSG00000026456	72017	14.8879	66.349	41.9854	85.4595
Adipor1	ENSMUSG00000026457	72674	67.6727	76.8042	54.3616	50.9854
Glul	ENSMUSG00000026473	14645	165.747	99.6472	100.348	28.1625
Rnf2	ENSMUSG00000026484	19821	41.7095	20.5516	79.8583	44.9365
Ahctf1	ENSMUSG00000026491	226747	47.4014	38.0264	35.2462	47.028
Parp1	ENSMUSG00000026496	11545	167.539	212.289	307.607	174.647
Srp9	ENSMUSG00000026511	27058	381.43	201.17	83.4936	44.6484
Nvl	ENSMUSG00000026516	67459	38.7237	12.8164	14.6133	26.3447
Tagln2	ENSMUSG00000026547	21346	78.3257	161.251	81.7567	43.6001
Copa	ENSMUSG00000026553	12847	23.7989	38.9377	24.7685	41.4925
Uck2	ENSMUSG00000026558	80914	291.94	260.182	105.263	96.1588
Ralgps2	ENSMUSG00000026594	78255	27.7795	44.6371	21.4543	23.0259
Cenpf	ENSMUSG00000026605	108000	11.5677	13.5792	41.6094	30.4907
Kctd3	ENSMUSG00000026608	226823	23.3865	29.7214	42.2852	70.1998
Eprs	ENSMUSG00000026615	107508	85.1495	94.6466	156.329	120.235
Nek2	ENSMUSG00000026622	18005	87.2839	47.0597	27.3995	25.1471
Nmt2	ENSMUSG00000026643	18108	12.1135	12.4113	26.6119	36.4415
Dusp12	ENSMUSG00000026659	80915	73.8013	33.9492	22.6966	16.3035
Sephs1	ENSMUSG00000026662	109079	35.5319	57.8382	61.6239	68.5428
Phyh	ENSMUSG00000026664	16922	34.332	59.1637	28.5372	15.3254
Uhmk1	ENSMUSG00000026667	16589	112.199	31.9057	15.5828	18.506
Mcm10	ENSMUSG00000026669	70024	63.3566	72.5651	54.7267	44.1915
Aldh9a1	ENSMUSG00000026687	56752	13.6976	30.2664	35.8273	49.4949
Mettl13	ENSMUSG00000026694	71449	21.298	15.1131	13.2689	18.1524
Prdx6	ENSMUSG00000026701	11758	110.452	326.751	171.015	211.81
Dars2	ENSMUSG00000026709	226539	25.1015	22.4656	14.8036	29.9648
Psmb7	ENSMUSG00000026750	19177	459.803	415.795	329.878	390.521
Ppp6c	ENSMUSG00000026753	67857	53.4902	38.2698	21.2561	14.8623
Arpc5l	ENSMUSG00000026755	74192	65.9576	54.2393	46.8571	68.7581
Orc4	ENSMUSG00000026761	26428	43.6662	11.5351	15.3733	24.4425
Mmadhc	ENSMUSG00000026766	109129	55.7021	60.2888	79.4009	78.0328
Yme1l1	ENSMUSG00000026775	27377	73.9759	26.2611	31.175	29.9213
Pdss1	ENSMUSG00000026784	56075	14.8562	11.0812	26.6292	10.8594
Coq4	ENSMUSG00000026798	227683	31.6109	29.495	39.4452	54.5597
Med27	ENSMUSG00000026799	68975	118.685	33.9098	17.9866	15.5423
Dpm2	ENSMUSG00000026810	13481	82.9027	105.411	92.8832	70.77
Gtf3c5	ENSMUSG00000026816	70239	22.0628	15.3255	10.2892	14.3586
Ptges2	ENSMUSG00000026820	96979	19.5836	65.2711	19.7917	13.9679
Gpd2	ENSMUSG00000026827	14571	73.889	70.7645	32.1616	30.3043
Abl1	ENSMUSG00000026842	11350	20.7908	27.723	21.7583	23.9781
Tor1b	ENSMUSG00000026848	30934	58.6952	15.2955	12.4847	24.6829
Tor1a	ENSMUSG00000026849	30931	25.5108	26.7673	12.1996	23.5121
BC005624	ENSMUSG00000026851	227707	23.3581	17.7024	24.1505	14.724
Dolpp1	ENSMUSG00000026856	57170	20.3821	17.7507	12.4796	10.7098
Ntmt1	ENSMUSG00000026857	66617	44.7924	40.8225	58.0671	57.051
Hspa5	ENSMUSG00000026864	14828	50.0663	112.359	204.71	143.905
Gapvd1	ENSMUSG00000026867	66691	16.2386	27.5497	21.8971	28.6176
Psmd5	ENSMUSG00000026869	66998	68.7508	51.6982	58.0442	41.7965
Rab14	ENSMUSG00000026878	68365	41.9521	46.604	36.6024	30.4371
Mrrf	ENSMUSG00000026887	67871	29.7546	20.1881	30.987	20.7222
Rbm18	ENSMUSG00000026889	67889	22.4319	16.419	17.8358	18.5324
Ndufa8	ENSMUSG00000026895	68375	90.8297	206.281	250.563	146.376
Psmd14	ENSMUSG00000026914	59029	139.66	113.335	164.936	137.662
Strbp	ENSMUSG00000026915	20744	12.9038	16.8967	23.8141	37.2436
Wdr5	ENSMUSG00000026917	140858	222.002	167.443	154.163	77.0564
Brd3	ENSMUSG00000026918	67382	58.1245	62.4655	37.2736	59.7139
Sec16a	ENSMUSG00000026924	227648	12.7613	15.2225	16.9006	18.8562
Pmpca	ENSMUSG00000026926	66865	26.2141	30.0793	36.6813	54.0378
Sdccag3	ENSMUSG00000026927	68112	35.2662	37.1565	27.5345	47.2952
Camsap1	ENSMUSG00000026933	227634	30.4703	31.0511	30.9759	26.2957
Anapc2	ENSMUSG00000026965	99152	56.3465	48.6501	53.2253	43.8232
Ssna1	ENSMUSG00000026966	68475	204.379	116.913	180.925	83.948
2007-03-01	ENSMUSG00000026977	57438	30.8785	14.9406	27.7121	26.3518
Pkp4	ENSMUSG00000026991	227937	24.5894	36.8086	43.5243	35.6016
Nup35	ENSMUSG00000026999	69482	48.9517	20.048	36.3678	22.8913
Nckap1	ENSMUSG00000027002	50884	46.9593	35.5738	33.5646	49.3384
Dnajc10	ENSMUSG00000027006	66861	12.0401	21.986	34.7967	24.3432
Ube2e3	ENSMUSG00000027011	22193	147.612	56.3989	40.6898	50.2045
Dync1i2	ENSMUSG00000027012	13427	10.4201	16.5995	15.5121	18.3287
Cwc22	ENSMUSG00000027014	80744	14.9348	10.5959	19.0464	24.8908
Hat1	ENSMUSG00000027018	107435	106.206	72.8463	140.368	159.91
Ssrp1	ENSMUSG00000027067	20833	96.748	120.931	213.568	257.811
Timm10	ENSMUSG00000027076	30059	304.443	282.11	153.699	130.681
Clp1	ENSMUSG00000027079	98985	29.7349	15.5507	18.6194	26.7593
Med19	ENSMUSG00000027080	381379	34.0789	45.7499	30.2916	31.7498
Zc3h15	ENSMUSG00000027091	69082	146.723	69.1079	133.386	66.2524
Mtx2	ENSMUSG00000027099	53375	34.554	19.2186	25.6351	30.1887
Ola1	ENSMUSG00000027108	67059	70.0338	30.4472	37.5281	63.3496
Arl14ep	ENSMUSG00000027122	212772	14.3405	11.1822	10.2748	27.4222
Emc4	ENSMUSG00000027131	68032	370.317	152.179	92.2687	75.464
Nop10	ENSMUSG00000027133	66181	218.969	117.09	182.439	269.92
Lin7c	ENSMUSG00000027162	22343	75.4826	20.188	35.4371	35.231
Commd9	ENSMUSG00000027163	76501	48.0718	49.4697	22.6583	34.1499
Dnajc24	ENSMUSG00000027166	99349	51.85	22.4913	11.9438	30.6123
Eif3m	ENSMUSG00000027170	98221	185.858	180.511	139.514	189.486
Cstf3	ENSMUSG00000027176	228410	16.2921	12.6807	16.6736	21.5919
Caprin1	ENSMUSG00000027184	53872	67.3831	81.4998	212.572	190.59
Nat10	ENSMUSG00000027185	98956	49.4373	59.5546	61.0652	52.3312
Api5	ENSMUSG00000027193	11800	117.521	64.2461	98.8164	101.693
Myef2	ENSMUSG00000027201	17876	48.2385	30.4162	20.186	16.5182
Dut	ENSMUSG00000027203	110074	121.791	201.969	358.212	413.307
Cops2	ENSMUSG00000027206	12848	77.8361	42.9248	69.1093	74.6606
Pex16	ENSMUSG00000027222	18633	150.355	36.452	15.9734	14.7629
2310003F16Rik	ENSMUSG00000027245	67693	24.1443	14.3162	15.3476	18.0284
Arhgap1	ENSMUSG00000027247	228359	151.003	49.0339	14.6373	19.9148
Pdia3	ENSMUSG00000027248	14827	25.9575	20.2988	34.4839	17.4425
Mkks	ENSMUSG00000027274	59030	21.3285	26.351	37.4432	14.2209
Mtch2	ENSMUSG00000027282	56428	145.91	232.085	104.546	115.367
Cdan1	ENSMUSG00000027284	68968	104.493	34.4857	17.5515	16.5493
Haus2	ENSMUSG00000027285	66296	44.9401	23.4092	12.2472	11.8408
Snap23	ENSMUSG00000027287	20619	60.4227	19.2041	29.5972	22.4297
Zfp106	ENSMUSG00000027288	20402	122.943	98.7204	74.0298	112.668
Rtf1	ENSMUSG00000027304	76246	19.238	21.1072	19.495	30.6387
Nusap1	ENSMUSG00000027306	108907	26.7771	21.3237	36.6786	21.2011
Spint1	ENSMUSG00000027315	20732	133.875	256.156	109.827	51.7671
Rad51	ENSMUSG00000027323	19361	23.4199	28.987	33.0129	43.5614
1700037H04Rik	ENSMUSG00000027327	67326	13.6914	46.3907	22.6274	48.0333
Pcna	ENSMUSG00000027342	18538	57.5281	126.319	193.711	182.289
Crls1	ENSMUSG00000027357	66586	104.91	28.1533	13.3348	24.783
Gabpb1	ENSMUSG00000027361	14391	61.2494	14.5179	14.6984	24.5407
Usp8	ENSMUSG00000027363	84092	24.4255	24.0211	34.4937	27.6833
Usp50	ENSMUSG00000027364	75083	40.9689	25.7368	17.6476	15.7952
Trpm7	ENSMUSG00000027365	58800	25.6986	25.0611	12.5215	22.9198
Stard7	ENSMUSG00000027367	99138	10.076	18.6169	24.4232	92.289
Bub1	ENSMUSG00000027379	12235	28.9422	25.6623	41.6447	62.4307
Bcl2l11	ENSMUSG00000027381	12125	12.7958	14.0564	10.8777	16.0386
Polr1b	ENSMUSG00000027395	20017	57.1199	85.7926	24.4523	55.7048
Snrpb	ENSMUSG00000027404	20638	369.006	414.413	378.076	529.44
Nop56	ENSMUSG00000027405	67134	207.527	107.46	143.15	155.444
Idh3b	ENSMUSG00000027406	170718	84.177	90.0192	114.717	49.1095
Vps16	ENSMUSG00000027411	80743	48.8454	39.7413	25.3461	42.047
Rrbp1	ENSMUSG00000027422	81910	18.2059	47.0297	127.52	55.7941
Snx5	ENSMUSG00000027423	69178	341.333	213.538	212.276	255.445
Csrp2bp	ENSMUSG00000027425	228714	53.239	27.087	32.6239	45.1755
Sec23b	ENSMUSG00000027429	27054	18.4257	44.9341	27.6882	37.9599
Xrn2	ENSMUSG00000027433	24128	46.074	51.2793	66.6746	53.1478
Gins1	ENSMUSG00000027454	69270	106.064	113.667	126.483	75.6646
Nsfl1c	ENSMUSG00000027455	386649	89.4703	114.008	60.9359	66.7231
Tbc1d20	ENSMUSG00000027465	67231	70.9739	27.8901	36.2312	21.884
Tpx2	ENSMUSG00000027469	72119	94.7504	54.6738	41.0904	35.9096
Pdrg1	ENSMUSG00000027472	68559	56.1656	26.5881	14.5202	11.3363
Mapre1	ENSMUSG00000027479	13589	163.103	113.338	101.76	92.503
E2f1	ENSMUSG00000027490	13555	34.4534	35.0393	30.8671	38.3199
Aurka	ENSMUSG00000027496	20878	90.5148	99.5463	75.1564	40.2746
Cstf1	ENSMUSG00000027498	67337	54.1511	68.1021	32.4367	30.5421
2410001C21Rik	ENSMUSG00000027502	66404	132.791	62.3457	50.7085	36.0612
Rae1	ENSMUSG00000027509	66679	35.9745	55.4533	99.9701	49.5749
Gnas	ENSMUSG00000027523	14683	24.2094	22.2565	25.8401	46.8469
Ptpn1	ENSMUSG00000027540	19246	24.2121	24.2113	15.5909	46.9349
Sall4	ENSMUSG00000027547	99377	101.375	132.04	144.747	151.775
Psma7	ENSMUSG00000027566	26444	234.777	432.7	289.08	280.744
Gid8	ENSMUSG00000027573	76425	10.4292	30.4453	64.9817	29.4307
Arfgap1	ENSMUSG00000027575	228998	34.7774	45.3817	26.2605	21.6426
Raly	ENSMUSG00000027593	19383	37.6776	63.2544	79.5652	61.7383
Itch	ENSMUSG00000027598	16396	51.7482	17.7387	15.5634	16.8966
Armc1	ENSMUSG00000027599	74252	27.1873	56.3077	44.9238	34.6336
Mtfr1	ENSMUSG00000027601	67472	31.8561	62.9013	52.7412	28.7576
Eif6	ENSMUSG00000027613	16418	451.348	289.312	217.151	218.767
Nfs1	ENSMUSG00000027618	18041	53.8193	48.2297	14.9384	29.5671
Rbm39	ENSMUSG00000027620	170791	144.536	84.979	144.435	91.3899
Aar2	ENSMUSG00000027628	68295	27.4884	28.7882	24.7267	25.239
Tbl1xr1	ENSMUSG00000027630	81004	28.1282	56.2066	43.6229	15.2564
Ndrg3	ENSMUSG00000027634	29812	31.1936	37.5697	10.6203	18.3424
Rpn2	ENSMUSG00000027642	20014	96.8851	134.813	91.8592	85.4416
Ctnnbl1	ENSMUSG00000027649	66642	20.8463	21.8126	17.138	31.0918
Tti1	ENSMUSG00000027650	75425	21.0191	15.4025	17.8321	28.3539
Rprd1b	ENSMUSG00000027651	70470	38.5065	10.8508	21.4681	36.5048
Zfp639	ENSMUSG00000027667	67778	40.2121	32.1093	32.4342	53.8406
Actl6a	ENSMUSG00000027671	56456	46.5353	49.6793	78.1227	73.8272
Ndufb5	ENSMUSG00000027673	66046	83.5218	105.527	115.157	102.706
Dnajc19	ENSMUSG00000027679	67713	37.769	46.6107	36.5004	63.5167
Fxr1	ENSMUSG00000027680	14359	18.9357	64.1436	52.7338	34.5261
Gm8325	ENSMUSG00000027694	NA	11.6488	12.076	11.4931	10.0164
Sec62	ENSMUSG00000027706	69276	42.8282	29.4867	44.2844	25.3556
Acad9	ENSMUSG00000027710	229211	14.1462	46.362	21.6017	11.3215
Exosc9	ENSMUSG00000027714	50911	29.4978	18.3161	44.2216	38.6272
Ccna2	ENSMUSG00000027715	12428	205.025	75.0185	127.152	116.452
Ufm1	ENSMUSG00000027746	67890	34.397	22.2241	17.2404	14.6588
Exosc8	ENSMUSG00000027752	69639	40.8042	64.2891	45.0832	44.1223
Dhx36	ENSMUSG00000027770	72162	18.6108	14.0852	36.0586	20.6586
Gfm1	ENSMUSG00000027774	28030	18.1951	28.6746	22.6004	28.1427
Kpna4	ENSMUSG00000027782	16649	23.6767	29.297	15.6796	19.8543
Nmd3	ENSMUSG00000027787	97112	92.4628	33.2469	68.6067	75.3279
Ppid	ENSMUSG00000027804	67738	50.1095	62.0647	131.698	144.908
Serp1	ENSMUSG00000027808	28146	74.8695	50.5163	44.0014	41.8101
Eif2a	ENSMUSG00000027810	229317	86.9241	33.6313	81.5883	77.7382
Gmps	ENSMUSG00000027823	229363	38.1192	35.0049	82.4392	96.6569
Ssr3	ENSMUSG00000027828	67437	76.6118	55.2756	72.3742	85.6194
Ccnl1	ENSMUSG00000027829	56706	33.9324	26.7536	26.5458	27.3424
Pdcd10	ENSMUSG00000027835	56426	25.4719	13.1203	31.8749	15.9297
Nras	ENSMUSG00000027852	18176	61.226	39.392	51.7608	55.355
Sec22b	ENSMUSG00000027879	20333	40.5386	38.7361	32.6581	22.7621
Prpf38b	ENSMUSG00000027881	66921	18.2469	15.5603	32.2158	38.5981
Ahcyl1	ENSMUSG00000027893	229709	35.3755	30.0798	22.0276	62.2095
Ddx20	ENSMUSG00000027905	53975	56.5833	54.7252	36.2793	38.2972
S100a11	ENSMUSG00000027907	20195	31.1995	22.4616	79.4813	11.0969
Ints3	ENSMUSG00000027933	229543	73.7342	123.164	34.2788	55.8954
Jtb	ENSMUSG00000027937	23922	177.276	78.5315	44.8596	51.0251
Tpm3	ENSMUSG00000027940	59069	137.698	146.979	165.927	111.795
4933434E20Rik	ENSMUSG00000027942	99650	66.9416	33.123	18.184	18.3035
Hax1	ENSMUSG00000027944	23897	130.259	55.5249	54.3115	63.2621
Larp7	ENSMUSG00000027968	28036	45.3254	74.841	110.629	124.142
Hadh	ENSMUSG00000027984	15107	81.6948	203.52	103.178	66.1899
Plrg1	ENSMUSG00000027998	53317	28.7949	32.8595	32.1375	41.8299
Gar1	ENSMUSG00000028010	68147	239.272	127.954	81.2339	93.4478
Ints12	ENSMUSG00000028016	71793	13.1292	17.3519	17.0894	13.4312
Aimp1	ENSMUSG00000028029	13722	185.862	316.116	217.754	243.367
Fubp1	ENSMUSG00000028034	51886	31.3921	58.7943	40.722	99.1736
Cks1b	ENSMUSG00000028044	54124	229.669	171.566	204.641	341.501
Gba	ENSMUSG00000028048	14466	69.6883	92.1084	47.0395	18.7037
Scamp3	ENSMUSG00000028049	24045	129.546	232.004	81.7843	106.909
Lamtor2	ENSMUSG00000028062	83409	25.4403	31.655	30.9471	19.9845
Pmf1	ENSMUSG00000028066	67037	143.191	187.36	257.611	143.765
Iqgap3	ENSMUSG00000028068	404710	47.0507	27.6072	12.9567	14.4987
Gpatch4	ENSMUSG00000028069	66614	34.7591	23.4731	27.648	40.4107
Apoa1bp	ENSMUSG00000028070	246703	28.3887	88.6946	127.083	64.6781
Rnf115	ENSMUSG00000028098	67845	55.5588	25.3653	31.3387	26.2572
Polr3c	ENSMUSG00000028099	74414	39.8046	23.6677	29.5872	25.9134
Tars2	ENSMUSG00000028107	71807	16.4497	46.5684	49.37	39.2879
Gclm	ENSMUSG00000028124	14630	17.6295	31.1042	25.515	84.3174
Snx27	ENSMUSG00000028136	76742	75.2889	58.3769	30.991	39.9077
Adh5	ENSMUSG00000028138	11532	42.1296	55.1753	118.173	162.729
Mrpl9	ENSMUSG00000028140	78523	74.7772	56.0069	45.1006	39.0668
Cisd2	ENSMUSG00000028165	67006	17.8175	13.5236	11.6934	17.1127
Zranb2	ENSMUSG00000028180	53861	52.09	25.6408	36.6407	50.9429
Rpf1	ENSMUSG00000028187	70285	55.2201	36.5525	52.7478	40.8633
Bcl10	ENSMUSG00000028191	12042	28.0734	54.9068	30.9104	33.9271
Tmem55a	ENSMUSG00000028221	72519	33.5055	24.0799	32.197	37.6339
Rps20	ENSMUSG00000028234	67427	616.944	337.16	437.331	407.058
Ccnc	ENSMUSG00000028252	51813	20.9124	11.4804	24.4926	20.5281
Ndufaf4	ENSMUSG00000028261	68493	20.9078	15.6462	11.7265	13.4834
Gtf2b	ENSMUSG00000028271	229906	39.777	73.9575	81.9331	36.2699
Map3k7	ENSMUSG00000028284	26409	27.4447	25.514	18.8964	14.429
Akirin2	ENSMUSG00000028291	433693	89.9702	49.4107	55.0114	59.5745
Rars2	ENSMUSG00000028292	109093	13.7227	10.8198	24.0267	15.9032
Polr1e	ENSMUSG00000028318	64424	35.6459	17.7605	11.775	27.3478
Exosc3	ENSMUSG00000028322	66362	202.016	111.722	52.0849	79.0313
Ncbp1	ENSMUSG00000028330	433702	114.898	48.5921	55.995	98.9381
Anp32b	ENSMUSG00000028333	67628	360.038	422.712	462.767	428.642
Erp44	ENSMUSG00000028343	76299	14.9694	14.4151	27.527	13.0722
Tex10	ENSMUSG00000028345	269536	34.7275	47.9622	79.8036	76.9125
Ptgr1	ENSMUSG00000028378	67103	23.4025	65.9625	31.0519	14.7017
Rod1	ENSMUSG00000028382	230257	20.5183	34.3869	51.0158	19.5517
Alad	ENSMUSG00000028393	17025	87.515	177.462	66.6141	86.5503
Pole3	ENSMUSG00000028394	59001	89.7025	143.769	79.6776	63.0831
3110001D03Rik	ENSMUSG00000028398	66928	61.8172	102.796	91.044	148.046
Smu1	ENSMUSG00000028409	74255	162.083	106.269	67.3533	93.387
Dnaja1	ENSMUSG00000028410	15502	536.022	225.267	228.913	109.468
Bag1	ENSMUSG00000028416	12017	230.431	235.401	84.2928	84.1528
Chmp5	ENSMUSG00000028419	76959	17.723	22.1857	20.2894	16.4017
Nfx1	ENSMUSG00000028423	74164	56.2644	42.6821	37.8271	89.505
Rad23b	ENSMUSG00000028426	19359	57.3256	53.735	61.1616	37.3174
Nol6	ENSMUSG00000028430	230082	54.6449	37.3543	12.3554	42.1856
Ikbkap	ENSMUSG00000028431	230233	18.8671	21.8242	31.3668	42.3259
Ubap2	ENSMUSG00000028433	68926	123.287	130.943	113.529	117.432
Dcaf12	ENSMUSG00000028436	68970	71.9544	42.6868	62.4399	31.9877
Ubap1	ENSMUSG00000028437	67123	30.9312	33.0289	40.223	24.2561
Nudt2	ENSMUSG00000028443	66401	40.3433	72.0801	49.3426	28.7196
Dctn3	ENSMUSG00000028447	53598	75.3596	106.231	111.796	61.0184
Vcp	ENSMUSG00000028452	269523	101.429	217.57	79.8975	119.515
Pigo	ENSMUSG00000028454	56703	14.2462	23.5505	23.2426	13.4617
Stoml2	ENSMUSG00000028455	66592	53.8968	54.9957	80.3941	97.2053
Tln1	ENSMUSG00000028465	21894	12.511	39.0041	19.4919	15.2578
Hint2	ENSMUSG00000028470	68917	11.4858	45.3805	44.4651	20.8265
Clta	ENSMUSG00000028478	12757	380.329	473.017	279.878	226.03
Glipr2	ENSMUSG00000028480	384009	14.1061	23.7295	23.3692	27.6095
Snapc3	ENSMUSG00000028483	77634	20.4212	12.0104	15.1388	22.1637
Psip1	ENSMUSG00000028484	101739	13.1092	31.2369	74.3413	149.748
Rps6	ENSMUSG00000028495	20104	83.5979	72.9719	108.967	75.1192
Usp24	ENSMUSG00000028514	329908	34.1491	52.3026	24.3218	17.4256
Osbpl9	ENSMUSG00000028559	100273	36.951	18.4548	18.5818	11.058
Tm2d1	ENSMUSG00000028563	94043	26.8888	20.3296	12.9566	15.0718
Plaa	ENSMUSG00000028577	18786	103.655	122.854	88.7137	100.764
Pdpn	ENSMUSG00000028583	14726	19.36	35.1287	18.7087	18.5682
Orc1	ENSMUSG00000028587	18392	14.4637	26.549	37.8919	27.6073
Scp2	ENSMUSG00000028603	20280	35.4274	38.8206	17.6394	14.3537
0610037L13Rik	ENSMUSG00000028608	74098	17.7548	22.4588	30.2936	21.7437
Magoh	ENSMUSG00000028609	17149	582.67	415.121	315.462	499.395
Tmem48	ENSMUSG00000028614	72787	33.3493	29.107	39.774	44.7365
Tmem59	ENSMUSG00000028618	56374	212.465	116.392	86.7095	34.857
Mrpl37	ENSMUSG00000028622	56280	51.7903	73.1969	95.2628	60.8959
Ctps	ENSMUSG00000028633	51797	41.9088	59.5788	96.3342	59.8458
Ppcs	ENSMUSG00000028636	106564	22.3938	89.5355	48.4234	26.4672
Ybx1	ENSMUSG00000028639	22608	415.679	256.862	482.024	424.293
Ccdc23	ENSMUSG00000028643	69216	13.2778	36.1957	55.9976	39.4271
Rragc	ENSMUSG00000028646	54170	17.4494	20.25	23.0238	17.826
Mycbp	ENSMUSG00000028647	56309	30.7012	16.58	14.1585	12.0786
Ndufs5	ENSMUSG00000028648	595136	58.1461	27.5251	118.893	35.2675
Macf1	ENSMUSG00000028649	11426	70.8692	46.3108	22.5032	38.0993
Ppie	ENSMUSG00000028651	56031	123.528	76.006	77.2901	81.0547
Tceb3	ENSMUSG00000028668	27224	157.221	41.3696	24.9954	22.7374
Pithd1	ENSMUSG00000028669	66193	27.7658	26.2472	22.916	41.6129
Lypla2	ENSMUSG00000028670	26394	32.7255	53.3604	21.2328	78.0558
Srsf10	ENSMUSG00000028676	14105	47.9944	35.808	52.4508	66.0068
Rnf220	ENSMUSG00000028677	66743	49.2795	34.6908	84.2461	110.839
Kif2c	ENSMUSG00000028678	73804	16.8735	24.7816	12.465	36.185
Eif2b3	ENSMUSG00000028683	108067	69.879	31.6359	43.2652	23.369
Urod	ENSMUSG00000028684	22275	27.7265	39.97	27.4921	31.0756
Akr1a1	ENSMUSG00000028692	58810	225.12	204.329	188.87	190.513
Nasp	ENSMUSG00000028693	50927	202.108	201.238	272.99	359.048
Rad54l	ENSMUSG00000028702	19366	20.3521	24.7217	21.4249	38.6555
Cmpk1	ENSMUSG00000028719	66588	20.4918	26.0993	35.2865	32.9606
Ebna1bp2	ENSMUSG00000028729	69072	101.157	124.804	166.463	125.522
Mrto4	ENSMUSG00000028741	69902	159.835	139.186	73.4313	91.689
Capzb	ENSMUSG00000028745	12345	50.4837	113.491	101.168	93.207
Ddost	ENSMUSG00000028757	13200	37.3567	105.43	64.4988	97.3267
Ptpn12	ENSMUSG00000028771	19248	39.9722	17.289	12.5003	18.5662
Zcchc17	ENSMUSG00000028772	619605	38.0738	38.1874	29.6577	16.3726
Pef1	ENSMUSG00000028779	67898	72.8903	75.0474	36.9669	53.3801
Ptp4a2	ENSMUSG00000028788	19244	335.386	144.463	105.075	109.981
Khdrbs1	ENSMUSG00000028790	20218	56.3626	37.04	56.9738	53.8966
Ak2	ENSMUSG00000028792	11637	43.7125	88.618	94.367	69.7221
Tmem234	ENSMUSG00000028797	76799	60.1425	126.591	52.3877	62.2
Eif3i	ENSMUSG00000028798	54709	599.218	382.464	295.068	372.534
Hdac1	ENSMUSG00000028800	433759	71.5126	39.9384	56.1856	55.0195
Srrm1	ENSMUSG00000028809	51796	70.4723	125.348	68.5606	93.6753
Yars	ENSMUSG00000028811	107271	97.0618	93.9585	43.4687	45.905
Sfpq	ENSMUSG00000028820	71514	150.977	146.705	144.399	203.77
Syf2	ENSMUSG00000028821	68592	120.175	57.322	54.2041	35.2244
Tmem50a	ENSMUSG00000028822	71817	21.7724	19.5424	33.0228	69.8163
Tmem57	ENSMUSG00000028826	66146	10.5513	17.1978	23.7004	26.4818
Ncdn	ENSMUSG00000028833	26562	17.8141	29.0229	11.0135	18.2584
Psmb2	ENSMUSG00000028837	26445	592.532	773.561	403.11	451.804
Sh3bgrl3	ENSMUSG00000028843	73723	142.497	259.287	180.322	146.61
Gpn2	ENSMUSG00000028848	100210	68.3173	38.0521	47.0913	47.5727
Gpatch3	ENSMUSG00000028850	242691	16.3459	21.1497	17.2063	14.8781
Nudc	ENSMUSG00000028851	18221	169.836	140.72	242.955	221.213
Tmem222	ENSMUSG00000028857	52174	43.1623	78.789	51.6226	41.3738
Mrps15	ENSMUSG00000028861	66407	45.0346	135.596	65.5903	95.2616
Meaf6	ENSMUSG00000028863	70088	20.1379	18.7398	12.933	10.9
Wasf2	ENSMUSG00000028868	242687	29.0879	37.1716	42.6147	24.1087
Gnl2	ENSMUSG00000028869	230737	51.2639	59.8411	63.1926	71.6382
Cdca8	ENSMUSG00000028873	52276	169.513	170.858	166.396	124.42
Stx12	ENSMUSG00000028879	100226	42.4393	29.9232	26.0896	18.8411
Ppp1r8	ENSMUSG00000028882	100336	32.0889	29.5679	18.6913	59.8312
Rpa2	ENSMUSG00000028884	19891	83.4158	94.0776	122.881	102.217
Smpdl3b	ENSMUSG00000028885	100340	11.5946	37.7263	40.0514	10.0909
Eya3	ENSMUSG00000028886	14050	23.7359	28.0132	14.54	19.3902
Yrdc	ENSMUSG00000028889	230734	102.087	52.0851	37.5444	47.6825
Sesn2	ENSMUSG00000028893	230784	40.9317	56.2696	36.1618	24.0965
Rcc1	ENSMUSG00000028896	100088	99.6307	60.2625	36.171	67.4674
Trnau1ap	ENSMUSG00000028898	71787	36.6231	30.4746	32.972	29.7877
Taf12	ENSMUSG00000028899	66464	19.618	26.2868	31.8614	18.6713
Gmeb1	ENSMUSG00000028901	56809	25.8638	12.2577	14.4512	19.5534
Sf3a3	ENSMUSG00000028902	75062	55.4066	86.5101	81.3876	91.071
Utp11l	ENSMUSG00000028907	67205	51.1788	54.8693	37.0673	43.4469
Fbxo42	ENSMUSG00000028920	213499	29.6576	19.5502	25.3268	28.9193
Necap2	ENSMUSG00000028923	66147	16.3324	36.3283	32.9781	20.5392
Psmc2	ENSMUSG00000028932	19181	268.423	307.635	155.064	134.832
Rpl22	ENSMUSG00000028936	19934	552.952	271.566	449.742	412.541
Acot7	ENSMUSG00000028937	70025	14.0498	20.9014	21.3611	45.7933
Rheb	ENSMUSG00000028945	19744	75.3211	55.2562	36.126	47.3811
Nol9	ENSMUSG00000028948	74035	160.798	99.7342	71.9418	111.071
Zbtb48	ENSMUSG00000028952	100090	12.8731	10.1027	18.8879	14.9654
Abcf2	ENSMUSG00000028953	27407	163.044	80.4769	112.522	159.436
Vamp3	ENSMUSG00000028955	22319	61.6973	31.1229	35.085	38.1684
Ube4b	ENSMUSG00000028960	63958	53.6194	37.4166	15.7519	52.2192
Park7	ENSMUSG00000028964	57320	21.4088	42.8769	141.946	118.518
Cdk5	ENSMUSG00000028969	12568	14.3326	36.7254	17.2522	26.2414
Abcb8	ENSMUSG00000028973	74610	19.8379	43.5509	23.5637	23.4785
Lzic	ENSMUSG00000028990	69151	18.6036	26.6421	36.1015	16.2357
Mtor	ENSMUSG00000028991	56717	15.4248	14.3013	19.1616	19.1726
Tomm7	ENSMUSG00000028998	66169	437.757	303.785	262.895	258.273
Mad2l2	ENSMUSG00000029003	71890	83.7479	71.281	33.6432	18.863
Orc5	ENSMUSG00000029012	26429	14.6167	17.1693	41.4057	20.6972
Dnajc2	ENSMUSG00000029014	22791	125.03	108.817	126.374	105.575
Pmpcb	ENSMUSG00000029017	73078	52.9346	50.658	51.8963	40.049
Miip	ENSMUSG00000029022	28010	22.8487	57.9598	48.4147	19.5833
Tprgl	ENSMUSG00000029030	67808	40.2877	41.8015	20.4051	88.373
Cpsf3l	ENSMUSG00000029034	71957	90.852	98.0186	65.2971	86.85
Atad3a	ENSMUSG00000029036	108888	78.4287	110.528	58.8749	121.357
Ssu72	ENSMUSG00000029038	68991	112.21	79.7937	76.6211	58.7699
Rer1	ENSMUSG00000029048	67830	146.135	101.939	99.2551	63.9996
Ski	ENSMUSG00000029050	20481	57.3427	27.6856	10.6349	35.0742
Cdk11b	ENSMUSG00000029062	12537	95.1471	81.773	50.8562	48.6134
Nadk	ENSMUSG00000029063	192185	113.05	133.033	68.6201	94.6397
Gnb1	ENSMUSG00000029064	14688	205.108	207.809	170.071	273.509
Mrpl20	ENSMUSG00000029066	66448	341.112	193.87	210.254	250.912
Ccnl2	ENSMUSG00000029068	56036	35.7644	28.3926	24.3635	71.9233
Sdf4	ENSMUSG00000029076	20318	157.059	103.831	84.2042	41.2034
Pacrgl	ENSMUSG00000029089	66768	37.4252	16.5403	20.1695	13.5377
Rnf4	ENSMUSG00000029110	19822	187.353	74.6243	101.228	81.6854
Whsc2	ENSMUSG00000029111	24116	37.4962	25.5294	21.8705	25.279
Rab28	ENSMUSG00000029128	100972	11.403	18.7984	10.145	16.7358
Mrpl33	ENSMUSG00000029142	66845	34.6039	11.3459	36.2028	27.2908
Gtf3c2	ENSMUSG00000029144	71752	49.5589	42.3867	41.6412	58.0881
Eif2b4	ENSMUSG00000029145	13667	91.0264	95.0094	78.9395	41.5861
Ppm1g	ENSMUSG00000029147	14208	237.021	157.486	138.741	183.677
Nrbp1	ENSMUSG00000029148	192292	96.4942	69.2132	43.4411	39.6204
Ociad1	ENSMUSG00000029152	68095	72.1187	71.4394	39.694	47.3846
Dhx15	ENSMUSG00000029169	13204	95.4649	67.5197	186.287	154.914
Tbc1d1	ENSMUSG00000029174	57915	12.8639	24.2562	20.4693	25.9064
Anapc4	ENSMUSG00000029176	52206	24.6607	37.5538	33.3705	43.0612
Cenpa	ENSMUSG00000029177	12615	290.261	230.464	142.422	125.578
Rfc1	ENSMUSG00000029191	19687	98.0024	45.2168	50.5901	63.9662
Tbc1d14	ENSMUSG00000029192	100855	12.756	18.5625	30.7856	40.5859
Grpel1	ENSMUSG00000029198	17713	124.991	185.568	94.4815	83.6162
Lias	ENSMUSG00000029199	79464	83.5835	51.3728	18.4242	25.6069
Ube2k	ENSMUSG00000029203	53323	66.9699	60.748	62.4797	96.2898
Commd8	ENSMUSG00000029213	27784	31.6006	35.3648	32.7465	34.4065
Uchl1	ENSMUSG00000029223	22223	65.217	46.5715	63.4858	92.2496
Fip1l1	ENSMUSG00000029227	66899	21.7097	33.1076	28.7217	33.5873
Ppat	ENSMUSG00000029246	231327	115.391	46.4764	37.9827	61.3419
Paics	ENSMUSG00000029247	67054	184.318	79.2353	187.894	228.062
Rest	ENSMUSG00000029249	19712	98.2653	92.3456	70.4853	58.2497
Polr2b	ENSMUSG00000029250	231329	117.352	57.4965	50.3941	62.7117
Dr1	ENSMUSG00000029265	13486	30.7093	19.9896	41.363	25.3506
Cdc7	ENSMUSG00000029283	12545	17.9211	12.0951	21.8299	23.0092
Nudt9	ENSMUSG00000029310	74167	28.9928	31.0261	31.3812	22.6363
Enoph1	ENSMUSG00000029326	67870	55.9286	51.0285	59.785	39.5535
Hnrpdl	ENSMUSG00000029328	50926	116.41	96.9172	163.014	180.683
Tfip11	ENSMUSG00000029345	54723	40.028	26.226	29.3871	24.3862
Srrd	ENSMUSG00000029346	70118	14.4905	11.7167	16.5971	10.0981
Rfc5	ENSMUSG00000029363	72151	29.5972	76.2841	159.733	117.656
Wsb2	ENSMUSG00000029364	59043	22.6209	20.6336	49.2237	19.1043
Gtf2h3	ENSMUSG00000029387	209357	63.0994	32.7092	17.977	44.4713
Eif2b1	ENSMUSG00000029388	209354	237.552	79.1501	99.8588	84.026
Tmed2	ENSMUSG00000029390	56334	38.4146	20.5862	37.2911	31.2754
Rchy1	ENSMUSG00000029397	68098	66.1298	32.522	38.3999	28.9755
Arl6ip4	ENSMUSG00000029404	65105	66.8946	65.9954	90.8652	100.921
Uso1	ENSMUSG00000029407	56041	16.6016	16.9062	34.4515	27.6319
Kntc1	ENSMUSG00000029414	208628	13.1756	18.3126	42.3065	19.8889
Sdad1	ENSMUSG00000029415	231452	19.9476	37.4164	26.0714	18.572
Slc15a4	ENSMUSG00000029416	100561	16.4413	15.1112	16.3751	16.726
Rsrc2	ENSMUSG00000029422	208606	46.3652	53.3511	29.1441	40.1576
Zcchc8	ENSMUSG00000029427	70650	20.4157	52.7519	34.0523	20.3439
Ran	ENSMUSG00000029430	19384	266.173	254.451	438.516	466.106
Diablo	ENSMUSG00000029433	66593	77.9158	83.2905	55.8123	56.9352
Vps33a	ENSMUSG00000029434	77573	19.9649	40.7238	10.2967	11.8676
Psmd9	ENSMUSG00000029440	67151	17.5568	19.1657	22.1261	14.4489
Psph	ENSMUSG00000029446	100678	24.6598	11.8982	28.2101	32.4947
Cct6a	ENSMUSG00000029447	12466	178.078	254.297	316.504	273.156
Mapkapk5	ENSMUSG00000029454	17165	107.194	58.1523	55.8975	44.1156
Fam168a	ENSMUSG00000029461	319604	72.6953	38.8634	14.8756	14.4974
Anapc7	ENSMUSG00000029466	56317	112.69	39.2575	30.6556	35.1559
Atp2a2	ENSMUSG00000029467	11938	46.1227	38.914	55.6746	54.2689
Anapc5	ENSMUSG00000029472	59008	269.769	246.666	229.711	163.032
Rnf34	ENSMUSG00000029474	80751	27.3989	22.8302	29.6889	17.2223
Kdm2b	ENSMUSG00000029475	30841	49.5153	20.8718	32.3945	24.5966
Mrpl1	ENSMUSG00000029486	94061	18.2372	23.4488	25.5476	29.8758
Pxmp2	ENSMUSG00000029499	19301	88.7907	23.3228	15.684	13.3372
Ankle2	ENSMUSG00000029501	71782	17.9351	18.1562	13.6584	15.1312
Ddx51	ENSMUSG00000029504	69663	20.884	23.1094	21.2019	24.9918
Ep400	ENSMUSG00000029505	75560	26.2624	58.7487	34.0674	45.9939
Rab35	ENSMUSG00000029518	77407	30.052	64.6391	30.9131	29.2972
Chek2	ENSMUSG00000029521	50883	92.0672	18.9044	10.5617	30.2167
Triap1	ENSMUSG00000029535	69076	124.202	141.518	68.1115	57.8105
Srsf9	ENSMUSG00000029538	108014	132.47	82.7812	80.5192	80.1772
Ints1	ENSMUSG00000029547	68510	68.6719	108.744	51.4656	49.8522
Sppl3	ENSMUSG00000029550	74585	115.116	60.3219	25.1413	32.4138
Psmg3	ENSMUSG00000029551	66506	184.11	326.031	93.5363	108.449
Ftsj2	ENSMUSG00000029557	68017	27.0389	27.8679	22.5679	19.6567
2210016L21Rik	ENSMUSG00000029559	72357	37.3264	62.2833	11.8224	24.6963
Ube3b	ENSMUSG00000029577	117146	52.7149	67.5636	60.0595	52.4375
Wipi2	ENSMUSG00000029578	74781	235.346	122.336	65.287	79.1321
Actb	ENSMUSG00000029580	11461	579.843	988.854	662.271	570.562
Ung	ENSMUSG00000029591	22256	67.9548	75.2259	36.4323	48.7237
Usp30	ENSMUSG00000029592	100756	14.7854	11.773	10.2046	10.1835
Ddx54	ENSMUSG00000029599	71990	87.5009	93.6722	80.97	75.3346
Aimp2	ENSMUSG00000029610	231872	74.6142	53.8036	35.0011	53.2724
Eif2ak1	ENSMUSG00000029613	15467	34.2845	11.5512	11.6067	13.0072
Rpl6	ENSMUSG00000029614	19988	566.147	610.595	637.679	540.947
Ccz1	ENSMUSG00000029617	231874	139.977	54.0393	64.3527	89.5333
Arpc1a	ENSMUSG00000029621	56443	57.4767	90.1057	85.7879	95.8874
Pdap1	ENSMUSG00000029623	231887	59.0918	74.3403	29.2677	64.4164
Cpsf4	ENSMUSG00000029625	54188	37.9913	52.9452	32.2501	56.8065
Ndufa4	ENSMUSG00000029632	17992	309.194	267.987	617.322	544.866
Cdk8	ENSMUSG00000029635	264064	56.5326	35.7307	21.9149	42.7272
Polr1d	ENSMUSG00000029642	20018	236.864	145.152	153.956	149.743
Pomp	ENSMUSG00000029649	66537	380.437	364.767	312.566	343.885
N4bp2l2	ENSMUSG00000029655	381695	46.9513	19.73	15.9326	30.4454
Fam3c	ENSMUSG00000029672	27999	26.8579	20.0052	23.0348	11.7621
Wasl	ENSMUSG00000029684	73178	25.9924	26.1729	13.8	20.2169
Cul1	ENSMUSG00000029686	26965	80.9823	52.8348	69.0453	71.3814
Ezh2	ENSMUSG00000029687	14056	69.2146	86.3493	66.3146	73.5563
Rbm28	ENSMUSG00000029701	68272	48.8061	39.7077	23.0673	43.9141
Lrwd1	ENSMUSG00000029703	71735	21.8514	48.1626	64.5297	75.9208
Pop7	ENSMUSG00000029715	74097	132.294	128.437	100.182	49.4933
Tsc22d4	ENSMUSG00000029723	78829	137.913	54.8703	15.9956	28.7887
Mepce	ENSMUSG00000029726	231803	33.1341	33.3772	33.2671	66.9008
Mcm7	ENSMUSG00000029730	17220	69.888	184.935	181.843	261.062
Akr1b8	ENSMUSG00000029762	14187	49.1199	56.4457	15.7424	10.7627
Calu	ENSMUSG00000029767	12321	47.6931	32.7719	41.386	41.0867
Klhdc10	ENSMUSG00000029775	76788	24.7141	17.8246	16.0081	32.901
Gars	ENSMUSG00000029777	353172	88.7456	135.721	157.315	187.265
Fkbp9	ENSMUSG00000029781	27055	12.2423	15.6897	22.5445	28.7033
Tmem209	ENSMUSG00000029782	72649	34.3053	20.4416	12.9762	17.7664
2410003K15Rik	ENSMUSG00000029815	75593	41.2215	46.8114	43.2819	27.129
Tra2a	ENSMUSG00000029817	101214	129.582	123.536	152.922	155.159
Luc7l2	ENSMUSG00000029823	192196	28.622	16.887	15.8997	21.2945
Trim24	ENSMUSG00000029833	21848	86.5446	90.0266	52.104	38.725
Mtpn	ENSMUSG00000029840	14489	34.4286	44.8847	33.2418	34.3475
Mad2l1	ENSMUSG00000029910	56150	53.9782	39.6755	69.2039	74.0424
Ssbp1	ENSMUSG00000029911	381760	38.2965	39.9522	37.2509	63.7936
Mrps33	ENSMUSG00000029918	14548	29.5673	13.9157	15.9018	16.628
Smarcad1	ENSMUSG00000029920	13990	69.6259	25.3123	38.4858	27.267
Mkrn1	ENSMUSG00000029922	54484	911.29	723.552	1032.47	707.707
Nfu1	ENSMUSG00000029993	56748	26.9952	82.2039	87.3375	30.336
Dusp11	ENSMUSG00000030002	72102	30.3573	48.0183	20.2139	29.0639
Cct7	ENSMUSG00000030007	12468	519.226	764.199	724.095	534.414
Pradc1	ENSMUSG00000030008	73327	31.5477	33.518	20.4244	10.9797
Zfml	ENSMUSG00000030016	18139	39.6633	12.5044	42.5104	34.203
Mogs	ENSMUSG00000030036	57377	12.9427	14.9071	10.9684	30.0227
Pole4	ENSMUSG00000030042	66979	113.992	51.5058	78.7239	58.1338
Mrpl19	ENSMUSG00000030045	56284	34.0165	50.833	49.2383	32.8811
Isy1	ENSMUSG00000030056	57905	64.5496	108.194	59.7553	71.6724
Copg	ENSMUSG00000030058	54161	40.4453	84.1189	61.5204	49.0518
Uba3	ENSMUSG00000030061	22200	11.5812	19.8701	22.5261	34.0879
Rpn1	ENSMUSG00000030062	103963	51.6347	90.2887	100.337	72.901
Ruvbl1	ENSMUSG00000030079	56505	173.981	153.087	277.536	213.156
Sec61a1	ENSMUSG00000030082	53421	110.947	123.409	151.467	172.69
Abtb1	ENSMUSG00000030083	80283	11.7165	23.2731	11.6131	24.633
Chchd6	ENSMUSG00000030086	66098	17.277	16.9489	69.4304	56.5929
Slc6a6	ENSMUSG00000030096	21366	97.1349	37.7889	17.6192	11.8385
Ptms	ENSMUSG00000030122	69202	15.8145	26.8537	48.3898	27.714
Cops7a	ENSMUSG00000030127	26894	304.352	320.525	118.189	63.2691
Bms1	ENSMUSG00000030138	213895	39.3537	42.5866	54.4046	50.4514
Adipor2	ENSMUSG00000030168	68465	20.9759	32.2917	46.9621	63.0048
Magohb	ENSMUSG00000030188	66441	12.4582	16.4065	32.4671	28.1725
Csda	ENSMUSG00000030189	56449	390.288	327.753	323.069	271.893
Etv6	ENSMUSG00000030199	14011	30.5468	14.6685	16.504	19.7791
Ddx47	ENSMUSG00000030204	67755	80.0607	52.1477	51.6551	64.5387
Wbp11	ENSMUSG00000030216	60321	62.1814	94.6914	50.5117	83.5165
Strap	ENSMUSG00000030224	20901	263.984	151.957	289.266	186.257
Golt1b	ENSMUSG00000030245	66964	51.9538	42.1742	25.6448	26.1697
Thumpd3	ENSMUSG00000030264	14911	23.0301	27.3866	14.8836	28.4862
Kras	ENSMUSG00000030265	16653	20.0718	17.7062	31.9094	43.0862
Mtmr14	ENSMUSG00000030269	97287	43.1813	21.5982	23.0347	40.7096
Etnk1	ENSMUSG00000030275	75320	39.7736	23.5694	13.5057	19.8045
Med21	ENSMUSG00000030291	108098	74.984	42.7734	78.6857	39.1226
Sec13	ENSMUSG00000030298	110379	131.602	194.429	127.143	124.39
Ergic2	ENSMUSG00000030304	67456	22.6614	15.4231	18.3219	19.3429
Necap1	ENSMUSG00000030327	67602	66.1774	19.3815	22.2036	15.3877
Ing4	ENSMUSG00000030330	28019	49.218	27.4316	17.0908	19.2395
[truncated: 2,426 more rows]
