# Supplementary material for: Lineage-Specific Profiling Delineates the Emergence and Progression of Naive Pluripotency in Mammalian Embryogenesis
Source: Dev Cell. 2015 Nov 9;35(3):366–82. doi: 10.1016/j.devcel.2015.10.011 (PMC4643313; doi:10.1016/j.devcel.2015.10.011)
Supplement: Table S4. Mouse Gene Expression Modules for the Developmental Stages and Samples Analyzed; Modules Were Derived by Hierarchical Clustering of Scaled Expression Values, Related to Figure 2 [file mmc5.xlsx]

## Sheet: Sheet1
Expression modules for ICM, preimplantation EPI, PrE														Expression modules for preimplantation epiblast, diapaused epiblast, ESC
Gene	Ensembl ID	Entrez ID	Cluster	Early ICM 1	Early ICM 2	Early ICM 3	Preimpl. EPI 1	Preimpl. EPI 2	Preimpl. EPI 3	PrE 1	PrE 2	PrE 3		Gene	Ensembl ID	Entrez ID	Cluster	ESC (2i/LIF) 1	ESC (2i/LIF) 2	E4.5 EPI 1	E4.5 EPI 2	E4.5 EPI 3	DIA EPI 1	DIA EPI 2
Stmn2	ENSMUSG00000027500	20257	EPI	0.0268	0.0232	0	14.4496	74.3119	8.5757	19.6616	31.0314	15.3702		Fhit	ENSMUSG00000060579	14198	DIA	0.5388	0.517	5.354	2.4755	15.2455	2928.22	1569.5
Igfbp2	ENSMUSG00000039323	16008	EPI	0.0284	0.0312	0.0195	23.8504	123.673	20.4398	0.0083	12.385	4.0854		Thg1l	ENSMUSG00000011254	66628	DIA	322.107	247.4	211.075	116.168	168.968	4418.76	4622.08
Tdgf1	ENSMUSG00000032494	21667	EPI	228.131	230.832	236.642	237.019	280.44	666.531	7.3319	10.107	22.4408		Zfp423	ENSMUSG00000045333	94187	DIA	13.903	20.2804	29.4601	29.1586	6.9342	1253.79	922.871
Phldb1	ENSMUSG00000048537	102693	EPI	0.0945	0.1354	0.5217	57.8385	38.7228	174.644	38.6473	61.9309	14.4247		S100a1	ENSMUSG00000044080	20193	DIA	49.5273	73.4469	0	0.0372	0.0209	99.9578	287.896
Wbp5	ENSMUSG00000042712	22381	EPI	0.5436	7.8317	0.0144	38.0885	168.9	60.0631	71.5212	86.5733	54.0164		Grik4	ENSMUSG00000032017	110637	DIA	0.615	7.6695	1.5676	2.5244	1.7688	475.092	272.089
2010204K13Rik	ENSMUSG00000063018	NA	EPI	0.0096	0	0.2086	24.3268	49.4849	24.5033	1.5406	35.2524	18.9245		Pdzd3	ENSMUSG00000032105	170761	DIA	0	0.0095	0	0.0279	0	20.2232	0.1647
Apoe	ENSMUSG00000002985	11816	EPI	89.466	126.692	34.1297	409.925	1165.44	447.898	326.896	1035.25	553.449		Dab2	ENSMUSG00000022150	13132	DIA	0.014	0.0541	0	0.0647	0.2606	32.3193	1.9182
Cd81	ENSMUSG00000037706	12520	EPI	0.3533	0.1506	0.0541	0.6149	25.3672	11.4762	3.1639	4.6467	7.6072		Gpnmb	ENSMUSG00000029816	93695	DIA	0.5495	0.0088	0.0196	0.0501	0.0204	26.1478	121.131
Tceal8	ENSMUSG00000051579	66684	EPI	0.3033	0.072	0.1129	10.1503	56.498	1.706	13.3434	8.7988	5.8146		Slc30a9	ENSMUSG00000029221	109108	DIA	29.0128	19.1152	23.2277	13.6533	12.6709	1048.8	545.857
Otx2	ENSMUSG00000021848	18424	EPI	6.9778	7.7836	8.5487	12.4977	27.0417	0.9706	0.0465	0.2621	0.1125		Tcf4	ENSMUSG00000053477	21413	DIA	42.3619	42.6348	92.8615	35.5186	11.4147	1276.33	969.1
Dusp27	ENSMUSG00000026564	240892	EPI	0.0212	0.056	0.0071	6.9459	52.8596	9.8977	0.5241	3.7789	7.8068		Hist1h1c	ENSMUSG00000036181	50708	DIA	3.9013	0.0165	0	0.048	0.0521	142.011	48.045
Sox2	ENSMUSG00000074637	20674	EPI	29.2601	49.5073	19.3598	72.6854	102.602	21.8306	1.7892	1.3374	2.2703		Patl2	ENSMUSG00000027233	67578	DIA	7.2877	17.3707	0.0881	0.4381	0.0248	42.241	103.288
Slc16a3	ENSMUSG00000025161	80879	EPI	0.4701	4.1193	0.8517	11.5514	200.47	3.4806	14.5511	24.2614	31.3184		A430072P03Rik	ENSMUSG00000090030	NA	DIA	0.1023	0.0993	0.1337	0.3323	0.2989	261.356	116.059
Trh	ENSMUSG00000005892	22044	EPI	1.933	0	0	182.228	161.594	316.704	15.0768	11.3756	16.3751		Sod3	ENSMUSG00000072941	20657	DIA	0.153	0.1676	0.3037	0.2492	0.4303	136.151	77.4649
Hormad1	ENSMUSG00000028109	67981	EPI	0.0303	0.0555	0	11.7718	30.5858	5.702	4.8895	5.5172	0.0125		Fabp3	ENSMUSG00000028773	14077	DIA	271.573	282.229	55.6444	13.9101	31.5704	621.812	1607.59
Ccne1	ENSMUSG00000002068	12447	EPI	20.7592	16.5104	33.1267	56.69	267.389	113.728	170.672	195.33	68.16		App	ENSMUSG00000022892	11820	DIA	6.6451	5.3356	0.1148	0.1529	0.0944	75.26	51.4109
Ddx58	ENSMUSG00000040296	230073	EPI	0.1482	0.2853	0.221	92.8282	28.4654	37.8316	4.1612	2.3259	16.7065		Ctnna3	ENSMUSG00000060843	216033	DIA	0.3965	0.3888	0.468	0.7209	0.9886	171.363	243.548
Aire	ENSMUSG00000000731	11634	EPI	0.0366	0.1277	0.0155	22.3615	63.5109	19.2929	0.4621	1.2969	7.5115		Jph3	ENSMUSG00000025318	57340	DIA	1.0182	0.8217	1.8	2.1159	2.3996	243.968	187.532
Bhlhb9	ENSMUSG00000072964	70237	EPI	0.067	0.0209	0.6368	21.1469	14.5417	40.862	14.7059	3.466	1.4722		Mib1	ENSMUSG00000024294	225164	DIA	72.067	131.729	109.821	144.332	258.806	2320.97	2772.8
Ripk3	ENSMUSG00000022221	56532	EPI	0.0317	0.0077	0	20.8046	61.1711	15.6187	0	2.8035	0.042		Srcap	ENSMUSG00000090663	NA	DIA	136.188	178.013	464.533	91.4114	44.4613	1931.12	2427.33
Sh3gl2	ENSMUSG00000028488	20404	EPI	0.2568	0.0891	0.0077	46.902	14.5966	12.8387	4.5672	2.1331	3.0138		Prickle2	ENSMUSG00000030020	243548	DIA	11.7197	27.6679	6.8154	4.5706	3.797	327.231	249.687
Mkrn1	ENSMUSG00000029922	54484	EPI	724.785	571.534	874.337	877.521	940.743	1279.16	258.885	203.983	152.727		Csgalnact1	ENSMUSG00000036356	234356	DIA	0.1328	0.1018	0.5143	0.4589	0.8673	113.095	74.2142
BC033916	ENSMUSG00000092349	NA	EPI	0.0771	0.0564	0.7085	48.9738	118.168	65.4532	5.6535	1.7707	17.0205		Wnt4	ENSMUSG00000036856	22417	DIA	0.4819	0.4437	1.5184	1.1053	0.8675	112.807	80.7967
Enox1	ENSMUSG00000022012	239188	EPI	5.7972	0.0472	0.0396	46.7752	26.3863	30.7834	0.0149	0.0518	0.0667		Pmel	ENSMUSG00000025359	20431	DIA	16.1466	52.4445	18.8468	9.3699	3.3372	261.94	403.148
Gpc4	ENSMUSG00000031119	14735	EPI	0.0439	0.0626	1.5764	47.7918	17.33	34.8744	10.8485	17.4196	11.1293		Kbtbd2	ENSMUSG00000059486	210973	DIA	29.8443	25.0787	21.2531	25.7754	15.3356	511.558	407.673
Etv5	ENSMUSG00000013089	104156	EPI	81.2846	94.5795	118.366	183.818	133.108	208.808	16.8699	23.7265	22.9039		Ripply3	ENSMUSG00000022941	170765	DIA	0.0223	0.0539	0.175	0.0597	0.0492	1.7882	90.08
Gsta3	ENSMUSG00000025934	14859	EPI	1.7629	0.0487	4.4539	26.2616	14.4218	0	0.0121	0	0		Adh1	ENSMUSG00000074207	11522	DIA	3.9281	8.5022	0	0	0.0232	15.0126	21.7336
Myl7	ENSMUSG00000020469	17898	EPI	0	0.0709	0	24.2527	46.7319	32.5183	0.0493	11.3638	9.6285		Pdlim4	ENSMUSG00000020388	30794	DIA	3.0883	0.0385	0	0.0679	0.0262	14.4805	6.5818
Gng3	ENSMUSG00000071658	14704	EPI	0.019	0.0646	0	19.6386	8.6503	4.0894	0.0158	0	3.8929		Lrrc8c	ENSMUSG00000054720	100604	DIA	0.6115	1.1662	4.2877	0.4179	1.3933	151.973	125.611
Col18a1	ENSMUSG00000001435	12822	EPI	0.5008	1.8404	0.0705	6.242	54.4614	6.7379	0.12	14.7518	3.0236		Aspg	ENSMUSG00000037686	104816	DIA	2.8153	9.7375	0.0189	0	0.029	30.1884	0.1476
Galnt12	ENSMUSG00000039774	230145	EPI	0.0211	0	0	23.6854	9.0717	1.4804	0.6529	3.8281	0		Aqp3	ENSMUSG00000028435	11828	DIA	24.3564	29.49	1.631	0.7331	0.831	47.2548	88.1586
Tnfrsf8	ENSMUSG00000028602	21941	EPI	13.2887	1.8883	3.0783	17.7416	6.6985	5.6657	0	0.0389	0.1668		Eml1	ENSMUSG00000058070	68519	DIA	3.5374	0.089	0.2171	0.1618	0.1082	10.5523	26.7411
Upk3bl	ENSMUSG00000006143	69665	EPI	0.0121	0.0385	0	0	22.0105	8.3072	2.6297	9.5795	0		Gpr143	ENSMUSG00000025333	18241	DIA	0	0	0.0491	0.0209	0.0064	41.1233	21.8333
Akr1b3	ENSMUSG00000001642	11677	EPI	5.5481	5.2151	17.5191	75.0555	105.717	250.006	86.7585	62.5872	48.434		Tmem98	ENSMUSG00000035413	103743	DIA	0.0118	0.0671	0.03	0.1024	0.0469	26.866	1.0161
Morc1	ENSMUSG00000022652	17450	EPI	24.6372	9.0245	7.852	122.049	140.802	111.897	0.0071	4.7578	2.8528		Zbtb10	ENSMUSG00000069114	229055	DIA	14.4429	7.8653	0.2741	1.0697	1.2351	28.7801	42.313
Tmem40	ENSMUSG00000059900	94346	EPI	2.2887	0.0604	1.0603	19.8027	52.85	4.342	12.5088	26.4963	9.6262		Prrx1	ENSMUSG00000026586	18933	DIA	0.2616	0.3982	0.5186	0.6636	0.4912	67.3057	59.99
Fgf4	ENSMUSG00000050917	14175	EPI	10.0371	27.7488	28.1498	150.83	77.9481	72.0796	0.0198	2.9988	13.334		Hlcs	ENSMUSG00000040820	110948	DIA	2.2727	8.2384	0.2824	0.1161	0.0854	9.023	35.2338
Csrp2	ENSMUSG00000020186	13008	EPI	23.2043	12.9525	10.1741	121.79	348.648	188.293	64.8118	136.969	103.556		Slc17a5	ENSMUSG00000049624	235504	DIA	9.9849	11.8611	0.0446	0.1161	0.2278	36.0919	9.9095
Itpka	ENSMUSG00000027296	228550	EPI	8.919	13.0283	22.0454	3.3945	16.8266	48.4242	1.0646	0.1919	1.3486		Piwil4	ENSMUSG00000036912	330890	DIA	2.34	3.7194	4.7659	1.4909	0.9906	107.955	93.96
Peg3	ENSMUSG00000002265	18616	EPI	0.2582	0.2276	0.4482	0.2365	29.3754	1.9221	4.0053	15.8053	1.7482		Sfpi1	ENSMUSG00000002111	20375	DIA	0.014	3.7057	0.0189	0.0924	0.0507	17.0475	10.7713
Pfkp	ENSMUSG00000021196	56421	EPI	0.2804	0.3982	9.027	48.9058	124.064	89.2678	13.2743	21.1699	22.438		Grxcr1	ENSMUSG00000068082	433899	DIA	0.0162	0.0756	0.1032	0	0.027	43.1813	50.548
Trim35	ENSMUSG00000022043	66854	EPI	0.0259	0.0328	0.73	1.3883	22.6484	10.0005	1.0716	1.8774	11.1176		Adss	ENSMUSG00000015961	11566	DIA	45.3332	30.8617	142.862	43.8112	89.2801	1042.08	613.454
Dnahc7b	ENSMUSG00000041144	227058	EPI	0.1554	0.1517	0.1053	13.2972	2.8746	32.1234	4.6253	6.6191	1.2936		Cuedc1	ENSMUSG00000018378	103841	DIA	13.531	10.896	8.4599	10.1755	13.7411	290.164	207.128
Gm13580	ENSMUSG00000087283	NA	EPI	0	0.0335	0	13.3129	0.0441	29.9617	0	0.9502	6.597		Fabp3-ps1	ENSMUSG00000056366	NA	DIA	108.459	114.77	20.1553	11.9692	12.9174	223.119	531.127
Nodal	ENSMUSG00000037171	18119	EPI	0.5432	0.7163	0.0318	11.5883	20.8429	18.0512	3.0803	8.8894	1.7562		Hip1r	ENSMUSG00000000915	29816	DIA	4.3971	0.0549	0.3519	0.7895	0.5974	17.0653	62.5842
Lrrc2	ENSMUSG00000032495	74249	EPI	14.3005	1.5398	1.7979	7.0524	10.5104	19.8107	0.0681	0.1158	0.3881		Ypel2	ENSMUSG00000018427	77864	DIA	6.6667	3.1402	0.8472	0.5697	11.8932	158.546	48.6037
Pla2g1b	ENSMUSG00000029522	18778	EPI	0.1325	0.1174	0.0431	42.4625	199.394	17.3435	0.0249	0.0284	5.254		S100a13	ENSMUSG00000042312	20196	DIA	77.0963	264.324	14.966	10.9351	13.9025	209.078	630.242
Mtss1	ENSMUSG00000022353	211401	EPI	6.1102	8.0334	8.2596	37.1867	21.8579	18.2861	0.0877	0.1235	3.3804		Fut11	ENSMUSG00000039357	73068	DIA	3.071	5.8539	16.904	7.2165	9.1288	291.021	173.166
Gm10169	ENSMUSG00000083669	NA	EPI	65.9118	51.5465	53.7923	171.7	514.126	263.293	120.112	426.132	280.474		Ebf1	ENSMUSG00000057098	13591	DIA	9.2705	17.0885	26.356	24.068	20.1814	368.345	270.572
Robo4	ENSMUSG00000032125	74144	EPI	0.0199	0.016	1.1313	7.8031	12.0487	24.8684	0	0.0091	0.0099		Sftpd	ENSMUSG00000021795	20390	DIA	0.1369	0.1943	0.3412	0.2995	0.1013	63.0752	32.9635
Zp3	ENSMUSG00000004948	22788	EPI	11.241	24.9573	29.1541	73.8709	130.543	35.3629	0.5821	0.0304	13.8901		Fos	ENSMUSG00000021250	14281	DIA	1.7281	34.904	6.6741	1.6261	5.4578	306.664	89.4021
Gm12688	ENSMUSG00000086096	NA	EPI	13.2857	11.196	5.9266	13.7193	19.0895	0.8232	0	0.0924	1.9823		Plagl1	ENSMUSG00000019817	22634	DIA	0.0583	0.0683	0.0383	0.367	0.0472	16.8596	57.3001
Cchcr1	ENSMUSG00000040312	240084	EPI	20.3521	22.4428	3.0626	14.5711	21.439	4.674	2.033	2.3447	0.3065		D830025C05Rik	ENSMUSG00000043794	NA	DIA	0.8635	0.9577	0.8702	1.4372	1.2295	183.948	96.7625
Mib1	ENSMUSG00000024294	225164	EPI	4.0432	11.7425	33.0962	109.821	144.332	258.806	104.095	12.4011	18.596		Pramel7	ENSMUSG00000025839	347712	DIA	0.2151	2.7724	0.7624	1.1045	2.8212	7.5254	29.4371
Upk1a	ENSMUSG00000006313	109637	EPI	0.0853	0.04	0.2155	65.1321	117.409	31.3695	0.0136	3.4197	0.6924		Gm5766	ENSMUSG00000089645	NA	DIA	14.2979	32.7748	44.1441	16.0773	11.6157	392.986	329.484
Npy	ENSMUSG00000029819	109648	EPI	0	0.0345	2.9063	32.3411	0.0408	112.7	0	0	0		Klhl15	ENSMUSG00000043929	236904	DIA	1.8765	2.6453	6.3271	1.6716	2.1231	71.0899	86.3653
Ak1	ENSMUSG00000026817	11636	EPI	0.4918	0.4003	0.0847	28.5313	15.2717	10.533	3.8912	2.3701	2.7746		Shroom2	ENSMUSG00000045180	110380	DIA	17.462	8.2392	3.202	1.5599	1.0015	32.8984	76.3807
Tdh	ENSMUSG00000021953	58865	EPI	94.9199	140.849	122.298	254.734	330.984	222.35	16.9437	42.5692	50.5424		9130204K15Rik	ENSMUSG00000086474	NA	DIA	0.0138	0	0.057	0.0611	0	0.2758	39.7408
Mcf2	ENSMUSG00000031139	109904	EPI	11.0362	1.9039	0.0243	20.6451	6.6875	3.0213	0.0613	0.1489	0.7879		Ankra2	ENSMUSG00000021661	68558	DIA	7.022	2.8994	0.9751	0.0736	0.0273	11.6477	33.1489
2410137M14Rik	ENSMUSG00000064308	76797	EPI	0.0184	0.0372	0.0216	31.7011	10.0555	11.2056	1.3728	0.0347	3.0252		Psd	ENSMUSG00000037126	73728	DIA	2.4536	0.5875	1.2139	2.6408	1.3371	107.75	67.3689
Gsg1	ENSMUSG00000030206	14840	EPI	0	0.029	5.1187	21.3391	18.9156	0.0221	0.0099	0	0.0176		Sdc3	ENSMUSG00000025743	20970	DIA	0.9481	2.3618	0.0985	0.0499	0.0455	0.7617	25.5749
RP23-299M19.1	ENSMUSG00000097398	NA	EPI	0.0274	0.0582	2.429	0.3085	161.291	21.7056	1.5747	34.7822	23.3452		Sirt7	ENSMUSG00000025138	209011	DIA	25.8548	30.9978	4.976	0.9238	0.485	64.9938	32.0189
Lst1	ENSMUSG00000073412	16988	EPI	3.1828	0.042	3.0769	9.9764	29.8575	0.5561	0	0	0		U1	ENSMUSG00000095616	NA	DIA	25.5946	26.5298	24.5862	29.454	37.9338	1896.43	1015.79
Kdm3b	ENSMUSG00000038773	277250	EPI	31.2565	35.8086	47.4516	37.3041	28.9927	54.693	8.9924	5.8037	10.2843		Kdelr3	ENSMUSG00000010830	105785	DIA	11.7113	4.3319	0	0.0541	2.8753	11.9848	68.3832
Lass4	ENSMUSG00000008206	67260	EPI	2.8134	17.106	1.0265	12.4079	22.9843	50.044	1.5983	0.1651	1.5534		Aqp8	ENSMUSG00000030762	11833	DIA	0	0	0	0.0185	18.9749	35.8454	89.7176
Sik3	ENSMUSG00000034135	70661	EPI	3.748	11.9252	6.2091	24.7208	20.0542	1.8201	0.2536	0.5563	3.5674		Larp1b	ENSMUSG00000037814	214048	DIA	0	0.0139	2.9421	6.6676	1.4474	24.1923	0
Slc7a3	ENSMUSG00000031297	11989	EPI	0.116	0.1866	10.5414	219.354	539.625	157.423	0.0108	19.4735	45.8408		Ube2dnl1	ENSMUSG00000050435	NA	DIA	0	0.0252	108.963	86.1904	25.3471	237.287	41.3511
Slc28a1	ENSMUSG00000025726	434203	EPI	0.0252	0.0469	0.4052	65.495	94.6767	32.3548	0	1.4265	1.3544		Ubd	ENSMUSG00000035186	24108	DIA	0	0.0266	91.4502	0	22.5161	127.76	149.825
Ifitm1	ENSMUSG00000025491	68713	EPI	0.6956	0.1467	1.5161	48.672	45.9779	118.712	0	0.4778	3.8784		Pth1r	ENSMUSG00000032492	19228	DIA	0.1809	0.2164	0.2992	2.1294	7.8596	20.5723	13.0029
Eras	ENSMUSG00000031160	353283	EPI	1.3992	0.0647	0	117.1	134.912	98.0227	0.0165	5.3637	3.3457		Tcfl5	ENSMUSG00000038932	277353	DIA	0.6008	0.5457	21.4836	36.0404	8.0943	23.5607	49.3858
Fez1	ENSMUSG00000032118	235180	EPI	0.0258	0.1097	0	28.5931	2.8465	33.3965	0.0054	0.0292	0.2286		1190002H23Rik	ENSMUSG00000022018	66214	DIA	0	0	0	18.3936	0.3394	58.647	153.136
Stat4	ENSMUSG00000062939	20849	EPI	0	0.0053	0	22.611	6.8121	9.5008	0.006	0.1946	0		Pdpn	ENSMUSG00000028583	14726	DIA	0.6632	0.6885	15.2807	24.4925	16.353	24.6773	77.5525
Gsta4	ENSMUSG00000032348	14860	EPI	23.3712	31.0246	105.149	514.361	529.034	532.41	111.484	118.302	29.0632		Xkr9	ENSMUSG00000067813	381246	DIA	0.0102	0.0108	8.4206	8.472	0.0269	0	28.0291
Cdx1	ENSMUSG00000024619	12590	EPI	0.1098	0.1005	0.0294	26.0014	4.0382	22.4389	0.0706	0.0252	0.8209		Slc6a15	ENSMUSG00000019894	103098	DIA	0.0405	0.0448	8.6387	11.2208	0.992	1.1219	28.9032
Manba	ENSMUSG00000028164	110173	EPI	0.5059	0.4658	2.082	76.9784	67.1405	56.0885	0.1587	4.8816	5.3079		Armcx5	ENSMUSG00000072969	494468	DIA	0.0122	0	2.6594	6.6775	0.1299	0.5078	24.963
Pdzd4	ENSMUSG00000002006	245469	EPI	1.4252	0.2438	0.0407	25.4736	69.0332	44.8512	0.0875	1.5445	0.4699		Ankrd33b	ENSMUSG00000022237	67434	DIA	0.0476	0.0674	8.5387	5.0741	2.3879	16.894	43.9264
Ifitm3	ENSMUSG00000025492	66141	EPI	5.5023	2.5452	10.2728	296.801	83.8775	159.873	8.4647	4.7593	73.5453		Marcks	ENSMUSG00000069662	17118	DIA	5.6428	3.2611	28.0766	26.7329	35.7461	116.279	223.948
Gjc1	ENSMUSG00000034520	14615	EPI	0.2456	0.2008	0.0368	34.3914	29.4942	12.5037	0.9587	0.5998	0.6628		Dusp5	ENSMUSG00000034765	240672	DIA	1.0659	0.2449	4.4475	3.0276	23.1056	33.9058	29.6509
Psors1c2	ENSMUSG00000024409	57390	EPI	0.0847	0.0633	0.0241	6.0143	27.7909	7.1962	0.0578	0.0407	0.068		Aqp9	ENSMUSG00000032204	64008	DIA	0.0838	0.1217	0.0189	0.0647	6.1019	36.4036	4.8692
Exoc3l	ENSMUSG00000043251	277978	EPI	1.0408	1.1321	0	56.052	97.6791	6.9056	0.4633	4.2632	1.166		Adal	ENSMUSG00000027259	75894	DIA	9.7683	4.373	0.6304	0.4492	0.0845	38.3404	1.9579
Mylpf	ENSMUSG00000030672	17907	EPI	101.785	160.303	128.039	912.43	903.328	1177.07	71.6377	81.5013	71.9825		Dnajc5g	ENSMUSG00000053856	231098	DIA	0	0.0104	15.1977	2.0785	0.0185	27.1634	3.2394
Crabp2	ENSMUSG00000004885	12904	EPI	0.0243	0.1989	0	14.0771	18.5924	12.046	0	0.0294	0.0336		Vhl	ENSMUSG00000033933	22346	DIA	20.613	19.6886	3.1125	0.9383	3.0408	37.3248	19.4565
Mt1	ENSMUSG00000031765	17748	EPI	343	232.92	240.365	2658.99	3714.51	1321.51	272.424	469.618	501.925		Ubtd2	ENSMUSG00000044949	327900	DIA	0	0	0.1935	9.6619	2.2315	1.3006	25.0048
Ly75	ENSMUSG00000026980	17076	EPI	0.201	0.177	0.0608	14.23	2.9259	14.2477	0.049	0.5137	1.3605		Lama3	ENSMUSG00000024421	16774	DIA	0.1011	0.0841	12.633	2.6886	0.0677	16.6419	5.0555
Mt2	ENSMUSG00000031762	17750	EPI	267.748	151.09	161.852	1646.13	2044.81	740.834	72.4151	102.399	363.394		Jun	ENSMUSG00000052684	16476	DIA	6.7405	34.437	2.1079	0.8085	0.4548	76.1731	0.8566
Lrrc34	ENSMUSG00000027702	71827	EPI	0.0394	0.0553	0.4034	14.0348	14.3723	16.2797	0.0188	0.0424	0.0408		AC127583.1	ENSMUSG00000097848	NA	DIA	0	0	1.715	2.2014	0.0377	16.2102	14.3816
Dppa5a	ENSMUSG00000060461	434423	EPI	1445.22	1179.14	2351.9	7728.39	4436.48	9178.28	2504.01	4215.95	3634.43		Mex3c	ENSMUSG00000037253	240396	DIA	2.2923	1.4862	8.429	24.7934	9.514	11.0343	35.2483
Dek	ENSMUSG00000021377	110052	EPI	14.7783	8.0339	17.1224	81.3689	196.999	86.6432	43.314	35.3912	23.8349		4930503E14Rik	ENSMUSG00000072595	74954	DIA	0.0313	0	18.5937	0.0475	0.0348	0.3009	47.1565
Lef1	ENSMUSG00000027985	16842	EPI	0.349	0.4131	0.2168	1.4228	38.3787	7.8928	0.1346	0.9025	0.4904		Phf10	ENSMUSG00000023883	72057	DIA	15.4491	3.1654	4.229	0.1337	0.0306	17.7244	34.3482
Pglyrp1	ENSMUSG00000030413	21946	EPI	16.2612	5.3941	14.0606	70.3301	569.106	28.1172	22.0051	26.0662	7.1826		Nfkbiz	ENSMUSG00000035356	80859	DIA	0.0351	0.0404	8.9804	0.0841	1.4191	23.155	2.0827
Zfp534	ENSMUSG00000062518	100503584	EPI	4.2263	3.1201	6.4488	33.5822	128.111	21.1144	9.6011	4.2216	6.403		Cog5	ENSMUSG00000035933	238123	DIA	0.1439	0.0145	5.6227	5.774	2.1684	20.0838	0
Pnp	ENSMUSG00000021871	18950	EPI	14.5117	28.1633	50.8166	227.04	112.509	195.605	74.3266	37.6841	29.0025		Hist2h2bb	ENSMUSG00000050936	319189	DIA	1.0286	1.0941	10.5458	8.8408	3.5922	175.353	105.576
AC140333.1	ENSMUSG00000097076	NA	EPI	0.028	0.0259	0	10.8974	28.8803	8.3401	0	0	0.0184		Gm20667	ENSMUSG00000093726	NA	DIA	0	0.0107	4.0819	0.0474	0.0156	0	36.1008
Apoa2	ENSMUSG00000005681	11807	EPI	0	0	1.9259	81.4399	10.2086	175.065	6.6033	0.6161	0.3725		SNORA17	ENSMUSG00000077348	NA	DIA	0.1028	0	2.5963	0.5928	1.7283	323.368	330.055
Fundc2	ENSMUSG00000031198	67391	EPI	0.4963	0.1846	1.9484	7.818	29.8475	13.9434	5.4361	0.2182	5.8061		Hprt	ENSMUSG00000025630	15452	DIA+EPI	0.0231	0	383.053	398.089	170.353	176.43	8.8802
Hells	ENSMUSG00000025001	15201	EPI	31.6165	26.5788	31.3504	142.841	199.408	123.965	33.0245	8.3069	25.9315		Col4a2	ENSMUSG00000031503	12827	DIA+EPI	0.0856	0.0928	8.8254	0.1996	117.825	67.794	0.8566
Nphs1as	ENSMUSG00000087009	NA	EPI	0	0	0	18.2858	12.0998	0	0	0.0142	0		AI662270	ENSMUSG00000087107	NA	DIA+EPI	0.0178	0	83.0654	79.617	46.8668	85.5045	57.1889
Grsf1	ENSMUSG00000044221	231413	EPI	109.316	25.8582	82.9397	488.648	205.357	274.829	76.88	23.1916	46.759		Col4a1	ENSMUSG00000031502	12826	DIA+EPI	1.1364	0.1324	4.6819	1.5509	125.32	95.9013	1.1011
Rasgrp2	ENSMUSG00000032946	19395	EPI	0.6211	0.5057	0.4887	3.1186	25.6011	3.2447	0.3565	1.9255	0.4293		Srgn	ENSMUSG00000020077	19073	DIA+EPI	0.0705	0.0799	0.1114	0.704	29.3872	80.712	1.3223
Rps6ka6	ENSMUSG00000025665	67071	EPI	0.08	0.1287	5.2038	16.7653	38.9905	29.6438	4.2478	3.3775	2.8094		Gata6	ENSMUSG00000005836	14465	DIA+EPI	0.053	0.2175	0.0743	0.1161	30.0604	55.169	8.6512
Sod1	ENSMUSG00000022982	20655	EPI	599.685	523.736	849.41	1707.52	3550.08	3334.55	860.13	1532.19	1555.18		Cyp2b23	ENSMUSG00000040650	243881	DIA+EPI	0	0	42.6974	26.931	26.3077	56.1402	31.5012
Hmga1	ENSMUSG00000046711	15361	EPI	5.9411	4.5457	44.3777	189.606	7.2144	163.216	14.9046	4.0096	6.9912		Pcgf5	ENSMUSG00000024805	76073	DIA+EPI	0.0608	0.0129	10.091	8.4528	37.4003	31.2757	11.7519
Cth	ENSMUSG00000028179	107869	EPI	10.4942	14.7658	34.4867	90.7727	115.941	74.9104	7.698	5.7228	6.2136		Gata4	ENSMUSG00000021944	14463	DIA+EPI	0.2224	0.1088	0.3102	0.1797	31.7751	34.4337	3.6137
Phc1	ENSMUSG00000040669	13619	EPI	1.1678	15.3306	8.3228	105.673	59.5293	57.4441	4.3874	6.6246	11.5656		Klb	ENSMUSG00000029195	83379	DIA+EPI	0.0111	0.0073	0.24	0.0382	26.001	7.5726	22.7967
Icam1	ENSMUSG00000037405	15894	EPI	0.0311	0.4324	1.2634	7.998	0.6288	30.538	2.4387	0.0827	0		Htra1	ENSMUSG00000006205	56213	DIA+EPI	0.5084	4.0028	47.1362	26.2256	62.3544	165.262	43.0178
Gm13151	ENSMUSG00000078498	NA	EPI	1.5201	5.481	9.2188	41.2455	58.8906	54.57	25.455	7.6294	19.2798		Rps3a	ENSMUSG00000028081	20091	DIA+EPI	155.043	132.176	1424.41	1110.28	1506.79	177.443	1038.44
Phf15	ENSMUSG00000020387	76901	EPI	0.7455	0.4391	0.1293	7.8742	29.5729	4.0252	0.0919	0.0978	3.2795		Fam159b	ENSMUSG00000042655	77803	DIA+EPI	0.0133	0.0258	9.6405	0.1234	35.3077	2.7111	30.9748
2610318N02Rik	ENSMUSG00000049916	70458	EPI	15.133	11.0887	20.0537	51.1372	156.69	85.2074	48.0683	107.313	25.8083		Lamb1	ENSMUSG00000002900	16777	DIA+EPI	5.3197	18.1711	8.797	18.0468	194.536	196.98	14.5654
Aass	ENSMUSG00000029695	30956	EPI	0.1048	0.1689	0	10.6132	23.6436	2.7154	0.0061	6.9423	0.1384		Piwil2	ENSMUSG00000033644	57746	DIA+EPI	0.0833	0.0482	27.6267	23.1134	4.3363	12.2528	2.8617
Fam169a	ENSMUSG00000041817	320557	EPI	0.7299	9.9298	1.5764	29.307	33.6162	52.0438	5.538	5.8036	4.3978		Gm6880	ENSMUSG00000079536	628456	DIA+EPI	0	0	31.2885	8.4924	22.3247	28.0496	0
Dnajb13	ENSMUSG00000030708	69387	EPI	0.0347	0	0.0366	9.3025	17.7257	12.8769	0.0092	0.6676	0.0174		Ormdl1	ENSMUSG00000026097	227102	DIA+EPI	0.2922	0.1361	14.0093	6.8482	24.9663	26.3836	11.84
Ift46	ENSMUSG00000002031	76568	EPI	27.514	12.144	50.9401	176.129	199.735	168.208	95.3282	88.0215	50.3234		Gm5635	ENSMUSG00000072249	434729	DIA+EPI	0	0.0316	23.2778	12.2655	10.5648	29.0578	0
2001-09-01	ENSMUSG00000000486	54204	EPI	0.2493	0.449	0.3598	32.5616	9.8416	13.799	0.8333	1.6555	7.3358		Prps1l3	ENSMUSG00000079104	328099	DIA+EPI	0.3113	0.2293	14.2512	5.7018	34.5787	2.0495	7.2641
Kdm4c	ENSMUSG00000028397	76804	EPI	0.1889	1.7607	3.7694	18.5676	23.7413	40.8765	1.0155	2.1884	2.2957		Kifc3	ENSMUSG00000031788	16582	DIA+EPI	4.6851	0.051	17.244	27.1372	35.733	46.7673	33.2976
Gm13051	ENSMUSG00000066009	626316	EPI	1.5519	1.0803	4.4658	15.318	79.0605	15.6863	5.595	2.9112	5.5517		Cacybp	ENSMUSG00000014226	12301	DIA+EPI	34.9284	28.2465	282.593	284.104	173.219	103.545	105.734
Etv1	ENSMUSG00000004151	14009	EPI	0.2798	0.4324	0.6074	9.0421	21.4899	10.8962	0.0817	0.1076	0.341		Zfp81	ENSMUSG00000003929	224694	DIA+EPI	0.0591	0.0961	9.8169	1.865	22.391	0	6.9718
Pmaip1	ENSMUSG00000024521	58801	EPI	1.4477	0.1337	2.0805	8.1864	19.6497	19.2495	4.1805	3.2487	10.8663		Sms	ENSMUSG00000071708	20603	DIA+EPI	7.6583	1.4838	151.734	133.929	45.7376	13.5523	14.8806
2610305D13Rik	ENSMUSG00000066000	112422	EPI	8.4139	2.1423	16.7538	116.254	145.876	55.5975	27.0641	10.391	10.3546		Foxq1	ENSMUSG00000038415	15220	DIA+EPI	0.104	0.1444	0.1576	0.1198	9.6032	38.5944	1.9579
H2-M5	ENSMUSG00000024459	240095	EPI	0.2763	0.7178	0.3252	14.3482	21.9361	18.5226	0.7405	0.9025	1.5119		Ints6	ENSMUSG00000035161	18130	DIA+EPI	0.7444	0.429	20.5794	27.1026	20.4247	18.2511	10.7744
Zic5	ENSMUSG00000041703	65100	EPI	3.2048	1.1684	0.4194	14.3349	18.658	22.799	0.6611	3.615	1.3785		Trim13	ENSMUSG00000035235	66597	DIA+EPI	2.0337	0.0138	24.3373	18.095	35.9129	2.1294	25.2099
Gm7331	ENSMUSG00000059461	NA	EPI	179.234	111.217	89.541	335.393	1523.56	458.957	184.713	384.442	375.977		Kif18a	ENSMUSG00000027115	228421	DIA+EPI	0.2812	0.4119	11.3843	6.2314	13.3179	24.1373	7.9835
Zdbf2	ENSMUSG00000027520	73884	EPI	0.7924	0.5184	0.2098	7.4203	22.9382	6.6359	3.3279	1.9655	8.1549		Tcerg1	ENSMUSG00000024498	56070	DIA+EPI	8.7911	4.0892	62.5421	45.5377	97.0116	30.8094	74.9234
Smtnl2	ENSMUSG00000045667	276829	EPI	1.1609	0.1743	0.0398	8.5564	11.9233	12.5294	2.5637	0.8986	4.1776		Ermp1	ENSMUSG00000046324	226090	DIA+EPI	0.8577	2.0832	10.3731	31.4358	15.8078	12.7401	0.5436
Gm11808	ENSMUSG00000068240	22186	EPI	101.949	76.3826	89.0967	307.527	816.912	384.166	152.513	364.423	212.166		Tmem65	ENSMUSG00000062373	74868	DIA+EPI	0.0161	2.0444	26.4035	6.5014	15.2828	21.2192	3.2704
Aes	ENSMUSG00000054452	14797	EPI	15.7888	21.5664	28.4584	71.5064	196.989	114.067	29.6545	45.3756	65.2853		Pdcd10	ENSMUSG00000027835	56426	DIA+EPI	3.1889	2.4288	25.3739	32.1581	38.0928	7.546	32.5229
Eml4	ENSMUSG00000032624	78798	EPI	6.2555	6.5802	15.2606	48.6121	36.4758	88.8106	23.778	23.5502	21.1286		Slc25a32	ENSMUSG00000022299	69906	DIA+EPI	0.618	0.0374	7.1339	4.0095	22.0556	0.1809	10.9537
Gm6644	ENSMUSG00000073674	NA	EPI	3.1161	3.8333	2.5272	27.7649	57.9269	57.0359	10.3808	11.6725	13.5457		Eif4e	ENSMUSG00000028156	13684	DIA+EPI	26.9394	35.2212	112.116	140.467	90.5996	88.1936	33.3999
Mapkapk3	ENSMUSG00000032577	102626	EPI	0.5647	1.6987	4.8871	12.4686	23.2312	28.1912	7.4045	5.309	3.9915		Arcn1	ENSMUSG00000032096	213827	DIA+EPI	40.5752	20.7603	153.57	141.618	120.709	83.9331	67.4071
Gm13247	ENSMUSG00000056300	100041433	EPI	4.45	0.7848	10.1371	20.0957	77.7723	19.2055	12.7163	6.1805	4.002		Cd2ap	ENSMUSG00000061665	12488	DIA+EPI	4.4815	2.2184	19.9898	15.2099	32.0655	31.9389	30.6976
Gm7808	ENSMUSG00000091460	NA	EPI	182.063	149.654	191.581	386.108	1107.86	534.057	245.248	708.934	375.5		Evi5	ENSMUSG00000011831	14020	DIA+EPI	2.1462	0.6076	7.8346	7.3176	15.1756	32.0176	7.4429
Gm4149	ENSMUSG00000074800	NA	EPI	609.387	481.773	424.661	834.659	2612.18	1785.69	435.067	1486.72	1153.92		Rnf138	ENSMUSG00000024317	56515	DIA+EPI	8.2269	6.5491	70.9972	116.353	31.3047	52.8133	11.0131
Mmp12	ENSMUSG00000049723	17381	EPI	0.0999	0.0925	3.1755	10.0426	21.3933	25.9792	9.0485	1.7703	4.8471		Rnf2	ENSMUSG00000026484	19821	DIA+EPI	13.5296	7.3041	53.1951	126.393	59.987	76.3376	32.191
Magea5	ENSMUSG00000079349	17141	EPI	0.0575	1.2013	0	13.5602	10.2709	31.2945	6.9007	0.0493	0		Dhx40	ENSMUSG00000018425	67487	DIA+EPI	16.8994	1.0108	59.0728	25.6325	93.7212	30.9487	57.2415
Gm6083	ENSMUSG00000078182	NA	EPI	48.359	51.032	47.1118	231.51	289.343	388.514	67.1357	239.409	162.535		Serpinh1	ENSMUSG00000070436	12406	DIA+EPI	20.9195	13.5827	12.5329	16.3808	126.179	83.6944	1.6607
Atp5j2	ENSMUSG00000038690	57423	EPI	98.7514	70.4712	87.3672	239.802	621.556	323.324	170.375	338.89	203.384		Capn7	ENSMUSG00000021893	12339	DIA+EPI	0.5395	2.6894	15.4774	14.4897	31.4388	29.6885	10.7744
Pdcl	ENSMUSG00000009030	67466	EPI	1.232	1.5988	7.839	38.8636	40.3872	32.5392	18.986	5.8228	7.2629		Pdcl	ENSMUSG00000009030	67466	DIA+EPI	4.1401	1.1273	38.8636	40.3872	32.5392	6.8497	14.7437
Gm6792	ENSMUSG00000053367	627821	EPI	0.0763	0.0373	5.9468	23.5118	22.1836	30.365	1.4387	0.1219	8.0289		Atad1	ENSMUSG00000013662	67979	DIA+EPI	3.5527	0.6927	21.0666	36.5206	14.3818	13.3371	0
Gm14074	ENSMUSG00000084762	NA	EPI	0.0393	0.0795	6.7824	10.0037	134.536	41.3113	25.1187	8.2008	2.9572		Dhrs13	ENSMUSG00000020834	70451	DIA+EPI	0.674	2.224	16.7938	11.9746	30.7143	1.6383	15.3935
8430410A17Rik	ENSMUSG00000030060	232210	EPI	26.563	15.0382	35.2534	58.7631	125.266	137.528	5.4253	23.8594	36.0061		Slc12a2	ENSMUSG00000024597	20496	DIA+EPI	2.8664	1.0399	3.0342	10.4009	24.1121	11.5235	22.1311
Set	ENSMUSG00000054766	56086	EPI	166.898	164.459	302.971	388.607	543.125	543.303	324.827	260.325	373.888		Hells	ENSMUSG00000025001	15201	DIA+EPI	19.0655	45.1528	142.841	199.408	123.965	87.599	22.8828
S100a6	ENSMUSG00000001025	20200	EPI	0.7358	0.0835	2.0851	29.8187	26.0576	47.3637	2.7886	0.0324	7.0674		Cry1	ENSMUSG00000020038	12952	DIA+EPI	8.1403	1.0203	66.3909	54.2506	18.2091	11.4499	5.3004
Meis2	ENSMUSG00000027210	17536	EPI	0.6311	1.2275	0.2262	7.4355	4.6651	19.2975	0.5241	0.6174	1.2548		Sh3bp4	ENSMUSG00000036206	98402	DIA+EPI	6.728	4.8696	29.5622	29.9474	55.823	30.2063	61.4646
Pvrl3	ENSMUSG00000022656	58998	EPI	2.3208	0.1587	0.2555	11.0815	41.6852	2.1639	2.1789	2.5513	0.1177		Tmem57	ENSMUSG00000028826	66146	DIA+EPI	2.3684	2.1132	21.3798	30.4199	19.3016	20.7077	11.6153
Pdgfa	ENSMUSG00000025856	18590	EPI	33.4645	45.939	24.2055	113.357	86.4174	166.283	91.7368	50.5816	67.7227		Dusp9	ENSMUSG00000031383	75590	DIA+EPI	4.3189	0.0614	18.5018	5.2984	13.3049	25.9723	0.9956
Epb4.1l4a	ENSMUSG00000024376	13824	EPI	4.6939	9.8463	1.1923	33.3032	29.0326	41.4969	2.3038	7.4966	6.1028		Dnmt3l	ENSMUSG00000000730	54427	DIA+EPI	51.885	23.5062	201.942	221.05	148.397	100.531	124.32
Pipox	ENSMUSG00000017453	19193	EPI	1.286	1.1019	0.0082	3.2566	15.8082	11.5767	0.0789	1.4515	0.0232		Epas1	ENSMUSG00000024140	13819	DIA+EPI	9.9382	3.674	17.1509	69.9155	38.3123	23.5155	1.3275
Lrch2	ENSMUSG00000031290	210297	EPI	0.1418	0.2553	0.0319	5.2862	27.1439	0.097	0.0833	0.1024	0.157		1110059G10Rik	ENSMUSG00000032551	66202	DIA+EPI	0.0287	1.5327	16.873	7.0817	11.5632	20.9194	0.2891
Ptgs1	ENSMUSG00000047250	19224	EPI	2.3293	0.0105	0.007	27.2635	17.5514	13.3822	0.006	0.4671	0		Ranbp9	ENSMUSG00000038546	56705	DIA+EPI	1.2299	4.7446	34.8381	17.4445	19.8842	41.6068	11.6881
Zfp462	ENSMUSG00000060206	242466	EPI	5.7366	0.9887	0.1402	30.7373	20.0947	24.303	3.9306	3.6665	3.4759		Lars2	ENSMUSG00000035202	102436	DIA+EPI	0.6231	2.3553	12.2909	5.5965	21.489	11.9337	21.0659
Slc20a1	ENSMUSG00000027397	20515	EPI	23.1254	35.5754	51.0906	142.089	118.954	162.081	79.124	49.7804	76.1457		Mtpap	ENSMUSG00000024234	67440	DIA+EPI	3.7407	3.7217	27.5537	13.1275	39.1186	16.265	31.6566
Timm21	ENSMUSG00000024645	67105	EPI	6.4556	0.0644	0.0515	31.645	54.3529	12.2388	5.0041	5.4483	10.3712		Nphs1as	ENSMUSG00000087009	NA	DIA+EPI	0	0.0156	18.2858	12.0998	0	16.0945	0
Zfp532	ENSMUSG00000042439	328977	EPI	3.2245	0.6896	3.8738	22.967	47.0244	18.4997	8.0532	5.7385	8.5007		Msc	ENSMUSG00000025930	17681	DIA+ESC	52.4818	44.2869	0.205	0	0.0087	0.2255	33.8816
Ccnd1	ENSMUSG00000070348	12443	EPI	0.3486	2.857	1.3469	44.3715	21.7985	3.5364	0.3464	0.6402	6.1879		Trpm1	ENSMUSG00000030523	17364	DIA+ESC	58.0103	28.0527	0.1583	0.1486	0.068	41.9925	27.3101
Vegfc	ENSMUSG00000031520	22341	EPI	1.6963	0.0081	1.1934	50.2257	18.3627	18.359	2.6228	0.0608	0.9805		Ly6g6e	ENSMUSG00000013766	70274	DIA+ESC	163.974	56.2958	14.2862	0.0227	6.0751	109.725	157.42
Tmem88	ENSMUSG00000045377	67020	EPI	0.68	1.2266	1.9733	9.1324	34.5341	1.9512	0.2994	6.3109	2.0295		Socs3	ENSMUSG00000053113	12702	DIA+ESC	124.812	66.5877	6.1937	2.8841	4.3384	119.416	48.3007
Pnp2	ENSMUSG00000068417	667034	EPI	0.6353	1.1826	2.6548	42.5778	24.8173	36.885	3.934	6.0684	1.1035		Palm	ENSMUSG00000035863	18483	DIA+ESC	13.0802	13.8698	0.4409	0.3004	0.263	6.8643	20.5031
Atrx	ENSMUSG00000031229	22589	EPI	8.8777	8.4204	16.6166	37.7078	92.5458	48.3944	20.8874	9.2748	2.9521		Accsl	ENSMUSG00000075023	381411	DIA+ESC	12.9999	14.5349	0	0.016	0.018	0	16.637
Ndufs4	ENSMUSG00000021764	17993	EPI	32.1141	16.1617	32.3732	72.3948	106.174	148.059	46.7964	63.5933	61.9685		Slc1a1	ENSMUSG00000024935	20510	DIA+ESC	6.9923	11.1002	0.1365	0.3684	0.1078	9.4879	14.7885
Zfp600	ENSMUSG00000066007	667666	EPI	0.6567	0.483	6.4726	24.2383	80.1948	15.4433	7.4594	12.0559	6.6032		Bid	ENSMUSG00000004446	12122	DIA+ESC	30.1832	43.9963	7.0783	1.189	0.034	28.0484	102.413
Thy1	ENSMUSG00000032011	21838	EPI	0.124	0.3931	0.6239	12.9571	29.1281	0.3282	3.7203	0.917	0.1287		Stard4	ENSMUSG00000024378	170459	DIA+ESC	24.9561	20.1578	0.0741	0.1144	1.1484	12.1505	21.8883
Ect2	ENSMUSG00000027699	13605	EPI	20.5144	3.5868	10.4263	113.954	63.4835	48.8765	12.2667	15.6313	5.9472		Spic	ENSMUSG00000004359	20728	DIA+ESC	31.0473	12.4135	9.2072	0.042	0.8506	9.8233	9.3719
Rpl35	ENSMUSG00000062997	66489	EPI	146.381	140.593	303.009	252.66	789.749	617.608	426.45	691.817	427.113		Creg1	ENSMUSG00000040713	433375	DIA+ESC	25.1352	26.3394	6.6663	0.0367	2.6809	25.851	5.7715
Rif1	ENSMUSG00000036202	51869	EPI	9.4993	45.1534	23.4685	97.2676	97.4582	102.662	27.4328	8.8289	25.1552		B2m	ENSMUSG00000060802	12010	DIA+ESC	59.7335	48.8993	2.368	2.0901	3.2421	63.6667	49.6959
6330407J23Rik	ENSMUSG00000038916	67412	EPI	0.4701	0.4002	0.0745	3.7983	31.6734	3.1795	0.1249	1.693	0.2257		Flot2	ENSMUSG00000061981	14252	DIA+ESC	62.5656	22.5333	8.7763	3.2471	0.5458	8.7007	24.2976
B230325K18Rik	ENSMUSG00000063254	NA	EPI	1.4506	1.1707	5.9634	20.186	45.0294	15.0383	4.8686	8.9546	8.7863		Arl8a	ENSMUSG00000026426	68724	DIA+ESC	29.1139	28.6918	3.7533	1.3239	0.0977	12.0019	22.6145
Abcg2	ENSMUSG00000029802	26357	EPI	4.7461	3.1024	4.6487	32.2876	13.6545	29.7388	10.2929	16.9697	10.7136		Sdc4	ENSMUSG00000017009	20971	DIA+ESC	95.054	70.239	22.2101	11.6925	19.8052	81.1282	37.4877
Gm2574	ENSMUSG00000078162	NA	EPI	6.0576	9.9442	7.0635	38.6376	95.9739	62.4868	28.8357	32.3355	38.1447		Ghdc	ENSMUSG00000017747	80860	DIA+ESC	15.4188	4.9252	1.287	0.2403	0.0719	0	16.8681
Ndufa4l2	ENSMUSG00000040280	407790	EPI	0.1148	0.1918	0.048	0.0616	24.3947	6.4577	0	0.3166	3.7771		Gabarapl1	ENSMUSG00000030161	57436	DIA+ESC	33.9999	16.4177	5.0546	0.3744	0.0255	4.114	10.4734
Tmem81	ENSMUSG00000048174	74626	EPI	1.8821	0.4136	0.5998	9.8894	17.3359	22.3385	2.1937	2.2825	5.3961		Ctns	ENSMUSG00000005949	83429	DIA+ESC	32.67	28.7744	3.0856	0.153	0.665	1.4816	16.1408
Kank3	ENSMUSG00000042099	80880	EPI	3.2486	0.0225	3.9309	17.8772	39.8272	10.2402	0.0093	1.458	11.8382		Sfi1	ENSMUSG00000023764	78887	DIA+ESC	55.7278	49.9793	5.9036	7.1802	2.618	83.0523	14.6781
Rasa4	ENSMUSG00000004952	54153	EPI	0.6353	0.9046	0.1823	7.475	5.9134	19.2179	0.2644	2.0473	1.2001		Ptges	ENSMUSG00000050737	64292	DIA+ESC	24.4112	25.429	7.8698	3.9915	0.1587	16.5085	21.6205
Fsd1	ENSMUSG00000011589	240121	EPI	4.308	0.0159	0	6.2746	12.8294	12.4196	4.5486	1.9658	0.0149		Commd3	ENSMUSG00000051154	12238	DIA+ESC	12.9852	9.7461	0.0411	2.7239	0.0844	10.4436	20.8351
Tcea3	ENSMUSG00000001604	21401	EPI	7.9215	10.0576	7.0217	12.2695	114.269	37.0554	0	7.6703	4.1398		Scpep1	ENSMUSG00000000278	74617	DIA+ESC	143.729	121.418	37.8063	23.2058	20.2962	56.1422	78.6607
G3bp2	ENSMUSG00000029405	23881	EPI	58.0662	43.0737	40.3098	300.889	299.745	128.343	55.8751	26.1719	36.1354		Asns	ENSMUSG00000029752	27053	DIA+ESC	438.942	447.654	90.7738	42.3143	148.265	199.865	457.9
Crocc	ENSMUSG00000040860	230872	EPI	1.876	2.2009	4.5601	23.9308	2.8424	49.1879	13.8743	6.6248	11.3191		Ablim2	ENSMUSG00000029095	231148	DIA+ESC	21.5776	4.3288	0.0434	0.1084	0.0763	13.1608	3.0542
RP24-150D18.2	ENSMUSG00000097833	NA	EPI	0.0859	0.1565	0.3067	22.395	5.9179	11.2757	0.8501	1.0976	0.6466		Tfap2c	ENSMUSG00000028640	21420	DIA+ESC	19.1905	20.8983	13.4349	1.9516	1.1152	5.7551	22.6071
Prss50	ENSMUSG00000048752	235631	EPI	0.0733	4.4276	0.0133	15.9631	37.124	0.9433	0.0642	0.0554	0.3869		2010111I01Rik	ENSMUSG00000021458	72061	DIA+ESC	62.5045	44.4558	7.7818	3.988	5.8582	17.0796	45.9296
Foxd3	ENSMUSG00000067261	15221	EPI	4.6309	7.9983	3.0328	10.6838	28.1161	13.0248	0.2917	1.2451	1.4579		Ctsd	ENSMUSG00000007891	13033	DIA+ESC	483.522	545.292	111.852	142.89	128.489	119.66	374.293
Fn1	ENSMUSG00000026193	14268	EPI	139.682	216.053	59.0856	286.55	146.122	326.704	77.3947	42.5672	87.9909		Tk2	ENSMUSG00000035824	57813	DIA+ESC	16.762	17.1341	1.8392	0.8099	0.0402	14.5758	32.2399
Rarg	ENSMUSG00000001288	19411	EPI	2.7389	3.9627	3.0324	3.0686	27.6492	12.5221	0.2614	0.9733	1.3738		Fam76a	ENSMUSG00000028878	230789	DIA+ESC	42.9053	28.5664	7.9826	5.1701	2.5062	11.0863	45.6448
Trap1a	ENSMUSG00000051257	22037	EPI	155.022	28.1551	85.3364	212.004	229.284	173.964	35.4766	36.3825	24.3093		Tbx18	ENSMUSG00000032419	76365	DIA+ESC	14.866	5.1784	0.0212	0.0351	0.0308	7.2356	1.6852
Hsd17b14	ENSMUSG00000030825	66065	EPI	6.0467	25.8415	4.539	45.0892	50.2774	7.3164	2.0362	5.7645	1.8177		Pnpla2	ENSMUSG00000025509	66853	DIA+ESC	24.8285	16.5181	8.6269	1.882	0.1671	3.7172	12.8299
Gm14820	ENSMUSG00000087193	NA	EPI	1.8652	0.9283	12.2401	22.6611	61.4819	62.2987	4.4038	0.0631	2.3709		Lpin1	ENSMUSG00000020593	14245	DIA+ESC	25.1997	18.2446	3.3583	1.9675	0.1074	7.4345	20.2511
Syce1	ENSMUSG00000025480	74075	EPI	0.9384	3.9976	5.8485	27.2411	2.6222	25.2996	1.2006	0.543	0		Eif4g3	ENSMUSG00000028760	230861	DIA+ESC	42.663	20.8425	1.8991	5.6995	3.3683	20.7077	15.2659
Irf1	ENSMUSG00000018899	16362	EPI	7.7375	1.0097	5.6918	15.9759	14.4596	16.6403	1.9864	0.8759	0.0163		2810001G20Rik	ENSMUSG00000087497	NA	DIA+ESC	39.7198	16.4224	4.935	0.1326	0.0142	26.5624	1.093
Hmgxb4	ENSMUSG00000034518	70823	EPI	25.8258	11.6727	21.2143	49.8919	60.8472	41.0152	7.8137	3.5102	6.9549		Tanc1	ENSMUSG00000035168	66860	DIA+ESC	41.4634	26.0048	11.2825	0.7297	2.8668	12.0671	21.1763
Pcsk1n	ENSMUSG00000039278	30052	EPI	0.655	1.3923	0.5158	8.0573	28.8859	2.9555	0.0158	0.0359	0.2684		Ckap2	ENSMUSG00000037725	80986	DIA+ESC	57.9692	36.0603	3.7857	7.9304	3.4966	5.1605	33.1617
Epas1	ENSMUSG00000024140	13819	EPI	11.6041	29.4974	19.5457	17.1509	69.9155	38.3123	1.6515	6.906	12.7943		D4Wsu53e	ENSMUSG00000037266	27981	DIA+ESC	136.734	53.627	19.3286	34.2103	5.4294	64.8292	45.5294
Ube2dnl1	ENSMUSG00000050435	NA	EPI	12.0468	11.548	7.0778	108.963	86.1904	25.3471	1.7947	0.0901	11.7196		Gstm1	ENSMUSG00000058135	14862	DIA+ESC	164.583	278.252	53.2507	40.1327	38.8729	107.79	424.884
Fam118b	ENSMUSG00000050471	109229	EPI	3.077	28.4706	17.6543	34.973	55.4749	61.2693	5.1585	8.8188	4.3869		Atp6ap1	ENSMUSG00000019087	54411	DIA+ESC	56.1891	32.9248	19.1325	2.3082	6.357	36.0355	42.2031
Usp9x	ENSMUSG00000031010	22284	EPI	8.9522	13.6848	33.9429	102.387	48.7644	41.0082	5.401	7.6625	5.2288		Mafg	ENSMUSG00000051510	17134	DIA+ESC	108.38	81.4584	31.6449	23.6569	14.022	54.8188	74.547
Sms	ENSMUSG00000071708	20603	EPI	66.5557	28.7203	38.0997	151.734	133.929	45.7376	23.215	5.2198	8.7025		Mapkapk2	ENSMUSG00000016528	17164	DIA+ESC	58.0711	45.5884	13.2972	6.4968	11.3989	28.5292	37.779
Fgd1	ENSMUSG00000025265	14163	EPI	34.7854	24.8605	25.7885	65.7583	34.8225	57.659	4.4363	5.4245	7.1817		Tpbg	ENSMUSG00000035274	21983	DIA+ESC	16.7675	11.4845	1.3071	1.2221	0.3163	13.9396	12.7041
Zfp62	ENSMUSG00000046311	22720	EPI	3.1329	0.5925	3.8872	15.4568	0.9118	22.9418	1.2249	0.9227	0.0925		Os9	ENSMUSG00000040462	216440	DIA+ESC	22.4603	11.3346	0.0591	3.0842	0.8187	14.9807	2.4474
Csrnp2	ENSMUSG00000044636	207785	EPI	15.3168	9.3351	8.7084	59.1174	20.2295	27.7517	5.1868	0.0934	1.5646		Rnf166	ENSMUSG00000014470	68718	DIA+ESC	27.6096	10.4045	4.193	0.6034	1.8494	1.5989	11.0963
RP23-302C16.2	ENSMUSG00000097113	NA	EPI	2.5163	3.8888	0.6206	14.3466	29.4092	12.7161	0.0228	0.013	1.2176		Fbxo25	ENSMUSG00000038365	66822	DIA+ESC	16.4731	12.5575	0	2.4056	0.0084	24.2012	4.4991
Pttg1	ENSMUSG00000020415	30939	EPI	138.512	73.7	172.376	153.336	136.947	224.846	37.2469	34.0778	38.7468		Tenm4	ENSMUSG00000048078	23966	DIA+ESC	13.3061	18.3631	1.512	0.7647	0.3357	21.3787	5.2525
Tfrc	ENSMUSG00000022797	22042	EPI	10.0734	14.3455	27.3352	8.9121	26.1882	28.5263	3.223	2.2787	11.9353		Rhbdf1	ENSMUSG00000020282	13650	DIA+ESC	10.3868	8.1673	0.7503	1.767	0.2291	7.0571	14.7969
A830080D01Rik	ENSMUSG00000044150	382252	EPI	16.349	9.6403	5.6981	31.3382	43.5551	8.7755	1.7875	3.2895	2.0271		Sec63	ENSMUSG00000019802	140740	DIA+ESC	19.3116	10.9058	4.8165	1.0653	0.7969	10.0688	10.1671
Ell2	ENSMUSG00000001542	192657	EPI	5.3605	9.0137	15.4422	38.1992	40.709	41.8275	3.8169	5.2203	8.39		A930005H10Rik	ENSMUSG00000054426	NA	DIA+ESC	31.9096	0	0	0	0.0498	27.8068	0
Acp6	ENSMUSG00000028093	66659	EPI	6.874	31.2016	21.4328	32.6627	38.846	46.3743	5.8733	5.8598	17.0967		Grasp	ENSMUSG00000000531	56149	DIA+ESC	40.4088	10.6566	1.1071	1.5038	1.52	13.698	15.7059
Tnk2	ENSMUSG00000022791	51789	EPI	54.7166	79.7286	22.9699	84.9393	63.3654	47.0524	12.8615	8.693	16.1847		Fhl1	ENSMUSG00000023092	14199	DIA+ESC	36.2996	19.6613	0.126	3.1421	3.8824	23.4662	8.1794
Anp32a	ENSMUSG00000032249	11737	EPI	18.9212	1.6826	9.3507	32.4515	24.0128	15.8202	2.907	1.6422	3.775		Rnf216	ENSMUSG00000045078	108086	DIA+ESC	54.65	26.8293	14.4301	4.8537	7.4415	24.5911	22.1827
Ppm1j	ENSMUSG00000002228	71887	EPI	1.5354	4.716	3.4706	18.1428	32.2902	27.5887	1.7317	1.8509	1.1275		Naga	ENSMUSG00000022453	17939	DIA+ESC	15.2336	8.1889	3.4266	1.2791	0.3496	15.4458	15.6005
Arid5b	ENSMUSG00000019947	71371	EPI	10.1577	8.6777	15.6009	28.3801	5.8415	28.6848	0.577	2.0006	2.3558		AI413582	ENSMUSG00000062753	106672	DIA+ESC	39.8172	8.4433	4.7076	3.2513	0.8572	10.7342	44.214
Dnahc8	ENSMUSG00000033826	13417	EPI	4.3581	1.58	4.4816	28.4072	33.1428	1.6007	0.4474	2.4073	0.73		Syne2	ENSMUSG00000063450	319565	DIA+ESC	34.7305	17.6713	1.6101	6.326	1.1326	24.839	9.3719
Tle4	ENSMUSG00000024642	21888	EPI	32.3405	24.8656	21.3925	89.4825	110	65.1461	24.3591	10.875	18.1262		Ctsb	ENSMUSG00000021939	13030	DIA+ESC	145.232	104.115	66.4447	51.5677	18.1689	44.1243	81.1663
Tor3a	ENSMUSG00000060519	30935	EPI	15.0685	4.9475	1.8886	7.8245	14.1508	23.3817	0.1867	6.9616	0.1147		Manbal	ENSMUSG00000063019	69161	DIA+ESC	121.791	40.7649	5.5473	7.6961	15.2851	61.2868	7.8814
Kdm5b	ENSMUSG00000042207	75605	EPI	54.1532	55.263	42.9959	67.374	41.7361	101.301	32.2885	15.3293	26.2693		Fbp2	ENSMUSG00000021456	14120	EPI	0.0153	24.9147	199.022	68.412	189.897	0	0
Car2	ENSMUSG00000027562	12349	EPI+PE	0.0104	0.039	0.0278	94.1429	36.3623	47.1261	132.827	74.8952	82.6245		Khdc3	ENSMUSG00000092622	66991	EPI	0.029	4.5127	197.166	111.669	282.072	10.3891	5.222
Lefty2	ENSMUSG00000066652	320202	EPI+PE	0.1511	0.1138	0	293.226	11.5228	107.659	93.5915	9.7182	3.1313		Isyna1	ENSMUSG00000019139	71780	EPI	74.256	45.3431	372.255	219.412	326.143	43.4301	21.3825
Nr0b1	ENSMUSG00000025056	11614	EPI+PE	0.0178	0.0455	0	51.5141	45.8491	24.5865	7.9275	3.5795	40.7369		Psmb10	ENSMUSG00000031897	19171	EPI	10.3198	26.0856	18.1986	104.529	62.7989	0.5075	0.3096
Zic3	ENSMUSG00000067860	22773	EPI+PE	0.2201	0.2217	0.1444	62.0883	121.909	39.8329	38.8451	12.8508	16.7553		Pglyrp1	ENSMUSG00000030413	21946	EPI	51.5344	33.9725	70.3301	569.106	28.1172	0	0
Slc38a2	ENSMUSG00000022462	67760	EPI+PE	1.828	3.4605	1.65	8.7853	177.535	29.2866	63.2754	59.2149	143.179		Cldn6	ENSMUSG00000023906	54419	EPI	0.1668	0	21.8825	45.4269	84.2793	0.6146	0.4799
Ngfrap1	ENSMUSG00000046432	12070	EPI+PE	16.2868	0	16.1479	284.331	380.782	168.798	89.7876	328.243	571.349		Ccne1	ENSMUSG00000002068	12447	EPI	33.4778	18.3321	56.69	267.389	113.728	7.9018	7.8208
Laptm5	ENSMUSG00000028581	16792	EPI+PE	0.1791	0.2829	0.0373	9.2803	27.4614	9.712	22.3922	0.9371	6.5541		Gm12617	ENSMUSG00000084034	NA	EPI	12.0795	2.5446	45.3501	26.5841	160.376	6.7664	2.0642
Rps3a	ENSMUSG00000028081	20091	EPI+PE	102.123	113.542	291.026	1424.41	1110.28	1506.79	1768.34	1127.6	131.793		Slc16a3	ENSMUSG00000025161	80879	EPI	5.5419	3.4109	11.5514	200.47	3.4806	1.0529	1.8253
Nid2	ENSMUSG00000021806	18074	EPI+PE	4.3581	0.0354	1.5036	142.622	82.9619	85.7613	35.8462	42.4989	55.6616		Zyx	ENSMUSG00000029860	22793	EPI	10.3288	9.3957	52.1938	100.839	76.3802	0.6411	10.6965
Armcx1	ENSMUSG00000033460	78248	EPI+PE	0.0451	0.0549	0.006	11.7333	22.2566	11.8578	13.5711	2.1118	3.2335		Dppa3	ENSMUSG00000046323	73708	EPI	18.948	45.2722	443.517	63.3913	235.836	18.0738	35.4315
Gm5506	ENSMUSG00000059040	13806	EPI+PE	9.6611	5.2487	6.7096	107.271	74.6144	69.1425	56.1783	65.0125	257.014		Gadd45gip1	ENSMUSG00000033751	102060	EPI	10.7987	17.1802	66.3448	79.9753	140.531	10.8536	1.419
Apobec2	ENSMUSG00000040694	11811	EPI+PE	0.0402	0.0427	0	12.8706	4.6437	34.9467	57.8778	0.0724	6.3193		Sssca1	ENSMUSG00000079478	56390	EPI	68.7707	45.9794	84.255	224.804	156.469	6.5848	14.6432
Gm4735	ENSMUSG00000064193	NA	EPI+PE	2.1096	1.2442	3.3756	61.2131	60.8393	32.0531	62.0418	66.1827	38.3676		Pa2g4	ENSMUSG00000025364	18813	EPI	158.159	188.087	339.71	116.076	358.089	19.4679	36.4893
Ppp1r1a	ENSMUSG00000022490	58200	EPI+PE	1.4016	0.0759	1.7028	54.8166	44.3712	46.2887	58.4936	28.4045	55.5677		Hdlbp	ENSMUSG00000034088	110611	EPI	96.4889	125.637	369.773	206.826	221.947	18.8368	16.9041
Ucp2	ENSMUSG00000033685	22228	EPI+PE	5.9244	7.0845	3.8066	74.7463	132.497	61.6263	48.9851	70.3165	194.044		Hmga1	ENSMUSG00000046711	15361	EPI	25.0052	29.6527	189.606	7.2144	163.216	2.3257	9.2611
Pim2	ENSMUSG00000031155	18715	EPI+PE	3.1375	15.0247	5.7575	123.299	179.012	60.8814	70.4611	31.1809	39.7331		1500009L16Rik	ENSMUSG00000087651	69784	EPI	4.3793	0.0367	14.4009	33.1692	10.5343	0	0
Pgk1	ENSMUSG00000062070	18655	EPI+PE	4.5606	7.6375	8.4673	54.1783	111.887	34.7888	78.152	102.905	61.9491		Exosc2	ENSMUSG00000039356	227715	EPI	50.783	46.71	107.778	47.3041	113.043	4.2495	2.2721
Dnmt3l	ENSMUSG00000000730	54427	EPI+PE	12.6532	17.8782	18.5744	201.942	221.05	148.397	88.215	181.023	301.583		Crygd	ENSMUSG00000067299	12967	EPI	0	0	68.2432	29.1731	32.3163	0	0
Maged2	ENSMUSG00000025268	80884	EPI+PE	1.171	0.0531	0.0243	5.8902	1.6669	16.8934	28.4604	35.7761	13.8419		Mrps11	ENSMUSG00000030611	67994	EPI	29.0439	37.8898	95.3414	171.863	121.984	11.4033	13.9234
Tnfrsf21	ENSMUSG00000023915	94185	EPI+PE	0.0846	0.1172	1.2293	12.1333	0.7312	8.6992	17.6359	11.6185	24.1294		Psmd3	ENSMUSG00000017221	22123	EPI	138.143	186.52	269.761	154.78	280.761	26.89	30.1683
Abhd10	ENSMUSG00000033157	213012	EPI+PE	0.0488	0.0301	0.5283	20.431	6.1837	19.6868	13.9091	5.3569	9.0878		Twf2	ENSMUSG00000023277	23999	EPI	94.7643	105.022	107.521	354.077	174.427	22.6699	17.693
Aplp1	ENSMUSG00000006651	11803	EPI+PE	0.0885	0.0875	0.6721	16.6537	22.2985	9.6441	10.7829	9.6637	12.2324		Ly6e	ENSMUSG00000022587	17069	EPI	63.0341	80.5125	152.109	267.464	65.0888	25.7468	0.6833
Whsc1	ENSMUSG00000057406	107823	EPI+PE	4.858	1.3317	7.6064	23.0049	75.7488	27.8602	55.3595	87.4467	63.0195		Tex19.2	ENSMUSG00000039337	70956	EPI	0.6809	0.075	11.4113	7.8833	16.1325	0.2144	0
Fstl1	ENSMUSG00000022816	14314	EPI+PE	0.675	0.6333	0.2673	1.9298	16.9605	37.3427	27.5218	7.1619	18.9983		Diexf	ENSMUSG00000016181	215193	EPI	10.7291	2.0285	36.8352	3.7232	12.0894	0.4549	0
Ipp	ENSMUSG00000028696	16351	EPI+PE	2.7115	2.5802	1.9091	43.4441	75.3555	40.9831	84.9018	29.8629	0.5077		Esrp1	ENSMUSG00000040728	207920	EPI	0.0536	0.0771	35.574	70.3415	14.1109	0.5569	1.1447
Twf2	ENSMUSG00000023277	23999	EPI+PE	54.2404	33.7915	36.3812	107.521	354.077	174.427	275.708	311.192	232.106		Akr1b8	ENSMUSG00000029762	14187	EPI	0.203	2.6923	1.8297	34.6289	10.7686	0.2746	0
Bex4	ENSMUSG00000047844	406217	EPI+PE	0.0426	0.7864	4.1481	10.4839	25.6456	8.9658	24.7866	27.6474	26.5938		Rpl39l	ENSMUSG00000039209	68172	EPI	64.2621	7.3479	888.037	206.748	459.9	78.5289	32.1794
Tmsb4x	ENSMUSG00000049775	19241	EPI+PE	6.2933	0.0122	6.325	98.4677	282.775	35.4207	97.4717	7.1239	29.1804		Apoc2	ENSMUSG00000002992	11813	EPI	0.0208	0	34.7142	114.596	57.7023	0.9415	0
Derl3	ENSMUSG00000009092	70377	EPI+PE	2.3169	0.0491	2.5184	15.2624	1.46	29.5961	51.966	60.7644	21.051		Anp32b	ENSMUSG00000028333	67628	EPI	256.587	206.608	419.911	408.767	559.623	84.0808	89.2109
Slc7a7	ENSMUSG00000000958	20540	EPI+PE	8.9047	6.5986	2.9461	110.411	111.204	87.5254	45.532	105.156	20.4501		Slc7a3	ENSMUSG00000031297	11989	EPI	95.8031	29.7991	219.354	539.625	157.423	58.5292	16.9811
S100a10	ENSMUSG00000041959	20194	EPI+PE	39.2069	49.1464	45.6562	235.147	186.146	166.575	336.862	323.905	251.119		Sycn	ENSMUSG00000084174	68416	EPI	0	0	91.167	37.1238	10.5299	0	0
Etv4	ENSMUSG00000017724	18612	EPI+PE	2.4114	0.118	1.0341	49.2412	45.5243	45.9842	8.1995	28.6321	10.4272		Phf5a	ENSMUSG00000061360	68479	EPI	257.624	260.058	583.834	167.413	456.226	82.4875	24.6824
Pdk3	ENSMUSG00000035232	236900	EPI+PE	0.0685	0.7764	0.0424	19.8081	11.8292	2.1384	14.4325	1.8519	9.1497		Mmp12	ENSMUSG00000049723	17381	EPI	0.0198	0.0278	10.0426	21.3933	25.9792	0	0
Timp1	ENSMUSG00000001131	21857	EPI+PE	15.81	19.9288	70.4943	333.888	210.745	146.671	411.354	93.9099	172.286		Rpl3	ENSMUSG00000060036	27367	EPI	206.96	157.26	149.002	366.449	845.627	47.6281	102.448
Ubd	ENSMUSG00000035186	24108	EPI+PE	0.0172	1.2004	0	91.4502	0	22.5161	0	0	0		Mcm5	ENSMUSG00000005410	17218	EPI	180.613	204.336	328.025	282.777	374.668	75.3601	44.2442
Cyb5b	ENSMUSG00000031924	66427	EPI+PE	8.5856	17.1766	47.7632	100.028	50.1829	41.614	156.168	135.482	125.559		2700094K13Rik	ENSMUSG00000076437	NA	EPI	149.595	347.145	591.936	322.697	732.06	92.8777	84.5585
Akr1c12	ENSMUSG00000021211	622402	EPI+PE	0.0111	0.0331	0.1783	1.4404	0.0241	13.5463	26.2551	18.5591	4.5352		Pmaip1	ENSMUSG00000024521	58801	EPI	0.2903	0.0822	8.1864	19.6497	19.2495	0.1603	0.2276
Rbp1	ENSMUSG00000046402	19659	EPI+PE	0.0783	0.1178	0.1111	13.2915	16.73	10.3843	0.0416	7.0108	10.2053		Ruvbl2	ENSMUSG00000003868	20174	EPI	174.22	131.304	345.862	235.478	367.837	55.4834	41.3737
1700057H21Rik	ENSMUSG00000086007	NA	EPI+PE	0	0	0	19.6069	27.7561	0.0649	17.045	1.4413	0		Ssr4	ENSMUSG00000002014	20832	EPI	62.2563	97.0143	215.666	127.318	121.467	18.524	38.7026
Asb1	ENSMUSG00000026311	65247	EPI+PE	0.0972	0.0393	3.7638	19.4795	20.5136	16.184	27.6236	19.4652	9.4728		Pla2g10	ENSMUSG00000022683	26565	EPI	0.0116	4.5186	20.7881	8.2458	24.4487	0	0
Tpd52l1	ENSMUSG00000000296	21987	EPI+PE	0.0261	0.0475	0.813	37.6857	10.1175	15.8258	9.2796	4.9512	4.5434		Prdx6	ENSMUSG00000026701	11758	EPI	64.6019	53.2443	167.979	135.013	210.052	20.3196	28.7318
Mme	ENSMUSG00000027820	17380	EPI+PE	0.0257	0.1525	1.3392	15.9735	3.9453	16.3237	14.5566	7.621	13.3879		Bok	ENSMUSG00000026278	51800	EPI	14.4099	36.9656	12.0939	86.5501	0.7069	3.8135	0.2831
Tmem109	ENSMUSG00000034659	68539	EPI+PE	4.4249	3.072	3.4177	22.0832	5.899	24.7943	35.6948	22.1987	43.325		Trim44	ENSMUSG00000027189	80985	EPI	8.0224	0.687	79.526	44.142	43.2568	3.6391	2.96
Coro2b	ENSMUSG00000041729	235431	EPI+PE	0.0856	1.1366	0.3455	16.3727	14.7559	9.0126	11.0679	12.9771	3.5456		Cct2	ENSMUSG00000034024	12461	EPI	449.885	331.933	584.856	487.006	733.375	126.9	111.23
Ppfibp1	ENSMUSG00000016487	67533	EPI+PE	1.6684	0.2351	0.9152	3.4277	22.3483	5.3344	25.361	10.8305	5.0687		Ddx49	ENSMUSG00000057788	234374	EPI	42.5062	20.2613	72.7026	41.4207	77.656	7.7754	3.0355
Nefl	ENSMUSG00000022055	18039	EPI+PE	0.4639	1.8218	2.8966	5.5463	48.979	10.254	1.1897	32.8742	67.267		Dppa2	ENSMUSG00000072419	73703	EPI	16.9813	9.7619	85.255	72.7643	78.9187	25.4292	1.2256
Pnrc1	ENSMUSG00000040128	108767	EPI+PE	1.0681	0.6035	3.7114	28.8563	27.2963	6.0876	15.0096	19.8128	15.0324		Emb	ENSMUSG00000021728	13723	EPI	4.2315	3.6058	14.9518	27.6759	25.6228	5.8012	1.282
Eif2s3y	ENSMUSG00000069049	26908	EPI+PE	0.3563	0.2844	0.0813	0.1029	0.2932	38.9533	0.0606	0.1675	17.6836		Ceacam10	ENSMUSG00000054169	26366	EPI	0.0726	2.6072	32.8115	1.9473	0	0	0
Stmn1	ENSMUSG00000028832	16765	EPI+PE	1.2063	1.6577	30.8382	98.4882	35.1102	115.401	149.445	39.0983	48.9809		Pla2g1b	ENSMUSG00000029522	18778	EPI	81.7678	85.877	42.4625	199.394	17.3435	1.3019	1.0034
Nisch	ENSMUSG00000021910	64652	EPI+PE	35.4397	17.4974	34.1607	180.206	41.0432	73.1863	132.632	80.9978	153.535		Kpnb1	ENSMUSG00000001440	16211	EPI	119.61	156.217	286.613	133.654	266.892	70.8687	58.4607
Tspan6	ENSMUSG00000067377	56496	EPI+PE	0.4911	0.0074	1.0691	14.6756	0.3925	14.4457	14.8575	9.9054	19.6291		Lck	ENSMUSG00000000409	16818	EPI	4.7961	4.3935	12.7253	16.3253	31.3117	0.1856	0.4292
Atf3	ENSMUSG00000026628	11910	EPI+PE	2.86	0.0176	2.7583	1.2039	3.8592	20.3787	25.8981	40.3688	13.7333		Fam195a	ENSMUSG00000025732	68241	EPI	37.105	18.6868	81.2701	193.549	46.9926	15.7134	12.5506
2610301B20Rik	ENSMUSG00000059482	67157	EPI+PE	0.026	0.3235	0.7351	9.483	14.8204	0.3111	11.5717	4.773	14.0681		Nlrp4c	ENSMUSG00000034690	83564	EPI	0.0449	0.0467	19.2785	8.1242	7.7355	0.1809	0
Pts	ENSMUSG00000032067	19286	EPI+PE	0.1119	0.0388	3.5592	10.3755	5.4282	52.8467	20.4928	31.3812	17.3808		Npm1	ENSMUSG00000057113	18148	EPI	1018.5	1458.6	1870.67	1381.49	2261.35	449.274	714.893
Arxes2	ENSMUSG00000048040	76219	EPI+PE	0.0126	0.0181	1.1092	20.8889	12.6665	9.257	25.977	2.9702	0		Cryge	ENSMUSG00000070870	12968	EPI	0.0229	0	40.7264	5.4006	23.7009	0	0
Nup62cl	ENSMUSG00000072944	279706	EPI+PE	2.9555	0.5823	1.5097	55.5001	32.9126	21.7405	23.6566	13.1084	22.7344		Syce1	ENSMUSG00000025480	74075	EPI	3.8585	11.1007	27.2411	2.6222	25.2996	0	0
Adk	ENSMUSG00000039197	11534	EPI+PE	2.8819	0.4323	3.2747	20.8839	13.6257	14.9547	44.2602	20.4224	9.7618		Psmd14	ENSMUSG00000026914	59029	EPI	104.708	76.2889	238.362	119.562	136.885	19.4384	29.632
Copb1	ENSMUSG00000030754	70349	EPI+PE	16.4928	16.67	35.9519	92.7186	46.5819	57.6351	117.4	107.931	57.7728		Dnmt3a	ENSMUSG00000020661	13435	EPI	5.7673	2.0412	5.8352	33.9292	23.2211	1.0967	2.9153
Sfxn1	ENSMUSG00000021474	14057	EPI+PE	0.6724	0.4731	22.1765	38.829	48.4488	29.4814	41.454	47.3183	28.9134		Zbtb45	ENSMUSG00000049600	232879	EPI	7.1377	14.6274	32.9552	23.1794	38.5794	1.3554	3.9282
E130012A19Rik	ENSMUSG00000043439	103551	EPI+PE	321.396	426.088	219.33	1026.38	232.768	281.018	799.153	795.713	785.612		Exoc3l	ENSMUSG00000043251	277978	EPI	37.234	17.078	56.052	97.6791	6.9056	6.1166	0
Dock11	ENSMUSG00000031093	75974	EPI+PE	0.1556	0.1698	0.6268	0.5039	11.4711	18.5816	8.6422	2.8274	0.0991		Ppp2ca	ENSMUSG00000020349	19052	EPI	49.8855	69.0179	207.595	115.259	102.075	17.1561	22.5544
G2e3	ENSMUSG00000035293	217558	EPI+PE	1.027	1.2588	0.5041	2.0637	27.0588	14.3504	12.5855	1.8377	3.7966		Ipo7	ENSMUSG00000066232	233726	EPI	0.0885	0.0145	8.9826	0.905	35.667	0.1646	0.4992
Rab4a	ENSMUSG00000019478	19341	EPI+PE	3.4306	2.8862	9.7028	73.0789	23.9345	52.993	40.664	39.7621	18.6552		Folr1	ENSMUSG00000001827	14275	EPI	31.8381	84.6259	101.403	500.979	110.433	45.4623	33.1701
Ikbkb	ENSMUSG00000031537	16150	EPI+PE	0.7557	0.6561	0.3315	2.6255	16.6987	7.8722	16.923	6.4923	10.9597		Cd320	ENSMUSG00000002308	54219	EPI	18.9304	34.2822	72.7453	52.8154	90.8178	8.1413	8.2885
Abhd14a	ENSMUSG00000042210	68644	EPI+PE	0.0407	9.3442	4.7112	19.9492	40.2717	9.8918	19.6327	36.55	55.5049		2610528J11Rik	ENSMUSG00000028536	66451	EPI	0.0671	0.1072	14.7223	4.7276	11.307	0.3221	0
Traf6	ENSMUSG00000027164	22034	EPI+PE	0.4109	0.3821	2.3972	20.0286	1.1205	0.1523	17.6679	11.378	9.1937		Id3	ENSMUSG00000007872	15903	EPI	79.0193	76.3008	683.16	303.148	467.963	88.9607	120.079
Rpl29	ENSMUSG00000048758	19944	EPI+PE	42.8401	30.4743	1661.68	1144.48	1591.74	1787.9	2032.47	2280.67	586.675		Mrpl37	ENSMUSG00000028622	56280	EPI	53.188	27.0719	111.858	46.4965	127.434	16.123	4.5805
Gapdh	ENSMUSG00000057666	14433	EPI+PE	15.5188	13.7897	32.4146	90.6081	66.894	113.156	85.3081	82.8446	46.6028		Spr	ENSMUSG00000033735	20751	EPI	100.35	132.591	239.002	58.8867	186.347	13.3028	10.8615
Mycn	ENSMUSG00000037169	18109	EPI+PE	3.8417	14.7953	1.9584	83.4003	42.8667	33.6275	61.2226	20.4739	43.2145		Ran	ENSMUSG00000029430	19384	EPI	203.423	247.01	472.867	349.554	493.126	79.9047	114.115
Tmem120b	ENSMUSG00000054434	330189	EPI+PE	4.9223	0.1138	4.9241	7.21	3.3338	19.2389	29.3324	29.7031	13.4656		Psmc3ip	ENSMUSG00000019303	19183	EPI	11.3569	16.2223	46.8744	26.7556	48.5585	7.8919	0
Slc3a2	ENSMUSG00000010095	17254	EPI+PE	59.847	23.853	125.68	160.653	194.419	108.227	182.946	162.866	387.22		Psma1	ENSMUSG00000030751	26440	EPI	84.6475	137.984	210.26	193.194	390.06	44.7935	66.3035
Trim44	ENSMUSG00000027189	80985	EPI+PE	4.2714	7.1447	14.1906	79.526	44.142	43.2568	62.9838	46.0707	35.1278		AC152922.1	ENSMUSG00000094955	NA	EPI	1628.98	2069.28	1481.68	5295.02	3334.12	475.53	514.014
Bai2	ENSMUSG00000028782	230775	EPI+PE	0.1985	0.2488	0.0629	2.1849	1.6459	39.4952	4.4567	3.4366	0.0893		Smek2	ENSMUSG00000020463	104570	EPI	10.8264	3.9192	26.3383	15.7307	14.6193	1.7774	0.8566
Ooep	ENSMUSG00000032346	67968	EPI+PE	3.5619	30.4171	12.4379	102.544	60.6511	71.7426	62.2735	74.4323	76.8967		Podxl	ENSMUSG00000025608	27205	EPI	0.1212	1.4282	0.5945	32.5274	14.7597	3.3514	0.3146
Oxct1	ENSMUSG00000022186	67041	EPI+PE	0.2463	13.4826	1.0752	25.9612	46.7329	37.164	35.1045	25.6474	19.525		RP23-299M19.1	ENSMUSG00000097398	NA	EPI	0.0259	0.0419	0.3085	161.291	21.7056	0	0
Wtip	ENSMUSG00000036459	101543	EPI+PE	5.6893	7.677	7.2593	30.9684	23.7563	24.1657	64.5482	36.7239	49.748		Akr1c13	ENSMUSG00000021213	27384	EPI	0.0144	0.0304	4.9137	6.8893	24.0029	0	0
Fkbp1a	ENSMUSG00000032966	14225	EPI+PE	44.5661	61.174	49.7883	124.928	133.301	114.605	257.566	220.008	184.084		Ube2a	ENSMUSG00000016308	22209	EPI	34.9771	46.144	285.607	88.8049	118.224	21.4463	31.5324
C2cd2	ENSMUSG00000045975	207781	EPI+PE	0.0817	0.0472	1.7093	4.4402	4.2822	9.9411	14.6623	10.8191	4.9914		Baiap2l1	ENSMUSG00000038859	66898	EPI	0	0	0.0857	62.0168	84.6646	29.4452	3.4478
Gpr180	ENSMUSG00000022131	58245	EPI+PE	0.0265	1.1716	8.5828	14.982	1.0973	26.3302	36.9893	22.3925	7.2155		Rpl29	ENSMUSG00000048758	19944	EPI	60.7353	50.3472	1144.48	1591.74	1787.9	444.272	524.413
Tcl1	ENSMUSG00000041359	21432	EPI+PE	10.3297	3.579	72.9667	107.344	25.6083	87.7087	116.05	78.4554	114.972		H2-K1	ENSMUSG00000061232	14972	EPI	0.0232	0.0263	14.8797	7.7387	24.1193	19.4792	0.1659
2700060E02Rik	ENSMUSG00000021807	68045	EPI+PE	87.8184	93.4799	198.655	414.81	151.448	243.381	511.986	409.616	216.152		C130073F10Rik	ENSMUSG00000046133	NA	EPI	0.0209	0	100.383	32.6402	18.6231	10.2963	19.387
Gm8841	ENSMUSG00000091957	16898	EPI+PE	197.093	233.41	1097.52	555.037	1174.29	964.06	1184.71	2294.28	717.948		Dkk1	ENSMUSG00000024868	13380	EPI	0.0215	0	6.578	0.0531	27.6615	8.1219	0
Gm5537	ENSMUSG00000069008	NA	EPI+PE	1.1042	1.3128	0.3398	4.9345	14.1555	5.2055	6.9194	14.5353	10.7151		Ftl1	ENSMUSG00000050708	14325	EPI	187.499	231.954	1562.06	3212.38	1718.18	2476.77	3284.88
Fam125a	ENSMUSG00000031813	73711	EPI+PE	34.241	40.1788	45.1458	71.3711	103.366	116.162	164.239	194.868	102.995		Amn	ENSMUSG00000021278	93835	EPI	4.3219	0	27.0014	6.4367	81.8893	37.4573	0
Klf5	ENSMUSG00000005148	12224	EPI+PE	72.872	84.4055	135.511	44.1749	78.225	435.347	360.653	319.036	80.738		Odc1	ENSMUSG00000011179	18263	EPI	73.1275	44.9323	239.177	321.964	619.829	390.723	89.7357
Efnb2	ENSMUSG00000001300	13642	EPI+PE	3.9236	2.5373	0.0246	9.5085	61.9243	5.3859	25.9988	5.5521	22.2941		Myo7a	ENSMUSG00000030761	17921	EPI	0.0215	0.0593	12.1895	3.442	27.9681	10.9225	7.2273
Itm2c	ENSMUSG00000026223	64294	EPI+PE	8.2828	3.5577	1.4146	11.1548	31.777	7.5948	27.7536	20.667	27.994		Npl	ENSMUSG00000042684	74091	EPI	1.5406	0.0288	63.6047	8.5384	50.4044	16.754	18.8646
Wfdc2	ENSMUSG00000017723	67701	EPI+PE	4.3117	18.7019	6.8937	145.411	74.6047	74.7784	80.939	11.0901	51.5924		Stk31	ENSMUSG00000023403	77485	EPI	0.0683	0.0825	41.1159	22.813	43.4114	1.4601	4.5971
Cobl	ENSMUSG00000020173	12808	EPI+PE	0.0685	0.0607	2.6513	245.287	46.2077	30.3672	0.0124	0.3429	10.8673		Plcd1	ENSMUSG00000010660	18799	EPI	0.6807	0.037	14.8201	28.2654	19.1249	6.5834	2.0796
Adap1	ENSMUSG00000056413	231821	EPI+PE	4.4947	3.6232	0.6443	81.7671	68.0752	45.0865	3.5946	6.9403	35.3138		Fundc1	ENSMUSG00000025040	72018	EPI	0.0258	0.0452	33.2937	17.5475	16.9323	0.8567	10.108
Pigp	ENSMUSG00000022940	56176	EPI+PE	54.0463	42.9416	68.231	291.341	253.523	287.502	105.234	257.951	74.2187		Rpsa-ps10	ENSMUSG00000047676	NA	EPI	440.053	460.796	213.973	3431.26	3902.69	1138.97	1768.98
Tubb2b	ENSMUSG00000045136	73710	EPI+PE	1.2067	1.4418	0.8545	25.4365	33.0414	31.6986	5.3356	4.8735	27.1474		Rnf125	ENSMUSG00000033107	67664	EPI	0	0	21.9299	11.5205	10.2034	0	4.2283
Nr1d2	ENSMUSG00000021775	353187	EPI+PE	0.0451	0.0586	1.9398	0.8789	8.823	24.3492	1.9718	1.1007	0.1575		Phf6	ENSMUSG00000025626	70998	EPI	0.2677	0.493	61.0417	33.3115	4.7053	7.2071	0.833
Slamf6	ENSMUSG00000015314	30925	EPI+PE	0	0.0124	0	32.4518	5.8398	4.3129	0.0127	0.0078	0		Nupl1	ENSMUSG00000063895	71844	EPI	0.0152	0.0284	1.4863	4.7794	37.4165	11.3432	0
Tcf7l1	ENSMUSG00000055799	21415	EPI+PE	8.5045	3.8881	12.884	220.661	44.8908	56.2775	24.2192	17.612	58.4985		Slc4a3	ENSMUSG00000006576	20536	EPI	0.0743	0.157	0.3392	55.17	8.3607	13.7838	2.2758
Nedd4	ENSMUSG00000032216	17999	EPI+PE	34.6746	18.3461	10.3322	130.791	103.302	123.366	48.4343	33.1323	130.43		Nefh	ENSMUSG00000020396	380684	EPI	0.0209	0	13.258	4.2182	15.3839	0.6065	0.4674
Fam188a	ENSMUSG00000026767	66960	EPI+PE	0.1919	2.8647	10.58	13.4363	62.3116	87.0015	31.7889	10.8189	15.1257		Rimkla	ENSMUSG00000048899	194237	EPI	0	0.0075	18.8829	4.4374	9.7551	0.1603	0
Dmxl1	ENSMUSG00000037416	240283	EPI+PE	0.8628	0.4285	1.7988	6.4573	19.6345	31.0165	5.5534	5.8844	2.3437		Crem	ENSMUSG00000063889	12916	EPI	0.0449	0.0935	4.5436	15.0093	26.1849	1.8089	10.1111
Ifitm2	ENSMUSG00000060591	80876	EPI+PE	43.762	42.5855	50.0121	486.804	173.116	261.366	149.916	86.6181	230.619		Prps1	ENSMUSG00000031432	19139	EPI	38.4653	30.7902	473.109	145.4	167.797	167.457	195.005
S100a13	ENSMUSG00000042312	20196	EPI+PE	2.7148	0.0368	1.3484	14.966	10.9351	13.9025	8.7841	9.6626	1.1501		Rpl34	ENSMUSG00000062006	68436	EPI	199.091	300.427	651.661	812.427	1377.74	191.062	624.337
Smc2	ENSMUSG00000028312	14211	EPI+PE	1.6212	16.763	13.3595	26.8577	67.7663	97.1102	28.0863	29.0111	20.8227		Efnb2	ENSMUSG00000001300	13642	EPI	0.1845	0.0482	9.5085	61.9243	5.3859	0.1856	1.4308
Ddx3y	ENSMUSG00000069045	26900	EPI+PE	1.8008	1.6241	0.3715	0.7007	1.0871	41.0589	0.4629	0.8745	5.1411		Bmp4	ENSMUSG00000021835	12159	EPI	10.2634	1.7002	87.1381	111.987	138.317	21.4659	44.5179
Tuba3a	ENSMUSG00000067702	22144	EPI+PE	5.3688	0.2546	6.8472	79.037	21.6147	42.1105	32.8648	9.0934	58.2783		Smpdl3b	ENSMUSG00000028885	100340	EPI	1.1189	0.0983	27.1329	74.4682	18.5531	8.9669	18.4049
Clybl	ENSMUSG00000025545	69634	EPI+PE	0.013	1.2844	5.664	81.904	16.6898	6.04	5.594	13.0976	36.5106		Saa3	ENSMUSG00000040026	20210	EPI	0	0.0436	19.647	4.676	107.278	0	2.1758
Hibadh	ENSMUSG00000029776	58875	EPI+PE	0.4442	6.6024	13.0023	61.414	27.0686	53.6605	52.9622	25.6205	20.7713		Pim2	ENSMUSG00000031155	18715	EPI	11.3066	12.8645	123.299	179.012	60.8814	25.9287	33.339
Ccdc6	ENSMUSG00000048701	76551	EPI+PE	10.1451	9.3295	4.4315	33.1101	38.1521	30.9303	42.8432	43.082	24.8793		Vamp7-ps	ENSMUSG00000082519	NA	EPI	0	0	16.8275	27.1603	0.9509	0	19.9802
Rpl30	ENSMUSG00000058600	19946	EPI+PE	22.9236	14.6037	247.494	155.696	160.537	257.728	161.666	204.506	123.874		Zfp869	ENSMUSG00000054648	66869	EPI	0	0.0213	16.4806	0.9005	20.5201	3.0713	4.408
Sumo3	ENSMUSG00000020265	20610	EPI+PE	21.9022	25.9856	28.6587	84.0799	77.9832	83.7886	58.3201	43.6259	84.876		Psors1c2	ENSMUSG00000024409	57390	EPI	0.0196	0.1373	6.0143	27.7909	7.1962	0.5742	0
Psme4	ENSMUSG00000040850	103554	EPI+PE	44.2558	43.2685	77.2856	370.513	130.393	113.593	100.218	46.6961	111.27		Pttg1	ENSMUSG00000020415	30939	EPI	25.2032	15.0992	153.336	136.947	224.846	140.617	117.481
Rpsa-ps10	ENSMUSG00000047676	NA	EPI+PE	276.225	239.701	2581.99	213.973	3431.26	3902.69	223.578	4254.86	2479.54		Magea5	ENSMUSG00000079349	17141	EPI	0	0.0293	13.5602	10.2709	31.2945	10.7278	6.7451
Dnd1	ENSMUSG00000044595	213236	EPI+PE	0.8618	0.4811	1.0707	1.331	9.3429	19.9298	1.5211	0.329	0.5975		Hesx1	ENSMUSG00000040726	15209	EPI	0.067	0.0432	9.5058	0.095	32.5558	0	0
Nampt	ENSMUSG00000020572	59027	EPI+PE	22.1784	2.862	29.0027	53.8565	66.19	55.8855	64.235	41.5012	19.8323		Phldb1	ENSMUSG00000048537	102693	EPI	8.0679	1.2144	57.8385	38.7228	174.644	21.73	0.1664
Prdx2	ENSMUSG00000005161	21672	EPI+PE	79.9667	54.0652	186.749	233.206	270.776	231.636	278.74	417.681	193.276		Rpl30	ENSMUSG00000058600	19946	EPI	40.0379	30.2529	155.696	160.537	257.728	124.014	128.841
Rab34	ENSMUSG00000002059	19376	EPI+PE	0.3296	3.0486	1.1539	16.7762	21.7042	5.2807	7.163	4.953	4.9667		Hormad1	ENSMUSG00000028109	67981	EPI	0.1525	0.0234	11.7718	30.5858	5.702	7.7106	9.536
Far1	ENSMUSG00000030759	67420	EPI+PE	0.6339	7.0244	3.5968	15.7657	35.11	17.3356	16.7515	17.6496	22.3897		Zfp600	ENSMUSG00000066007	667666	EPI	0.387	0.7716	24.2383	80.1948	15.4433	6.6686	6.1395
Zscan10	ENSMUSG00000023902	332221	EPI+PE	26.7278	13.5165	48.0204	91.3844	57.6541	103.027	83.6163	38.967	44.7479		Ipp	ENSMUSG00000028696	16351	EPI	1.7111	1.9075	43.4441	75.3555	40.9831	15.477	10.3416
Aoah	ENSMUSG00000021322	27052	EPI+PE	4.1516	0.0105	0	50.0295	10.5327	12.4355	0.0902	0.4437	0.5245		Dr1	ENSMUSG00000029265	13486	EPI	1.7065	2.9187	30.7116	54.0093	39.368	12.6955	8.5657
Trim43c	ENSMUSG00000090693	547109	ICM	218.925	328.417	298.179	0	0.0287	1.9387	0	0	0		Gm13145	ENSMUSG00000078497	NA	EPI	0.7377	0.2934	34.3967	55.9627	22.5145	8.7515	20.1567
Bhmt	ENSMUSG00000074768	12116	ICM	603.758	719.839	906.431	14.1712	0.67	3.4672	1.2434	1.1584	0.4734		Srm	ENSMUSG00000006442	20810	EPI	65.7164	104.838	313.878	855.49	331.767	83.5131	155.877
Alppl2	ENSMUSG00000026246	11650	ICM	325.612	573.225	251.162	0.0463	0.0396	0.0242	0.468	0.3075	7.1044		Naa50	ENSMUSG00000022698	72117	EPI	21.8199	21.1018	247.759	125.08	154.196	85.5289	31.3665
Trim43b	ENSMUSG00000079162	666747	ICM	5.9791	7.1327	29.5831	0.549	0.1876	1.2036	0.0078	0.0537	0.0106		l7Rn6	ENSMUSG00000062797	67669	EPI	7.909	3.4414	48.3952	61.3348	59.2811	15.1976	11.2449
Pramel5	ENSMUSG00000036749	384077	ICM	22.7951	50.3385	78.6946	0	0.0647	0.0064	0	0.0153	0		Pdzd4	ENSMUSG00000002006	245469	EPI	4.0616	0.0654	25.4736	69.0332	44.8512	5.4325	4.6592
Gm12617	ENSMUSG00000084034	NA	ICM	1304.12	1768.48	1862.5	45.3501	26.5841	160.376	20.5152	15.1526	8.5313		2700062C07Rik	ENSMUSG00000024273	68046	EPI	0.6037	4.4688	94.8388	42.0181	60.1112	11.1255	1.3899
Spic	ENSMUSG00000004359	20728	ICM	78.6831	66.041	171.213	9.2072	0.042	0.8506	0.0184	0.0893	0.787		Gm13247	ENSMUSG00000056300	100041433	EPI	1.2251	1.511	20.0957	77.7723	19.2055	15.8168	2.7058
Ninj2	ENSMUSG00000041377	29862	ICM	27.9725	130.101	0	0	0	0	0.0178	0	0.0278		Asb13	ENSMUSG00000033781	142688	EPI	0.7793	0.0778	39.4868	1.1654	9.6171	8.6429	21.1874
Gpd1l	ENSMUSG00000050627	333433	ICM	296.386	491.808	252.959	16.9177	3.867	4.835	9.3454	17.4833	16.4232		Ccny	ENSMUSG00000024286	67974	EPI	0.3235	1.7586	10.7751	32.6362	30.39	9.0381	10.9825
Hand1	ENSMUSG00000037335	15110	ICM	24.9339	23.763	9.8821	0.0245	0.0837	0.0319	0.0087	0	0.0983		Slc39a14	ENSMUSG00000022094	213053	EPI	1.2069	1.1946	39.6935	17.3567	27.6817	5.734	7.2961
Rragd	ENSMUSG00000028278	52187	ICM	41.5004	109.976	13.3807	1.5421	15.7309	9.4108	0.0676	0.3573	1.1935		Plac8	ENSMUSG00000029322	231507	EPI	0.0743	0.1179	32.8861	7.2381	0.0652	0.2507	0.1713
Gm5096	ENSMUSG00000069324	12116	ICM	102.185	146.623	108.288	1.5287	0.0492	0.1541	0.133	0.0823	0.0151		Fbxo8	ENSMUSG00000038206	50753	EPI	0.6606	0.1238	23.6986	1.7567	22.2668	14.9807	10.8907
Calcoco2	ENSMUSG00000006056	76815	ICM	4197.93	3247.26	6783.93	582.541	27.2471	256.21	613.603	5.0021	165.178		Glul	ENSMUSG00000026473	14645	EPI	15.8665	15.4085	93.9669	97.608	109.469	86.0756	18.4775
Gch1	ENSMUSG00000037580	14528	ICM	43.5708	44.1591	25.4611	0.0195	0.04	0.006	0.0195	0.0137	0.0573		Wars2	ENSMUSG00000004233	70560	EPI	0.5278	0.2465	7.7007	0.8019	22.8394	2.5068	0.6941
Slc13a2	ENSMUSG00000001095	20500	ICM	3.8274	42.0204	6.1019	2.6965	10.6388	0.3946	0.0062	0	0.0127		Dek	ENSMUSG00000021377	110052	EPI	21.8841	14.6927	81.3689	196.999	86.6432	23.7549	35.994
Gm5612	ENSMUSG00000074501	NA	ICM	253.583	268.242	381.32	5.7737	3.5238	13.1259	11.2589	5.9007	3.097		Robo4	ENSMUSG00000032125	74144	EPI	0.0379	0.0189	7.8031	12.0487	24.8684	0.2578	0.1573
Gulo	ENSMUSG00000034450	268756	ICM	246.068	132.109	352.986	4.8375	0.0338	0.029	13.8717	3.4752	2.8589		2210409E12Rik	ENSMUSG00000081766	NA	EPI	71.2972	91.3771	747.298	246.417	627.725	427.648	727.916
Sfn	ENSMUSG00000047281	55948	ICM	127.953	256.337	443.427	13.1239	39.1167	19.6777	4.3724	2.1528	7.1833		Ddx3x	ENSMUSG00000000787	13205	EPI	31.6807	43.7042	174.133	379.522	199.036	131.996	97.2963
Dppa3	ENSMUSG00000046323	73708	ICM	1837.68	2862.8	3862.57	443.517	63.3913	235.836	348.865	24.4346	156.063		Mkrn1	ENSMUSG00000029922	54484	EPI	397.197	177.708	877.521	940.743	1279.16	323.645	498.866
Tat	ENSMUSG00000001670	234724	ICM	53.0676	78.8298	55.3118	0.0535	0.1192	0.1302	0.049	0.1064	0.0637		Gm13154	ENSMUSG00000065999	433804	EPI	12.9879	7.7603	86.2046	80.9706	115.259	55.1499	6.386
Gpr161	ENSMUSG00000040836	240888	ICM	10.8529	19.1622	33.1013	0.517	0.0119	0.5213	0.0059	0.0212	0.0368		Usp14	ENSMUSG00000047879	59025	EPI	16.8334	8.787	73.7509	81.482	150.748	47.6928	11.6397
Trp53i11	ENSMUSG00000068735	277414	ICM	40.2232	51.7637	19.8077	0.0868	0.065	0.0625	0	0.0122	0.0609		Bai2	ENSMUSG00000028782	230775	EPI	0.1515	0.1419	2.1849	1.6459	39.4952	16.2413	0.9438
Sat1	ENSMUSG00000025283	20229	ICM	158.98	209.238	377.799	34.8317	25.6717	35.8226	22.2706	9.2963	25.9526		Chek1	ENSMUSG00000032113	12649	EPI	5.7221	1.2221	40.6196	23.1003	53.9097	13.6523	11.3495
Pramel4	ENSMUSG00000073724	347710	ICM	5.0745	10.3387	25.9025	0.057	0.0649	0.0291	0.0099	0.0266	0.0235		1700029P11Rik	ENSMUSG00000061633	66346	EPI	3.2777	0.0394	54.4246	28.5283	19.2999	22.2697	30.0839
Pmm1	ENSMUSG00000022474	29858	ICM	407.958	529.664	828.818	150.096	242.08	136.584	38.9733	65.4268	44.6186		Ankrd37	ENSMUSG00000050914	654824	EPI	0.3308	0.0245	6.733	43.7108	10.8588	0.2433	0
Khdc3	ENSMUSG00000092622	66991	ICM	1223.84	1087.03	708.992	197.166	111.669	282.072	148.252	14.6329	78.549		Trip13	ENSMUSG00000021569	69716	EPI	4.9305	13.1843	44.3789	26.7821	69.1827	26.2412	21.3161
Stac2	ENSMUSG00000017400	217154	ICM	40.6825	7.9369	9.7414	1.5502	0.989	0.362	0.052	0.2721	0.378		Strap	ENSMUSG00000030224	20901	EPI	66.8	123.514	224.825	309.915	333.057	108.945	114.468
Sp110	ENSMUSG00000070034	109032	ICM	12.3742	54.4215	2.4931	0.0149	0.0528	0.1044	0.6337	0.0455	0.0993		Wfdc15a	ENSMUSG00000051769	68221	EPI	0	0	8.432	8.4615	17.8181	0	0
Tfap2c	ENSMUSG00000028640	21420	ICM	41.1879	67.9646	57.6591	13.4349	1.9516	1.1152	1.1434	1.4508	0.6147		Gm9732	ENSMUSG00000090440	101056186	EPI	0.012	0	18.2537	9.7843	8.1832	0	1.1839
Aqp3	ENSMUSG00000028435	11828	ICM	25.6259	39.1984	16.4659	1.631	0.7331	0.831	0.0368	0.1463	0.2902		Aass	ENSMUSG00000029695	30956	EPI	0.0351	0.0242	10.6132	23.6436	2.7154	1.1227	1.0413
Rnf213	ENSMUSG00000070327	672511	ICM	75.8366	90.005	124.283	30.5475	11.6259	15.4933	0.0174	0.4805	6.2658		Zic3	ENSMUSG00000067860	22773	EPI	9.4107	3.7667	62.0883	121.909	39.8329	26.4477	38.0544
Ifi35	ENSMUSG00000010358	70110	ICM	6.1575	35.3067	36.0101	1.0725	1.0269	3.3249	0.0091	0.0675	0.1464		Apom	ENSMUSG00000024391	55938	EPI	3.2229	0.0359	23.353	43.8503	20.6918	7.7191	0
Ocm	ENSMUSG00000029618	18261	ICM	8.0334	6.7586	28.1832	0	0	0	0	0	0		Gtsf1	ENSMUSG00000022487	74174	EPI	0.0126	0.0436	26.3487	9.5822	0.0409	0	0
Map1lc3b	ENSMUSG00000031812	67443	ICM	802.572	796.87	1500.49	118.3	66.4457	388.993	212.442	118.009	63.287		Slamf6	ENSMUSG00000015314	30925	EPI	0.0081	0	32.4518	5.8398	4.3129	0	0
Ly6g6e	ENSMUSG00000013766	70274	ICM	81.0143	48.34	247.236	14.2862	0.0227	6.0751	4.3736	0.015	0.2379		Gm14513	ENSMUSG00000080811	NA	EPI	222.883	204.792	959.688	1705.18	1313.21	554.059	948.487
Sox15	ENSMUSG00000041287	20670	ICM	74.5005	75.8749	37.578	2.86	6.7238	2.5658	4.5295	0	0.9903		Ptges3	ENSMUSG00000071072	56351	EPI	98.8408	133.398	192.869	270.257	513.305	97.3198	114.475
Actn2	ENSMUSG00000052374	11472	ICM	15.9769	61.8637	44.3574	0.9342	0.1052	0.6215	1.4314	0.016	0.1156		Upk3bl	ENSMUSG00000006143	69665	EPI	0.0114	0.0185	0	22.0105	8.3072	0	0
Gabarapl2	ENSMUSG00000031950	93739	ICM	530.329	1078.83	661.062	141.989	71.3298	143.859	100.69	34.2185	71.1536		Gmcl1	ENSMUSG00000001157	23885	EPI	2.5131	0.0247	17.0852	29.6862	25.7358	4.9886	16.3771
Guca1a	ENSMUSG00000023982	14913	ICM	170.185	402.383	240.935	3.3986	0.1367	0.0168	12.2956	8.4824	0.0352		BC023829	ENSMUSG00000073139	236848	EPI	3.6583	2.3784	30.1059	7.9477	61.814	13.09	1.3087
Pemt	ENSMUSG00000000301	18618	ICM	113.637	215.238	280.013	11.0716	8.4562	3.698	16.0182	26.8094	6.372		Myo5b	ENSMUSG00000025885	17919	EPI	0.4879	0.3854	8.8462	1.2728	20.6186	7.6116	1.0016
Crxos1	ENSMUSG00000074365	546024	ICM	307.348	290.491	262.293	37.5772	9.9723	20.5318	35.6354	8.0781	17.3227		Crygc	ENSMUSG00000025952	12966	EPI	0	0.086	21.4234	5.612	3.039	0	0
Reep1	ENSMUSG00000052852	52250	ICM	98.3913	141.47	156.857	3.5374	0.422	0.4746	7.5414	0.6182	7.0468		Pfdn4	ENSMUSG00000052033	109054	EPI	4.8561	2.9984	18.4006	32.654	57.7289	47.1772	2.2021
Khdc1a	ENSMUSG00000067750	368204	ICM	13.8397	14.9845	15.0127	2.5353	0.138	0	0.0366	0.011	0		Fubp3	ENSMUSG00000026843	320267	EPI	5.401	6.3532	29.2735	56.325	71.1795	33.2622	20.1907
Pramel6	ENSMUSG00000025838	347711	ICM	101.761	215.711	370.172	5.6417	1.0142	1.1452	19.0018	0.0169	12.831		Sephs1	ENSMUSG00000026662	109079	EPI	13.9224	4.7557	37.919	92.792	54.1607	24.6931	15.4752
Csf3r	ENSMUSG00000028859	12986	ICM	91.5053	109.898	49.5116	0.0185	0.2288	0.0465	0.0947	0.0933	4.3281		Ppid	ENSMUSG00000027804	67738	EPI	37.3877	33.1477	117.988	113.168	163.94	28.1237	36.8047
Ak7	ENSMUSG00000041323	78801	ICM	11.992	16.5223	10.1276	3.783	0.1682	2.0491	0.039	0.0549	0.1833		Ddx58	ENSMUSG00000040296	230073	EPI	4.5992	0.8944	92.8282	28.4654	37.8316	40.0303	9.1916
Ly6a	ENSMUSG00000075602	110454	ICM	1284.45	2106.92	241.214	83.6382	3.1167	0.0177	119.43	38.7373	45.5132		Gadd45g	ENSMUSG00000021453	23882	EPI	0.0146	2.9715	0.1828	8.571	30.284	1.2966	3.9803
Rnf7	ENSMUSG00000051234	19823	ICM	1161.27	1374.59	611.407	225.864	140.318	178.003	157.265	80.5158	140.573		Bhlhb9	ENSMUSG00000072964	70237	EPI	4.5845	0.4206	21.1469	14.5417	40.862	25.8673	11.5154
Plbd1	ENSMUSG00000030214	66857	ICM	105.43	45.891	75.2783	2.1079	0.01	2.1961	0.7221	1.5969	0.0118		Cdk2ap1	ENSMUSG00000029394	13445	EPI	1.9026	10.9764	23.3711	38.3603	33.1804	8.4854	7.2351
Khdc1c	ENSMUSG00000041722	433278	ICM	13.7736	13.3371	3.7039	0.1002	0.0103	0	0.0375	0.0088	0.0147		Gm12184	ENSMUSG00000078154	13445	EPI	1.6231	4.3773	22.8077	38.5036	19.5827	3.2137	8.2803
Isyna1	ENSMUSG00000019139	71780	ICM	1796.61	3703.82	2906.67	372.255	219.412	326.143	474.673	396.392	297.656		Ccrn4l	ENSMUSG00000023087	12457	EPI	1.2827	5.4416	36.0246	54.3526	13.8873	8.3344	22.3033
Tmem41b	ENSMUSG00000047554	233724	ICM	163.754	242.693	250.493	15.6682	30.2211	11.5935	26.5705	18.9719	20.0843		Prss50	ENSMUSG00000048752	235631	EPI	0.0277	0.5461	15.9631	37.124	0.9433	0.5322	1.729
Mboat1	ENSMUSG00000038732	218121	ICM	43.5881	18.1953	21.76	0.0392	0.0501	0.0153	0.0139	0.0551	0.4219		Zfp958	ENSMUSG00000058748	233987	EPI	2.8452	0.0469	23.0583	39.6083	28.6323	10.0208	3.8493
Bcl2l14	ENSMUSG00000030200	66813	ICM	39.424	49.1488	43.7841	2.3839	0.0277	3.3803	1.7702	2.3373	0.0117		Sirt1	ENSMUSG00000020063	93759	EPI	14.63	4.0474	57.0925	76.3325	32.5542	34.3692	63.3346
Rfx2	ENSMUSG00000024206	19725	ICM	99.519	131.224	145.219	59.5581	64.1826	37.9142	13.9544	4.4019	4.1797		Ndufs5	ENSMUSG00000028648	595136	EPI	12.9496	6.7441	155.535	65.9535	135.191	60.3268	9.5109
Grin1	ENSMUSG00000026959	14810	ICM	41.5917	60.4625	14.7775	2.4407	0.351	0.2533	1.8295	0.7144	2.0406		Hmgb2	ENSMUSG00000054717	97165	EPI	23.8498	40.9486	132.717	79.3187	228.511	54.7661	55.8023
Vnn1	ENSMUSG00000037440	22361	ICM	46.0705	52.6543	25.2183	0.1099	0.1814	0.0764	1.2822	0.3238	0.1994		Kpna1	ENSMUSG00000022905	16646	EPI	8.7019	1.3978	55.8121	29.034	34.2535	14.9057	52.3444
Dppa2	ENSMUSG00000072419	73703	ICM	478.986	243.637	267.119	85.255	72.7643	78.9187	42.1432	17.327	29.6608		Fmr1	ENSMUSG00000000838	14265	EPI	5.0687	10.7113	19.2509	90.4722	70.0138	49.5509	81.5358
Grn	ENSMUSG00000034708	14824	ICM	362.662	270.361	96.2351	52.5359	26.9063	45.1942	30.0526	42.1491	29.4927		Hmgb1	ENSMUSG00000066551	15289	EPI	11.1019	12.2015	30.3687	59.1922	64.5666	21.2872	19.7068
Crip2	ENSMUSG00000006356	68337	ICM	236.453	401.034	831.58	7.3114	21.4203	16.7617	28.167	45.5608	51.7911		Ccna2	ENSMUSG00000027715	12428	EPI	27.6224	21.8618	100.549	132.3	148.608	47.8972	25.3257
Naalad2	ENSMUSG00000043943	72560	ICM	10.8991	20.3864	16.7367	3.4697	0.1891	1.7011	1.5371	0.0638	0.1989		Ell2	ENSMUSG00000001542	192657	EPI	7.4744	1.1266	38.1992	40.709	41.8275	6.545	11.0149
Satb1	ENSMUSG00000023927	20230	ICM	46.827	99.2436	60.9536	2.2704	4.1385	6.5724	7.6048	2.2932	0.7154		Zic5	ENSMUSG00000041703	65100	EPI	1.2516	0.7086	14.3349	18.658	22.799	11.2977	10.505
Dmgdh	ENSMUSG00000042102	74129	ICM	39.1108	62.3436	22.7694	7.6524	3.7775	3.7371	1.9487	0.6554	1.4093		Acp1	ENSMUSG00000044573	11431	EPI	3.2758	2.8723	10.8169	11.2676	55.9147	26.0101	13.8112
Mgarp	ENSMUSG00000037161	67749	ICM	147.986	172.295	183.923	1.8176	4.4577	6.7324	12.7167	2.804	4.7553		Thy1	ENSMUSG00000032011	21838	EPI	0.1528	0.1363	12.9571	29.1281	0.3282	0.7429	0.4533
Socs3	ENSMUSG00000053113	12702	ICM	77.3336	47.8337	27.4618	6.1937	2.8841	4.3384	2.8658	3.6733	6.4982		Zfp534	ENSMUSG00000062518	100503584	EPI	5.6842	6.4731	33.5822	128.111	21.1144	47.2816	58.2616
Gm6055	ENSMUSG00000062081	NA	ICM	564.614	996.416	457.904	141.85	54.2575	153.442	67.4709	54.497	66.9299		Jarid2	ENSMUSG00000038518	16468	EPI	41.483	62.5002	290.825	121.903	200.946	120.607	61.3062
Tfcp2l1	ENSMUSG00000026380	81879	ICM	289.18	206.782	213.16	84.846	3.3737	42.9676	35.3678	3.8887	30.4357		H2-D1	ENSMUSG00000073411	14964	EPI	6.0057	0.0494	48.7889	6.866	48.6939	10.7374	0.4336
Cbr2	ENSMUSG00000025150	12409	ICM	14.6848	16.5986	25.6325	0	0	0.0182	0	0	0		Psmb5	ENSMUSG00000022193	19173	EPI	139.484	218.134	283.043	431.464	745.844	185.627	377.379
Bhmt2	ENSMUSG00000042118	64918	ICM	31.6688	87.74	51.7383	0.8907	0.0247	0.0122	1.45	2.1069	1.3338		Grsf1	ENSMUSG00000044221	231413	EPI	77.0695	60.3653	488.648	205.357	274.829	172.405	58.0023
Cst7	ENSMUSG00000068129	13011	ICM	22.563	11.4747	28.8435	0	0.043	0.0166	0	0	0.0731		Alg3	ENSMUSG00000033809	208624	EPI	11.0692	11.9672	71.933	70.9181	69.2145	43.5217	1.4951
Cldn3	ENSMUSG00000070473	12739	ICM	8.3161	44.5121	0.4837	0.2641	16.0982	4.4054	0	0.0419	0		Naa30	ENSMUSG00000036282	70646	EPI	4.5563	3.4016	61.0714	24.1568	32.0253	28.3245	16.7674
Spnb3	ENSMUSG00000067889	20743	ICM	15.939	74.9371	20.0854	0.2652	5.2393	5.6278	1.6204	0.3212	4.9646		Rpusd2	ENSMUSG00000027324	271842	EPI	0.9186	0.8944	4.7999	17.1691	19.6887	2.7986	4.8256
Ulk1	ENSMUSG00000029512	22241	ICM	303.761	256.231	411.386	153.381	48.0504	58.1132	79.4413	5.9737	30.8943		Crxos1	ENSMUSG00000074365	546024	EPI+ESC	17.7343	19.0685	37.5772	9.9723	20.5318	0	0
Psap	ENSMUSG00000004207	19156	ICM	231.899	287.352	204.341	45.7639	9.2998	20.2771	31.7497	17.0877	26.3256		Ldha	ENSMUSG00000063229	16828	EPI+ESC	206.741	328.478	205.684	447.415	265.636	32.8502	6.0483
Myod1	ENSMUSG00000009471	17927	ICM	18.673	40.147	17.3368	0	0.0165	0.0322	0.0126	0.0217	0.0651		Utf1	ENSMUSG00000047751	22286	EPI+ESC	128.035	216.425	1174.14	799.146	745.984	40.8876	68.955
Gm11517	ENSMUSG00000081249	NA	ICM	176.584	327.458	316.157	22.7315	62.1529	25.5767	15.2374	51.8962	27.8124		Rbfa	ENSMUSG00000024570	68731	EPI+ESC	51.9359	34.8579	205.599	168.687	138.474	2.84	5.2015
Siglecg	ENSMUSG00000030468	243958	ICM	21.8416	24.4834	18.3275	0.0574	0.102	0.063	0.0966	0.1296	0.1556		Sod1	ENSMUSG00000022982	20655	EPI+ESC	2262.29	3333.8	1707.52	3550.08	3334.55	256.487	238.102
Fgfr1	ENSMUSG00000031565	14182	ICM	163.548	151.212	84.3419	44.3056	31.0636	25.9558	15.661	6.0183	13.8843		Pkm	ENSMUSG00000032294	18746	EPI+ESC	752.846	841.154	738.799	993.315	631.869	115.635	115.761
Gm2a	ENSMUSG00000000594	14667	ICM	191.725	317.594	65.1238	20.5499	16.7698	1.2796	14.7931	21.5755	23.0429		Tuba3a	ENSMUSG00000067702	22144	EPI+ESC	12.4726	34.0579	79.037	21.6147	42.1105	0	0
Stmn3	ENSMUSG00000027581	20262	ICM	89.2364	101.141	182.62	38.9308	6.6681	67.2702	36.8671	3.8627	0.0258		Chchd3	ENSMUSG00000053768	66075	EPI+ESC	23.4356	62.5277	51.9483	39.1023	83.8752	3.679	1.1553
Whamm	ENSMUSG00000045795	434204	ICM	50.1243	33.6709	87.9435	16.5645	1.9176	2.9481	0.1361	3.2237	3.3362		Mrrf	ENSMUSG00000026887	67871	EPI+ESC	12.6747	21.5534	20.6017	31.87	40.4894	0.1856	0.2862
Tmem159	ENSMUSG00000030917	233806	ICM	95.3818	106.9	69.4964	4.7123	0.0297	0.0172	8.6314	2.4586	2.1527		Mrpl2	ENSMUSG00000002767	27398	EPI+ESC	124.901	200.893	186.414	198.512	227.734	21.2899	1.4834
Sugt1	ENSMUSG00000022024	67955	ICM	399.186	601.176	277.746	161.45	107.47	64.2652	80.8312	59.8452	75.4394		Ola1	ENSMUSG00000027108	67059	EPI+ESC	20.9698	32.6132	32.58	40.8412	39.163	2.3202	0.7865
Miox	ENSMUSG00000022613	56727	ICM	38.1935	1.6613	0	0	0.0253	0.0155	0.0105	0.0238	0.0297		Rpusd3	ENSMUSG00000051169	101122	EPI+ESC	20.1426	13.6655	29.4157	4.3387	17.5388	0	0
Gss	ENSMUSG00000027610	14854	ICM	175.647	152.211	195.134	27.8093	17.8586	29.1686	21.3898	12.3836	14.2448		Grb7	ENSMUSG00000019312	14786	EPI+ESC	10.7534	15.0771	20.786	17.6044	15.9694	0.1809	0.2809
Atg4b	ENSMUSG00000026280	66615	ICM	139.763	170.752	193.992	26.4422	3.6283	8.448	16.8504	16.1934	40.6677		Gatsl3	ENSMUSG00000020424	71962	EPI+ESC	74.6874	66.2874	66.5903	121.732	72.886	7.6886	4.4041
Atg9a	ENSMUSG00000033124	245860	ICM	52.3099	88.5442	47.8241	0.2602	2.7831	0.0394	0.7883	11.7283	12.8808		Tbrg1	ENSMUSG00000011114	21376	EPI+ESC	50.9291	97.2448	84.143	62.57	106.439	9.2943	9.936
Fam101b	ENSMUSG00000020846	76566	ICM	108.772	129.327	18.4385	0.744	0.4011	0.1021	13.7809	3.1104	8.3104		Rpl41	ENSMUSG00000093674	67945	EPI+ESC	903.341	1446.27	1126.45	2468.71	1846.22	325.151	422.106
Ak4	ENSMUSG00000028527	11639	ICM	264.301	301.712	688.118	53.4556	16.2126	51.0818	122.844	17.9802	33.108		2010317E24Rik	ENSMUSG00000026955	72080	EPI+ESC	24.9804	4.6922	28.2416	29.4094	18.6965	1.8565	0.2862
Ttyh2	ENSMUSG00000034714	117160	ICM	22.2422	49.3462	50.5365	4.0301	4.3627	3.9005	0.0349	2.0616	3.1048		Pmf1	ENSMUSG00000028066	67037	EPI+ESC	125.977	167.487	230.335	282.819	259.679	27.7137	3.8039
Gm12790	ENSMUSG00000078626	NA	ICM	1.1986	5.4836	68.3416	0	0	0.0342	0	0	0		Snrpn	ENSMUSG00000000948	20646	EPI+ESC	58.2662	25.7414	62.7775	43.4856	65.5968	0.538	5.0977
Sox21	ENSMUSG00000061517	223227	ICM	6.8383	18.6071	10.9641	0.0195	0.0561	0.0539	0.1266	0.0755	0.0229		Mrpl12	ENSMUSG00000039640	56282	EPI+ESC	154.895	136.522	469.34	402.979	478.213	26.5709	43.7801
Rnd1	ENSMUSG00000054855	223881	ICM	25.5728	16.4156	12.8943	0.1886	1.4531	4.0669	0.1414	0.2233	0.0919		Mri1	ENSMUSG00000004996	67873	EPI+ESC	21.2505	16.4423	23.1005	24.4389	18.7859	0.3476	0.3183
Slc12a7	ENSMUSG00000017756	20499	ICM	118.891	138.68	101.132	58.9981	19.6164	39.5685	19.2397	12.3984	10.5661		Psmd13	ENSMUSG00000025487	23997	EPI+ESC	121.821	214.183	166.372	88.9794	241.759	21.4748	12.5755
Gm12616	ENSMUSG00000095136	NA	ICM	159.884	391.666	124.062	14.0273	20.3841	14.1339	9.1247	23.8838	11.6497		Rpl36	ENSMUSG00000057863	54217	EPI+ESC	2234.17	2894.41	1102.65	3456.2	1824.48	241.528	277.875
Agmat	ENSMUSG00000040706	75986	ICM	0.241	21.9611	14.5461	0	0.0712	0.3407	0.0173	0.0244	0		Psmb6	ENSMUSG00000018286	19175	EPI+ESC	349.56	400.94	385.992	545.325	522.257	107.831	135.778
Fkbp1b	ENSMUSG00000020635	14226	ICM	9.2953	16.2881	11.7883	0.0579	3.8373	0.0465	0	0.0652	0		Chaf1a	ENSMUSG00000002835	27221	EPI+ESC	33.0134	24.7232	38.0096	12.7547	29.2516	0.8691	0.6367
Allc	ENSMUSG00000020636	94041	ICM	10.6708	13.8514	9.3419	0.0357	1.9701	0.0301	0.0097	0.0291	0.0375		Naa10	ENSMUSG00000031388	56292	EPI+ESC	26.4956	27.8678	116.958	104.724	70.8806	3.7908	12.1516
AC140392.1	ENSMUSG00000096647	NA	ICM	56.0322	68.0598	27.475	1.776	3.8481	0.5231	2.7671	2.3922	2.0486		Mep1b	ENSMUSG00000024313	17288	EPI+ESC	3.1152	14.2748	6.388	7.396	22.4215	0	0
Btrc	ENSMUSG00000025217	12234	ICM	96.2815	159.153	179.233	28.762	10.2839	11.8739	34.0591	15.3838	13.3419		Bysl	ENSMUSG00000023988	53414	EPI+ESC	74.1727	53.7503	60.4783	141.92	89.4905	6.8441	9.2923
Epb4.1l4b	ENSMUSG00000028434	54357	ICM	229.825	230.316	195.567	59.7244	6.4119	14.7262	34.0639	12.4684	13.1084		Thop1	ENSMUSG00000004929	50492	EPI+ESC	54.7811	65.82	36.0556	80.7091	95.8308	12.095	2.3104
Cd2	ENSMUSG00000027863	12481	ICM	28.3517	24.9425	5.8945	0	0	0	0.0177	0.0367	0.0248		Emc8	ENSMUSG00000031819	18117	EPI+ESC	87.2445	117.367	149.266	119.49	97.0871	19.9273	6.4215
Sod2	ENSMUSG00000006818	20656	ICM	282.438	287.585	316.377	192.282	111.852	133.636	100.796	25.167	62.0776		Eif3b	ENSMUSG00000056076	27979	EPI+ESC	237.712	270.917	356.37	679.867	376.212	77.7415	79.8139
Slc1a1	ENSMUSG00000024935	20510	ICM	57.7327	32.8596	40.8271	0.1365	0.3684	0.1078	1.0617	0.1029	8.7202		Angptl4	ENSMUSG00000002289	57875	EPI+ESC	6.1906	4.8511	26.0291	27.0489	27.3665	0.4808	1.1379
Fos	ENSMUSG00000021250	14281	ICM	32.3292	23.363	10.0915	6.6741	1.6261	5.4578	2.816	1.6264	0.0122		Myc	ENSMUSG00000022346	17869	EPI+ESC	0.3332	0.1927	50.7119	45.0219	25.8274	2.4134	0.8585
Smpd1	ENSMUSG00000037049	20597	ICM	181.325	198.551	115.948	0.2247	6.3134	10.4765	18.8947	23.6102	14.7553		Ndufs8	ENSMUSG00000059734	225887	EPI+ESC	190.767	160.148	186.632	273.027	332.328	27.8778	36.0401
Lclat1	ENSMUSG00000054469	225010	ICM	18.7023	31.6034	12.3717	6.9247	0.8961	0.2606	0.0297	1.667	1.7708		Slc25a5	ENSMUSG00000016319	11740	EPI+ESC	259.767	363.39	1266.82	1682.07	816.635	259.975	156.035
Fbxl20	ENSMUSG00000020883	72194	ICM	17.7848	11.6333	76.2952	5.8571	1.5074	12.9634	8.0409	0.1696	0.9073		Mt1	ENSMUSG00000031765	17748	EPI+ESC	1359.37	2578.2	2658.99	3714.51	1321.51	74.7749	534.573
Ren1	ENSMUSG00000070645	19701	ICM	121.032	59.0495	4.1398	5.1323	7.2296	7.0409	2.9406	0.1155	1.7224		Tubb4b	ENSMUSG00000036752	227613	EPI+ESC	611.876	719.185	808.681	616.673	935.957	235.394	52.2513
1190002H23Rik	ENSMUSG00000022018	66214	ICM	0.0686	24.9228	34.7251	0	18.3936	0.3394	0.0193	1.1478	0		Cdc34	ENSMUSG00000020307	216150	EPI+ESC	819.703	449.876	420.818	791.282	1090.31	98.8117	133.502
Gm12619	ENSMUSG00000084335	NA	ICM	36.4154	88.4887	2.3822	0.2406	1.8574	0.8621	0.7381	1.1512	0.5253		Slc7a7	ENSMUSG00000000958	20540	EPI+ESC	11.3642	10.2254	110.411	111.204	87.5254	13.1802	0.3374
Mov10	ENSMUSG00000002227	17454	ICM	83.4761	110.047	19.6167	18.1925	12.207	25.5803	2.6447	10.5917	5.3595		Mbd3	ENSMUSG00000035478	17192	EPI+ESC	224.888	323.27	312.294	479.531	494.545	78.6458	71.103
Hoxb13	ENSMUSG00000049604	15408	ICM	22.7836	17.2248	5.8466	0.0256	0.0361	0.0321	0.0151	0.0506	0.0118		Gfer	ENSMUSG00000040888	11692	EPI+ESC	55.6002	64.9277	31.3772	72.8185	49.8309	4.1927	0.5866
Syngr1	ENSMUSG00000022415	20972	ICM	123.374	141.585	147.236	40.1118	35.5461	50.6343	46.5771	14.1007	15.0914		Exosc4	ENSMUSG00000034259	109075	EPI+ESC	117.949	82.8477	87.3981	128.415	63.1407	13.6874	1.2504
Tuba4a	ENSMUSG00000026202	22145	ICM	180.224	168.72	258.102	76.2123	94.4415	114.599	16.358	30.4275	35.344		Ccnd3	ENSMUSG00000034165	12445	EPI+ESC	214.048	313.722	313.102	191.684	313.205	47.9033	31.9476
Smagp	ENSMUSG00000053559	207818	ICM	46.1899	42.5116	55.5104	19.8084	18.0812	6.0739	0.3769	3.52	1.8932		Etf1	ENSMUSG00000024360	225363	EPI+ESC	68.4557	74.9549	206.048	214.486	194.652	38.5859	31.3559
Pinlyp	ENSMUSG00000011632	641361	ICM	29.9303	4.0702	7.8512	0	1.4343	0	0	0	0		Drg2	ENSMUSG00000020537	13495	EPI+ESC	59.4665	74.6773	66.8187	71.7903	84.3391	6.6921	5.6027
Ccdc90a	ENSMUSG00000021371	76137	ICM	11.8459	29.5106	22.4319	0.1929	1.4624	0.0362	0.5002	0.891	0.1125		Polr2l	ENSMUSG00000038489	66491	EPI+ESC	40.8143	42.8231	32.141	52.7719	57.6995	5.1312	1.6474
Nr5a2	ENSMUSG00000026398	26424	ICM	11.1068	12.5805	18.8013	7.4175	0.4459	0.7992	0.06	0.125	2.5549		Emc10	ENSMUSG00000008140	69683	EPI+ESC	127.966	112.469	123.634	148.433	94.4924	25.391	11.5026
2610019F03Rik	ENSMUSG00000050052	72148	ICM	53.9843	103.032	109.823	69.5647	16.8196	10.6299	14.0304	5.2508	16.3065		Ddx39b	ENSMUSG00000019432	53817	EPI+ESC	304.309	496.749	311.046	237.742	463.765	42.5951	71.988
Sord	ENSMUSG00000027227	20322	ICM	229.371	224.906	264.399	19.5781	3.2253	0.0967	63.4858	9.3925	36.5135		Gsto1	ENSMUSG00000025068	14873	EPI+ESC	29.8913	54.1057	36.818	19.1792	155.061	8.5147	4.1961
4933430I17Rik	ENSMUSG00000058046	214106	ICM	2.5419	4.2747	40.013	1.8439	0.0481	0	0.0354	0.0654	0.0142		B9d2	ENSMUSG00000063439	232987	EPI+ESC	10.18	51.1307	32.2845	51.6067	30.8148	0	0
2610528J11Rik	ENSMUSG00000028536	66451	ICM	76.8723	149.802	116.77	14.7223	4.7276	11.307	2.99	10.639	0.0669		Wnk3	ENSMUSG00000041245	NA	EPI+ESC	0.4726	1.7714	13.4658	17.4368	8.2581	0	0
Nkx6-2	ENSMUSG00000041309	14912	ICM	83.8936	61.2256	61.3138	8.5002	2.0827	6.761	9.7113	2.107	3.6163		Tbcb	ENSMUSG00000006095	66411	EPI+ESC	123.035	186.793	159.476	233.778	282.143	13.2897	28.144
Atg2a	ENSMUSG00000024773	329015	ICM	151.38	242.866	218.818	23.4418	16.1845	51.6746	75.5738	27.1746	43.4264		Tk1	ENSMUSG00000025574	21877	EPI+ESC	42.1723	70.3534	94.9666	50.6009	58.3406	15.9906	3.1833
Rec8	ENSMUSG00000002324	56739	ICM	30.0736	26.6686	5.6713	1.6971	0.0765	0.0482	0.0202	0.8839	0.6334		Ccdc124	ENSMUSG00000007721	234388	EPI+ESC	94.4362	173.806	167.691	207.155	282.76	3.4396	40.383
Prr13	ENSMUSG00000023048	66151	ICM	296.894	474.971	292.279	62.544	17.8232	16.7019	88.5079	13.8848	36.6193		Snrpb	ENSMUSG00000027404	20638	EPI+ESC	232.923	293.899	530.78	242.842	360.606	73.5451	55.0461
Mgll	ENSMUSG00000033174	23945	ICM	15.3056	24.667	4.9793	4.9197	0.211	4.3377	0.8327	0.0636	0.1588		Katnb1	ENSMUSG00000031787	74187	EPI+ESC	20.9581	47.5436	46.8395	30.1614	82.0302	4.0152	0.2873
Plin2	ENSMUSG00000028494	11520	ICM	148.231	128.085	117.414	7.8627	9.3855	18.8633	13.3023	11.3824	28.2766		Mdh2	ENSMUSG00000019179	17448	EPI+ESC	522.414	330.763	475.725	412.633	950.566	153.076	70.8931
Fbxo31	ENSMUSG00000052934	76454	ICM	137.021	142.227	79.501	16.0725	16.9264	2.5046	15.3184	12.452	18.8069		Psmb3	ENSMUSG00000069744	26446	EPI+ESC	162.692	163.248	121.514	283.295	292.921	28.038	31.5425
Rogdi	ENSMUSG00000022540	66049	ICM	551.991	551.54	596.431	49.4911	51.9354	169.667	110.689	115.357	141.861		Hmga1-rs1	ENSMUSG00000078249	15361	EPI+ESC	102.68	145.416	100.315	114.405	124.321	23.025	7.0788
Kcnk6	ENSMUSG00000046410	52150	ICM	41.3642	69.0482	12.3864	0.0392	4.68	0.0306	3.1573	2.1025	8.8696		Gpr89	ENSMUSG00000028096	67549	EPI+ESC	13.4815	2.5713	9.3849	26.9427	16.5457	0.6411	0.4552
Sh3bp1	ENSMUSG00000022436	20401	ICM	69.4901	79.7915	12.9879	14.1945	0.0669	4.5575	6.7239	1.7403	6.6915		Wdr92	ENSMUSG00000078970	103784	EPI+ESC	2.9398	2.7707	11.6589	14.5286	9.3736	0.1518	0
Gnpnat1	ENSMUSG00000037722	54342	ICM	63.9173	95.9305	124.96	47.2468	33.0862	13.6124	11.1388	7.2332	19.1235		Uqcrq	ENSMUSG00000044894	22272	EPI+ESC	127.091	114.315	170.842	209.575	234.672	34.1386	36.9778
Gprc5c	ENSMUSG00000051043	70355	ICM	23.4628	29.7643	13.4006	0.2925	0.5366	0.3415	1.1299	2.2575	0.5615		Dohh	ENSMUSG00000078440	102115	EPI+ESC	67.2647	110.163	104.144	150.823	85.2435	18.1744	9.4402
Lgals9	ENSMUSG00000001123	16859	ICM	113.99	70.8108	134.26	23.4926	10.0966	2.4867	0.0468	13.7719	12.4071		Mrpl17	ENSMUSG00000030879	27397	EPI+ESC	97.4827	50.4544	184.668	171.402	184.225	28.6895	44.6065
BC048679	ENSMUSG00000061877	210321	ICM	196.964	280.444	250.255	0	0	24.6447	25.7779	19.887	3.8198		Zfp954	ENSMUSG00000062116	232853	EPI+ESC	9.381	13.6644	29.5538	0.0596	13.8878	0.6051	0
1700011J10Rik	ENSMUSG00000063714	NA	ICM	22.8767	52.0041	34.1057	0	0.0683	0.0338	0.326	0.3183	5.3597		Stip1	ENSMUSG00000024966	20867	EPI+ESC	227.033	209.298	276.306	330.867	421.473	90.3435	37.1908
St14	ENSMUSG00000031995	19143	ICM	31.2583	44.0275	31.6317	12.2412	6.3833	13.4923	5.271	4.1895	3.7997		Aire	ENSMUSG00000000731	11634	EPI+ESC	22.0205	11.8195	22.3615	63.5109	19.2929	0.9293	0.3773
Gna14	ENSMUSG00000024697	14675	ICM	37.1544	65.5205	10.6071	0.0221	0.0825	0.0463	1.8141	0.0389	0.0653		Polr2i	ENSMUSG00000019738	69920	EPI+ESC	73.6402	78.7138	79.7384	227.196	72.7161	6.6529	12.3349
Adi1	ENSMUSG00000020629	104923	ICM	129.79	83.6193	78.9936	20.7463	16.1692	43.8423	9.8157	7.8072	28.8844		Psmc5	ENSMUSG00000020708	19184	EPI+ESC	224.727	344.864	207.829	169.208	296.771	49.5622	35.1103
D230025D16Rik	ENSMUSG00000031889	234678	ICM	47.0861	79.7765	98.7352	59.4244	22.2837	13.9587	12.7993	3.5209	16.4276		Csrp2bp	ENSMUSG00000027425	228714	EPI+ESC	22.76	61.0759	25.769	21.644	50.4586	4.9722	0.4427
Ildr1	ENSMUSG00000022900	106347	ICM	28.188	42.8183	31.2816	25.5794	0.6178	1.082	6.2707	0.0093	0.0506		Mrps25	ENSMUSG00000014551	64658	EPI+ESC	32.5164	35.6521	29.7182	24.8854	44.6428	4.0662	1.6175
Ckb	ENSMUSG00000001270	12709	ICM	2921.86	2108.16	1447.11	573.327	111.902	566.977	514.505	324.656	922.325		1110004E09Rik	ENSMUSG00000022972	68001	EPI+ESC	30.9201	85.1887	138.652	47.8474	47.0148	9.0288	0.6381
Epha7	ENSMUSG00000028289	13841	ICM	18.6486	12.0474	2.8744	0.3524	0.4513	0.1276	0.0347	0.1732	0.2257		Cyb5b	ENSMUSG00000031924	66427	EPI+ESC	87.3013	65.0755	100.028	50.1829	41.614	3.7026	8.3837
Lgals8	ENSMUSG00000057554	56048	ICM	22.6479	20.6477	37.2643	1.8756	2.4775	6.9719	2.7334	3.5113	0.1556		Heatr1	ENSMUSG00000050244	217995	EPI+ESC	52.8426	50.4281	48.7465	34.5836	61.6403	3.65	8.2767
Akap1	ENSMUSG00000018428	11640	ICM	190.02	147.246	77.4731	41.9404	24.3246	19.8107	20.906	9.3577	41.4434		Wdr18	ENSMUSG00000035754	216156	EPI+ESC	123.454	107.31	120.758	113.49	172.518	27.7483	19.1621
Zc3hav1	ENSMUSG00000029826	78781	ICM	80.3385	102.587	112.908	58.8197	15.8258	18.7618	12.3595	9.6908	16.1971		Dad1	ENSMUSG00000022174	13135	EPI+ESC	69.7228	50.8304	99.3651	123.698	161.762	28.5807	9.2685
Hprt	ENSMUSG00000025630	15452	ICM	286.933	493.624	775.945	383.053	398.089	170.353	281.762	97.2286	65.9484		Atp5g1	ENSMUSG00000006057	11951	EPI+ESC	70.4762	134.15	97.6652	137.631	132.068	23.1168	24.3525
2012-09-01	ENSMUSG00000022542	71089	ICM	14.5049	7.1899	14.4349	0.0297	0.0317	0.0664	0.3456	0.0364	0.0298		Itga3	ENSMUSG00000001507	16400	EPI+ESC	3.4573	5.9953	18.5685	17.6202	20.1467	0.7834	0.833
Cldn7	ENSMUSG00000018569	53624	ICM	137.406	419.669	234.99	11.006	3.8324	17.8737	28.3572	79.6436	38.5185		Hspa8	ENSMUSG00000015656	15481	EPI+ESC	416.75	458.879	590.135	443.757	534.284	122.526	67.5196
Zyg11a	ENSMUSG00000034645	230590	ICM	16.1073	37.441	33.7229	2.3439	3.9538	5.2394	0.0051	0.158	6.8158		Mif	ENSMUSG00000033307	17319	EPI+ESC	820.004	1425.24	812.874	2037.94	1437.65	553.423	212.045
Inpp5d	ENSMUSG00000026288	16331	ICM	42.2362	51.1402	39.9481	12.5021	3.2345	1.1073	11.8652	0.9831	1.2442		Mrpl20	ENSMUSG00000029066	66448	EPI+ESC	112.122	130.614	248.258	204.535	177.969	30.8272	19.4693
Slc43a3	ENSMUSG00000027074	58207	ICM	119.094	89.1907	121.406	1.5194	0.7251	0.373	22.0477	8.7034	12.1682		Cct7	ENSMUSG00000030007	12468	EPI+ESC	453.957	564.179	656.986	700.23	815.071	207.699	237.608
Pqlc1	ENSMUSG00000034006	66943	ICM	26.5439	48.9692	21.9835	1.6642	12.6861	4.9096	4.1079	8.3313	1.3932		Slc25a10	ENSMUSG00000025792	27376	EPI+ESC	13.3128	14.5205	10.7095	18.4525	14.0398	0.351	0.9956
Acaa2	ENSMUSG00000036880	52538	ICM	154.761	105.41	141.392	103.917	85.5301	64.2404	27.8045	3.9322	18.6207		Eif5a	ENSMUSG00000078812	276770	EPI+ESC	1171.82	1340.07	1390.05	695.577	2002.25	458.262	256.393
Tmem231	ENSMUSG00000031951	234740	ICM	34.9915	59.9142	39.4254	15.2831	13.8338	10.0552	3.0105	2.3119	9.5221		Mrpl52	ENSMUSG00000010406	68836	EPI+ESC	251.717	150.814	384.547	524.751	570.282	51.5248	76.5713
Gm11545	ENSMUSG00000075611	NA	ICM	114.158	93.733	87.5156	0.0514	1.3001	19.5152	34.3457	9.0254	13.6483		Pgp	ENSMUSG00000043445	67078	EPI+ESC	36.6722	76.028	38.7696	65.2088	69.9743	3.7703	5.2052
Gja1	ENSMUSG00000050953	14609	ICM	300.822	171.997	209.943	6.3924	58.4923	51.6572	47.5003	74.2565	36.5408		Zfp207	ENSMUSG00000017421	22680	EPI+ESC	67.8104	70.0595	223.47	352.971	170.637	52.8221	34.5141
Nub1	ENSMUSG00000028954	53312	ICM	114.219	166.344	75.5514	32.7661	21.4871	9.0082	24.4703	16.2913	31.1968		Txnl4a	ENSMUSG00000057130	27366	EPI+ESC	51.6508	46.8714	148.103	109.814	131.738	9.3684	27.6286
Gsc	ENSMUSG00000021095	14836	ICM	153.327	86.9937	45.9841	5.1834	4.0304	0.0762	2.1286	0.0552	18.8771		Sdf4	ENSMUSG00000029076	20318	EPI+ESC	70.4311	49.0782	64.8725	67.9254	119.815	10.6955	6.1073
Fam46c	ENSMUSG00000044468	74645	ICM	6.4071	51.8682	54.2396	0.9339	2.6435	0.0996	3.5589	0.6418	5.3602		Grwd1	ENSMUSG00000053801	101612	EPI+ESC	80.7765	104.365	98.7678	86.7736	252.019	30.7651	20.4949
C77370	ENSMUSG00000046449	245555	ICM	71.6406	44.3651	62.2154	4.7624	6.6727	0.987	7.3349	0.6636	3.935		Pin1	ENSMUSG00000032171	23988	EPI+ESC	71.3649	138.686	284.45	315.646	301.775	60.3356	32.766
Tmppe	ENSMUSG00000079260	100504715	ICM	37.6548	63.6466	23.5805	3.3587	6.8051	8.9874	4.2396	5.5359	9.3364		Tmem214	ENSMUSG00000038828	68796	EPI+ESC	46.9449	55.0032	65.2736	50.5467	115.793	13.4951	7.3221
Clec2f-ps	ENSMUSG00000089728	NA	ICM	22.9047	22.5345	28.1215	0.2073	0.2403	0.1356	0	0	0		Nsmce1	ENSMUSG00000030750	67711	EPI+ESC	35.1621	62.2167	142.972	59.6756	82.9853	11.8841	10.3006
Spint1	ENSMUSG00000027315	20732	ICM	261.768	308.217	198.484	160.154	20.5839	148.742	46.392	55.1928	53.3304		Eif6	ENSMUSG00000027613	16418	EPI+ESC	195.218	269.013	172.203	239.939	239.311	49.5577	34.2105
Pld3	ENSMUSG00000003363	18807	ICM	122.134	129.551	97.838	8.3536	7.9518	24.263	16.2546	29.6155	12.0236		Eif3g	ENSMUSG00000070319	53356	EPI+ESC	371.422	733.151	757.288	415.551	836.554	256.863	112.123
Fbxo15	ENSMUSG00000034391	50764	ICM	483.014	412.295	455.508	53.9442	14.2914	99.0668	203.447	27.3348	52.1317		Psmb4	ENSMUSG00000005779	19172	EPI+ESC	513.572	517.629	551.646	397.045	553.696	152.498	189.08
Tns1	ENSMUSG00000055322	21961	ICM	26.9465	27.1345	9.3196	3.1118	4.0045	0.7169	0.2273	0.1586	2.336		Rrm2	ENSMUSG00000020649	20135	EPI+ESC	75.9218	62.5075	51.2184	127.963	67.0209	15.0238	8.0501
Hdgf	ENSMUSG00000004897	15191	ICM	532.778	444.579	515.698	242.336	180.469	143.277	139.227	154.581	180.569		Dph3	ENSMUSG00000021905	105638	EPI+ESC	32.0937	24.106	43.035	46.5713	38.0909	3.3658	8.4206
Gm6269	ENSMUSG00000080241	NA	ICM	158.474	116.942	45.2387	25.6078	7.0104	9.4917	13.8627	1.4341	4.8733		Ppa1	ENSMUSG00000020089	67895	EPI+ESC	112.475	48.9826	92.0548	87.4514	206.321	24.0347	8.4864
AC163677.1	ENSMUSG00000097119	NA	ICM	31.8779	17.0002	25.8787	8.463	12.7166	10.9372	2.95	2.0729	1.2085		Actn4	ENSMUSG00000054808	60595	EPI+ESC	218.707	357.597	223.142	140.229	408.728	42.6189	62.8575
Lrr1	ENSMUSG00000034883	69706	ICM	64.0139	51.2239	46.8759	31.8272	38.8631	6.3254	7.7513	7.2691	6.9476		Gm1631	ENSMUSG00000064263	NA	EPI+ESC	6.9205	43.2525	113.564	9.4755	42.1485	0	0
Npr3	ENSMUSG00000022206	18162	ICM	15.6565	6.2787	9.0055	0.0383	0.0714	0.0367	0.0297	0.0777	0.0556		Tbc1d7	ENSMUSG00000021368	67046	EPI+ESC	6.3088	0.0321	20.8496	18.6336	13.8279	0.2787	0
Eif2c2	ENSMUSG00000036698	239528	ICM	71.7661	89.1222	102.656	12.5776	4.4853	29.4363	19.188	11.4452	23.3304		Get4	ENSMUSG00000025858	67604	EPI+ESC	51.5319	83.696	55.6487	43.441	77.4756	11.5493	11.1685
Vpreb3	ENSMUSG00000000903	22364	ICM	0.2606	28.355	16.5605	0	0	2.4805	0	2.4064	0.0286		Necab2	ENSMUSG00000031837	117148	EPI+ESC	9.0817	0.052	24.0247	20.4176	8.5176	0	0.1985
Rgs11	ENSMUSG00000024186	50782	ICM	19.467	5.7716	28.8817	0.0425	0.3624	0.0677	4.4866	0.0642	0.0925		Prdx2	ENSMUSG00000005161	21672	EPI+ESC	106.809	190.828	233.206	270.776	231.636	69.698	46.7951
Ankle1	ENSMUSG00000046295	234396	ICM	10.6773	8.3343	16.3147	2.7713	0.2888	5.1835	0.0742	0.7316	1.1891		2900092E17Rik	ENSMUSG00000030680	67278	EPI+ESC	12.3992	40.8581	16.1148	30.8418	30.8254	2.0857	3.1833
Gm8540	ENSMUSG00000090535	NA	ICM	23.8296	24.1764	0.4488	0	0.0352	0	0	0	0		Eif4ebp1	ENSMUSG00000031490	13685	EPI+ESC	967.144	858.756	1131.23	955.795	1265.72	127.029	622.899
Gca	ENSMUSG00000026893	227960	ICM	16.9458	8.2327	18.0136	14.0206	0.7609	4.0023	0.0682	1.0361	1.5126		Zfp568	ENSMUSG00000074221	243905	EPI+ESC	28.1098	19.8298	35.4016	22.7026	75.361	2.3501	5.4142
Cd97	ENSMUSG00000002885	26364	ICM	46.7173	52.2763	92.4414	6.9058	2.254	9.2506	16.7524	4.1807	11.0237		Nabp2	ENSMUSG00000025374	69917	EPI+ESC	17.765	34.1616	43.4853	9.3631	32.4441	4.0662	0.9243
Sfpi1	ENSMUSG00000002111	20375	ICM	8.6926	11.3763	12.5088	0.0189	0.0924	0.0507	0.0989	0.0353	1.9116		Bcar1	ENSMUSG00000031955	12927	EPI+ESC	31.9063	20.0701	26.9822	66.8791	30.4244	4.774	3.6608
Ptprn	ENSMUSG00000026204	19275	ICM	4.5064	50.9354	12.3221	0.0454	0.0315	0.0364	0.9591	0.0255	0.6659		Psmd8	ENSMUSG00000030591	57296	EPI+ESC	331.05	297.079	221.36	393.121	345.063	79.794	69.9619
H2-Bl	ENSMUSG00000073406	14963	ICM	25.7539	23.7518	18.8096	0.1992	0.2338	0.1415	0.0392	1.3364	0.2449		Chga	ENSMUSG00000021194	12652	EPI+ESC	2.2275	6.5084	10.8018	1.8769	20.3279	0.4028	0
Serpina3m	ENSMUSG00000079012	20717	ICM	6.9318	70.9101	11.6483	6.9312	4.2655	2.2912	0.2444	0	4.3744		Pik3r2	ENSMUSG00000031834	18709	EPI+ESC	15.2474	7.357	23.8517	10.8921	20.7191	1.481	0.4336
Coil	ENSMUSG00000033983	12812	ICM	57.2848	17.8785	621.088	143.689	57.882	105.044	74.019	34.171	29.2714		D8Ertd738e	ENSMUSG00000019362	101966	EPI+ESC	334.84	222.776	369.763	615.268	303.674	94.2298	61.8897
Foxr1	ENSMUSG00000074397	382074	ICM	14.7916	31.1924	13.8378	1.0942	1.1762	0.0869	1.1309	0.0584	0.098		Ranbp1	ENSMUSG00000005732	19385	EPI+ESC	399.673	376.565	533.77	1041.28	458.759	191.184	127.239
Ddit4l	ENSMUSG00000046818	73284	ICM	5.4249	17.4473	9.426	0	0.0468	0.0246	0.1496	1.7009	0.054		Jmjd8	ENSMUSG00000025736	72106	EPI+ESC	26.9882	27.1053	30.8617	17.7207	18.8999	0.7982	0.7634
Pdp2	ENSMUSG00000048371	382051	ICM	15.8177	7.7447	13.9209	0.6577	2.7006	1.5328	0.621	2.4375	0.8302		Prelid1	ENSMUSG00000021486	66494	EPI+ESC	301.693	365.451	424.128	436.408	447.976	75.5938	114.611
St6galnac2	ENSMUSG00000057286	20446	ICM	50.1864	55.5774	112.873	8.5102	1.3774	12.0593	12.1321	3.6405	2.0228		Atp5d	ENSMUSG00000003072	66043	EPI+ESC	280.624	308.019	326.465	306.418	336.081	88.0722	80.3409
Nudt4	ENSMUSG00000020029	71207	ICM	201.706	285.372	140.32	86.5332	84.4362	104.182	68.3541	42.8485	54.657		Gm4737	ENSMUSG00000048087	269378	EPI+ESC	39.4035	75.8281	63.404	42.31	65.3694	5.116	5.1775
Slc30a3	ENSMUSG00000029151	22784	ICM	11.3075	18.3194	25.0906	18.3686	5.119	1.9624	0.0418	2.8332	0.0673		Mrpl28	ENSMUSG00000024181	68611	EPI+ESC	339.752	290.376	257.088	369.211	234.063	44.6783	49.8591
Agpat2	ENSMUSG00000026922	67512	ICM	296.931	367.024	407.597	91.4833	72.0408	58.7991	92.5127	137.291	76.5664		Sh3bgrl3	ENSMUSG00000028843	73723	EPI+ESC	193.939	194.73	96.4927	215.734	228.739	34.5407	24.4275
Tbx15	ENSMUSG00000027868	21384	ICM	26.0164	47.1307	23.5498	0.1419	0.1697	0.0328	3.7283	1.078	1.143		Tmed1	ENSMUSG00000032180	17083	EPI+ESC	82.3592	47.9887	59.3001	80.4371	144.382	9.3743	11.208
Ubtd1	ENSMUSG00000025171	226122	ICM	39.935	47.3298	30.3212	8.955	8.1031	1.0845	3.347	3.3631	14.6678		Sec13	ENSMUSG00000030298	110379	EPI+ESC	114.213	132.033	145.98	94.8746	140.574	35.9008	13.0009
Tmem64	ENSMUSG00000043252	100201	ICM	122.636	29.6109	32.2382	8.429	9.7958	7.957	24.1776	2.407	3.5301		Rbm33	ENSMUSG00000048271	381626	EPI+ESC	21.7784	13.1509	24.3323	26.0179	20.3014	2.4782	0.8805
5430407P10Rik	ENSMUSG00000045319	227545	ICM	48.8165	58.8087	13.6997	0.1778	6.2873	0.2184	1.1744	2.8811	10.542		Pfkp	ENSMUSG00000021196	56421	EPI+ESC	86.4277	138.991	48.9058	124.064	89.2678	8.9833	6.6665
Hmgn5	ENSMUSG00000031245	50887	ICM	50.1513	41.0304	88.2348	4.6547	14.3161	2.9425	11.3116	1.0988	0.105		Eif1ad	ENSMUSG00000024841	69860	EPI+ESC	65.2241	60.7614	59.8229	81.0629	134.118	16.7807	10.3164
Rhob	ENSMUSG00000054364	11852	ICM	66.1468	40.0109	7.7956	0.8835	1.2226	5.3013	4.5651	1.4978	2.9038		Tbl3	ENSMUSG00000040688	213773	EPI+ESC	65.857	167.035	93.3781	90.058	141.694	38.7597	11.9375
Pou2f3	ENSMUSG00000032015	18988	ICM	17.4361	23.4093	13.6012	6.0023	2.1692	0.3075	0.2094	0.463	1.9349		Zfpl1	ENSMUSG00000024792	81909	EPI+ESC	68.765	74.2299	59.486	64.8705	91.7937	7.0544	10.5667
Slc2a8	ENSMUSG00000026791	56017	ICM	144.06	139.478	81.9872	21.4954	26.8468	9.8789	37.1014	12.6565	17.4629		Ppp1ca	ENSMUSG00000040385	19045	EPI+ESC	509.739	539.886	448.789	707.809	566.247	196.295	91.149
Ptges	ENSMUSG00000050737	64292	ICM	20.509	82.5812	53.1794	7.8698	3.9915	0.1587	9.1744	3.338	4.3069		Csda	ENSMUSG00000030189	56449	EPI+ESC	117.168	119.273	376.438	330.741	262.028	74.257	53.3086
Acadl	ENSMUSG00000026003	11363	ICM	221.501	152.5	190.937	47.3613	4.1832	20.1729	55.507	35.8343	17.9143		Gm8841	ENSMUSG00000091957	16898	EPI+ESC	492.781	734.3	555.037	1174.29	964.06	164.173	237.73
Diap1	ENSMUSG00000024456	13367	ICM	62.9163	96.9432	22.283	28.8453	9.7418	13.9705	9.454	2.3821	27.4426		P4hb	ENSMUSG00000025130	18453	EPI+ESC	310.506	395.611	314.243	294.034	331.605	100.746	28.0135
Ier5l	ENSMUSG00000089762	72500	ICM	43.5123	76.8437	25.5688	5.9906	40.7594	23.4163	2.9286	7.544	8.338		Ssna1	ENSMUSG00000026966	68475	EPI+ESC	116.551	92.5757	152.151	151.008	239.614	30.338	11.752
Amhr2	ENSMUSG00000023047	110542	ICM	23.1131	17.9666	13.874	4.4075	4.6509	4.1599	6.2639	0.0343	0		Pmm2	ENSMUSG00000022711	54128	EPI+ESC	11.7794	36.1689	35.8788	26.6579	52.5424	3.4469	4.4424
U1	ENSMUSG00000065389	NA	ICM	36.521	3.8307	75.1777	0.3284	0.2029	0	0	0	0		Cfl1	ENSMUSG00000056201	12631	EPI+ESC	1244.52	1350.15	1131.37	540.617	1631.96	437.468	138.329
Rab11fip1	ENSMUSG00000031488	75767	ICM	18.1425	22.2678	17.8413	1.7217	4.1385	4.6905	1.9779	6.3681	1.7005		Lrrc42	ENSMUSG00000028617	77809	EPI+ESC	25.3979	19.3792	29.355	9.043	46.624	0.9052	7.2918
Usf1	ENSMUSG00000026641	22278	ICM	122.731	168.412	18.9256	36.638	6.1118	7.2245	12.2411	8.0906	57.7813		Txnip	ENSMUSG00000038393	56338	EPI+ESC	30.0347	38.0015	44.9798	24.8514	17.8438	0.8014	4.3241
Raet1d	ENSMUSG00000078452	19368	ICM	14.1105	15.6055	1.4218	0	0	0.1179	0.5556	0.027	0.1578		Tcp1	ENSMUSG00000068039	21454	EPI+ESC	219.456	197.552	254.828	145.957	710.069	136.633	73.2989
Whrn	ENSMUSG00000039137	73750	ICM	28.0348	13.2848	13.1258	0.9925	0.9346	1.3727	0.0481	0.794	4.4626		Ict1	ENSMUSG00000018858	68572	EPI+ESC	63.0043	70.3263	90.6081	73.2767	91.5172	12.6907	10.9673
Gaa	ENSMUSG00000025579	14387	ICM	147.395	150.865	234.725	30.1575	15.3411	10.5422	32.6956	85.543	48.8913		Nr1h2	ENSMUSG00000060601	22260	EPI+ESC	97.0834	61.86	90.508	87.7786	69.9774	17.4375	12.4632
Hpdl	ENSMUSG00000043155	242642	ICM	53.8985	52.5664	73.7847	0	5.8877	0.0902	10.915	9.9318	4.9899		Eif3k	ENSMUSG00000053565	73830	EPI+ESC	1240.74	1135.25	749.6	1368.55	1160.74	282.686	246.587
Ldb1	ENSMUSG00000025223	16825	ICM	94.2402	88.1416	55.3597	5.0656	17.3249	9.177	20.1357	10.7012	8.3114		Gmnn	ENSMUSG00000006715	57441	EPI+ESC	95.9408	64.4536	214.99	211.445	197.113	37.1973	56.3135
Perp	ENSMUSG00000019851	64058	ICM	5.7418	24.1375	51.8513	2.3399	0.0641	0.1031	2.7385	0.0574	0.0592		Gins1	ENSMUSG00000027454	69270	EPI+ESC	90.1586	80.7493	100.89	119.169	159.389	18.0109	15.775
Gpr137b	ENSMUSG00000021306	83924	ICM	29.0247	72.7849	25.0861	0.1703	0	0.0434	12.4901	21.6092	6.1334		Eftud2	ENSMUSG00000020929	20624	EPI+ESC	91.0221	123.445	120.263	76.996	177.718	34.1389	24.1239
9130011E15Rik	ENSMUSG00000039901	71617	ICM	16.1348	16.3953	6.254	1.6457	1.1726	3.4115	0.5857	0.7444	0.756		Asb6	ENSMUSG00000039483	72323	EPI+ESC	44.5117	13.1837	34.6963	38.6846	81.376	0.6585	8.8192
Zfp296	ENSMUSG00000011267	63872	ICM	151.285	190.912	250.835	134.029	61.3669	33.8906	40.5766	41.6627	89.4935		Ddx43	ENSMUSG00000070291	100048658	EPI+ESC	7.4101	0.0508	8.7609	3.848	17.7921	0	0
Tes	ENSMUSG00000029552	21753	ICM	87.7728	123.257	289.02	48.5545	13.6244	40.4153	32.567	14.711	29.124		Sgta	ENSMUSG00000004937	52551	EPI+ESC	115.06	220.157	107.716	131.669	189.001	27.958	32.4106
Stk24	ENSMUSG00000063410	223255	ICM	44.3685	58.9066	46.2447	9.7249	4.0646	7.1225	12.144	5.9535	19.3384		Cyc1	ENSMUSG00000022551	66445	EPI+ESC	285.716	401.518	778.576	807.506	765.244	174.92	149.494
Frrs1	ENSMUSG00000033386	20321	ICM	44.8945	63.0213	90.7551	13.2776	17.9016	15.9692	10.6183	11.6369	21.9588		Thoc3	ENSMUSG00000025872	73666	EPI+ESC	48.5422	47.1371	16.4517	36.7293	117.894	18.0502	2.5913
Pdxk	ENSMUSG00000032788	216134	ICM	125.278	270.917	101.882	24.5555	7.163	34.561	33.4595	81.7867	23.545		Clpp	ENSMUSG00000002660	53895	EPI+ESC	161.804	175.816	349.601	391.355	247.352	48.45	59.8648
Tmem191c	ENSMUSG00000055692	224019	ICM	19.0994	28.1823	22.8147	0.8021	2.1911	0.0105	9.2814	0.8629	0.01		Arfip1	ENSMUSG00000074513	99889	EPI+ESC	12.119	3.9554	2.4503	15.2867	12.5505	0.7405	0
Slc45a4	ENSMUSG00000079020	106068	ICM	114.958	152.837	92.9522	29.073	14.2072	18.253	41.5807	15.1352	11.952		Snrpd2	ENSMUSG00000040824	107686	EPI+ESC	390.052	671.958	438.116	1188.01	759.898	243.845	160.335
Krt8	ENSMUSG00000049382	16691	ICM	144.573	203.419	154.387	0.3927	0.5937	7.2116	34.6282	19.147	61.0921		Sepw1	ENSMUSG00000041571	NA	EPI+ESC	71.8198	106.332	158.623	221.834	205.283	52.2641	22.4183
Oxgr1	ENSMUSG00000044819	239283	ICM	24.8547	24.2715	9.2071	4.1614	2.3613	4.5847	2.3857	0.5536	1.2332		Telo2	ENSMUSG00000024170	71718	EPI+ESC	8.1808	11.1301	18.0111	14.9082	9.822	0.1613	1.495
Fbp2	ENSMUSG00000021456	14120	ICM	510.342	502.759	1106.47	199.022	68.412	189.897	325.422	38.9254	138.698		Gps1	ENSMUSG00000025156	209318	EPI+ESC	45.1735	55.1995	94.8152	115.028	115.712	18.3728	9.4815
Ndst1	ENSMUSG00000054008	15531	ICM	5.7532	20.9402	11.7956	0.5745	0.7116	0.1274	0.5652	0.7007	0.1306		Fam173a	ENSMUSG00000057411	214917	EPI+ESC	24.014	61.3244	8.8687	33.0827	60.7796	0	2.7666
AC127583.1	ENSMUSG00000097848	NA	ICM	29.0341	3.8741	15.7581	1.715	2.2014	0.0377	0	0.9244	0		Nhp2	ENSMUSG00000001056	52530	EPI+ESC	629.21	386.099	389.07	1062.46	1281.78	163.759	243.574
Sema6c	ENSMUSG00000038777	20360	ICM	18.9799	25.1107	1.4095	2.9168	0.7735	0.2837	0.0538	0.3698	2.9559		Abhd12	ENSMUSG00000032046	76192	EPI+ESC	15.809	11.195	15.8847	5.8129	2.8937	0.1217	0.2873
Rnf130	ENSMUSG00000020376	59044	ICM	242.346	134.019	166.763	5.6665	28.2043	23.8918	33.6807	34.2798	40.047		Exo1	ENSMUSG00000039748	26909	EPI+ESC	24.5969	15.3922	39.4833	39.0391	14.4212	1.2167	6.2075
Ubxn1	ENSMUSG00000071655	225896	ICM	503.687	795.255	859.861	314.801	265.326	571.105	433.72	281.47	266.418		Crabp2	ENSMUSG00000004885	12904	EPI+ESC	6.5674	2.8611	14.0771	18.5924	12.046	0.3501	0
Tex19.1	ENSMUSG00000039329	73679	ICM	182.239	182.353	476.058	94.5873	81.9118	69.1911	60.6204	29.8685	122.725		Rce1	ENSMUSG00000024889	19671	EPI+ESC	28.0762	79.0464	39.9532	21.1114	80.8286	0.4207	9.1898
Slc38a4	ENSMUSG00000022464	69354	ICM	70.7662	68.4065	38.6921	4.1115	8.4574	2.5671	11.8657	5.8272	10.567		Atox1	ENSMUSG00000018585	11927	EPI+ESC	291.365	297.366	546.735	962.376	449.225	98.8492	79.627
Hipk3	ENSMUSG00000027177	15259	ICM	36.3013	18.9084	48.9222	5.6616	4.974	2.1653	7.1891	2.8314	8.1834		2900010M23Rik	ENSMUSG00000024208	67267	EPI+ESC	87.3863	127.447	141.278	248.299	181.564	28.1113	22.4767
Nedd4l	ENSMUSG00000024589	83814	ICM	30.8471	80.1941	44.6502	10.1203	5.9715	7.498	7.4988	9.1966	14.0936		Jmjd4	ENSMUSG00000036819	194952	EPI+ESC	14.7891	7.8576	10.6141	2.0231	19.5436	0.1776	0.4427
Pou6f1	ENSMUSG00000009739	19009	ICM	44.4043	17.8794	17.268	3.1237	6.1118	0.1388	4.7642	0.4464	3.3099		E130309D02Rik	ENSMUSG00000039244	231868	EPI+ESC	35.7714	31.6701	44.34	34.3092	32.298	3.3523	3.3808
Tmbim1	ENSMUSG00000006301	69660	ICM	124.938	163.613	50.4387	20.3303	5.8599	27.1908	20.5357	16.3508	22.1602		Tle4	ENSMUSG00000024642	21888	EPI+ESC	26.8283	26.1746	89.4825	110	65.1461	27.2138	3.18
Bach1	ENSMUSG00000025612	12013	ICM	29.3437	23.4797	44.312	9.5701	1.9966	3.9344	8.46	7.759	1.7643		Bcap29	ENSMUSG00000020650	12033	EPI+ESC	0	0.0416	13.8403	12.0668	8.4869	0.9937	0
Slc25a20	ENSMUSG00000032602	57279	ICM	89.7301	42.933	6.4255	27.1113	3.0937	16.3891	11.3108	2.2974	14.8206		Eras	ENSMUSG00000031160	353283	EPI+ESC	8.8161	0.0434	117.1	134.912	98.0227	32.3318	9.1274
Gpcpd1	ENSMUSG00000027346	74182	ICM	33.0717	36.7887	48.9441	0.1575	4.9211	0.09	6.0254	1.2727	15.5578		Zmynd19	ENSMUSG00000026974	67187	EPI+ESC	2.4222	2.3309	34.4742	35.7433	16.8154	3.0469	7.4644
Atg16l2	ENSMUSG00000047767	73683	ICM	35.2302	23.3043	50.5806	7.5216	31.5137	1.8237	1.7399	13.4385	4.966		Stard10	ENSMUSG00000030688	56018	EPI+ESC	3.7643	1.031	29.1319	34.9125	20.1238	0.5843	5.4039
Tsc22d4	ENSMUSG00000029723	78829	ICM	43.1926	84.0543	37.3639	10.8685	29.5887	7.5296	9.1902	17.2967	7.5819		Rpl13a	ENSMUSG00000074129	22121	EPI+ESC	1782.46	2355.9	1167.68	2234.35	1981.95	445.369	724.285
Dppa4	ENSMUSG00000058550	73693	ICM	87.1369	150.514	211.767	48.6875	70.4574	128.641	99.908	24.5369	28.7259		Adar	ENSMUSG00000027951	56417	EPI+ESC	26.2786	24.4098	33.7274	8.1095	14.623	0.7982	0.7634
Fam168a	ENSMUSG00000029461	319604	ICM	28.596	49.4246	38.5697	15.3888	14.5246	14.7135	16.3553	3.2916	1.7759		Got2	ENSMUSG00000031672	14719	EPI+ESC	57.445	65.2238	74.0673	17.875	52.2914	12.4035	0.4336
Pir	ENSMUSG00000031379	69656	ICM	7.7619	3.0716	33.0331	1.1362	8.0918	4.4671	1.6345	0.0349	2.5986		Impdh1	ENSMUSG00000003500	23917	EPI+ESC	23.3141	27.0051	18.6745	24.3053	28.1734	5.5872	0.3272
Zdhhc2	ENSMUSG00000039470	70546	ICM	55.3276	26.8653	21.6247	1.0028	0.0924	1.7083	3.2832	4.9569	10.6367		Glo1	ENSMUSG00000024026	109801	EPI+ESC	177.186	216.165	160.712	278.978	109.404	70.7573	4.6215
1700047F07Rik	ENSMUSG00000085549	NA	ICM	7.32	20.8534	3.3999	0.0538	0	0.0135	0.0159	0.0213	0		Pgam1	ENSMUSG00000011752	18648	EPI+ESC	62.1907	81.8857	134.585	24.0011	56.791	9.3524	7.8944
BC024659	ENSMUSG00000091264	108934	ICM	13.4695	19.276	21.3678	3.198	5.951	2.3547	6.9252	1.1253	1.0886		Fxyd6	ENSMUSG00000066705	59095	ESC	115.05	247.791	0.0275	0.0836	0	23.7465	118.712
BC053393	ENSMUSG00000046974	407814	ICM	58.7118	12.2476	5.3083	0	0	0.013	1.7098	0.0321	0.2614		Phgdh	ENSMUSG00000053398	236539	ESC	117.03	142.148	12.0887	33.4477	22.5972	0.2746	0.3261
Gm4222	ENSMUSG00000091703	NA	ICM	44.3487	48.9707	24.3388	4.179	1.5266	4.676	3.1508	0.5343	1.787		Ly6a	ENSMUSG00000075602	110454	ESC	757.615	559.836	83.6382	3.1167	0.0177	0	0
Gna15	ENSMUSG00000034792	14676	ICM	18.6338	19.8521	62.9554	5.6788	10.6592	2.9011	0.9417	3.6409	7.4134		Aldoa	ENSMUSG00000030695	11674	ESC	655.245	1065.14	630.244	573.559	662.416	121.406	86.4202
Pecam1	ENSMUSG00000020717	18613	ICM	43.3194	19.3752	36.4139	4.0919	12.9034	14.4328	9.3052	2.0868	4.8665		Tex19.1	ENSMUSG00000039329	73679	ESC	80.7445	120.831	94.5873	81.9118	69.1911	1.9383	3.267
Anapc10	ENSMUSG00000036977	68999	ICM	40.3422	38.8893	48.3264	27.9873	14.2675	14.113	10.2239	7.166	9.7888		2310011J03Rik	ENSMUSG00000020133	66374	ESC	69.7079	129.05	45.8567	58.6991	65.5377	0	2.2123
Metazoa_SRP	ENSMUSG00000092839	NA	ICM	143.888	76.6153	47.8336	14.7197	20.7156	32.206	3.9728	7.7185	4.5955		Arfip2	ENSMUSG00000030881	76932	ESC	79.0849	81.8345	44.9041	35.77	73.0959	2.9428	0.3773
Zfp775	ENSMUSG00000007216	243372	ICM	19.5489	22.1315	10.9119	5.3504	1.2508	3.04	3.7887	1.1313	0.686		Hgs	ENSMUSG00000025793	15239	ESC	93.6466	87.4145	18.8928	16.5558	42.3989	0.273	1.4592
Cacnb1	ENSMUSG00000020882	12295	ICM	20.6861	14.6438	18.5253	2.8665	2.0905	0.1078	4.3636	0.1715	1.3522		Trim28	ENSMUSG00000005566	21849	ESC	1353.68	965.928	870.421	571.056	998.165	193.733	67.5475
Zbtb7b	ENSMUSG00000028042	22724	ICM	81.7925	71.3244	57.6715	6.2645	2.0761	4.7301	23.0449	5.651	5.8802		Tubb5	ENSMUSG00000001525	22154	ESC	1514.25	1613.81	982.862	1265.06	1193.18	328.51	44.9046
Ctsd	ENSMUSG00000007891	13033	ICM	331.495	487.41	818.836	111.852	142.89	128.489	127.414	228.508	198.881		Pmm1	ENSMUSG00000022474	29858	ESC	376.898	283.066	150.096	242.08	136.584	19.0508	19.4964
Smg1	ENSMUSG00000030655	233789	ICM	13.1528	31.0202	32.1485	16.9416	6.4586	3.0605	6.0624	2.862	1.2996		Rplp1	ENSMUSG00000007892	56040	ESC	14548.1	17637.8	8712.57	13097.8	17755.3	1994.85	2906.93
Gm9376	ENSMUSG00000092109	668814	ICM	39.9989	41.0253	16.9815	2.4559	2.0942	3.996	1.9278	0.3574	0.9206		Mtap1s	ENSMUSG00000019261	270058	ESC	57.2075	98.66	38.2373	17.9212	35.3087	0.8879	0.5902
Spns1	ENSMUSG00000030741	73658	ICM	633.028	325.188	407.051	103.885	99.8968	129.885	133.751	275.984	156.402		Rpsa	ENSMUSG00000032518	16785	ESC	4800.94	2915.03	1552.97	2744.4	2514.78	456.887	331.056
Gm13752	ENSMUSG00000085921	NA	ICM	7.5163	12.2616	14.0293	0	0.0941	0.0369	0	0.0449	0		Myg1	ENSMUSG00000001285	60315	ESC	35.6062	37.8006	11.1043	19.9736	11.3336	0	0.1437
Steap3	ENSMUSG00000026389	68428	ICM	9.3019	9.1316	12.2783	3.1458	0.1018	0.223	0.0213	1.7994	3.1698		Hsp90ab1	ENSMUSG00000023944	15516	ESC	2199.55	2994.7	1380.19	842.03	2541.64	620.049	236.414
Epcam	ENSMUSG00000045394	17075	ICM	154.967	166.25	225.648	111.841	184.845	60.4781	94.6814	24.2263	22.5201		Anapc10	ENSMUSG00000036977	68999	ESC	18.5926	43.2266	27.9873	14.2675	14.113	0.4096	0.6485
Gm12622	ENSMUSG00000096745	NA	ICM	28.7554	40.9623	90.3562	3.3072	7.181	7.1437	2.0564	8.568	5.2613		Gm8730	ENSMUSG00000063696	NA	ESC	3374.79	3773.75	320.387	2440.79	2679.41	553.369	284.958
Pttg1ip	ENSMUSG00000009291	108705	ICM	107.901	186.594	120.88	84.4297	21.9097	30.1473	56.3981	51.6332	32.4919		Tmem109	ENSMUSG00000034659	68539	ESC	25.4758	48.7419	22.0832	5.899	24.7943	0.2539	0.1224
Tex19.2	ENSMUSG00000039337	70956	ICM	40.4215	47.9138	152.337	11.4113	7.8833	16.1325	36.5858	4.5608	3.189		Nudt14	ENSMUSG00000002804	66174	ESC	82.4988	56.7179	48.5542	39.765	24.6055	0	0
Gm10664	ENSMUSG00000074303	NA	ICM	12.1474	18.3632	8.976	0.5636	6.9612	7.5933	0.1251	0.4176	2.608		Prdx5	ENSMUSG00000024953	54683	ESC	49.7742	35.8854	46.3508	32.7888	39.628	6.7854	0.1588
Enah	ENSMUSG00000022995	13800	ICM	55.9143	38.6084	86.4865	15.5253	23.693	7.4326	12.8241	8.3068	20.5455		Scnm1-ps	ENSMUSG00000092607	69269	ESC	15.6681	32.2493	25.3963	25.7602	15.5354	0.4706	0.3341
Parp8	ENSMUSG00000021725	52552	ICM	18.845	25.497	24.4486	0	0.0092	0.0145	6.1017	2.1256	12.431		Mapkapk3	ENSMUSG00000032577	102626	ESC	38.61	16.0884	12.4686	23.2312	28.1912	0.3703	0.2891
Wdr81	ENSMUSG00000045374	192652	ICM	24.0514	35.4245	18.9069	0	0.1671	0.0408	6.1688	14.5206	0.0098		Armc5	ENSMUSG00000042178	233912	ESC	29.8706	4.9936	21.4324	9.4452	12.5572	0	0.1445
Lgals4	ENSMUSG00000053964	16855	ICM	92.5169	110.904	0.009	0.1749	1.048	0.018	10.1796	66.3683	10.5251		RP23-463F7.8	ENSMUSG00000097906	NA	ESC	1004.97	1377.12	120.695	905.223	553.245	128.765	85.4168
Creg1	ENSMUSG00000040713	433375	ICM	84.7685	90.941	121.53	6.6663	0.0367	2.6809	27.0943	14.2045	34.1221		Slc25a11	ENSMUSG00000014606	67863	ESC	110.07	43.9136	71.6222	83.2107	97.7919	7.9593	3.1396
Caskin1	ENSMUSG00000033597	268932	ICM	32.8351	12.8836	18.4239	0.063	0.1155	0.1176	3.1055	1.0593	6.1218		Acaa2	ENSMUSG00000036880	52538	ESC	99.3304	141.057	103.917	85.5301	64.2404	8.0595	0.6952
Slc34a2	ENSMUSG00000029188	20531	ICM	28.3468	34.8332	3.7771	0.4749	0.1486	0.1587	9.0277	5.6228	3.0242		Tomm40	ENSMUSG00000002984	53333	ESC	170.434	314.595	168.374	134.98	132.99	26.1649	11.6614
CT030166.1	ENSMUSG00000097715	NA	ICM	1.5959	2.6018	59.1941	0.5713	0.0898	0.052	4.1281	9.5977	3.4811		Zcchc17	ENSMUSG00000028772	619605	ESC	32.8363	32.9112	25.622	34.6073	28.7439	2.2439	0.6828
Pnliprp2	ENSMUSG00000025091	18947	ICM	67.5814	142.23	30.7485	2.2915	0	0.0092	19.1694	17.1876	48.9302		Psat1	ENSMUSG00000024640	107272	ESC	95.9528	99.3999	53.3781	32.819	64.7275	8.9395	1.6359
Itfg3	ENSMUSG00000024187	106581	ICM	197.493	172.96	193.97	20.7595	13.8296	25.7697	96.2312	50.263	27.8075		Ahnak2	ENSMUSG00000072812	100041194	ESC	30.764	25.618	0	0.0217	0.0278	13.1608	13.0496
Xist	ENSMUSG00000086503	NA	ICM	25.9184	70.6358	13.481	0.0905	0.5308	0.1587	18.3621	1.8386	0.1043		Spns1	ENSMUSG00000030741	73658	ESC	163.916	204.052	103.885	99.8968	129.885	23.4644	18.9409
Entpd2	ENSMUSG00000015085	12496	ICM	9.9727	20.3974	10.5335	0.0266	0	0.0214	5.0128	0	0		Capg	ENSMUSG00000056737	12332	ESC	22.7577	17.5267	11.6676	10.0019	3.6353	0	0
Dap	ENSMUSG00000039168	223453	ICM	136.41	349.869	298.926	37.8971	13.214	11.6601	76.214	101.754	61.6682		Lrdd	ENSMUSG00000025507	57913	ESC	26.1934	9.9713	2.5328	8.3227	14.7432	0	0.2276
Fam132a	ENSMUSG00000023571	67389	ICM	53.5642	111.919	84.9688	1.2434	3.7011	1.9597	41.2642	7.5328	4.3025		Arvcf	ENSMUSG00000000325	11877	ESC	42.2838	24.8935	14.0183	22.1463	21.0215	0.5265	0.9956
Esrp2	ENSMUSG00000084128	77411	ICM	31.1855	20.8587	38.245	1.3509	0.9527	1.48	8.8819	4.898	14.0501		Fetub	ENSMUSG00000022871	59083	ESC	70.522	84.338	11.1044	25.0757	5.9826	0	0
Lpcat3	ENSMUSG00000004270	14792	ICM	127.265	258.162	244.117	28.0417	12.0913	14.1027	106.812	39.324	58.0753		Tpi1	ENSMUSG00000023456	21991	ESC	157.823	219.319	49.7838	85.6028	66.8704	17.8865	2.1709
Tmem20	ENSMUSG00000044026	240660	ICM	123.817	87.3539	29.7124	5.9911	13.5719	1.7913	24.9388	8.4887	28.0218		Bckdk	ENSMUSG00000030802	12041	ESC	108.286	85.3638	69.8487	83.1488	73.05	10.0273	4.9977
Commd3	ENSMUSG00000051154	12238	ICM	46.2571	37.1853	30.8131	0.0411	2.7239	0.0844	54.5285	50.2709	8.8027		Nmral1	ENSMUSG00000063445	67824	ESC	11.7046	50.698	13.8079	15.4671	30.4116	1.0312	0.4719
Osr2	ENSMUSG00000022330	107587	ICM	19.9426	36.6328	47.9697	1.6327	0.0339	0.0357	16.3985	0.9313	12.0671		Fam109a	ENSMUSG00000044134	231717	ESC	12.057	26.4695	8.4877	12.5708	3.3014	0.1901	0
Apoa1	ENSMUSG00000032083	11806	ICM	7.6224	46.7675	7.8056	0	0.0338	0	0.014	3.4244	0.0198		Tfe3	ENSMUSG00000000134	209446	ESC	59.7252	107.858	78.2983	72.1833	12.9789	7.9021	3.3977
Mael	ENSMUSG00000040629	98558	ICM	0.2888	0.0225	35.7627	0.103	0.1323	0.0299	12.7022	1.6088	0		Ogdh	ENSMUSG00000020456	18293	ESC	70.3303	55.2236	40.5916	20.4518	36.3783	1.5163	3.4274
Med24	ENSMUSG00000017210	23989	ICM	31.6499	39.6431	13.9909	0.2679	0.2753	0.7344	6.1205	5.4938	7.4593		AA986860	ENSMUSG00000042510	212439	ESC	32.8138	7.5336	0	0.0127	0.0385	4.2801	0.1664
Pla2g12a	ENSMUSG00000027999	66350	ICM	46.3153	58.2195	33.0421	0.2295	2.6043	2.014	14.7259	8.7811	4.2509		Armc6	ENSMUSG00000002343	76813	ESC	37.1356	32.1359	24.6857	15.9189	29.8626	2.6635	0.1388
Wnt6	ENSMUSG00000033227	22420	ICM	82.4929	19.6326	5.2086	0.5239	0.0483	0.0628	21.8145	3.3307	4.7769		Ccdc130	ENSMUSG00000004994	67736	ESC	6.6304	24.7422	11.6424	7.7156	0.0715	0	0
Bad	ENSMUSG00000024959	12015	ICM	117.568	80.1687	82.255	5.3989	11.9289	2.5964	33.6906	30.6954	17.8113		Akt1s1	ENSMUSG00000011096	67605	ESC	48.056	77.562	45.7485	12.3139	65.6519	2.8413	6.7874
Slc22a13b-ps	ENSMUSG00000092212	NA	ICM	3.1694	6.233	25.6565	0.7695	0.0125	0	1.0056	1.5306	3.6409		Pla2g6	ENSMUSG00000042632	53357	ESC	32.4531	29.576	9.4793	28.7401	11.7169	1.5437	0.1736
Cdipt	ENSMUSG00000030682	52858	ICM	281.264	562.952	650.151	104.785	56.3363	74.0632	233.632	241.792	312.964		Cad	ENSMUSG00000013629	69719	ESC	203.223	154.601	108.792	44.907	64.3726	14.9659	2.8732
Gm12942	ENSMUSG00000070737	100039968	ICM	5.8972	12.3524	17.4672	0	0	0.0284	2.1875	0.0115	0.0921		Zfp428	ENSMUSG00000064264	232969	ESC	167.411	245.072	117.18	152.474	185.46	29.9772	11.4828
Ephb3	ENSMUSG00000005958	13845	ICM	158.31	115.587	65.7658	12.4275	21.0691	4.1437	94.4312	157.286	105.778		Aars	ENSMUSG00000031960	234734	ESC	298.988	396.158	115.634	95.4466	152.519	20.629	30.5456
Cgref1	ENSMUSG00000029161	68567	ICM	6.9876	20.5751	30.2112	0	0.5127	0.0451	3.6305	5.7223	3.8398		Tmem106a	ENSMUSG00000034947	217203	ESC	19.0796	6.0792	2.8799	12.7334	11.102	0	0
Ugcg	ENSMUSG00000028381	22234	ICM	55.6031	59.244	83.9283	7.0541	2.1487	15.2874	17.9092	11.3171	36.918		Rpl8	ENSMUSG00000003970	26961	ESC	9025.86	8505.16	4557.89	8369.47	7154.45	1677.32	1923.23
Ggt1	ENSMUSG00000006345	14598	ICM	34.1727	72.4375	71.4571	5.4021	3.1563	0.4099	17.1415	19.6466	20.4734		Itfg3	ENSMUSG00000024187	106581	ESC	70.3865	8.0135	20.7595	13.8296	25.7697	4.1155	0.832
Ghdc	ENSMUSG00000017747	80860	ICM	16.1891	18.9629	17.1446	1.287	0.2403	0.0719	9.1849	5.7844	15.2633		Abcb8	ENSMUSG00000028973	74610	ESC	37.1126	46.4832	15.4448	17.035	38.2114	2.3501	0.6941
Adam15	ENSMUSG00000028041	11490	ICM	65.517	72.3641	20.3779	0.6243	1.245	6.0368	11.6053	17.4285	28.6138		Pelo	ENSMUSG00000042275	105083	ESC	43.8355	50.3683	42.8529	14.6244	10.0657	1.9011	1.4922
Enpep	ENSMUSG00000028024	13809	ICM	18.0534	14.1698	3.8323	0.0217	0.0867	0.0278	8.2301	0.6849	1.2894		Dus1l	ENSMUSG00000025155	68730	ESC	66.5862	72.1873	48.644	27.8784	54.1859	5.6133	6.248
Ppt2	ENSMUSG00000015474	54397	ICM	24.373	7.2212	16.0275	1.3396	1.4972	0.8966	5.8515	2.5897	5.6332		Itm2c	ENSMUSG00000026223	64294	ESC	30.3343	24.5342	11.1548	31.777	7.5948	0.6087	0.9381
Psmb9	ENSMUSG00000096727	16912	ICM	16.5077	7.5853	12.6422	0.0197	0.02	0.026	3.7943	0.1489	4.0573		Tuba1b	ENSMUSG00000023004	22143	ESC	801.923	1175.25	532.965	461.606	741.419	362.245	50.905
Slc6a8	ENSMUSG00000019558	102857	ICM	213.491	295.632	432.385	159.22	78.8792	52.8894	314.178	81.9701	68.6553		Stag3	ENSMUSG00000036928	50878	ESC	0.9219	42.8083	29.883	5.167	0.0784	0	0.431
Psrc1	ENSMUSG00000068744	56742	ICM	69.6506	91.1902	99.8165	4.8435	21.875	6.8837	69.9468	7.6646	23.3257		Dera	ENSMUSG00000030225	232449	ESC	26.3575	113.253	27.207	17.9372	19.6957	0.5097	1.0588
Mfsd1	ENSMUSG00000027775	66868	ICM	189.606	278.371	178.765	51.2329	22.3337	41.6952	121.228	122.596	72.2025		Gpat2	ENSMUSG00000046338	215456	ESC	9.1934	28.6175	6.1111	11.3439	6.7679	0	0.1476
Fam102a	ENSMUSG00000039157	98952	ICM	42.4402	35.3655	51.8192	4.3167	2.98	3.5741	14.6722	3.8221	11.2598		Fam176b	ENSMUSG00000050212	230752	ESC	55.9079	45.9416	13.5094	28.3376	0.0328	0	0.2136
Sidt2	ENSMUSG00000034908	214597	ICM	132.509	83.8418	73.1754	24.4211	5.3527	10.9221	49.4835	61.8307	48.3245		Ppp2r1a	ENSMUSG00000007564	51792	ESC	320.117	425.387	255.183	117.447	360.546	32.0828	65.989
Wwtr1	ENSMUSG00000027803	97064	ICM	112.571	87.3401	111.557	8.2426	6.5687	20.1998	39.6773	35.9	27.855		Fbxl15	ENSMUSG00000025226	68431	ESC	19.5647	26.1098	13.0825	5.9774	20.664	0	0
Esrra	ENSMUSG00000024955	26379	ICM	25.5471	31.3413	12.8807	3.8178	1.788	0.7495	10.9062	6.3722	12.3056		Arhgdia	ENSMUSG00000025132	192662	ESC	490.065	367.271	358.577	377.62	408.94	139.091	50.5595
Ckmt1	ENSMUSG00000000308	12716	ICM	41.2165	49.1403	82.6757	5.1101	5.7368	2.5058	32.1706	4.8561	6.3772		Stat4	ENSMUSG00000062939	20849	ESC	1.392	57.8174	22.611	6.8121	9.5008	0	0
Slc30a4	ENSMUSG00000005802	22785	ICM	25.0294	35.2077	23.1194	5.5463	0.3713	0.5095	11.1433	1.9269	3.0539		Eno1	ENSMUSG00000063524	13806	ESC	510.304	577.907	395.212	252.703	150.599	104.042	16.1892
Ralb	ENSMUSG00000004451	64143	ICM	39.0614	59.3087	19.6912	1.1711	2.7434	1.4301	13.345	20.0379	23.9248		Aldh18a1	ENSMUSG00000025007	56454	ESC	30.634	24.5629	7.3103	5.5483	11.1733	0.3134	0.2777
Csnk1e	ENSMUSG00000022433	27373	ICM	59.444	97.0372	86.7189	16.0432	7.335	11.9013	34.3831	11.546	32.6766		Oas1g	ENSMUSG00000066861	23960	ESC	32.1271	13.4807	17.2598	5.344	5.3604	0	0
9630033F20Rik	ENSMUSG00000038028	319801	ICM	108.573	129.261	358.525	94.6004	24.0396	45.5992	82.8586	53.2398	68.8813		Acacb	ENSMUSG00000042010	100705	ESC	46.0637	79.6287	8.8167	2.3455	9.5724	0.1365	0.3243
Slc24a5	ENSMUSG00000035183	317750	ICM	10.9148	12.4702	18.9129	0	0.2098	0.0384	2.3437	0.0173	1.07		Rps9	ENSMUSG00000006333	76846	ESC	2156.27	2210.41	541.107	730.732	1906.27	335.397	358.472
Hnf4a	ENSMUSG00000017950	15378	ICM	35.6602	13.7538	6.1734	1.6795	0.3587	0.1424	17.7379	30.3112	10.6098		Fsd1	ENSMUSG00000011589	240121	ESC	12.1945	27.004	6.2746	12.8294	12.4196	0	0.3255
Casp6	ENSMUSG00000027997	12368	ICM	30.9898	48.9008	161.01	7.5144	8.5436	2.1222	28.9354	9.4342	21.176		Rnaseh2a	ENSMUSG00000052926	69724	ESC	54.1814	106.076	63.2664	66.4121	72.7207	11.8129	1.1996
Oaf	ENSMUSG00000032014	102644	ICM	26.1778	11.1534	2.096	0.0237	0.11	0.0857	0.0129	2.9392	0.2988		Eif4e2	ENSMUSG00000026254	26987	ESC	193.657	178.641	195.724	146.661	179.819	30.5123	26.7918
Arhgdig	ENSMUSG00000073433	14570	ICM	27.7457	27.2668	22.1231	0.0585	3.8606	0.3056	7.1103	1.6331	7.1733		Slc25a4	ENSMUSG00000031633	11739	ESC	134.226	301.838	175.384	152.853	158.291	32.3465	34.4529
Plekhg3	ENSMUSG00000052609	263406	ICM	44.5469	29.2637	29.5176	10.6508	0.9103	1.7211	3.6925	1.4371	23.9106		AI846148	ENSMUSG00000024970	68229	ESC	86.6788	50.0826	59.4492	49.657	42.862	6.6929	3.0895
Fabp5	ENSMUSG00000027533	16592	ICM	121.504	95.5154	140.426	48.3038	11.0967	7.4458	92.6728	13.272	27.3807		Rpl18a	ENSMUSG00000045128	76808	ESC	2147.53	2357.28	1303.65	1589.74	1874.84	339.716	1235
Msx2	ENSMUSG00000021469	17702	ICM	8.3942	40.955	5.6417	0	0.042	0.4126	16.3678	8.341	17.438		Smpd1	ENSMUSG00000037049	20597	ESC	23.7524	58.1876	0.2247	6.3134	10.4765	1.843	0
Klhl15	ENSMUSG00000043929	236904	ICM	31.9539	28.7257	27.1106	6.3271	1.6716	2.1231	5.213	9.2989	5.1334		Pebp1	ENSMUSG00000032959	23980	ESC	276.561	289.664	126.498	184.649	130.838	48.8019	10.5406
AU040320	ENSMUSG00000028830	100317	ICM	14.9405	30.9514	5.0161	0.815	1.373	0.1129	9.7818	8.5282	9.9304		Eif2d	ENSMUSG00000026427	16865	ESC	143.632	104.37	121.914	96.1043	123.824	25.8045	23.8964
C1ql4	ENSMUSG00000001076	239659	ICM	27.1799	22.7027	11.2046	0.0547	0.0292	0.03	0.3612	2.9279	14.1185		Gmppb	ENSMUSG00000070284	331026	ESC	18.4008	67.0807	11.7682	8.083	19.4712	1.7758	0.1476
Prcc	ENSMUSG00000004895	94315	ICM	102.505	65.3157	5.7119	24.5542	0.6054	0.1391	28.9396	7.8232	28.5616		AC154449.1	ENSMUSG00000097768	NA	ESC	97.1061	207.064	1.9473	0.0723	1.0124	63.7754	13.2633
Suox	ENSMUSG00000049858	211389	ICM	19.8487	11.1745	10.0832	0.0693	0.4383	0.6426	12.9954	4.634	4.5925		Epha2	ENSMUSG00000006445	13836	ESC	56.3428	32.1405	30.1186	56.9774	44.1436	0.9676	6.9313
1500009L16Rik	ENSMUSG00000087651	69784	ICM	131.312	105.77	170.127	14.4009	33.1692	10.5343	42.0965	27.8216	41.0185		Mt2	ENSMUSG00000031762	17750	ESC	1666.12	2230.53	1646.13	2044.81	740.834	21.8388	528.088
Hsd17b1	ENSMUSG00000019301	15485	ICM	8.1252	16.1308	6.1934	0.0375	0.0228	0.0446	0.6536	0.1203	0		Dpp9	ENSMUSG00000001229	224897	ESC	30.0815	20.7958	13.9357	15.6547	13.027	1.0842	0.2516
Mta3	ENSMUSG00000055817	116871	ICM	90.014	165.832	174.895	22.9784	59.1992	21.4609	54.6487	27.6838	34.549		Adrm1	ENSMUSG00000039041	56436	ESC	109.496	122.498	74.1637	52.1273	104.142	11.8775	16.3757
Lsm12	ENSMUSG00000020922	268490	ICM	53.3985	81.5041	54.9067	20.7508	23.7888	6.291	24.4302	12.7027	26.2659		Aamp	ENSMUSG00000006299	227290	ESC	240.866	222.278	94.581	36.2077	191.333	25.0017	38.4059
Tmem70	ENSMUSG00000025940	70397	ICM	72.3692	82.8191	190.039	28.6807	29.9978	1.0539	54.0034	17.2647	18.8539		Raph1	ENSMUSG00000026014	77300	ESC	25.5266	19.1726	3.3656	18.0116	3.5207	0.1217	0
Cln3	ENSMUSG00000030720	12752	ICM	13.8529	20.5731	36.7563	3.8829	5.6242	1.2978	3.9007	20.8472	8.2849		Camk2g	ENSMUSG00000021820	12325	ESC	25.9668	6.0361	2.73	8.3218	17.0578	0.1936	1.1553
Rac3	ENSMUSG00000018012	170758	ICM	15.1406	27.5365	18.5976	2.7262	0.5448	0.0537	2.072	1.7499	1.1779		Map2k7	ENSMUSG00000002948	26400	ESC	49.7555	34.2951	27.1343	9.4919	31.8465	2.8942	0.983
Zfyve19	ENSMUSG00000068580	72008	ICM	21.0758	30.2119	15.0774	4.236	0.0106	0.6359	9.7933	2.1547	7.7217		Pigo	ENSMUSG00000028454	56703	ESC	53.9595	29.6372	34.7225	16.2235	18.7818	2.5991	0.8585
Vhl	ENSMUSG00000033933	22346	ICM	17.3264	30.5308	29.1961	3.1125	0.9383	3.0408	4.2779	7.6202	10.9018		Nhej1	ENSMUSG00000026162	75570	ESC	17.213	7.605	10.5093	7.6254	11.451	0	0
Vps13d	ENSMUSG00000020220	230895	ICM	7.7202	30.9865	4.8539	1.3607	0.683	0.1365	1.6108	4.8621	0.7005		Gm11942	ENSMUSG00000094344	NA	ESC	4455.96	4203.91	966.767	1619.95	1271.03	273.548	486.707
Folr2	ENSMUSG00000032725	14276	ICM	10.119	0.0186	19.9506	0	0.0489	0	1.1163	0.7373	0.023		Gltscr2	ENSMUSG00000041560	68077	ESC	435.26	536.925	192.304	337.822	208.829	57.0077	32.2051
Sri	ENSMUSG00000003161	109552	ICM	24.9766	24.8602	11.5157	5.0204	0.3185	0.136	9.2811	13.2092	8.7911		Scyl1	ENSMUSG00000024941	78891	ESC	48.2822	71.8194	19.6644	16.491	15.4041	2.2215	1.4455
Tcf23	ENSMUSG00000006642	69852	ICM	22.9337	9.8075	13.2471	2.0287	0.0408	0.0105	21.3399	29.7363	1.2562		Eef1g	ENSMUSG00000071644	67160	ESC	816.67	829.451	323.764	461.756	897	218.356	157.923
Pla2g15	ENSMUSG00000031903	192654	ICM	46.594	36.2815	28.3753	6.3667	3.1807	6.1612	22.5218	16.1523	20.0122		Ccm2	ENSMUSG00000000378	216527	ESC	31.8669	31.304	17.9834	8.4866	14.4186	1.4471	0.983
Larp1	ENSMUSG00000037331	73158	ICM	213.796	233.979	129.689	63.0157	50.8992	49.9885	55.7433	34.5211	122.883		Pold1	ENSMUSG00000038644	18971	ESC	89.9584	229.343	92.8713	123.568	121.932	29.2158	6.4854
Usp43	ENSMUSG00000020905	216835	ICM	5.4053	61.822	4.2464	2.4969	0.2166	0.3821	0.0969	0.1557	8.7044		Ccdc75	ENSMUSG00000050668	53951	ESC	12.8621	9.3456	6.6763	2.8719	9.4525	0	0.3773
6430704M03Rik	ENSMUSG00000045589	230235	ICM	9.1425	3.4559	23.5465	0.8245	0.22	0.1313	0.7141	1.4339	0.2895		Ftl2	ENSMUSG00000082062	NA	ESC	5491.61	5641.37	23.9429	58.0275	29.0458	70.8463	97.2535
Gm6166	ENSMUSG00000074280	NA	ICM	212.875	211.256	189.329	46.7366	10.3675	14.7129	66.8881	10.8738	71.0358		Ldhb	ENSMUSG00000030246	16832	ESC	345.285	367.851	0.0722	6.0908	0.0145	3.1284	15.4762
Urgcp	ENSMUSG00000049680	72046	ICM	18.153	20.532	30.2622	12.5927	3.2712	0.0744	6.503	9.2169	13.6191		Lzts2	ENSMUSG00000035342	226154	ESC	46.0507	47.5137	0	0.0629	0.0406	0.3703	0.4336
Rnf11	ENSMUSG00000028557	29864	ICM	33.0992	30.7747	29.863	6.786	4.6054	1.8694	28.1683	6.8616	8.1129		Mfsd7c	ENSMUSG00000034258	217721	ESC	13.4367	9.0753	0.0196	0.1671	0.0561	0.351	0.3319
Adck5	ENSMUSG00000022550	268822	ICM	56.5005	58.4881	27.8524	3.1671	16.2115	2.6927	25.86	7.4668	14.7322		Bhmt2	ENSMUSG00000042118	64918	ESC	24.0342	46.8336	0.8907	0.0247	0.0122	0	0
Cidea	ENSMUSG00000024526	12683	ICM	16.2065	7.1913	20.8312	1.3527	0	0.0297	1.9398	0.4256	5.2262		Trib3	ENSMUSG00000032715	228775	ESC	69.5363	42.2817	0.0237	0.1294	0.0281	0.1822	0
Slc35f5	ENSMUSG00000026342	74150	ICM	23.5256	2.0359	4.3919	1.3014	0.0204	0.0052	19.6315	21.5086	1.334		Plk2	ENSMUSG00000021701	20620	ESC	65.6255	106.626	0.0189	0.0092	0.1592	0.3552	0.1476
Arih2	ENSMUSG00000064145	23807	ICM	208.647	126.233	119.206	62.707	23.95	64.9736	98.9037	31.1422	38.5341		Wdr81	ENSMUSG00000045374	192652	ESC	17.0358	23.3327	0	0.1671	0.0408	3.1588	1.8253
Pvrl1	ENSMUSG00000032012	58235	ICM	158.072	104.237	33.3103	11.1697	3.8528	16.3281	12.2752	5.6593	50.9457		Cdkn1a	ENSMUSG00000023067	12575	ESC	182.329	346.384	4.6081	14.9631	0.1388	2.5699	22.2937
Fgf10	ENSMUSG00000021732	14165	ICM	18.7117	44.5581	31.4781	0.4424	4.0695	2.8823	23.0059	11.2938	14.83		Pcolce	ENSMUSG00000029718	18542	ESC	95.395	105.724	0.1576	0.8285	0.1299	5.0782	0.4895
Fam58b	ENSMUSG00000049489	69109	ICM	81.2447	71.313	62.8693	17.5695	9.4299	7.7617	53.5462	28.7166	25.291		C130074G19Rik	ENSMUSG00000039349	226777	ESC	42.0813	24.7051	2.9831	0.1238	0.0232	1.5163	5.6084
Ankrd13a	ENSMUSG00000041870	68420	ICM	61.9068	100.159	103.494	55.1197	21.6622	5.8643	60.3911	15.9672	40.9982		Slc2a3	ENSMUSG00000003153	20527	ESC	811.223	1431.5	60.2979	60.267	116.465	212.384	147.405
Lmo2	ENSMUSG00000032698	16909	ICM	22.9192	0.157	8.094	0.0641	0.0924	0.0613	5.707	0.0538	0.7003		Inpp5d	ENSMUSG00000026288	16331	ESC	128.034	157.808	12.5021	3.2345	1.1073	2.3945	4.0352
Myh10	ENSMUSG00000020900	77579	ICM	13.7309	27.0342	23.3356	16.2307	4.3624	0.0817	7.7023	10.8511	14.6486		Grin1	ENSMUSG00000026959	14810	ESC	29.2639	70.9892	2.4407	0.351	0.2533	1.7758	0.8853
Csk	ENSMUSG00000032312	12988	ICM	107.657	150.206	76.0782	32.9135	7.9026	36.5922	37.3548	21.7633	30.5555		AY036118	ENSMUSG00000045999	NA	ESC	4162.03	5705.43	136.648	622.11	550.589	201.247	919.675
Dlgap4	ENSMUSG00000061689	228836	ICM	88.6362	119.331	43.6521	10.9905	12.0064	11.0362	42.3982	35.9325	46.9691		Grn	ENSMUSG00000034708	14824	ESC	333.75	425.245	52.5359	26.9063	45.1942	59.0956	141.022
Lonrf1	ENSMUSG00000039633	244421	ICM	28.6094	24.6269	3.9877	1.443	2.1626	0.1558	8.7076	2.7241	5.7524		Fam83h	ENSMUSG00000046761	105732	ESC	24.9125	14.1404	0.062	0.0899	0.0541	0.5554	4.0473
Map1lc3a	ENSMUSG00000027602	66734	ICM	198.596	158.406	58.8649	14.2204	24.4315	20.7552	34.6229	28.6623	69.8915		Krt8	ENSMUSG00000049382	16691	ESC	133.615	66.7857	0.3927	0.5937	7.2116	2.457	1.8824
Sfi1	ENSMUSG00000023764	78887	ICM	26.4598	51.6742	13.8404	5.9036	7.1802	2.618	18.7868	5.7554	5.3602		Sox15	ENSMUSG00000041287	20670	ESC	70.8279	54.263	2.86	6.7238	2.5658	28.7529	0.3553
Kazn	ENSMUSG00000040606	71529	ICM	12.1998	22.8998	31.0839	2.1909	0.7911	3.1716	3.7844	3.0638	4.4369		Pgm2	ENSMUSG00000025791	72157	ESC	25.2244	4.3357	0.1419	0	0.0066	0.5569	0.1431
Rnf19b	ENSMUSG00000028793	75234	ICM	35.1928	37.4807	48.6353	3.1717	19.8231	4.3176	19.2488	6.5752	11.6071		Gaa	ENSMUSG00000025579	14387	ESC	65.7773	226.258	30.1575	15.3411	10.5422	58.6648	38.2031
Emc9	ENSMUSG00000022217	85308	ICM	16.1149	9.7063	17.0091	2.037	0.0569	0.0486	5.7393	0.0765	0.3254		Npepl1	ENSMUSG00000039263	228961	ESC	32.1649	43.0394	0.9751	0.1576	0.7505	0.9823	3.8182
D630032N06Rik	ENSMUSG00000085628	NA	ICM	2.4206	23.6615	11.483	0.1786	0	0	13.41	0.0502	0.034		Sp5	ENSMUSG00000075304	64406	ESC	83.8372	91.8272	2.0994	0.1513	1.244	7.9817	6.7513
Ttc7b	ENSMUSG00000033530	104718	ICM	38.0031	30.7036	50.9384	13.4356	4.8698	1.8034	26.4249	6.8479	1.7761		Tada3	ENSMUSG00000048930	101206	ESC	105.969	78.0725	2.6016	8.752	1.6692	11.1274	7.7468
Cic	ENSMUSG00000005442	71722	ICM	87.3128	66.4608	38.4798	38.0572	4.3137	16.4252	44.9018	15.7792	33.0609		Myof	ENSMUSG00000048612	226101	ESC	126.054	77.8879	7.2512	1.1854	0.1542	34.2412	30.6175
Trim38	ENSMUSG00000064140	214158	ICM	15.3055	1.6342	18.9898	0	0.1745	0.0119	10.4095	0.0137	1.4126		Tfcp2l1	ENSMUSG00000026380	81879	ESC	302.015	359.531	84.846	3.3737	42.9676	124.924	151.246
Pcbp1	ENSMUSG00000051695	23983	ICM	1517.73	982.417	1321.35	531.293	334.664	330.931	836.286	651.083	623.282		Cldn4	ENSMUSG00000047501	12740	ESC	167.471	159.342	24.7308	16.3303	6.6374	48.4531	51.3009
Prdx5	ENSMUSG00000024953	54683	ICM	123.198	196.181	204.799	46.3508	32.7888	39.628	56.8658	50.0958	68.0966		Hk1	ENSMUSG00000037012	15275	ESC	8.7137	32.9332	0.0214	0.2925	0.0603	0.4867	1.8676
Kcns3	ENSMUSG00000043673	238076	ICM	0.3596	18.6692	16.7257	2.7952	0.2811	0.1969	3.5193	6.5733	0.7399		Csrp1	ENSMUSG00000026421	13007	ESC	162.26	181.341	14.9893	5.9602	11.8848	1.5701	3.3933
Gm6432	ENSMUSG00000096316	623459	ICM	11.2101	21.1006	8.5154	0.177	0	0.0846	10.6388	0.0594	0.2576		Pisd-ps1	ENSMUSG00000082286	NA	ESC	68.3936	100.516	0.2207	2.046	1.1931	12.3805	9.6666
Hip1	ENSMUSG00000039959	215114	ICM	90.9602	124.314	150.725	32.3719	10.023	41.3176	41.865	23.5198	36.6928		ERDR1	ENSMUSG00000096768	170942	ESC	164.755	230.466	21.885	23.3104	9.3056	37.3466	56.8756
Rnf41	ENSMUSG00000025373	67588	ICM	20.9577	51.3145	20.9325	10.3303	3.1316	3.8291	33.4752	33.6133	23.6658		Tekt1	ENSMUSG00000020799	21689	ESC	29.5998	35.7994	0	0.0188	0.0092	0	0
Kctd10	ENSMUSG00000001098	330171	ICM	7.2732	48.3163	33.2206	6.2907	2.1998	2.8176	5.1622	15.6369	5.9802		Sh3d21	ENSMUSG00000073758	66938	ESC	12.4545	29.8395	0.0237	0.7467	0.1378	0.9282	0.1431
Ly6c1	ENSMUSG00000079018	17067	ICM	61.9716	8.3157	11.9791	1.1998	0	0	3.4376	0.5279	0.0341		Fam102a	ENSMUSG00000039157	98952	ESC	84.0771	74.9806	4.3167	2.98	3.5741	9.8706	0.833
Gm12627	ENSMUSG00000095680	NA	ICM	17.2772	57.2386	16.0903	0.2806	0.7178	0.3551	1.2181	1.1434	1.546		Cd81	ENSMUSG00000037706	12520	ESC	191.353	244.389	0.6149	25.3672	11.4762	94.3988	32.4751
Spint2	ENSMUSG00000074227	20733	ICM	241.89	304.056	95.1663	79.9449	54.7307	46.2956	109.804	59.6257	150.435		Cgref1	ENSMUSG00000029161	68567	ESC	42.2768	0.4531	0	0.5127	0.0451	0	0
Zxdc	ENSMUSG00000034430	80292	ICM	4.0975	27.5911	13.3485	4.795	0.6188	0.0637	11.4124	9.9557	9.6189		Rcan1	ENSMUSG00000022951	54720	ESC	38.604	83.4586	0.0946	0.1201	3.2283	0.7103	11.214
Bag3	ENSMUSG00000030847	29810	ICM	27.7648	72.7214	21.7081	17.6148	6.35	0.0266	24.5019	21.3486	25.5641		Cln3	ENSMUSG00000030720	12752	ESC	42.2068	71.766	3.8829	5.6242	1.2978	13.1608	12.0779
Obfc1	ENSMUSG00000042694	108689	ICM	2.6665	12.7119	22.0459	0.693	0.3751	1.6167	4.6221	2.662	5.8388		Cish	ENSMUSG00000032578	12700	ESC	22.0911	11.1513	1.5712	0.0935	0.0308	5.2458	0.1404
Osbpl10	ENSMUSG00000040875	74486	ICM	13.5291	45.451	6.2803	0.0606	3.0032	0.0182	3.6949	0.4942	0.3234		Laptm5	ENSMUSG00000028581	16792	ESC	217.82	200.761	9.2803	27.4614	9.712	61.0701	64.2162
Elovl6	ENSMUSG00000041220	170439	ICM	110.673	174.218	216.154	29.2655	49.25	70.2485	138.929	41.1574	75.6385		Arhgef16	ENSMUSG00000029032	230972	ESC	18.7781	11.1721	3.4057	0.1842	0.0555	0.1567	0
H2afj	ENSMUSG00000060032	232440	ICM	54.1509	84.9815	118.412	19.0518	16.5494	12.9783	30.6544	24.6467	47.2281		Bex1	ENSMUSG00000050071	19716	ESC	227.036	201.368	6.939	60.6064	0.0663	55.3233	54.0174
Neat1	ENSMUSG00000092274	NA	ICM	17.0944	40.0399	7.0255	5.6192	0.9422	2.975	15.9316	2.0463	0.774		Trp53	ENSMUSG00000059552	22059	ESC	218.596	414.507	128.504	1.5335	14.9183	66.0592	36.7406
Lamp1	ENSMUSG00000031447	16783	ICM	414.198	347.417	287.389	143.345	139.514	112.453	248.828	267.621	349.006		Nupr1	ENSMUSG00000030717	56312	ESC	37.09	39.7098	0.0874	1.6152	0.209	0.7443	0.5859
Commd5	ENSMUSG00000055041	66398	ICM	225.584	183.42	256.804	60.6254	49.6334	44.5041	118.154	62.74	85.607		Mosc2	ENSMUSG00000073481	67247	ESC	214.706	209.835	43.1891	19.7333	11.4856	58.7535	80.7967
Rnf166	ENSMUSG00000014470	68718	ICM	34.2725	30.3889	13.6782	4.193	0.6034	1.8494	6.7691	1.9695	21.2249		Malat1	ENSMUSG00000092341	NA	ESC	48.1314	38.7776	3.6304	0.6293	0.77	29.7619	26.7523
Gsn	ENSMUSG00000026879	227753	ICM	40.856	18.8007	0.8705	4.4976	0.0204	0.2046	10.4063	16.9996	4.2799		Gm12942	ENSMUSG00000070737	100039968	ESC	11.5578	8.497	0	0	0.0284	0.4649	2.5107
Cab39	ENSMUSG00000036707	12283	ICM	38.7972	51.7689	19.094	0.6629	3.3313	8.4823	25.8018	1.7225	5.1442		Clcn6	ENSMUSG00000029016	26372	ESC	42.2997	29.4336	5.0386	0.3812	0.3322	3.9909	7.7432
1700016K19Rik	ENSMUSG00000053783	74230	ICM	20.3134	17.4365	20.97	2.9919	0	0.0188	0	0.5379	1.8231		Obfc1	ENSMUSG00000042694	108689	ESC	47.3273	52.4537	0.693	0.3751	1.6167	5.0056	0.1848
Casp7	ENSMUSG00000025076	12369	ICM	8.9414	39.1538	15.3151	1.8577	0.1341	0.7936	6.1679	2.946	0.0644		Tmem191c	ENSMUSG00000055692	224019	ESC	9.893	13.228	0.8021	2.1911	0.0105	0	0.1699
Anxa7	ENSMUSG00000021814	11750	ICM	106.049	46.5751	128.818	31.5294	34.2289	25.2829	54.7743	38.8404	26.3475		Zfp523	ENSMUSG00000024220	224656	ESC	19.0472	37.9436	0.5319	0.1597	0.117	0.2539	0.4895
Lama5	ENSMUSG00000015647	16776	ICM	197.274	144.72	54.8855	33.1938	18.2759	28.4198	33.0926	5.3201	77.8533		0610031J06Rik	ENSMUSG00000001418	56700	ESC	207.23	244.982	21.8301	22.8148	34.9306	46.4448	51.3735
Sgpp1	ENSMUSG00000021054	81535	ICM	12.9641	10.1272	22.6142	4.0018	5.8904	0.6982	6.7165	2.7711	1.6245		Lama5	ENSMUSG00000015647	16776	ESC	202.632	197.464	33.1938	18.2759	28.4198	113.498	43.4405
Pelo	ENSMUSG00000042275	105083	ICM	156.891	96.6754	92.0801	42.8529	14.6244	10.0657	43.1737	30.9348	22.1467		Chd2	ENSMUSG00000078671	244059	ESC	43.5309	29.2529	4.2861	0.8722	0.3411	14.314	6.0744
Fam57a	ENSMUSG00000069808	116972	ICM	4.134	32.0574	7.7931	1.2597	1.8483	0.7889	13.0839	6.4549	8.3349		Hes6	ENSMUSG00000067071	55927	ESC	4.0948	25.4414	0.9454	0.2704	0.1403	4.4975	1.2175
Mapk13	ENSMUSG00000004864	26415	ICM	36.5485	45.803	22.5693	0.0374	6.5295	0.6373	10.3958	0.5755	2.6726		Cald1	ENSMUSG00000029761	109624	ESC	35.1479	18.5356	0.0849	0.0935	0.0308	0.7236	0
Apbb1	ENSMUSG00000037032	11785	ICM	57.077	33.7642	46.2487	33.5908	3.2353	8.1619	30.0387	19.2667	17.6017		Psrc1	ENSMUSG00000068744	56742	ESC	117.852	134.838	4.8435	21.875	6.8837	10.122	2.6559
Dok1	ENSMUSG00000068335	13448	ICM	20.6824	6.1925	12.2214	3.728	0.0266	0.1783	2.0603	3.5825	0.853		Trip6	ENSMUSG00000023348	22051	ESC	83.5587	63.1937	10.9147	8.6147	0.1868	2.721	0.1549
Dscr3	ENSMUSG00000022898	13185	ICM	44.0724	21.8515	44.4598	26.9171	13.0671	3.0177	49.7109	42.4311	11.8242		Lgmn	ENSMUSG00000021190	19141	ESC	88.1883	39.9966	13.6015	1.6304	5.562	15.8621	1.1116
Zyg11b	ENSMUSG00000034636	414872	ICM	20.3815	46.1542	32.4817	8.0977	6.6974	0.5212	8.9399	4.4806	13.0643		Neat1	ENSMUSG00000092274	NA	ESC	33.19	123.423	5.6192	0.9422	2.975	28.7677	19.1819
RP23-285C18.2	ENSMUSG00000097415	NA	ICM	23.914	36.1965	163.104	28.028	0	0.067	6.3399	2.6611	33.0022		Gja4	ENSMUSG00000050234	14612	ESC	22.0367	8.3626	0	0.0533	0.0201	0.2747	0
Zfp91	ENSMUSG00000024695	109910	ICM	108.227	91.9897	88.2082	28.8992	11.3494	21.0362	57.3983	18.7666	74.8268		Cryab	ENSMUSG00000032060	12955	ESC	6.8774	26.6934	0	0.1547	0.0881	0.3268	1.5922
Pla2g16	ENSMUSG00000060675	225845	ICM	3.118	11.9087	29.3275	3.2538	4.1721	1.2214	5.6399	2.4767	4.8329		Ablim1	ENSMUSG00000025085	226251	ESC	43.9538	83.5422	6.168	0.389	0.4713	16.6558	15.7271
Pex14	ENSMUSG00000028975	56273	ICM	33.1705	13.5033	23.6975	4.601	7.5548	1.3984	25.1331	18.4737	19.8684		Nbeal2	ENSMUSG00000056724	235627	ESC	6.1025	26.5795	0.6298	0.1733	0.3945	1.2771	2.7265
Tmem120a	ENSMUSG00000039886	215210	ICM	123.323	179.389	111.901	61.5386	19.2989	39.1077	76.8344	61.9465	68.9264		Tmem51	ENSMUSG00000040616	214359	ESC	9.2879	49.2519	0.676	0.032	0.8628	0.7745	39.744
AI314180	ENSMUSG00000050812	230249	ICM	62.0219	35.9031	61.574	43.3008	7.1738	7.2181	32.0571	28.0603	25.7424		Rps13-ps1	ENSMUSG00000066362	NA	ESC	888.202	979.709	107.277	80.844	153.189	54.4014	62.6645
Prep	ENSMUSG00000019849	19072	ICM	176.702	79.2744	78.3587	9.6842	7.6773	25.081	54.9504	26.4711	41.988		Ano9	ENSMUSG00000054662	71345	ESC	13.5355	14.501	1.5378	0.3079	0.0227	0	0.2276
C130073F10Rik	ENSMUSG00000046133	NA	ICM	117.897	215.698	187.802	100.383	32.6402	18.6231	144.053	7.6191	47.624		Med24	ENSMUSG00000017210	23989	ESC	14.3191	11.9177	0.2679	0.2753	0.7344	1.2167	0.955
Hgs	ENSMUSG00000025793	15239	ICM	106.925	130.479	129.776	18.8928	16.5558	42.3989	51.0624	46.3081	74.5992		Arhgef10l	ENSMUSG00000040964	72754	ESC	37.0501	27.4355	0.9076	0.2174	0.1328	4.2322	4.3777
Zfp821	ENSMUSG00000031728	75871	ICM	5.7086	36.1417	20.8115	0.1008	6.0159	1.5943	0.0615	12.7422	5.3813		Bmp7	ENSMUSG00000008999	12162	ESC	18.3652	14.2504	0	0.0244	0.0358	0.1549	1.761
Rhbdd3	ENSMUSG00000034175	279766	ICM	12.9154	22.3504	37.7629	0.6636	5.8537	2.2259	8.0234	6.8875	14.5244		Fam134a	ENSMUSG00000049339	227298	ESC	30.4589	68.0618	15.136	3.0376	3.7462	13.5143	6.9382
Cd9	ENSMUSG00000030342	12527	ICM	288.821	304.143	243.797	86.623	69.134	75.6483	133.305	173.832	132.983		Zbtb40	ENSMUSG00000060862	230848	ESC	15.2656	7.7641	0.8618	0.2063	0.1332	1.213	1.2463
Ap1m2	ENSMUSG00000003309	11768	ICM	82.5931	65.4041	48.4145	19.1795	6.3559	14.0393	48.5046	38.5927	34.0595		Pon3	ENSMUSG00000029759	269823	ESC	20.227	11.6287	0	0.0359	0.0203	0	0.1445
Blcap	ENSMUSG00000067787	53619	ICM	23.49	11.4105	17.6958	3.4826	2.2718	0.7936	10.7946	5.1766	5.5061		Sh3bp1	ENSMUSG00000022436	20401	ESC	64.0952	95.6107	14.1945	0.0669	4.5575	12.2842	4.6461
Hexa	ENSMUSG00000025232	15211	ICM	530.33	272.999	184.861	49.9091	38.3467	114.899	193.657	281.255	230.43		Dcxr	ENSMUSG00000039450	67880	ESC	61.3316	49.6437	2.6768	7.2858	0.0115	1.5193	0.3478
Pop1	ENSMUSG00000022325	67724	ICM	11.5988	11.81	26.3017	13.5098	1.9869	0.3945	7.0585	14.3578	1.3213		Sirt4	ENSMUSG00000029524	75387	ESC	1.2427	22.2318	0.0408	0.0523	0.016	0.3659	3.6328
Dcaf8	ENSMUSG00000026554	98193	ICM	38.2398	46.216	49.4313	17.4925	7.5678	5.293	27.7567	13.6801	19.3935		Tlr2	ENSMUSG00000027995	24088	ESC	3.7866	18.696	0	0	0.0052	0.1738	0
Wbscr27	ENSMUSG00000040557	79565	ICM	3.1889	1.919	63.0259	8.2884	0.2739	0.2108	4.6046	0.6771	0.4048		Ddah2	ENSMUSG00000007039	51793	ESC	465.373	383.886	47.2566	112.897	37.6919	103.277	73.9564
Sumf2	ENSMUSG00000025538	67902	ICM	52.6861	31.7851	27.4184	12.2266	7.0724	0.9826	22.3438	14.677	34.2393		Cyp4f39	ENSMUSG00000061126	320997	ESC	24.5657	15.7382	0.0306	0.0261	0.016	6.5849	0.7783
Klf2	ENSMUSG00000055148	16598	ICM+EPI	125.753	116.586	69.0631	181.087	111.422	92.3799	1.3457	3.391	2.0683		Arrdc2	ENSMUSG00000002910	70807	ESC	36.7508	55.9034	2.3744	0.0525	2.069	11.9705	7.561
Nanog	ENSMUSG00000012396	71950	ICM+EPI	261.374	272.48	141.95	213.455	10.4017	72.3607	0.0874	0.1163	12.66		Npc2	ENSMUSG00000021242	67963	ESC	428.447	472.346	87.7013	61.2698	112.573	202.425	190.192
Cldn4	ENSMUSG00000047501	12740	ICM+EPI	16.5888	93.6181	24.9481	24.7308	16.3303	6.6374	0.2027	1.9977	1.9065		Gstt2	ENSMUSG00000033318	14872	ESC	38.613	32.5681	0.2739	6.5187	0.0962	22.3655	0.744
Prps1	ENSMUSG00000031432	19139	ICM+EPI	184.096	121.574	381.569	473.109	145.4	167.797	31.0785	19.2227	29.0442		Gramd1a	ENSMUSG00000001248	52857	ESC	133.884	95.5571	10.1701	5.3889	4.5601	38.1678	6.4598
Uchl1	ENSMUSG00000029223	22223	ICM+EPI	1.0574	5.1545	133.502	59.0597	109.675	21.7223	0.302	1.3963	8.8978		Rom1	ENSMUSG00000071648	19881	ESC	8.6816	27.8282	0	0.0399	0.0296	0.1993	0
Id3	ENSMUSG00000007872	15903	ICM+EPI	456.296	340.258	194.669	683.16	303.148	467.963	28.7921	11.0526	106.276		Tyk2	ENSMUSG00000032175	54721	ESC	27.3707	71.5843	6.6598	3.1408	0.0362	4.2619	6.0497
Alg13	ENSMUSG00000041718	67574	ICM+EPI	139.953	133.128	148.274	43.6017	95.3646	17.9168	15.421	11.0568	21.0641		Plcl2	ENSMUSG00000038910	224860	ESC	9.7141	21.6442	0.0217	0.0542	0.0139	0	1.5271
Itgb7	ENSMUSG00000001281	16421	ICM+EPI	12.9182	16.1111	5.8478	6.5993	3.2155	3.1885	0	0.3956	0.0346		Tm7sf2	ENSMUSG00000024799	73166	ESC	35.8275	65.6569	1.0725	4.6135	0.1318	11.0369	1.1553
Cdkn1a	ENSMUSG00000023067	12575	ICM+EPI	15.7328	24.1753	19.9009	4.6081	14.9631	0.1388	0.1762	2.4286	3.2403		Phlda3	ENSMUSG00000041801	27280	ESC	154.205	185.623	18.0536	36.1624	1.3243	1.7587	9.35
Jam2	ENSMUSG00000053062	67374	ICM+EPI	51.7288	56.293	136.018	124.093	64.3736	82.6457	15.8502	3.3308	6.3652		Mrps6	ENSMUSG00000039680	121022	ESC	69.9139	67.1325	9.7277	4.2267	0.6032	7.5387	6.728
Ceacam10	ENSMUSG00000054169	26366	ICM+EPI	136.547	95.2273	61.6499	32.8115	1.9473	0	0	5.4697	3.1878		Sfxn3	ENSMUSG00000025212	94280	ESC	2.1579	55.1864	0.9978	0.2417	0.0364	0.1403	0.5207
Bmp4	ENSMUSG00000021835	12159	ICM+EPI	147.606	121.062	34.9223	87.1381	111.987	138.317	13.568	3.4934	15.3077		Rab11fip5	ENSMUSG00000051343	52055	ESC	59.9297	71.5412	13.5614	0.2522	4.3256	4.21	10.5868
Bok	ENSMUSG00000026278	51800	ICM+EPI	96.2175	85.3696	55.6464	12.0939	86.5501	0.7069	14.31	6.4018	2.0656		Mtch1	ENSMUSG00000024012	56462	ESC	106.571	169.75	14.5455	19.1882	23.4863	27.6359	41.2242
Gm15698	ENSMUSG00000057534	NA	ICM+EPI	12.7648	22.9557	96.3852	31.3735	9.1722	60.5699	4.3643	1.1948	1.0374		Ckb	ENSMUSG00000001270	12709	ESC	1163.15	2175.57	573.327	111.902	566.977	325.548	128.122
Bcat1	ENSMUSG00000030268	12035	ICM+EPI	93.138	172.5	166.596	224.5	77.0515	124.351	30.8099	10.5527	52.7252		2410076I21Rik	ENSMUSG00000074269	73673	ESC	23.5869	16.4148	0	0.2772	0.0242	0	0
Ubxn2a	ENSMUSG00000020634	217379	ICM+EPI	28.2103	11.8021	34.914	19.3876	18.24	20.5485	1.1142	7.1263	0.5892		Ankzf1	ENSMUSG00000026199	52231	ESC	42.2719	34.0801	5.032	0.7131	0.0308	6.1503	0.4213
Hsp90aa1	ENSMUSG00000021270	15519	ICM+EPI	843.299	872.531	711.825	637.695	879.635	619.876	318.896	288.704	269.661		Eng	ENSMUSG00000026814	13805	ESC	36.34	23.4258	2.6459	0.5732	0.1474	0.1603	0.6828
Msh6	ENSMUSG00000005370	17688	ICM+EPI	194.937	126.282	128.714	199.134	109.627	183.757	56.0455	18.3827	44.0886		Hdac11	ENSMUSG00000034245	232232	ESC	0.5515	24.0829	0.0191	0.0714	0.0052	0	0
Rbpms2	ENSMUSG00000032387	71973	ICM+EPI	234.534	364.806	253.508	201.046	182.382	101.934	60.1822	54.0831	149.087		Alox5ap	ENSMUSG00000060063	11690	ESC	72.449	2.4111	0	0	0	0.483	0
Tet1	ENSMUSG00000047146	52463	ICM+EPI	54.4464	44.1022	86.5189	72.8888	56.8359	70.6567	11.3435	4.5276	12.9224		Cbr3	ENSMUSG00000022947	109857	ESC	128.674	188.335	20.4689	45.2539	0.0561	11.1071	17.7325
Snrpn	ENSMUSG00000000948	20646	ICM+EPI	69.4336	118.442	104.465	62.7775	43.4856	65.5968	17.6732	16.1744	29.8559		Abhd16a	ENSMUSG00000007036	193742	ESC	42.2145	60.1008	7.8959	0.4985	4.7192	20.3679	21.1015
Irf2bpl	ENSMUSG00000034168	238330	ICM+EPI	15.611	20.0302	8.5033	11.0176	20.3841	10.0298	0.5649	1.0361	3.5866		Limk2	ENSMUSG00000020451	16886	ESC	67.7874	129.762	7.5386	10.2287	5.4036	42.049	54.4774
Slc30a2	ENSMUSG00000028836	230810	ICM+EPI	24.8168	9.1202	3.6492	21.0139	0.5776	17.6999	0.3984	2.1507	2.2863		Rab15	ENSMUSG00000021062	104886	ESC	3.5455	16.5809	0.1784	0.0528	0.0285	0	0
Dlgap3	ENSMUSG00000042388	242667	ICM+EPI	21.3141	12.7214	6.6	20.8461	7.4989	8.5223	0.4593	0.4036	2.5586		Gstm2	ENSMUSG00000040562	14863	ESC	86.5292	127.74	8.0299	17.2583	3.1648	10.7806	11.2915
Gldc	ENSMUSG00000024827	104174	ICM+EPI	150.959	278.286	77.2307	118.407	114.108	49.8049	43.4616	59.1603	47.4121		Add1	ENSMUSG00000029106	11518	ESC	76.0106	58.3587	16.2684	10.8886	4.5711	12.2359	4.7798
Fam195a	ENSMUSG00000025732	68241	ICM+EPI	135.802	302.406	195.08	81.2701	193.549	46.9926	21.8571	66.3094	19.5211		Atp6v0a1	ENSMUSG00000019302	11975	ESC	34.8174	66.8202	5.8889	6.781	6.0624	31.7672	0.2181
Oas1a	ENSMUSG00000052776	246730	ICM+EPI	27.2978	59.3181	21.3663	46.9498	17.4766	11.709	2.9274	7.5825	1.2273		Tgfbr2	ENSMUSG00000032440	21813	ESC	18.2355	8.5404	0.0196	0.0501	0.0357	0.351	0.3319
Cand1	ENSMUSG00000020114	71902	ICM+EPI	237.753	260.917	527.271	398.777	70.8365	163.691	143.669	68.3978	70.3788		Sri	ENSMUSG00000003161	109552	ESC	23.5673	19.0157	5.0204	0.3185	0.136	12.181	0.4552
Rest	ENSMUSG00000029249	19712	ICM+EPI	95.4082	139.953	41.6759	59.4843	87.3557	64.6159	28.6388	6.5593	12.8034		Fasn	ENSMUSG00000025153	14104	ESC	303.458	479.261	164.747	76.2977	64.4287	141.682	24.8406
Srcap	ENSMUSG00000090663	NA	ICM+EPI	267.203	231.781	15.7861	464.533	91.4114	44.4613	29.6224	32.1591	120.662		Slc52a3	ENSMUSG00000027463	69698	ESC	53.0934	22.9577	5.1331	0	0.7474	0.3193	3.8171
Zbtb44	ENSMUSG00000047412	235132	ICM+EPI	17.2489	22.2528	40.7538	53.8728	35.2934	36.8493	3.6686	5.5986	6.273		Ldb1	ENSMUSG00000025223	16825	ESC	64.2076	96.8501	5.0656	17.3249	9.177	17.4701	31.1791
Cdc5l	ENSMUSG00000023932	71702	ICM+EPI	131.931	308.506	77.3793	142.7	63.0673	29.6677	35.0825	38.9567	65.8299		Snrnp70	ENSMUSG00000063511	20637	ESC	92.0384	61.8023	26.7968	5.3691	6.3651	13.5707	9.2953
Zfp825	ENSMUSG00000069208	235956	ICM+EPI	14.5129	9.6179	6.0671	5.9316	0.2876	0.0138	0.3179	0	0		Cln6	ENSMUSG00000032245	76524	ESC	18.3616	45.3682	0.2915	1.5466	0.4535	26.8119	9.851
Oas1g	ENSMUSG00000066861	23960	ICM+EPI	18.6908	23.4399	6.7965	17.2598	5.344	5.3604	1.9101	1.1806	0.0118		Kremen1	ENSMUSG00000020393	84035	ESC	0.033	23.2188	0.234	0.1041	0.0779	4.2599	28.8837
Dusp6	ENSMUSG00000019960	67603	ICM+EPI	21.0258	10.9532	1.2553	1.2017	19.0046	7.55	0.0272	0.4964	2.4814		Hgsnat	ENSMUSG00000037260	52120	ESC	6.1254	15.58	0.2105	0.1835	0.0367	6.9524	0.3183
2210409E12Rik	ENSMUSG00000081766	NA	ICM+EPI	353.573	259.833	1533.56	747.298	246.417	627.725	340.691	96.6382	26.6001		Clic1	ENSMUSG00000007041	114584	ESC	26.0837	84.2474	4.5817	0.2067	0.8487	3.9841	9.9138
Trim24	ENSMUSG00000029833	21848	ICM+EPI	122.331	74.1386	73.6099	88.7268	41.303	26.2822	18.0109	14.0407	24.3439		Dmgdh	ENSMUSG00000042102	74129	ESC	40.5336	50.5887	7.6524	3.7775	3.7371	3.6716	1.5268
Cbr3	ENSMUSG00000022947	109857	ICM+EPI	12.9456	17.4377	36.5202	20.4689	45.2539	0.0561	5.0379	5.6633	0.0616		C77080	ENSMUSG00000050390	97130	ESC	95.4762	102.734	8.9187	15.1099	14.9353	46.4074	19.8959
1700019D03Rik	ENSMUSG00000043629	67080	ICM+EPI	14.0829	27.9594	13.4278	8.4117	7.2465	15.5744	0.1022	2.5732	4.222		Ppapdc3	ENSMUSG00000051373	227721	ESC	9.9446	10.1049	0	0.0248	0.0209	4.0133	1.8743
Aebp2	ENSMUSG00000030232	11569	ICM+EPI	20.1468	28.3876	48.5036	51.8665	11.7483	17.758	8.271	3.9705	9.0286		Plekhm2	ENSMUSG00000028917	69582	ESC	10.2802	24.7503	0.4772	1.3329	0.7287	7.8338	8.8849
Rasl10a	ENSMUSG00000034209	75668	ICM+EPI	12.101	16.4999	7.8097	8.9138	4.2636	3.366	0	0.6453	1.6995		Trpt1	ENSMUSG00000047656	107328	ESC	10.8428	70.4343	1.2426	0.7887	0	0	0
Slc25a13	ENSMUSG00000015112	50799	ICM+EPI	54.6032	86.8352	66.2313	75.6799	42.8816	33.3978	27.6899	7.4265	27.1371		AC226737.2	ENSMUSG00000096755	NA	ESC	397.512	736.12	24.1641	39.6621	33.6348	63.5358	88.2109
Lasp1	ENSMUSG00000038366	16796	ICM+EPI	43.2426	36.1772	18.6796	21.3592	15.2431	16.5787	16.0377	1.1393	3.692		Dvl1	ENSMUSG00000029071	13542	ESC	42.9143	20.4082	3.7651	0.4249	3.2645	8.7013	6.6399
Tesc	ENSMUSG00000029359	57816	ICM+EPI	16.9877	21.9394	4.198	11.4777	0.3503	0.953	0.021	2.3421	0.0983		Tspan9	ENSMUSG00000030352	109246	ESC	23.78	27.5491	2.8758	0.3048	1.0858	3.374	11.214
Cdc42ep5	ENSMUSG00000063838	58804	ICM+EPI	90.4947	99.0187	37.2325	13.2761	55.7397	1.5713	9.8129	8.0909	28.1173		Pias3	ENSMUSG00000028101	229615	ESC	19.1149	44.1319	0.1241	2.777	0.2637	27.0286	0.1445
Acad11	ENSMUSG00000090150	102632	ICM+EPI	13.9289	8.8678	16.0241	32.7031	5.7653	6.0968	0.3122	2.5011	3.1845		Khdrbs3	ENSMUSG00000022332	13992	ESC	20.6298	5.4432	0.0227	0.1858	0.0511	2.6172	0.2205
Jarid2	ENSMUSG00000038518	16468	ICM+EPI	227.025	160.709	185.519	290.825	121.903	200.946	52.3501	23.6632	103.185		Dos	ENSMUSG00000035640	100503659	ESC	51.1561	34.3546	3.4707	3.8145	1.0965	3.6035	1.3883
Tceb1	ENSMUSG00000079658	67923	ICM+EPI	162.213	253.093	226.417	182.416	85.5621	251.555	62.5039	42.6921	81.9485		Agpat4	ENSMUSG00000023827	68262	ESC	16.636	24.5349	0	1.4324	1.3426	3.9909	0.1091
Itgb5	ENSMUSG00000022817	16419	ICM+EPI	74.5857	67.8396	41.5418	37.6157	20.4322	9.9579	19.3828	15.2946	22.7574		Metap1d	ENSMUSG00000041921	66559	ESC	47.8046	42.6356	4.1047	7.3978	0.5868	2.3857	1.7355
Ankzf1	ENSMUSG00000026199	52231	ICM+EPI	16.8922	11.5154	6.3415	5.032	0.7131	0.0308	1.9299	2.4872	0.0462		Tnfrsf1a	ENSMUSG00000030341	21937	ESC	10.8719	15.2386	1.3589	0.051	0.0052	9.3858	0
Arhgef19	ENSMUSG00000028919	213649	ICM+EPI	29.3606	30.8626	18.5894	4.7306	13.1858	0.0131	2.5424	4.2553	7.1272		Aacs	ENSMUSG00000029482	78894	ESC	19.8566	26.6238	2.9718	3.1643	0.7773	0.6267	2.36
Kdm3a	ENSMUSG00000053470	104263	ICM+EPI	8.027	8.4699	54.7545	66.9044	38.7041	35.6105	7.4103	0.9173	6.6595		Pdzrn3	ENSMUSG00000035357	55983	ESC	4.9715	22.4312	0.0214	0.0731	0.0241	0	0
1700061G19Rik	ENSMUSG00000024209	78625	ICM+EPI	17.8238	3.7855	48.7781	71.8775	10.7808	43.5044	10.1881	2.0448	4.0679		Hebp1	ENSMUSG00000042770	15199	ESC	34.6795	20.098	0	0.0288	0.0422	0	0
Slc4a3	ENSMUSG00000006576	20536	ICM+EPI	6.429	8.5356	29.2191	0.3392	55.17	8.3607	3.6338	0.2321	0.219		Dtnbp1	ENSMUSG00000057531	94245	ESC	23.6127	82.3353	7.5565	4.2105	2.5725	11.1021	21.6711
BC028528	ENSMUSG00000038543	229600	ICM+EPI	7.662	1.9256	8.269	18.463	5.1087	11.8053	0.1854	0.4621	0.1784		Bcl2l1	ENSMUSG00000007659	12048	ESC	35.2085	41.4887	17.3712	3.2365	0.5822	15.998	9.0248
Pigl	ENSMUSG00000014245	327942	ICM+EPI	5.8946	4.7604	78.9407	24.1259	13.245	48.5631	5.6807	0.8185	4.6251		Plekhg3	ENSMUSG00000052609	263406	ESC	55.4854	14.0712	10.6508	0.9103	1.7211	15.8243	4.4424
Rab20	ENSMUSG00000031504	19332	ICM+PE	80.7826	38.1567	110.834	0	0.1058	0.136	21.3175	56.25	33.9422		Anxa5	ENSMUSG00000027712	11747	ESC	14.0506	32.8173	0	1.5614	0	0	0
Havcr1	ENSMUSG00000040405	171283	ICM+PE	35.7961	41.351	16.1438	0.0218	0.0132	0.0387	56.8336	10.5269	49.5378		Cecr5	ENSMUSG00000058979	214932	ESC	14.7227	29.6515	1.7139	0.6388	0.0715	0.2539	1.2237
Mfsd7c	ENSMUSG00000034258	217721	ICM+PE	20.3053	14.007	5.1685	0.0196	0.1671	0.0561	3.6222	0.126	17.0525		Prkd2	ENSMUSG00000041187	101540	ESC	11.5708	22.8629	0.0741	0.0801	0.0929	1.0922	0.4864
Timd2	ENSMUSG00000040413	171284	ICM+PE	54.8393	91.356	69.5802	0	0	15.8242	84.1611	95.1015	20.9527		Lamb2	ENSMUSG00000052911	16779	ESC	12.7996	46.932	6.4573	0.2376	0.6298	11.3245	3.1478
Cited1	ENSMUSG00000051159	12705	ICM+PE	108.999	133.952	310.546	4.0332	3.856	8.7988	23.5698	461.975	92.8663		Hunk	ENSMUSG00000053414	26559	ESC	23.5268	45.1922	9.3849	0.9554	0.3401	0.4808	1.1379
Pramel7	ENSMUSG00000025839	347712	ICM+PE	28.9642	37.6073	125.555	0.7624	1.1045	2.8212	56.5517	0.9242	30.9137		Pck2	ENSMUSG00000040618	74551	ESC	44.0022	43.346	4.3419	3.1847	3.9168	14.7454	0.6828
Krt18	ENSMUSG00000023043	16668	ICM+PE	33.2324	57.6462	21.5419	0.0422	1.3031	0.5389	6.607	52.9013	24.4765		H2-Bl	ENSMUSG00000073406	14963	ESC	8.9985	13.9575	0.1992	0.2338	0.1415	0.4706	0.3341
Msc	ENSMUSG00000025930	17681	ICM+PE	16.5776	43.7223	26.8302	0.205	0	0.0087	0.7679	0	29.3447		Bdh2	ENSMUSG00000028167	69772	ESC	24.5493	28.2379	0.0645	0.0748	0	0	0
Pdgfra	ENSMUSG00000029231	18595	ICM+PE	55.8579	69.6409	48.2225	0.0454	0.0315	0.5003	60.8248	38.9993	53.075		Npdc1	ENSMUSG00000015094	18146	ESC	33.2666	91.4281	10.3962	10.9812	1.6995	0.351	2.6549
Sdc4	ENSMUSG00000017009	20971	ICM+PE	223.819	180.155	73.4306	22.2101	11.6925	19.8052	255.088	72.38	212.279		Calr	ENSMUSG00000003814	12317	ESC	445.382	581.961	270.867	50.5693	161.675	225.115	139.054
Snx1	ENSMUSG00000032382	56440	ICM+PE	36.4483	105.793	55.5859	2.5376	5.3775	0.6572	18.8879	20.0983	31.1563		Eid2	ENSMUSG00000046058	386655	ESC	68.7511	82.8949	4.2625	9.3607	1.4987	21.0324	25.3884
Gjb3	ENSMUSG00000042367	14620	ICM+PE	458.377	406.312	661.959	249.938	2.3427	90.6143	461.606	120.608	227.184		Srebf2	ENSMUSG00000022463	20788	ESC	143.777	177.727	49.4583	31.9209	35.9301	92.267	9.1573
Ocln	ENSMUSG00000021638	18260	ICM+PE	22.3171	16.3746	4.778	0.0221	0.0413	0.0579	1.0551	2.2481	24.578		Vat1	ENSMUSG00000034993	26949	ESC	61.9067	69.4433	4.5435	2.7553	6.4169	9.2943	7.1632
Hist1h1c	ENSMUSG00000036181	50708	ICM+PE	6.4601	6.6736	17.6772	0	0.048	0.0521	5.1963	2.2806	4.7305		Cox6b2	ENSMUSG00000051811	333182	ESC	232.515	276.434	16.1026	27.9823	8.6447	239.842	223.312
Gata6	ENSMUSG00000005836	14465	ICM+PE	130.849	122.501	93.8446	0.0743	0.1161	30.0604	202.554	50.2035	114.723		Acvr1b	ENSMUSG00000000532	11479	ESC	26.3865	19.6928	1.9025	0.4642	0.2088	16.4991	1.8875
Zbtb10	ENSMUSG00000069114	229055	ICM+PE	15.2308	24.219	11.9712	0.2741	1.0697	1.2351	33.3697	9.8274	4.9745		Pfn1	ENSMUSG00000018293	18643	ESC	794.168	568.525	524.348	81.329	251.123	122.786	109.636
Phgdh	ENSMUSG00000053398	236539	ICM+PE	157.957	250.631	92.5004	12.0887	33.4477	22.5972	66.3308	228.988	180.77		Pcyt2	ENSMUSG00000025137	68671	ESC	46.4941	100.459	7.6683	14.8625	4.4941	11.0583	24.9688
Add1	ENSMUSG00000029106	11518	ICM+PE	77.1508	139.917	91.5212	16.2684	10.8886	4.5711	25.2603	19.7199	110.067		Pla2g16	ENSMUSG00000060675	225845	ESC	21.0805	31.6429	3.2538	4.1721	1.2214	0.3134	0.1388
Mon1a	ENSMUSG00000032583	72825	ICM+PE	58.9158	27.8534	60.482	12.6917	1.678	0.7626	34.3546	61.0803	32.7733		Rnpepl1	ENSMUSG00000026269	108657	ESC	40.5305	24.2423	6.9262	3.8404	1.5566	21.9129	0.6292
Pgd	ENSMUSG00000028961	110208	ICM+PE	345.877	311.409	488.67	140.515	56.8124	93.8836	288.954	162.73	351.971		H2afj	ENSMUSG00000060032	232440	ESC	85.7418	136.246	19.0518	16.5494	12.9783	4.2393	11.6989
Akt1	ENSMUSG00000001729	11651	ICM+PE	62.0264	59.2878	121.564	12.8246	5.6084	4.1936	65.7717	51.8336	52.8909		Tef	ENSMUSG00000022389	21685	ESC	13.9224	24.9058	1.0971	0.5863	1.1757	5.4325	16.64
Gm4980	ENSMUSG00000096606	100503386	ICM+PE	3.145	12.9144	3.7677	0.0201	0.0611	0.0358	31.8321	5.5261	4.5519		Zbtb7b	ENSMUSG00000028042	22724	ESC	24.2035	44.6165	6.2645	2.0761	4.7301	2.793	9.0552
Aacs	ENSMUSG00000029482	78894	ICM+PE	16.2449	29.4866	45.5766	2.9718	3.1643	0.7773	37.6358	1.2781	16.3363		Gm5506	ENSMUSG00000059040	13806	ESC	439.011	382.456	107.271	74.6144	69.1425	48.9249	3.7585
Hip1r	ENSMUSG00000000915	29816	ICM+PE	12.006	30.8314	11.5348	0.3519	0.7895	0.5974	5.0582	20.6581	6.3101		Vax2	ENSMUSG00000034777	24113	ESC	3.5624	35.2905	0	0	0.0207	0	0
Shkbp1	ENSMUSG00000089832	192192	ICM+PE	59.6983	89.1257	187.4	8.2384	9.907	14.9761	86.5191	73.3598	177.955		4930444A02Rik	ENSMUSG00000037251	74653	ESC	32.8626	11.5793	2.5433	0.1168	0.7574	9.2564	0.4336
Stard10	ENSMUSG00000030688	56018	ICM+PE	125.151	127.461	154.149	29.1319	34.9125	20.1238	66.7988	157.633	100.367		Zmynd8	ENSMUSG00000039671	228880	ESC	109.25	95.264	17.0934	21.5105	9.5216	22.718	28.8758
Fam134a	ENSMUSG00000049339	227298	ICM+PE	32.9629	37.2142	24.4916	15.136	3.0376	3.7462	20.8312	48.5987	25.6558		2310021P13Rik	ENSMUSG00000021819	268721	ESC	25.764	29.5912	2.4596	1.7275	1.7734	15.2718	12.542
Zbtb40	ENSMUSG00000060862	230848	ICM+PE	4.5356	19.7988	9.6873	0.8618	0.2063	0.1332	1.1735	12.1454	0.147		Sfswap	ENSMUSG00000029439	231769	ESC	25.6031	74.9455	14.7401	7.8335	0.4714	27.1048	12.8299
Larp1b	ENSMUSG00000037814	214048	ICM+PE	21.3847	39.8514	19.9471	2.9421	6.6676	1.4474	14.2675	12.3176	14.6256		Lrrc1	ENSMUSG00000032352	214345	ESC	2.9455	21.698	0.0237	0.7637	0.0262	2.5991	0
Cpm	ENSMUSG00000020183	70574	ICM+PE	5.0599	11.1062	7.5224	0.0429	0.1584	0.0482	3.4202	25.3074	2.9248		Phc2	ENSMUSG00000028796	54383	ESC	38.22	97.6799	12.5386	0.5687	11.983	8.3261	12.0156
Gm4779	ENSMUSG00000045010	NA	ICM+PE	20.0919	5.3015	14.4036	0.1112	0.3893	0.0266	2.8061	20.2264	0		Neurl1a	ENSMUSG00000006435	18011	ESC	26.2605	14.4488	0.1587	0.1891	0.4867	4.9117	2.6033
Pmvk	ENSMUSG00000027952	68603	ICM+PE	101.962	98.4975	295.135	29.3468	40.7943	17.4636	169.358	114.582	125.581		Slc25a20	ENSMUSG00000032602	57279	ESC	114.352	91.444	27.1113	3.0937	16.3891	1.343	0.4587
Wdfy1	ENSMUSG00000073643	69368	ICM+PE	91.7779	101.279	60.4724	1.029	9.8101	16.2469	29.3098	69.7285	64.7726		Bad	ENSMUSG00000024959	12015	ESC	33.3781	103.397	5.3989	11.9289	2.5964	2.0407	2.2216
Gjb5	ENSMUSG00000042357	14622	ICM+PE	247.707	258.822	338.548	26.1739	0.0116	84.9291	719.244	143.891	266.115		Mup6	ENSMUSG00000078689	620807	ESC	14.8575	6.9627	0	0.0319	0	0	0
Ppm1l	ENSMUSG00000027784	242083	ICM+PE	2.3347	4.98	11.7066	1.1652	0.3235	0.2007	6.0378	30.0493	15.4807		Zxdc	ENSMUSG00000034430	80292	ESC	16.1075	16.6299	4.795	0.6188	0.0637	8.7945	4.8295
Ppfibp2	ENSMUSG00000036528	19024	ICM+PE	7.2023	10.8939	37.0424	0.429	3.2679	1.0725	17.3958	8.9819	5.2367		Dpys	ENSMUSG00000022304	64705	ESC	8.1718	21.9782	0.0197	0.0699	0.1364	0.7617	6.7302
Mrps6	ENSMUSG00000039680	121022	ICM+PE	32.2967	36.34	45.7157	9.7277	4.2267	0.6032	30.1654	23.0348	32.8956		Oplah	ENSMUSG00000022562	75475	ESC	17.1097	17.6631	0.8571	0.3059	1.4167	7.2433	1.8304
Wwc2	ENSMUSG00000031563	52357	ICM+PE	22.6559	62.2517	30.0211	0.8223	24.7203	1.7658	13.6629	24.4819	35.9789		Snx1	ENSMUSG00000032382	56440	ESC	23.1838	27.8886	2.5376	5.3775	0.6572	2.3209	5.5126
Plekhm2	ENSMUSG00000028917	69582	ICM+PE	8.8031	14.078	11.7705	0.4772	1.3329	0.7287	1.6105	2.385	12.336		Por	ENSMUSG00000005514	18984	ESC	69.8111	61.5279	6.6495	2.1545	14.2418	30.9809	31.6566
Gabarapl1	ENSMUSG00000030161	57436	ICM+PE	2.558	5.0192	54.4697	5.0546	0.3744	0.0255	4.4838	4.5874	21.6843		2009-09-01	ENSMUSG00000059248	53860	ESC	114.986	130.509	19.0891	21.6616	13.3968	34.7468	22.5669
Aprt	ENSMUSG00000006589	11821	ICM+PE	1003.43	814.724	853.217	322.073	329.563	296.642	515.078	931.691	612.248		Lima1	ENSMUSG00000023022	65970	ESC	112.442	72.2827	2.7751	14.8604	9.2078	15.7982	31.1942
Furin	ENSMUSG00000030530	18550	ICM+PE	34.9649	36.9513	8.9609	3.9391	3.1724	2.4005	22.3938	8.8198	49.7292		Ddx11	ENSMUSG00000035842	320209	ESC	25.3374	24.1163	7.498	1.697	0.0328	15.7801	0
Elovl7	ENSMUSG00000021696	74559	ICM+PE	27.1288	16.4965	43.3031	5.6616	3.1751	0.6246	26.3193	3.4857	15.4429		Rac3	ENSMUSG00000018012	170758	ESC	15.6913	27.7403	2.7262	0.5448	0.0537	0.3029	5.3684
Zfand3	ENSMUSG00000044477	21769	ICM+PE	52.6797	103.569	58.9723	19.0781	16.5558	4.5406	25.506	36.4549	44.171		Meg3	ENSMUSG00000021268	NA	ESC	131.43	166.223	3.5716	65.8613	30.7804	30.4463	15.8822
Inadl	ENSMUSG00000061859	12695	ICM+PE	3.0044	15.1657	19.3694	0.2714	1.0297	0.1304	7.6075	19.787	10.2823		Wbscr27	ENSMUSG00000040557	79565	ESC	23.369	34.4703	8.2884	0.2739	0.2108	4.9993	21.2018
Agpat9	ENSMUSG00000029314	231510	ICM+PE	34.948	78.3421	37.1805	0.468	2.9795	13.403	28.6651	5.9559	54.5903		Inca1	ENSMUSG00000057054	103844	ESC	10.063	18.2419	0	0.021	0.0126	0	4.752
Snrnp70	ENSMUSG00000063511	20637	ICM+PE	87.0479	116.756	17.3366	26.7968	5.3691	6.3651	30.6741	31.9799	117.049		Lad1	ENSMUSG00000041782	16763	ESC	15.3182	58.7094	0.5202	7.9973	0.5126	38.4121	10.8533
Xpnpep1	ENSMUSG00000025027	170750	ICM+PE	250.007	262.857	225.286	90.861	36.6765	118.756	361.966	217.913	229.089		Prcc	ENSMUSG00000004895	94315	ESC	34.6206	50.9055	24.5542	0.6054	0.1391	5.7377	18.9198
Dcxr	ENSMUSG00000039450	67880	ICM+PE	41.2179	32.4969	36.2295	2.6768	7.2858	0.0115	8.4406	26.8144	18.6089		Fam178b	ENSMUSG00000046337	381337	ESC	14.5837	51.5616	4.9455	0.6407	0.0531	9.0105	5.1883
Txndc12	ENSMUSG00000028567	66073	ICM+PE	117.254	84.943	32.5191	10.7667	6.6412	16.9485	98.6519	46.6062	96.9113		Gm4779	ENSMUSG00000045010	NA	ESC	2.1285	25.561	0.1112	0.3893	0.0266	19.4017	0
Me1	ENSMUSG00000032418	17436	ICM+PE	31.3715	37.5771	145.828	17.1831	20.1307	8.385	45.6951	56.3131	38.1103		Ass1	ENSMUSG00000076441	11898	ESC	138.841	91.37	28.878	16.3957	14.8513	16.1029	15.0252
Atxn2l	ENSMUSG00000032637	233871	ICM+PE	102.496	103.393	19.648	19.6152	11.1554	13.6019	34.2458	20.91	89.4846		Arih2	ENSMUSG00000064145	23807	ESC	350.405	82.2801	62.707	23.95	64.9736	27.1625	104.499
A930005H10Rik	ENSMUSG00000054426	NA	ICM+PE	0.1204	27.8033	26.834	0	0	0.0498	15.9024	18.565	8.6681		Rec8	ENSMUSG00000002324	56739	ESC	9.2299	13.3437	1.6971	0.0765	0.0482	0.1646	0
Tprn	ENSMUSG00000048707	97031	ICM+PE	37.5328	76.046	33.8789	2.9351	3.0364	11.3624	13.0117	2.2923	28.4203		Gm53	ENSMUSG00000078706	NA	ESC	15.1466	15.7324	1.2005	0.1828	0.0422	0	0.431
Trpt1	ENSMUSG00000047656	107328	ICM+PE	7.7967	21.2072	9.5429	1.2426	0.7887	0	2.4463	9.2294	23.0542		2410006H16Rik	ENSMUSG00000086841	NA	ESC	813.192	845.739	214.948	191.303	169.373	98.1031	220.774
Rnpepl1	ENSMUSG00000026269	108657	ICM+PE	37.202	7.1578	22.3682	6.9262	3.8404	1.5566	32.1136	80.742	28.2367		Madd	ENSMUSG00000040687	228355	ESC	6.9424	28.7852	0.3546	1.0281	0.3704	11.1721	2.6921
Grtp1	ENSMUSG00000038515	66790	ICM+PE	124.915	115.759	188.118	47.567	19.2165	47.3765	236.731	110.198	69.5807		Rap1gap	ENSMUSG00000041351	110351	ESC	16.1173	57.725	3.211	1.1978	0.5913	1.0156	0.8566
Lmna	ENSMUSG00000028063	16905	ICM+PE	73.6222	126.864	74.0765	7.4627	9.5436	17.6	114.707	97.0962	115.306		Atg4b	ENSMUSG00000026280	66615	ESC	33.5408	72.3596	26.4422	3.6283	8.448	6.5834	56.6121
Arhgap9	ENSMUSG00000040345	216445	ICM+PE	24.6837	43.1706	41.628	1.8305	2.6094	2.8535	43.3894	17.0594	37.221		Pcsk1	ENSMUSG00000021587	18548	ESC	9.6643	12.3041	0.0394	0	0.0325	0.2539	0
0610031J06Rik	ENSMUSG00000001418	56700	ICM+PE	65.9831	130.166	192.799	21.8301	22.8148	34.9306	95.8472	115.559	65.8193		Nphp3	ENSMUSG00000032558	74025	ESC	3.0928	27.678	0.635	0.2627	0.0773	3.5083	0.1736
Ldlrap1	ENSMUSG00000037295	100017	ICM+PE	28.4311	56.3455	24.1885	11.1588	7.3742	1.0596	14.8792	17.965	35.9443		Flna	ENSMUSG00000031328	192176	ESC	173.732	245.142	7.4545	29.1913	38.8917	15.0942	1.6231
Myd88	ENSMUSG00000032508	17874	ICM+PE	15.3825	6.3115	11.1265	2.7495	0.1762	0.03	23.1619	3.225	10.0724		Pgd	ENSMUSG00000028961	110208	ESC	261.107	312.887	140.515	56.8124	93.8836	24.7433	39.9155
Camk2d	ENSMUSG00000053819	108058	ICM+PE	0.8675	18.9541	12.3212	0.2488	0.8564	0.2466	2.5849	2.9671	12.9621		Nisch	ENSMUSG00000021910	64652	ESC	260.038	385.37	180.206	41.0432	73.1863	46.467	56.2285
Atn1	ENSMUSG00000004263	13498	ICM+PE	32.4591	54.8229	26.601	9.4848	7.4669	7.2556	7.485	3.0638	18.8265		Cic	ENSMUSG00000005442	71722	ESC	75.7778	111.215	38.0572	4.3137	16.4252	33.6932	9.8291
ERDR1	ENSMUSG00000096768	170942	ICM+PE	22.4583	38.2358	241.689	21.885	23.3104	9.3056	100.044	139.799	136.061		Atxn2l	ENSMUSG00000032637	233871	ESC	89.7474	129.968	19.6152	11.1554	13.6019	19.1132	15.2407
AY036118	ENSMUSG00000045999	NA	ICM+PE	1991.46	1783.96	479.198	136.648	622.11	550.589	542.318	461.698	3236.25		1810030N24Rik	ENSMUSG00000028295	66291	ESC	23.0048	13.0905	2.5609	1.127	0.0288	0.251	0.2579
Hmgcl	ENSMUSG00000028672	15356	ICM+PE	37.7537	43.4304	87.6335	7.5011	12.7427	13.9399	60.5585	71.6313	21.26		Cdc42bpb	ENSMUSG00000021279	217866	ESC	11.795	13.6862	3.0547	0.5198	0.0415	4.1505	2.7265
CR536618.1	ENSMUSG00000095562	NA	ICM+PE	11.8782	9.9438	44.602	1.6222	1.2164	2.2257	8.5486	8.3393	20.5302		Ccdc102a	ENSMUSG00000063605	234582	ESC	1.5283	18.6495	0	0.2337	0.0203	0.1851	0.1445
Fam76a	ENSMUSG00000028878	230789	ICM+PE	14.9793	40.581	24.9682	7.9826	5.1701	2.5062	10.0463	28.7773	7.7835		Bhmt	ENSMUSG00000074768	12116	ESC	6.4967	18.4429	14.1712	0.67	3.4672	0.9578	0.8725
Lamtor1	ENSMUSG00000030842	66508	ICM+PE	173.625	196.081	348.075	88.1243	64.7081	65.7801	190.794	166.171	150.11		Zfp78	ENSMUSG00000055150	330463	ESC	26.2684	5.2734	1.2277	0	0	7.7794	0
Fhod1	ENSMUSG00000014778	234686	ICM+PE	52.8987	94.7658	30.6391	1.649	4.8638	13.1345	14.9732	2.5375	47.1921		Calb2	ENSMUSG00000003657	12308	ESC	13.4856	22.7561	0.0599	0.156	0.0337	0.2878	0
Fam53c	ENSMUSG00000034300	66306	ICM+PE	30.6708	50.6489	39.9438	2.0513	13.9318	5.2537	6.8624	17.6963	29.2053		Kit	ENSMUSG00000005672	16590	ESC	26.2451	19.8056	0.0884	0.1753	1.4185	1.5163	2.4926
Sqstm1	ENSMUSG00000015837	18412	ICM+PE	67.6669	106.906	106.841	26.7052	14.0538	20.6117	12.2754	20.1951	60.3653		Ficd	ENSMUSG00000053334	231630	ESC	8.3838	14.9204	3.5996	0.1344	0.0656	5.5758	2.1383
Tada3	ENSMUSG00000048930	101206	ICM+PE	9.0286	29.9903	29.0359	2.6016	8.752	1.6692	13.9505	11.5107	29.3034		Trim3	ENSMUSG00000036989	55992	ESC	14.6615	32.4692	6.0931	0.5744	0.2327	5.7307	0.7547
AI413582	ENSMUSG00000062753	106672	ICM+PE	16.2879	27.6758	35.3357	4.7076	3.2513	0.8572	31.5961	17.2032	22.7867		Fzd10	ENSMUSG00000081683	93897	ESC	11.4022	23.417	0.0766	0.5812	0.0997	2.781	4.4567
Eif4g3	ENSMUSG00000028760	230861	ICM+PE	20.4321	18.1815	21.9889	1.8991	5.6995	3.3683	18.1733	41.1129	17.0328		Mobp	ENSMUSG00000032517	17433	ESC	15.4727	18.7787	0.0212	0.0468	0.0862	0	0.4213
1700012B15Rik	ENSMUSG00000079179	NA	ICM+PE	11.6794	21.3369	12.6821	0.3121	1.2661	4.2428	3.6188	14.1101	7.6919		Jup	ENSMUSG00000001552	16480	ESC	182.029	300.3	121.895	38.473	34.8046	71.2741	32.0893
Pcyt2	ENSMUSG00000025137	68671	ICM+PE	24.9643	19.0686	58.4291	7.6683	14.8625	4.4941	35.1994	115.178	44.0193		Abtb1	ENSMUSG00000030083	80283	ESC	95.0383	133.742	13.503	13.4843	7.8521	4.3321	17.937
Tnrc18	ENSMUSG00000039477	231861	ICM+PE	41.6107	62.3333	18.8076	9.8133	6.978	4.8933	10.6745	2.2072	30.7858		Lamp1	ENSMUSG00000031447	16783	ESC	506.963	365.775	143.345	139.514	112.453	270.432	247.98
Naga	ENSMUSG00000022453	17939	ICM+PE	12.7646	8.1436	7.9527	3.4266	1.2791	0.3496	15.9873	50.4259	15.7773		Golm1	ENSMUSG00000021556	105348	ESC	37.0129	32.6692	2.9154	14.0144	0.3738	17.8861	15.3715
Dkkl1	ENSMUSG00000030792	50722	ICM+PE	19.6274	41.0977	22.2482	4.4137	0.0353	5.0427	88.3597	27.4602	36.4002		Rbck1	ENSMUSG00000027466	24105	ESC	137.94	104.007	24.629	13.1741	18.1848	33.6456	1.1235
Ints5	ENSMUSG00000071652	109077	ICM+PE	28.4852	39.2243	27.2702	9.2483	12.0828	7.8263	68.5301	34.5771	18.8938		2010001M06Rik	ENSMUSG00000085042	NA	ESC	20.7534	28.457	0.3374	0.6589	0.1291	0	0
Fam176a	ENSMUSG00000035104	232146	ICM+PE	14.9808	11.0013	27.4586	0	0.0238	5.4762	48.1791	6.4466	27.8438		Cars	ENSMUSG00000010755	27267	ESC	115.309	128.825	16.5015	17.4896	27.8827	14.3671	5.6711
Lama1	ENSMUSG00000032796	16772	PE	4.0999	0.0469	21.217	16.3678	0.1188	131.099	1323.38	1334.8	1287.62		Kbtbd11	ENSMUSG00000055675	74901	ESC	9.911	14.3842	0.068	0.1366	0.0273	3.789	0.1736
Ldha	ENSMUSG00000063229	16828	PE	11.0331	20.0576	1.9704	205.684	447.415	265.636	681.034	1336.23	746.323		Slc50a1	ENSMUSG00000027953	19729	ESC	40.1442	47.3261	2.0276	1.7941	0.0315	0.3085	0
Amn	ENSMUSG00000021278	93835	PE	5.7152	12.3392	11.964	27.0014	6.4367	81.8893	559.431	2637.22	1777.08		Fbxl12	ENSMUSG00000066892	30843	ESC	19.4633	38.186	0.0574	0.418	3.1161	14.4263	13.2109
Car4	ENSMUSG00000000805	12351	PE	0.1386	0.2692	0.0781	0.1725	5.2242	0.2667	10.5556	92.9622	38.9603		Gm14443	ENSMUSG00000078902	NA	ESC	21.9972	8.3124	0.8419	0.1337	0.0868	0	0.1659
Serpinh1	ENSMUSG00000070436	12406	PE	21.3922	0.5333	8.1466	12.5329	16.3808	126.179	670.696	715.216	871.796		Lrfn3	ENSMUSG00000036957	233067	ESC	22.9113	0.0561	0.0425	0.0701	0.0554	0.3618	0
Htra1	ENSMUSG00000006205	56213	PE	1.542	0.6085	7.45	47.1362	26.2256	62.3544	155.683	516.801	501.275		Dync1h1	ENSMUSG00000018707	13424	ESC	163.35	153.151	29.5193	29.4054	47.5785	49.7155	50.5855
Srgn	ENSMUSG00000020077	19073	PE	0.2039	0.1728	1.012	0.1114	0.704	29.3872	268.887	229.36	170.898		Dcaf8	ENSMUSG00000026554	98193	ESC	51.6952	46.4464	17.4925	7.5678	5.293	14.3576	15.6588
Eno1	ENSMUSG00000063524	13806	PE	14.4377	3.9497	15.4256	395.212	252.703	150.599	170.929	521.118	380.099		Ypel3	ENSMUSG00000042675	66090	ESC	40.389	56.4983	3.4755	12.1608	0.0666	1.4683	6.0793
Podxl	ENSMUSG00000025608	27205	PE	0.1125	0.0401	0.0349	0.5945	32.5274	14.7597	17.3556	150.329	61.7336		2810008D09Rik	ENSMUSG00000086859	NA	ESC	45.8884	139.657	19.5789	5.6208	3.5262	5.1241	25.3391
Emb	ENSMUSG00000021728	13723	PE	2.5346	0.0158	0.0631	14.9518	27.6759	25.6228	150.673	115.556	144.597		Mical3	ENSMUSG00000051586	194401	ESC	26.4559	57.9173	1.287	1.3055	5.1227	7.1643	19.4099
Sox7	ENSMUSG00000063060	20680	PE	0.0279	0	0	0.0227	1.0298	2.7791	64.9995	103.037	40.9846		Ralb	ENSMUSG00000004451	64143	ESC	17.5478	18.2761	1.1711	2.7434	1.4301	7.2782	2.3368
Sparc	ENSMUSG00000018593	20692	PE	73.3808	44.3815	35.2431	135.353	58.1436	288.44	1121.44	831.301	712.442		Mterfd2	ENSMUSG00000026273	69821	ESC	6.6582	35.0947	6.3453	2.1204	0.0422	6.5704	0.1437
Epha2	ENSMUSG00000006445	13836	PE	0.0783	0.291	1.3774	30.1186	56.9774	44.1436	73.1509	55.4307	89.3086		Dok1	ENSMUSG00000068335	13448	ESC	23.4124	10.5603	3.728	0.0266	0.1783	0.1775	2.6336
Pcbp4	ENSMUSG00000023495	59092	PE	0.1377	1.1034	0.0208	36.1517	50.1493	36.1932	39.7894	96.3388	51.3713		Diap1	ENSMUSG00000024456	13367	ESC	91.1185	87.2749	28.8453	9.7418	13.9705	13.3292	9.1064
Dab2	ENSMUSG00000022150	13132	PE	1.9811	19.1872	7.7657	0	0.0647	0.2606	334.584	645.788	213.496		Dtx1	ENSMUSG00000029603	14357	ESC	53.1377	17.6102	3.567	3.2263	0.4308	0.3618	2.5278
Dok2	ENSMUSG00000022102	13449	PE	0.0744	0.0418	2.2487	11.9748	8.1242	26.6649	88.1716	119.313	86.928		Ap1b1	ENSMUSG00000009090	11764	ESC	84.0894	77.7749	11.1736	13.5031	11.7665	14.8365	12.3677
Cubn	ENSMUSG00000026726	65969	PE	5.79	12.0344	7.5644	0.0945	0.1617	20.1525	145.123	775.589	114.652		Crip2	ENSMUSG00000006356	68337	ESC	99.007	49.9989	7.3114	21.4203	16.7617	8.4168	3.0738
Lrp2	ENSMUSG00000027070	14725	PE	2.1886	2.3702	6.4776	0.0171	4.3974	0.4722	40.9429	553.535	71.756		Lpcat3	ENSMUSG00000004270	14792	ESC	74.0909	58.5047	28.0417	12.0913	14.1027	22.2784	10.0137
Dusp9	ENSMUSG00000031383	75590	PE	0.5522	5.5614	0.1331	18.5018	5.2984	13.3049	109.761	140.883	114.756		Ldlrap1	ENSMUSG00000037295	100017	ESC	43.6399	20.9268	11.1588	7.3742	1.0596	4.094	0.6232
Col4a2	ENSMUSG00000031503	12827	PE	58.2174	36.1894	42.8183	8.8254	0.1996	117.825	651.634	844.487	686.638		Krt42	ENSMUSG00000053654	68239	ESC	9.7238	11.7668	0.0307	0.0154	0.0197	0	0
Lamb1	ENSMUSG00000002900	16777	PE	80.7673	74.5916	58.7453	8.797	18.0468	194.536	1050.82	752.359	773.53		Klf7	ENSMUSG00000025959	93691	ESC	24.8527	11.6563	0.8245	0.6355	0.2447	0.7744	2.3899
Bend5	ENSMUSG00000028545	67621	PE	0.1576	0.0981	4.9999	0.3864	1.5499	18.6164	213.243	296.333	90.8748		Ifitm1	ENSMUSG00000025491	68713	ESC	297.717	640.508	48.672	45.9779	118.712	146.691	51.7603
Oat	ENSMUSG00000030934	18242	PE	0.4045	1.9985	4.1076	1.2056	5.9234	35.4776	119.878	181.55	107.179		Tmem150a	ENSMUSG00000055912	232086	ESC	69.8245	90.5336	14.0086	12.1158	10.3635	14.0696	19.9262
Pga5	ENSMUSG00000024738	58803	PE	1.9055	0	7.3364	0	1.01	45.3219	159.032	447.819	137.582		Adck5	ENSMUSG00000022550	268822	ESC	36.1565	74.0339	3.1671	16.2115	2.6927	9.7139	4.7201
Pth1r	ENSMUSG00000032492	19228	PE	6.8978	0.8138	0.0601	0.2992	2.1294	7.8596	123.853	202.026	121.698		Kif5a	ENSMUSG00000074657	16572	ESC	19.2852	22.482	0.126	0.104	0.6644	2.5541	0.5453
Foxq1	ENSMUSG00000038415	15220	PE	0.3834	0.2048	0.1215	0.1576	0.1198	9.6032	68.5421	37.6791	84.5684		Baiap2	ENSMUSG00000025372	108100	ESC	67.3654	72.5158	9.2056	2.1281	7.9328	17.8845	16.5378
Tfec	ENSMUSG00000029553	21426	PE	0.0344	0.0195	0	0.0234	0.0167	4.7738	2.2126	103.22	40.0765		Tmc4	ENSMUSG00000019734	353499	ESC	11.9775	23.5509	4.0593	0.2102	0.091	6.8763	0.1736
Maged1	ENSMUSG00000025151	94275	PE	14.141	4.7023	8.7364	56.8664	53.407	115.856	225.492	181.967	206.004		Gss	ENSMUSG00000027610	14854	ESC	95.0457	167.326	27.8093	17.8586	29.1686	7.8338	23.6004
Fhl1	ENSMUSG00000023092	14199	PE	0.1121	0.0789	0.0254	0.126	3.1421	3.8824	21.9921	29.0052	32.5138		Hexa	ENSMUSG00000025232	15211	ESC	238.868	395.261	49.9091	38.3467	114.899	252.208	194.706
Ckap4	ENSMUSG00000046841	216197	PE	10.1339	16.2872	15.9731	23.4978	24.6843	52.0504	228.704	186.175	615.887		AI837181	ENSMUSG00000047423	107242	ESC	52.6754	59.3924	9.7918	2.1869	5.6624	3.3213	7.4029
Lamc1	ENSMUSG00000026478	226519	PE	65.213	65.473	47.2719	44.9929	5.8111	103.314	776.083	520.058	855.668		Ulk1	ENSMUSG00000029512	22241	ESC	174.226	349.682	153.381	48.0504	58.1132	66.7784	46.6221
Cyp4f14	ENSMUSG00000024292	64385	PE	0.0254	0.0216	0.0231	0	0	4.6514	37.767	16.7384	63.0512		Sh3tc1	ENSMUSG00000036553	231147	ESC	12.2944	64.4289	8.3132	1.7567	0.7602	3.8087	0
Glipr2	ENSMUSG00000028480	384009	PE	40.384	16.2239	14.5806	1.9199	2.8097	65.3781	361.636	306.428	719.985		Ints5	ENSMUSG00000071652	109077	ESC	39.7675	50.5162	9.2483	12.0828	7.8263	16.1514	8.4419
Txndc5	ENSMUSG00000038991	105245	PE	2.0937	14.0848	17.1046	52.6008	16.4862	53.9791	207.397	234.4	203.081		Prss16	ENSMUSG00000006179	54373	ESC	5.0379	16.7394	0.0194	0.0283	0.0666	0	0
Hnf1b	ENSMUSG00000020679	21410	PE	0.0642	0.7521	0.021	0.8374	0.0359	6.2414	51.7594	63.4048	85.137		Slc12a8	ENSMUSG00000035506	171286	ESC	21.3484	10.0859	0.12	0.1657	0.1253	0.8231	0.6656
Foxa2	ENSMUSG00000037025	15376	PE	0.0575	0.0705	0.0081	0	0.0336	3.9283	44.6113	32.2264	36.9391		Ephb3	ENSMUSG00000005958	13845	ESC	25.7615	87.8395	12.4275	21.0691	4.1437	29.47	48.5952
Rgs12	ENSMUSG00000029101	71729	PE	0.1262	0.1877	0.2536	2.7434	1.3302	10.9661	96.094	44.7001	28.4036		Tsen34	ENSMUSG00000035585	66078	ESC	110.778	152.64	30.4718	43.0401	29.2438	26.8944	13.7694
Dnmt3b	ENSMUSG00000027478	13436	PE	29.0324	41.8229	46.7196	60.4206	153.797	74.9334	380.573	101.34	595.244		Ppap2b	ENSMUSG00000028517	67916	ESC	21.5077	30.0783	1.0107	3.7455	0.8732	22.1707	16.6731
Jub	ENSMUSG00000022178	16475	PE	8.7162	1.5697	2.1604	72.0001	67.8417	21.7026	88.6425	124.944	113.435		Nqo1	ENSMUSG00000003849	18104	ESC	76.3988	104.132	16.744	8.4839	2.3743	25.7507	0.197
Nostrin	ENSMUSG00000034738	329416	PE	0.0378	0.0848	0	0	0.0212	5.5536	37.0541	59.6122	41.0591		St14	ENSMUSG00000031995	19143	ESC	56.8442	156.531	12.2412	6.3833	13.4923	12.6081	7.2301
Jam3	ENSMUSG00000031990	83964	PE	0.0648	0.0918	0.5399	0.0217	0.0542	5.3021	25.9274	23.3729	74.0466		Traf3ip2	ENSMUSG00000019842	103213	ESC	12.0544	35.1038	6.6996	0.0359	0.0338	0.1851	15.611
Pfkl	ENSMUSG00000020277	18641	PE	9.8756	6.9026	10.7633	17.6311	33.5474	45.4691	105.163	174.107	257.022		Tpk1	ENSMUSG00000029735	29807	ESC	12.7353	7.5466	0.0378	0.7298	0.029	6.748	1.1804
Rcn1	ENSMUSG00000005973	19672	PE	0.5673	0.0554	2.4437	21.4632	5.6084	23.5155	74.8858	31.5487	44.2925		Igsf3	ENSMUSG00000042035	78908	ESC	19.39	19.1981	1.0055	1.772	1.0264	13.3201	10.6916
Slc38a1	ENSMUSG00000023169	105727	PE	0.1556	0.2244	0.0508	8.5972	8.8719	0.173	7.5967	35.163	10.493		Triml2	ENSMUSG00000091490	622117	ESC	147.813	311.88	52.6522	56.8937	5.1068	141.022	141.065
Sepn1	ENSMUSG00000050989	NA	PE	0.056	0.0303	0	0.063	6.9889	0.0554	10.5909	40.6958	9.1607		Igfbp2	ENSMUSG00000039323	16008	ESC	171.197	359.767	23.8504	123.673	20.4398	9.8773	63.6617
Trip6	ENSMUSG00000023348	22051	PE	0.1238	1.6715	0	10.9147	8.6147	0.1868	28.6641	94.244	49.4844		Dctn4	ENSMUSG00000024603	67665	ESC	20.8833	43.7744	5.2613	2.5745	2.9747	5.052	5.9008
Rcn3	ENSMUSG00000019539	52377	PE	0.991	7.7095	3.9992	6.0563	12.9728	10.1601	139.84	214.376	154.873		Ifi35	ENSMUSG00000010358	70110	ESC	20.7082	47.5473	1.0725	1.0269	3.3249	9.6839	2.3471
Dkk1	ENSMUSG00000024868	13380	PE	8.0366	0.4748	3.0945	6.578	0.0531	27.6615	184.676	127.623	203.278		Ly6c1	ENSMUSG00000079018	17067	ESC	2.3239	46.3632	1.1998	0	0	0	0
Myo7a	ENSMUSG00000030761	17921	PE	0.0706	0.0736	3.1552	12.1895	3.442	27.9681	59.837	118.114	37.8436		Ncstn	ENSMUSG00000003458	59287	ESC	40.291	109.371	14.4845	4.4164	7.1295	25.2567	31.2921
Cldn6	ENSMUSG00000023906	54419	PE	1.0439	11.271	5.0632	21.8825	45.4269	84.2793	23.2464	338.841	89.5172		Itm2a	ENSMUSG00000031239	16431	ESC	21.8146	22.2288	0.2276	1.4762	0.815	0.4023	0.9952
Tspan5	ENSMUSG00000028152	56224	PE	0.2313	0.3036	0.0319	2.7802	10.2458	3.8328	26.1948	22.6314	17.6117		1110003E01Rik	ENSMUSG00000037822	68552	ESC	26.4843	22.8895	3.769	0.2739	0.5154	0.6451	5.8441
Hspg2	ENSMUSG00000028763	15530	PE	4.0772	0.3121	0.0423	4.0564	1.4302	13.031	31.0505	99.7635	135.011		Mnt	ENSMUSG00000000282	17428	ESC	51.2456	52.2107	13.7403	5.6078	2.7251	9.6266	4.9146
H19	ENSMUSG00000000031	NA	PE	0.0157	0.08	0.0224	0.0413	0.229	0.0807	55.2971	10.6233	12.4092		Itpr3	ENSMUSG00000042644	16440	ESC	32.0437	33.4237	1.4665	3.9201	3.6606	0.5569	0.5723
Pxdn	ENSMUSG00000020674	69675	PE	0.1289	0.1427	0.0239	0.0884	12.0978	1.2796	21.1992	11.5809	22.0141		Gm16536	ENSMUSG00000089810	NA	ESC	0.0637	19.9995	0.6035	0.0187	0.0461	4.3133	1.4968
Susd2	ENSMUSG00000006342	71733	PE	0.0102	0.0118	0.4985	3.2536	3.6194	15.1661	2.9785	31.6021	23.6898		Myd88	ENSMUSG00000032508	17874	ESC	10.6339	11.5168	2.7495	0.1762	0.03	1.9363	0.6932
Col4a1	ENSMUSG00000031502	12826	PE	46.2609	62.125	29.7358	4.6819	1.5509	125.32	259.392	668.793	558.421		CR536618.1	ENSMUSG00000095562	NA	ESC	16.4198	29.8604	1.6222	1.2164	2.2257	7.527	6.8519
Slc9a3r1	ENSMUSG00000020733	26941	PE	47.4421	17.1729	8.1151	216.179	189.886	137.736	262.553	354.938	135.296		Cidea	ENSMUSG00000024526	12683	ESC	0.3895	20.6838	1.3527	0	0.0297	0	0
Hsp90b1	ENSMUSG00000020048	22027	PE	60.08	50.2457	78.6777	238.095	153.152	270.37	501.975	695.589	352.794		Gnb2	ENSMUSG00000029713	14693	ESC	222.067	272.593	88.3659	24.5073	84.2829	34.4337	27.4638
Cachd1	ENSMUSG00000028532	320508	PE	0.1557	0.1226	0.0768	4.8395	2.3992	11.3139	11.1746	23.2856	20.7315		Creld1	ENSMUSG00000030284	171508	ESC	12.5556	45.8528	6.0315	0.4412	1.6138	3.3417	2.8617
Pdia6	ENSMUSG00000020571	71853	PE	30.1761	63.7998	26.1348	137.562	82.9653	122.854	283.555	304.039	502.083		Smox	ENSMUSG00000027333	228608	ESC	26.3123	14.3078	0.7375	1.1378	0.0625	0	1.5271
Chst15	ENSMUSG00000030930	77590	PE	0.0427	0.0751	0.0388	0.0804	0.0489	5.6453	21.4844	25.5279	29.3221		Heatr7a	ENSMUSG00000022558	223658	ESC	76.3979	73.2619	5.2485	7.6013	13.9997	38.1016	8.9306
Hspb1	ENSMUSG00000004951	15507	PE	6.1594	5.1921	1.253	61.7001	90.393	85.7008	89.9586	126.991	180.535		Unc13b	ENSMUSG00000028456	22249	ESC	12.9211	16.8485	0.2593	0.3547	0.2124	0.4096	1.1349
Gfpt2	ENSMUSG00000020363	14584	PE	0.0571	0.0498	1.3725	18.3301	0.2964	0.0419	122.004	17.9637	6.0847		Rhox13	ENSMUSG00000050197	73614	ESC	8.3344	27.5984	0.0648	0.03	0.013	0	0
Asns	ENSMUSG00000029752	27053	PE	9.7291	67.2595	80.8708	90.7738	42.3143	148.265	519.773	153.913	209.755		Penk	ENSMUSG00000045573	18619	ESC	17.1711	7.0163	0.03	0.0256	0.0156	0	0
Lefty1	ENSMUSG00000038793	13590	PE	19.5405	20.9588	4.4571	28.1262	3.6479	44.924	183.658	404.327	108.773		Mllt6	ENSMUSG00000038437	246198	ESC	269.926	235.192	69.9591	26.6815	42.1665	38.7724	48.1542
Plac1	ENSMUSG00000061082	56096	PE	0.0521	0.085	0.0243	0	0.3198	26.3899	28.4715	40.2695	43.1335		Hmcn2	ENSMUSG00000055632	NA	ESC	25.3406	8.7751	1.9666	0.2578	0.139	0.4549	0.6232
Ctsl	ENSMUSG00000021477	13039	PE	199.167	220	211.731	151.321	102.187	270.268	1477.69	1310.7	444.877		Zswim3	ENSMUSG00000045822	67538	ESC	28.4494	31.0688	11.5973	1.0724	1.1816	9.0039	1.8676
Slc2a3	ENSMUSG00000003153	20527	PE	89.5382	80.5333	39.1987	60.2979	60.267	116.465	488.451	772.117	428.248		Bscl2	ENSMUSG00000071657	14705	ESC	100.007	84.3897	13.4329	24.1296	11.1665	4.3275	10.0137
Flrt3	ENSMUSG00000051379	71436	PE	1.309	1.157	1.0658	5.3348	6.0931	2.3938	76.3709	36.0423	54.023		Irgq	ENSMUSG00000041037	210146	ESC	21.3006	15.2219	3.0543	2.5573	0.3726	2.6323	3.8165
Mgst3	ENSMUSG00000026688	66447	PE	8.2576	12.4964	7.8955	17.0089	17.3753	53.6386	247.563	147.278	296.464		Myo1c	ENSMUSG00000017774	17913	ESC	85.6148	32.3012	12.1368	19.7056	2.8333	9.548	0.6656
Lat	ENSMUSG00000030742	16797	PE	0.0423	0	0	15.1003	11.1316	13.7666	7.8404	26.0844	10.8366		Ppic	ENSMUSG00000024538	19038	ESC	125.871	77.6547	27.1995	8.1527	11.4677	52.0832	18.6217
Gata4	ENSMUSG00000021944	14463	PE	16.3499	1.5725	26.7844	0.3102	0.1797	31.7751	235.387	138.315	203.673		Snord49a	ENSMUSG00000065734	NA	ESC	20.1804	197.424	0	0	0	0	0
Parp10	ENSMUSG00000063268	671535	PE	0.0595	0.0279	0	0	0.0234	0.0123	34.4397	12.452	1.7882		Xrcc3	ENSMUSG00000021287	74335	ESC	8.8407	15.6313	1.8182	1.0298	0.0525	0.5214	0.955
Tpi1	ENSMUSG00000023456	21991	PE	9.6949	56.8002	15.3667	49.7838	85.6028	66.8704	249.381	307.904	173.362		Alpl	ENSMUSG00000028766	11647	ESC	331.816	604.118	126.404	31.1681	132.94	101.22	80.4162
Ptpn14	ENSMUSG00000026604	19250	PE	0.0926	0.1605	1.3548	4.8454	0.1161	2.0977	8.5364	59.2133	20.0783		Tln1	ENSMUSG00000028465	21894	ESC	152.716	123.814	25.9878	11.4908	20.9972	16.8228	8.0046
Susd3	ENSMUSG00000021384	66329	PE	0.07	0.0557	0	0.0452	5.8068	0.0227	3.6137	42.0372	7.4875		Scrn2	ENSMUSG00000020877	217140	ESC	35.776	34.831	0.0678	5.4975	0.0648	0.333	0.5932
Manf	ENSMUSG00000032575	74840	PE	53.1376	51.0735	133.076	233.509	61.5834	155.241	589.376	374.706	411.405		Zfp821	ENSMUSG00000031728	75871	ESC	7.6733	30.8835	0.1008	6.0159	1.5943	1.5731	2.3639
Apom	ENSMUSG00000024391	55938	PE	4.3247	5.2813	0.7859	23.353	43.8503	20.6918	58.3966	302.351	99.5614		Dlgap4	ENSMUSG00000061689	228836	ESC	55.2627	53.0856	10.9905	12.0064	11.0362	19.5537	19.1171
Pla2g12b	ENSMUSG00000009646	69836	PE	2.1986	0	0.0148	0.0656	0.038	1.2872	35.0973	153.566	36.9842		Fam86	ENSMUSG00000022544	70511	ESC	31.714	54.0392	15.1579	5.0061	2.5128	5.7357	18.4634
Rhpn1	ENSMUSG00000022580	14787	PE	1.7282	2.6246	0.0071	0.3704	0.0229	8.9285	93.8397	33.8423	38.3867		Gng12	ENSMUSG00000036402	14701	ESC	15.37	8.8529	1.0827	2.4237	0.0753	4.3973	1.0905
Nt5dc2	ENSMUSG00000071547	70021	PE	19.6748	2.5143	0.3654	11.1667	20.521	41.5947	27.3574	124.568	38.7305		Zfyve19	ENSMUSG00000068580	72008	ESC	16.2576	12.2016	4.236	0.0106	0.6359	0.2578	1.8875
Tfpi	ENSMUSG00000027082	21788	PE	3.6	0.3284	5.9562	12.6764	30.8818	22.41	166.367	57.9743	47.6365		Fam63a	ENSMUSG00000038712	75007	ESC	156.365	275.733	100.822	24.115	54.2017	46.4656	38.5458
Gm15772	ENSMUSG00000062353	NA	PE	331.856	473.231	400.352	1918.24	692.297	727.636	4597.65	533.58	2312.2		Esrra	ENSMUSG00000024955	26379	ESC	14.4412	11.7441	3.8178	1.788	0.7495	0	0.833
Soat2	ENSMUSG00000023045	223920	PE	0.0398	0.0722	0	0.0626	0.5287	0.0449	0.42	45.8015	6.2462		Cbs	ENSMUSG00000024039	12411	ESC	77.7239	49.8116	1.8857	12.0706	4.5198	0.1646	0.832
Hspa5	ENSMUSG00000026864	14828	PE	103.523	113.159	120.394	249.953	103.066	261.11	969.012	402.043	616.754		Adamts10	ENSMUSG00000024299	224697	ESC	4.6107	34.487	0.0757	1.0346	0.0869	0.1776	0.1476
Rhox6	ENSMUSG00000006200	19202	PE	0.0385	0	0	0.056	0.0788	10.5228	14.6717	25.4498	41.326		2610019F03Rik	ENSMUSG00000050052	72148	ESC	75.2484	89.0852	69.5647	16.8196	10.6299	79.3381	53.5479
Dnajc3	ENSMUSG00000022136	100037258	PE	6.1136	0.4013	5.2308	22.8134	22.4508	20.3859	97.8529	96.9571	29.426		Stat2	ENSMUSG00000040033	20847	ESC	40.1597	11.8538	2.1115	2.2119	1.1875	0.3098	1.761
Clcn5	ENSMUSG00000004317	12728	PE	1.9549	1.1828	4.8283	21.5402	7.89	4.1938	40.0993	76.3769	48.1156		Rusc2	ENSMUSG00000035969	100213	ESC	23.59	34.9581	15.3364	0.4736	0.1107	0.7982	2.3993
Tspan13	ENSMUSG00000020577	66109	PE	0.0099	0.007	2.1888	2.9154	14.7641	6.1789	24.3277	19.3933	8.0567		Tnip1	ENSMUSG00000020400	57783	ESC	63.4723	91.5072	44.5086	7.1805	14.0449	10.5523	52.6148
Glb1l2	ENSMUSG00000036395	244757	PE	0.022	0.0078	0	0.0189	0.0647	0.0507	29.0349	4.904	18.107		Trp53inp1	ENSMUSG00000028211	60599	ESC	49.6745	43.6608	8.3531	9.3584	3.417	4.6404	12.1116
Fabp3	ENSMUSG00000028773	14077	PE	76.2268	127.819	35.0329	55.6444	13.9101	31.5704	316.322	777.219	745.407		Slc44a2	ENSMUSG00000057193	68682	ESC	49.1045	18.2594	0.3771	10.643	0.0193	0.1646	0
Fkbp11	ENSMUSG00000003355	66120	PE	22.12	21.2243	9.3851	15.1269	80.15	20.2145	173.532	485.651	280.178		Fxyd2	ENSMUSG00000059412	11936	ESC	0.055	37.5829	0	0.0408	0.0458	0	0
P4hb	ENSMUSG00000025130	18453	PE	176.668	339.464	362	314.243	294.034	331.605	864.257	1292.16	1154.66		Ildr1	ENSMUSG00000022900	106347	ESC	25.454	90.9572	25.5794	0.6178	1.082	47.9194	51.7211
Gstm2	ENSMUSG00000040562	14863	PE	0.5626	0.01	1.1701	8.0299	17.2583	3.1648	16.8022	30.8956	7.8805		Usf1	ENSMUSG00000026641	22278	ESC	52.334	55.0423	36.638	6.1118	7.2245	38.0722	34.0124
Fkbp9	ENSMUSG00000029781	27055	PE	5.4483	20.7929	20.828	14.7219	16.8896	36.022	134.215	111.412	149.657		Slc38a4	ENSMUSG00000022464	69354	ESC	28.3517	30.9788	4.1115	8.4574	2.5671	8.7744	8.2967
Clic5	ENSMUSG00000023959	224796	PE	0.0746	0.0414	0	0.0392	0.0334	4.634	6.259	28.1751	7.0937		Srrm2	ENSMUSG00000039218	75956	ESC	117.347	228.941	28.1704	49.5576	43.4484	151.077	34.263
Vim	ENSMUSG00000026728	22352	PE	0.247	14.8665	2.7982	8.8883	29.399	3.4393	118.367	34.6527	94.2837		Pomgnt1	ENSMUSG00000028700	68273	ESC	57.9941	33.3654	10.1011	6.0231	5.4163	10.6497	16.8681
AA986860	ENSMUSG00000042510	212439	PE	4.0355	3.3183	1.9446	0	0.0127	0.0385	20.3839	121.061	105.438		Fam169b	ENSMUSG00000074071	NA	ESC	4.4151	15.9452	1.2298	0.0554	0.2823	2.3085	3.2462
1110007C09Rik	ENSMUSG00000037960	68480	PE	0.3872	0.0377	0.0263	0.0979	25.5752	0.0215	3.9241	33.1757	12.0855		Cul7	ENSMUSG00000038545	66515	ESC	48.0212	85.7898	8.8963	18.2431	7.2342	15.0876	14.3659
Tmem98	ENSMUSG00000035413	103743	PE	1.4395	0.0634	0	0.03	0.1024	0.0469	47.0179	17.1909	18.7158		Suv420h2	ENSMUSG00000059851	232811	ESC	70.2311	191.317	33.4499	33.0983	13.1508	21.8363	10.0342
Atp4a	ENSMUSG00000005553	11944	PE	0.1027	1.9354	0.014	0.062	0.1528	1.7649	26.4927	68.6049	26.287		Nkx6-2	ENSMUSG00000041309	14912	ESC	43.5833	45.4522	8.5002	2.0827	6.761	5.0639	1.3059
Stra6	ENSMUSG00000032327	20897	PE	0.1058	0.136	0.0071	0.0926	0.1716	0.1129	23.5989	5.0572	24.1889		Paf1	ENSMUSG00000003437	54624	ESC	62.5573	63.8134	12.3076	7.7399	11.9832	23.2224	6.3877
Serping1	ENSMUSG00000023224	12258	PE	0.6095	0.0288	1.6173	31.0032	1.2956	17.6631	7.7201	29.0831	29.5184		Megf8	ENSMUSG00000045039	269878	ESC	21.4471	38.2789	5.7074	3.123	1.5661	2.8358	4.5615
Cst3	ENSMUSG00000027447	13010	PE	163.329	173.978	295.89	404.351	197.315	521.9	1191.22	1772.96	578.693		Alg2	ENSMUSG00000039740	56737	ESC	16.051	41.1654	14.2676	0.7639	1.109	22.7707	0.2891
Bag2	ENSMUSG00000042215	213539	PE	0.0356	0.0584	0.6616	2.3414	0.0399	1.4413	6.9522	29.2956	42.8697		Rhox5	ENSMUSG00000095180	18617	ESC	654.175	139.376	0	0.0417	241.83	23.4178	1.8637
Tmem9	ENSMUSG00000026411	66241	PE	27.2003	41.9786	50.8774	41.2462	36.9812	184.906	191.227	401.875	289.675		Fbxw9	ENSMUSG00000008167	68628	ESC	93.3669	84.9158	15.8065	8.0914	18.0256	0.421	4.686
Lad1	ENSMUSG00000041782	16763	PE	0.0397	2.1345	2.6328	0.5202	7.9973	0.5126	6.2792	77.7055	20.5944		Ptgr1	ENSMUSG00000028378	67103	ESC	106.355	134.084	40.8142	17.6178	34.7238	0.6746	5.8892
Mif	ENSMUSG00000033307	17319	PE	493.255	298.962	541.04	812.874	2037.94	1437.65	1005.01	2408.42	1970.22		Gpi1	ENSMUSG00000036427	14751	ESC	508.288	324.103	124.025	223.364	177.767	46.7523	29.4527
Ctsz	ENSMUSG00000016256	64138	PE	92.9798	65.3679	30.8354	10.8909	39.746	22.0069	183.219	1099.5	474.082		Eef2	ENSMUSG00000034994	13629	ESC	1522.23	1330.76	643.105	334.47	772.854	325.682	388.942
Efna4	ENSMUSG00000028040	13639	PE	7.0825	19.2809	28.0204	16.1615	1.5345	36.7495	250.454	135.887	245.413		Cdipt	ENSMUSG00000030682	52858	ESC	133.03	157.817	104.785	56.3363	74.0632	22.214	6.5091
Rrbp1	ENSMUSG00000027422	81910	PE	36.3701	42.7256	61.9933	114.693	97.9181	169.948	336.209	316.049	318.504		Slc5a6	ENSMUSG00000006641	330064	ESC	54.7928	86.5927	13.1002	6.408	32.6172	23.3597	0.1224
Dgkk	ENSMUSG00000062393	331374	PE	0.1021	0.0944	0.0079	0.0766	0.0816	3.0479	37.9557	12.5812	2.2789		Prr12	ENSMUSG00000046574	233210	ESC	51.057	30.3824	15.5119	10.3032	3.8619	0.4549	0.9347
Rhox5	ENSMUSG00000095180	18617	PE	50.5699	29.0932	44.4882	0	0.0417	241.83	221.975	910.519	183.331		Plbd2	ENSMUSG00000029598	71772	ESC	44.0022	46.3134	5.2239	12.6646	8.2757	2.5644	0.6828
Mtus1	ENSMUSG00000045636	102103	PE	0.1323	0.1406	5.1508	4.4704	12.3373	3.8443	62.7636	15.2541	14.5233		Dhx34	ENSMUSG00000006019	71723	ESC	20.306	48.018	17.6173	6.2639	3.8409	0.1851	0.7227
Bmp6	ENSMUSG00000039004	12161	PE	0.0309	0.0651	0.3922	0.022	0.0121	0.0192	43.0099	13.4663	3.7819		Marcksl1	ENSMUSG00000047945	17357	ESC	241.611	324.524	92.9988	74.5606	155.195	70.6739	14.2103
Slc29a1	ENSMUSG00000023942	63959	PE	39.2499	17.4111	20.1985	86.6549	186.655	205.435	120.607	165.518	308.12		Taldo1	ENSMUSG00000025503	21351	ESC	315.347	460.155	132.521	82.0029	170.435	36.0439	25.359
Bmper	ENSMUSG00000031963	73230	PE	0.0636	0.0831	0.0444	0.05	0.1072	4.1643	18.9591	13.9018	11.9348		D19Wsu162e	ENSMUSG00000047731	226178	ESC	60.6452	95.9965	33.963	7.7108	27.6908	9.2564	0.8673
Fhdc1	ENSMUSG00000041842	229474	PE	0.1163	0.0474	0.0068	0.84	0.0637	0.0771	23.0161	11.9749	11.7073		Plbd1	ENSMUSG00000030214	66857	ESC	9.6765	12.3247	2.1079	0.01	2.1961	0.2539	0
Fgfr3	ENSMUSG00000054252	14184	PE	0.3362	0.2366	1.5502	0.3464	0.3697	0.9066	14.5748	19.4791	44.4822		Shroom3	ENSMUSG00000029381	27428	ESC	36.5677	44.8729	10.5886	2.9875	8.9393	1.1618	1.1553
Dusp4	ENSMUSG00000031530	319520	PE	7.8134	1.8205	7.6048	6.7175	7.526	9.7592	88.0993	7.0741	128.434		Cndp2	ENSMUSG00000024644	66054	ESC	274.259	216.147	124.821	63.7158	94.0803	42.4695	5.7988
Fam129b	ENSMUSG00000026796	227737	PE	6.0812	0.4253	9.9725	23.2311	41.2211	63.5379	45.7405	40.0483	82.854		Arrdc1	ENSMUSG00000026972	215705	ESC	14.8182	33.9941	2.8983	7.3326	2.857	0	0.4719
Lgals2	ENSMUSG00000043501	107753	PE	0	0	0.0253	0	0	0.0736	6.136	101.896	21.5208		Capns1	ENSMUSG00000001794	12336	ESC	332.128	690.658	208.81	224.383	281.563	151.477	29.9921
Mogat2	ENSMUSG00000052396	233549	PE	3.0031	8.3821	1.9906	0.1289	15.5599	2.1271	134.872	60.1822	63.4687		Nckipsd	ENSMUSG00000032598	80987	ESC	24.742	16.6986	7.8698	0.0318	4.631	0	0.2276
Tmem51	ENSMUSG00000040616	214359	PE	1.7131	0.019	0.6172	0.676	0.032	0.8628	19.9477	48.8365	6.2948		Crip1	ENSMUSG00000006360	12925	ESC	255.595	415.81	32.4163	159.443	33.4132	16.7238	0.7799
F2r	ENSMUSG00000048376	14062	PE	1.6727	0.1316	0.3999	0.0334	5.8823	9.1661	39.6234	13.7466	20.9258		Blmh	ENSMUSG00000020840	104184	ESC	57.2676	101.588	30.9977	31.4288	10.3028	0.1217	6.8956
Hsd17b6	ENSMUSG00000025396	27400	PE	0.0125	0.0138	0	0	0.7172	1.0538	18.9594	4.9277	8.3098		Pycr1	ENSMUSG00000025140	209027	ESC	50.4898	34.3464	13.1841	9.7452	4.4156	1.9233	0.4552
Gdpd5	ENSMUSG00000035314	233552	PE	6.2422	14.9986	14.2871	0	0.2442	10.2823	104.245	136.518	120.76		E2f1	ENSMUSG00000027490	13555	ESC	30.6096	124.821	32.071	24.1029	36.4275	2.7769	4.6255
Igsf8	ENSMUSG00000038034	140559	PE	1.4502	0.121	0.021	9.0568	5.4101	0.2975	8.2279	19.2355	21.8421		Nosip	ENSMUSG00000003421	66394	ESC	119.917	116.842	24.866	33.6563	35.8884	12.89	8.3366
Cyp51	ENSMUSG00000001467	13121	PE	2.9573	1.3466	27.0217	7.1486	21.4057	22.2356	106.057	61.5923	97.3103		Hilpda	ENSMUSG00000043421	69573	ESC	28.3231	27.5597	12.4376	5.6542	13.3226	0	0.3243
Spink3	ENSMUSG00000024503	20730	PE	0	0.0951	0	0.0881	0	8.6033	25.782	108.474	11.9947		Pml	ENSMUSG00000036986	18854	ESC	111.577	89.7731	73.6924	48.2364	28.4113	11.2206	5.2968
Zfp948	ENSMUSG00000067931	381066	PE	0.051	0.0472	0.9892	1.8182	5.8625	1.6997	29.4658	4.1851	12.6064		Smarca4	ENSMUSG00000032187	20586	ESC	80.8802	147.566	50.2142	52.2126	64.7146	30.7231	3.3039
Pdzd3	ENSMUSG00000032105	170761	PE	6.7311	5.0366	2.8441	0	0.0279	0	56.9857	77.5841	60.849		Ppp2r5d	ENSMUSG00000059409	21770	ESC	66.9528	95.0895	12.1845	9.9583	13.8832	0.3552	6.0497
Amotl2	ENSMUSG00000032531	56332	PE	7.8849	0.4485	0.307	15.2798	35.6205	17.765	39.5983	12.5632	57.2384		Mgmt	ENSMUSG00000054612	17314	ESC	32.3193	125.681	10.4117	7.4161	6.798	0	0.4865
Runx1	ENSMUSG00000022952	12394	PE	6.9025	2.9316	7.1795	0.4485	0.7048	3.2414	103.021	50.7623	124.238		Sidt2	ENSMUSG00000034908	214597	ESC	22.7726	50.7183	24.4211	5.3527	10.9221	7.8215	0
Slc29a4	ENSMUSG00000050822	243328	PE	0.0725	0.0531	1.0204	0.0197	6.8472	6.465	15.9809	12.6507	24.2145		Dtx2	ENSMUSG00000004947	74198	ESC	51.3353	35.2625	23.0468	12.665	21.3765	3.7908	2.1811
Sh3pxd2b	ENSMUSG00000040711	268396	PE	0.2513	0.2085	0.0119	0.0663	0.1031	0.6948	16.2466	21.449	14.3875		mmu-mir-410	ENSMUSG00000097391	NA	ESC	33.5532	46.2052	0.3121	2.3422	7.8212	1.289	0.1573
Stard8	ENSMUSG00000031216	236920	PE	0.0274	0.0469	0.0137	0	0.0647	0.3764	7.6147	10.831	19.6433		Ctsz	ENSMUSG00000016256	64138	ESC	48.9484	75.4912	10.8909	39.746	22.0069	14.1726	0.2761
Mdk	ENSMUSG00000027239	17242	PE	35.9962	39.2505	29.641	87.1801	244.235	209.031	99.1215	297.581	217.155		Trap1	ENSMUSG00000005981	68015	ESC	96.25	146.201	64.8801	46.7359	86.6272	16.337	7.5834
Samm50	ENSMUSG00000022437	68653	PE	29.6203	37.1039	20.6736	110.824	135.649	160.849	96.6016	172.935	282.111		Rplp2	ENSMUSG00000025508	67186	ESC	1919.71	1549.47	845.875	1076.86	1419	295.832	632.895
Slc40a1	ENSMUSG00000025993	53945	PE	0.1224	0.011	0.0179	0	0.0516	0.0174	6.5568	10.6272	13.8486		Zfp296	ENSMUSG00000011267	63872	ESC	168.697	187.012	134.029	61.3669	33.8906	19.2614	26.3735
Hdac7	ENSMUSG00000022475	56233	PE	0.1183	0.1698	0.6522	1.984	0.2772	3.8824	14.581	3.1017	27.3279		Vcp	ENSMUSG00000028452	269523	ESC	158.42	132.091	57.2186	74.6482	107.826	23.0611	11.1445
Spin2	ENSMUSG00000046550	278240	PE	0.0353	0.0119	0	0.1181	0	0.0126	18.611	5.7401	8.4056		Wbscr16	ENSMUSG00000061979	94254	ESC	40.4275	21.5303	8.0957	12.3673	10.8067	2.2595	1.1142
Kdelr3	ENSMUSG00000010830	105785	PE	18.4963	13.5736	16.7754	0	0.0541	2.8753	244.264	245.234	91.2376		Capn1	ENSMUSG00000024942	12333	ESC	27.1138	22.2932	3.1635	1.9989	6.8678	0.5427	0.2809
Ctsh	ENSMUSG00000032359	13036	PE	0.2384	0.2853	0.0657	0.6408	0.196	0.0868	1.0874	38.1197	8.1165		Psmc3	ENSMUSG00000002102	19182	ESC	227.144	237.238	132.303	141.378	128.39	35.6446	37.8349
Fahd2a	ENSMUSG00000027371	68126	PE	1.5533	0.0933	6.5861	14.3681	7.3236	28.7842	15.1168	83.3588	78.5143		ORF61	ENSMUSG00000013858	216157	ESC	56.0283	72.4219	20.1133	8.9134	32.7536	7.8712	4.8947
Gng2	ENSMUSG00000043004	14702	PE	0.6921	2.3421	1.6782	0.1486	3.4718	9.8955	36.4266	12.5162	14.8605		Lypla2	ENSMUSG00000028670	26394	ESC	75.5067	63.4471	31.3839	8.8901	23.4243	4.9127	5.655
Hpcal1	ENSMUSG00000071379	53602	PE	1.0669	0.0097	10.4731	9.1791	4.3107	1.2524	85.5018	27.0589	68.3833		Poll	ENSMUSG00000025218	56626	ESC	36.6186	27.9578	6.4448	2.9128	11.035	1.1327	0.357
Nab2	ENSMUSG00000025402	17937	PE	0.175	0.0983	0.1065	2.7766	0.5527	3.0813	0.0122	0.1162	36.4395		Ampd2	ENSMUSG00000027889	109674	ESC	19.0417	50.9705	7.0755	8.5747	3.8298	1.8243	0.3471
Aldh7a1	ENSMUSG00000053644	110695	PE	4.5273	1.2742	2.0525	13.3799	19.5033	8.583	22.0292	53.8154	11.3639		Rexo4	ENSMUSG00000052406	227656	ESC	48.5031	42.6287	20.9633	14.7065	18.5012	2.1309	2.2133
Rplp0	ENSMUSG00000067274	11837	PE	1459.33	2481.85	3645.49	3687.81	2249.41	3910.11	7925.01	4320.91	3640.31		Hmg20b	ENSMUSG00000020232	15353	ESC	62.8372	47.8233	30.2353	4.2569	39.542	7.3727	1.8207
Myl3	ENSMUSG00000059741	17897	PE	0.0123	0.021	0	0	0.0197	0.0111	8.7797	22.8766	2.6572		Atp13a2	ENSMUSG00000036622	74772	ESC	57.0258	103.123	5.5814	8.8498	15.8882	0.5327	3.9839
Efna3	ENSMUSG00000028039	13638	PE	2.9121	1.5679	0.2248	0.0872	0.4082	3.862	29.6462	19.0362	47.073		Shmt2	ENSMUSG00000025403	108037	ESC	124.38	259.298	109.466	119.509	127.589	30.4044	19.864
Galnt10	ENSMUSG00000020520	171212	PE	0.0823	0.0938	1.7889	6.6598	3.4364	1.6865	30.36	26.6719	11.8446		Slc4a5	ENSMUSG00000068323	232156	ESC	63.9697	20.5359	6.9216	26.7573	0.1046	0.9045	0.2809
Aldh18a1	ENSMUSG00000025007	56454	PE	9.1855	14.3074	2.7221	7.3103	5.5483	11.1733	100.048	39.0343	92.0582		Engase	ENSMUSG00000033857	217364	ESC	14.7081	24.804	1.2685	0.2039	10.7647	0	0.4992
Cpn1	ENSMUSG00000025196	93721	PE	6.9969	0.4379	16.443	0.0568	0.0462	13.8542	201.583	77.3696	64.735		Rcc2	ENSMUSG00000040945	108911	ESC	428.08	482.878	216.191	177.398	314.424	59.2553	94.3838
Mpzl1	ENSMUSG00000026566	68481	PE	1.8027	6.8709	7.8682	9.6425	25.1571	20.0523	64.648	49.5692	25.1576		Gtf2f1	ENSMUSG00000002658	98053	ESC	160.385	271.657	86.9833	117.612	151.359	35.8155	13.9473
2810459M11Rik	ENSMUSG00000026227	72792	PE	0.0898	0.121	0.014	0.031	0.0629	1.6161	3.4859	21.2517	10.0365		Tmbim6	ENSMUSG00000023010	110213	ESC	210.49	196.355	97.6936	62.5501	56.5544	20.8034	25.0072
Lin28a	ENSMUSG00000050966	83557	PE	2.5324	4.257	0.3104	6.8903	11.5902	6.864	22.6264	15.4236	37.3451		Pnpla3	ENSMUSG00000041653	116939	ESC	12.9306	22.9889	0.0788	3.9726	1.5074	0.2539	0.2447
Slc7a1	ENSMUSG00000041313	11987	PE	6.786	0.4641	5.4323	8.3166	11.2813	15.381	32.5471	30.4553	83.7408		Erp29	ENSMUSG00000029616	67397	ESC	175.963	161.731	56.1513	56.8703	146.645	36.1237	11.4163
Creld2	ENSMUSG00000023272	76737	PE	87.0456	70.2918	53.8089	84.1275	40.7963	144.156	334.731	346.119	233.439		As3mt	ENSMUSG00000003559	57344	ESC	19.2676	24.428	13.0376	5.7828	0.3412	0.1949	0
Gpx3	ENSMUSG00000018339	NA	PE	1.9394	13.6874	2.8904	2.2836	4.7229	3.5216	101.942	77.8203	19.2906		Liph	ENSMUSG00000044626	239759	ESC	18.6969	75.7757	14.1766	7.9614	0.3535	1.3554	0.4621
Slc1a5	ENSMUSG00000001918	20514	PE	12.5028	12.9351	22.1497	36.8804	27.518	34.4714	113.273	120.915	63.7657		Mcm7	ENSMUSG00000029730	17220	ESC	322.26	423.959	172.592	119.621	253.318	60.343	18.6456
Aqp8	ENSMUSG00000030762	11833	PE	108.721	12.1222	34.1028	0	0.0185	18.9749	380.518	287.21	160.313		Mgat1	ENSMUSG00000020346	17308	ESC	18.142	32.1685	0.068	3.5413	2.8519	0.5613	0.6942
Tuba1b	ENSMUSG00000023004	22143	PE	317.747	225.991	420.964	532.965	461.606	741.419	780.48	740.774	1060.26		Urgcp	ENSMUSG00000049680	72046	ESC	25.3573	4.341	12.5927	3.2712	0.0744	0.7405	0.1445
D17Wsu104e	ENSMUSG00000019579	28106	PE	13.4354	29.0477	37.9413	35.9326	27.2414	58.7262	218.97	209.943	132.157		6030458C11Rik	ENSMUSG00000022195	77877	ESC	15.6692	19.4232	15.4898	6.3119	1.3664	0.6065	0.6232
2009-09-01	ENSMUSG00000059248	53860	PE	11.425	3.2292	3.2044	19.0891	21.6616	13.3968	50.2246	15.9381	49.2245		Rpl18	ENSMUSG00000059070	19899	ESC	1051.04	1153.29	612.365	934.651	1035.57	151.484	330.702
Atox1	ENSMUSG00000018585	11927	PE	200.902	139.815	209.616	546.735	962.376	449.225	331.325	1212.59	906.428		Impdh2	ENSMUSG00000062867	23918	ESC	190.915	256.683	71.0208	54.8527	197.653	40.4636	35.1238
Gna12	ENSMUSG00000000149	14673	PE	30.1408	5.7822	34.1464	11.6297	73.3754	24.0428	182.739	115.638	110.674		2610002J02Rik	ENSMUSG00000073684	67513	ESC	58.2243	13.3816	6.2206	21.5544	11.2793	1.1806	0.716
Cgnl1	ENSMUSG00000032232	68178	PE	0.0451	0.1088	5.2555	0	0.5728	2.4235	26.6283	11.1905	33.7699		Dbnl	ENSMUSG00000020476	13169	ESC	78.6955	159.975	55.647	27.4848	45.3709	8.5156	12.5791
Dmkn	ENSMUSG00000060962	73712	PE	0.125	0.7514	0	2.3448	3.4716	0.2577	13.7283	14.8021	19.0999		Prkag1	ENSMUSG00000067713	19082	ESC	67.9774	62.3089	25.4258	6.5764	24.283	6.5783	0.1665
Bicc1	ENSMUSG00000014329	83675	PE	0.2187	0.3201	0.0847	0.9076	0.8009	0.3717	0.2147	38.8249	0.2022		Vps52	ENSMUSG00000024319	224705	ESC	60.6597	56.3528	39.5598	7.1777	20.3597	8.6905	4.1383
Ppm1m	ENSMUSG00000020253	67905	PE	2.5822	1.9414	0.8467	6.622	11.5517	5.7758	41.4245	20.5887	18.5539		Nle1	ENSMUSG00000020692	217011	ESC	16.3402	38.0774	14.2391	10.1991	18.0274	2.2278	0.5723
Itm2b	ENSMUSG00000022108	16432	PE	29.9628	46.0966	64.4388	40.3717	76.4816	79.644	297.57	278.086	193.759		Csk	ENSMUSG00000032312	12988	ESC	73.1311	21.5972	32.9135	7.9026	36.5922	5.5971	0.9984
Gas6	ENSMUSG00000031451	14456	PE	2.693	2.1172	3.0632	1.1759	0.1699	0.119	24.0161	37.6104	44.4872		Edc4	ENSMUSG00000036270	234699	ESC	104.481	203.271	49.873	35.2328	77.4722	21.3094	8.8532
Eps8	ENSMUSG00000015766	13860	PE	0.1685	0.0524	3.5509	2.1692	10.8257	8.4251	27.2195	12.989	9.0363		Def6	ENSMUSG00000002257	23853	ESC	18.8546	19.1691	1.9957	0.6935	1.2353	0	0
Plod3	ENSMUSG00000004846	26433	PE	8.9176	13.8158	18.1291	11.7115	8.8128	30.2274	78.2241	128.129	124.439		Nt5c	ENSMUSG00000020736	50773	ESC	46.5346	116.137	13.7223	26.7929	43.1292	20.3526	0.3449
Nedd9	ENSMUSG00000021365	18003	PE	0.1919	0.2488	0.0559	0.0446	0.2532	2.0977	14.9727	10.9644	5.9848		Asna1	ENSMUSG00000052456	56495	ESC	347.929	307.426	110.902	142.604	217.702	30.6407	51.6453
Ramp2	ENSMUSG00000001240	54409	PE	1.9985	1.2435	3.0495	0.0945	0.2772	2.0969	32.0448	39.2249	24.0358		Sqstm1	ENSMUSG00000015837	18412	ESC	102.3	77.6856	26.7052	14.0538	20.6117	6.3503	6.9181
Tubb5	ENSMUSG00000001525	22154	PE	455.542	545.606	931.946	982.862	1265.06	1193.18	1216.78	1481.44	2494.31		Ints1	ENSMUSG00000029547	68510	ESC	51.0677	114.738	39.6946	70.4286	44.2736	28.9458	0.9789
Hes6	ENSMUSG00000067071	55927	PE	0.6489	2.088	1.0205	0.9454	0.2704	0.1403	15.3861	16.0843	18.3932		Ninl	ENSMUSG00000068115	78177	ESC	25.5717	26.5958	19.2081	4.6972	0.0546	0.1403	0.8678
Calu	ENSMUSG00000029767	12321	PE	34.8841	22.029	41.4025	36.1939	21.7521	66.2121	164.638	190.096	94.5092		Wdtc1	ENSMUSG00000037622	230796	ESC	91.7184	96.4867	53.5579	42.7827	23.1239	10.0273	9.579
Scube2	ENSMUSG00000007279	56788	PE	0.7126	0.0813	0.0068	0.0686	0.153	2.178	21.3129	21.6144	3.0137		Slc39a3	ENSMUSG00000046822	106947	ESC	6.8948	22.8479	8.5884	2.4728	13.492	0.3292	0.3328
Pkm	ENSMUSG00000032294	18746	PE	212.924	259.866	347.381	738.799	993.315	631.869	471.996	1395.83	707.029		Aco2	ENSMUSG00000022477	11429	ESC	169.414	153.482	81.9974	48.1608	79.2132	29.8469	6.6003
Ggta1	ENSMUSG00000035778	14594	PE	0.188	1.9007	0.9733	0.0651	1.9723	2.1444	17.287	17.5694	19.8087		Uqcrc1	ENSMUSG00000025651	22273	ESC	656.361	620.966	337.909	376.183	485.278	169.156	53.0113
Dnajc10	ENSMUSG00000027006	66861	PE	19.3614	24.9377	21.659	42.5264	36.1741	25.6896	165.534	153.229	89.312		Eif2b2	ENSMUSG00000004788	217715	ESC	64.133	113.453	32.8605	33.6247	115.777	26.6689	0.6258
P4ha1	ENSMUSG00000019916	18451	PE	41.8868	28.4725	15.4787	15.1962	26.2843	40.8767	137.428	189.34	187.006		Sgsm1	ENSMUSG00000042216	52850	ESC	11.7647	25.5928	6.1148	0.2104	8.3324	0	0.2809
Cmtm8	ENSMUSG00000041012	70031	PE	0.2638	0.0277	0.0186	0	0.1437	0.0616	9.0403	17.14	11.1533		Pex6	ENSMUSG00000002763	224824	ESC	13.6349	52.5367	4.8995	9.1353	12.1969	3.3024	0.7958
Calr	ENSMUSG00000003814	12317	PE	179.637	158.166	142.652	270.867	50.5693	161.675	410.631	448.606	750.943		Mfge8	ENSMUSG00000030605	17304	ESC	173.438	380.877	224.669	81.4425	219.856	40.0747	37.0719
Cisd3	ENSMUSG00000078695	217149	PE	1.7416	1.4114	1.823	12.4748	13.3005	36.4653	16.9686	28.4321	23.083		Tpgs1	ENSMUSG00000020308	110012	ESC	177.852	213.312	27.9106	41.2296	110.522	32.781	14.6436
Sec61b	ENSMUSG00000053317	66212	PE	29.4567	56.048	73.3248	144.893	141.938	139.752	155.016	258.594	321.015		Sh3bp5l	ENSMUSG00000013646	79566	ESC	9.2017	37.0268	12.7984	2.2757	8.3071	1.2534	0.6941
Foxf2	ENSMUSG00000038402	14238	PE	0.0329	0.0449	0.5915	0	0.0489	1.9403	8.8422	16.5206	7.5135		Aifm2	ENSMUSG00000020085	71361	ESC	24.4251	18.76	0.0201	0.1589	2.2736	0	0
Vamp8	ENSMUSG00000050732	22320	PE	28.4395	26.0713	26.5594	6.1386	5.6146	21.1038	146.238	134.739	124.717		Rnf10	ENSMUSG00000041740	50849	ESC	132.388	196.525	63.7872	56.8939	66.9497	59.9228	9.9118
Fcor	ENSMUSG00000089665	NA	PE	0	0.0548	0	2.132	7.4949	0	3.291	16.7051	12.5419		Cs	ENSMUSG00000005683	12974	ESC	290.09	160.401	111.683	117.494	191.076	43.4599	24.1279
Myo6	ENSMUSG00000033577	17920	PE	0.088	2.7572	4.0877	0.1501	0.1786	15.4564	15.2457	27.2886	18.3622		Ctu1	ENSMUSG00000038888	233189	ESC	3.8848	21.5547	9.8062	4.3936	1.1953	0.374	0
Adora1	ENSMUSG00000042429	11539	PE	1.6302	4.101	0.8684	0.0857	0.1828	0.1628	34.504	36.9346	23.9494		Cib1	ENSMUSG00000030538	23991	ESC	94.3206	144.582	68.949	50.1211	105.853	11.8584	23.0761
Acsl5	ENSMUSG00000024981	433256	PE	0.9529	1.1011	3.4217	2.3428	3.8145	6.6762	27.5563	17.4532	8.8738		Gne	ENSMUSG00000028479	50798	ESC	11.6988	15.9652	2.1997	13.7968	0.0459	0	0.1431
Rbms2	ENSMUSG00000040043	56516	PE	13.5851	14.0748	14.7911	39.1495	57.5322	66.1386	41.7917	84.4969	56.9001		Dus2l	ENSMUSG00000031901	66369	ESC	16.6207	4.3709	7.9617	1.4886	4.2492	0.1738	0.4775
P4ha2	ENSMUSG00000018906	18452	PE	22.164	27.1078	19.4319	0	0.104	25.8827	160.515	54.9545	162.129		Plscr3	ENSMUSG00000019461	70310	ESC	21.9066	8.738	6.7391	7.4098	3.5483	0.6411	0
Surf4	ENSMUSG00000014867	20932	PE	43.6329	73.5624	102.505	62.9723	40.507	84.952	297.014	185.081	223.653		Tatdn1	ENSMUSG00000050891	69694	ESC	2.0577	27.4672	2.5219	7.7064	6.9223	0	0
Meis3	ENSMUSG00000041420	17537	PE	1.7397	1.7884	0.036	2.2451	0.0946	7.1184	11.737	46.452	12.1855		Nup93	ENSMUSG00000032939	71805	ESC	51.7872	110.23	37.6077	17.5161	53.7976	8.5167	11.3008
Dnmt3a	ENSMUSG00000020661	13435	PE	19.4212	15.7231	23.1533	5.8352	33.9292	23.2211	102.975	32.497	101.663		Zfp646	ENSMUSG00000049739	233905	ESC	18.6387	24.2595	14.1082	2.0216	0.6574	0.9578	0.1091
Neu1	ENSMUSG00000007038	18010	PE	7.2551	4.4252	5.9182	10.7621	1.4255	3.0439	13.6208	99.3949	27.7307		Ykt6	ENSMUSG00000002741	56418	ESC	33.0986	50.575	27.1104	12.9033	24.1186	10.312	0.9438
Fam46a	ENSMUSG00000032265	212943	PE	0.2494	1.1639	6.4092	0.1668	4.6558	20.5988	36.4923	8.499	30.2847		2410001C21Rik	ENSMUSG00000027502	66404	ESC	64.8851	79.5046	56.0143	58.6046	37.5067	0.1403	19.9588
Stx3	ENSMUSG00000041488	20908	PE	23.194	4.6665	13.6943	48.7205	44.3973	29.009	55.235	79.9826	36.47		Supt5h	ENSMUSG00000003435	20924	ESC	151.111	112.004	53.7238	43.2941	82.914	25.8213	18.0497
Ubash3b	ENSMUSG00000032020	72828	PE	0.4346	5.2219	0.8104	0.4494	0.6788	4.1264	42.9005	22.6785	28.0861		Jam3	ENSMUSG00000031990	83964	ESC	32.0873	11.6455	0.0217	0.0542	5.3021	0.3134	0.833
Hpn	ENSMUSG00000001249	15451	PE	1.3088	0.0474	0.4065	0.1029	0.752	0.0482	6.8328	29.9233	1.9206		Bcat1	ENSMUSG00000030268	12035	ESC	273.84	297.892	224.5	77.0515	124.351	26.1755	54.0868
Mapk3	ENSMUSG00000063065	26417	PE	10.0848	18.1361	20.3233	10.8712	42.747	27.7479	37.5082	87.5774	103.365		Slc25a39	ENSMUSG00000018677	68066	ESC	288.275	268.764	191.079	192.696	229.026	25.556	59.9986
5730469M10Rik	ENSMUSG00000021792	70564	PE	7.6665	14.798	7.5696	0.0905	0.0318	5.6286	67.2344	62.9041	48.7419		Cbr1	ENSMUSG00000051483	12408	ESC	66.3137	110.134	32.1203	22.838	74.2057	14.0147	1.648
Srm	ENSMUSG00000006442	20810	PE	188.066	242.63	481.764	313.878	855.49	331.767	570.4	1079.47	507.126		Psme2	ENSMUSG00000079197	19188	ESC	20.7965	61.2018	10.2577	31.0255	21.3466	6.0514	0.4056
Spns2	ENSMUSG00000040447	216892	PE	2.1394	0.1427	0.1088	4.8665	2.102	0.1731	9.7083	29.6201	13.7362		Tnfrsf12a	ENSMUSG00000023905	27279	ESC	21.5326	22.2496	6.4585	8.397	8.2284	0.4144	0
Camsap3	ENSMUSG00000044433	69697	PE	8.5585	6.895	5.815	3.1785	6.6879	11.995	60.71	62.6536	26.1034		Fdps	ENSMUSG00000059743	110196	ESC	220.807	375.736	106.579	162.016	83.8296	71.0699	17.7957
Golm1	ENSMUSG00000021556	105348	PE	9.3809	7.34	10.0261	2.9154	14.0144	0.3738	44.1013	65.5616	37.2459		Enthd2	ENSMUSG00000025377	78777	ESC	6.8744	24.3357	10.7832	5.2702	5.2804	1.5163	0.1558
Atp6v0a1	ENSMUSG00000019302	11975	PE	16.0129	20.393	15.0441	5.8889	6.781	6.0624	22.6169	140.675	125.618		Sesn2	ENSMUSG00000028893	230784	ESC	138.845	83.2162	22.0716	34.8833	51.5304	17.1496	14.3378
Lrpap1	ENSMUSG00000029103	16976	PE	327.716	736.288	279.04	72.7954	78.3335	197.477	638.867	1459.94	840.188		Hsd17b14	ENSMUSG00000030825	66065	ESC	69.1987	108.606	45.0892	50.2774	7.3164	14.1459	0.3432
Pip4k2a	ENSMUSG00000026737	18718	PE	0.0508	0.0837	5.5036	5.7879	0.2681	0.4341	13.2793	12.1951	20.0122		Pramef12	ENSMUSG00000028591	77632	ESC	41.2274	24.56	1.4171	3.1883	17.9449	1.9156	0
Elf3	ENSMUSG00000003051	13710	PE	82.0427	72.9556	56.8231	1.3005	2.8785	62.593	453.481	49.0218	252.332		Rogdi	ENSMUSG00000022540	66049	ESC	158.704	204.259	49.4911	51.9354	169.667	32.148	25.4693
Nradd	ENSMUSG00000032491	67169	PE	0.994	6.8682	3.5601	10.2765	13.6698	4.1899	67.9633	37.6832	26.5277		Ap2a1	ENSMUSG00000060279	11771	ESC	100.266	35.8093	66.2581	13.6082	32.9485	5.9065	3.708
Mapkapk2	ENSMUSG00000016528	17164	PE	44.7851	24.069	20.4288	13.2972	6.4968	11.3989	106.772	117.606	141.043		Snupn	ENSMUSG00000055334	66069	ESC	45.0868	30.5894	18.1678	7.7653	24.3581	4.0328	0
Agpat3	ENSMUSG00000001211	28169	PE	7.0463	5.5591	2.7416	13.6602	18.2076	11.9795	42.2568	83.3496	19.4439		Wdr5	ENSMUSG00000026917	140858	ESC	345.702	206.017	132.459	129.972	200.057	44.7769	43.7631
Ndufa7	ENSMUSG00000041881	66416	PE	43.7472	58.9855	74.4342	136.199	229.681	347.046	149.778	326.734	297.165		Eif3c	ENSMUSG00000030738	56347	ESC	369.797	499.526	188.286	142.876	556.379	165.765	78.6468
Rnpep	ENSMUSG00000041926	215615	PE	20.4978	24.067	30.6021	12.6912	18.6114	43.1362	104.819	64.5434	163.555		Poldip3	ENSMUSG00000041815	73826	ESC	134.098	255.79	86.1291	32.7455	57.9723	14.4714	26.5902
Exd2	ENSMUSG00000032705	97827	PE	0.6496	2.8391	2.7126	7.8	1.1053	6.7764	34.8793	12.3441	6.9441		Eif3l	ENSMUSG00000033047	223691	ESC	261.605	374.909	236.176	112.086	274.52	113.341	39.5934
Dbi	ENSMUSG00000026385	13167	PE	26.2608	39.4194	93.1701	78.7676	55.7474	94.5508	158.831	186.893	195.337		Eef1b2	ENSMUSG00000025967	55949	ESC	1491.31	1295.4	587.049	588.236	1789.04	527.457	399.683
Ralgds	ENSMUSG00000026821	19730	PE	6.1209	3.3542	8.3383	4.2211	1.878	11.4281	36.4028	44.194	40.2261		Etfb	ENSMUSG00000004610	110826	ESC	266.725	410.124	197.385	282.208	215.739	53.3733	39.4798
Ttr	ENSMUSG00000061808	22139	PE	0.0916	0.1001	0.0136	0	0.1199	0.0883	0	33.452	0.0632		Ddb1	ENSMUSG00000024740	13194	ESC	450.751	757.227	152.325	130.659	297.88	91.6305	114.796
4930506M07Rik	ENSMUSG00000041362	71653	PE	0.0846	0.096	1.2981	0.0926	0.1373	0.5974	16.9808	14.1733	14.0562		Crtc2	ENSMUSG00000027936	74343	ESC	26.2588	28.5368	9.0673	2.2757	6.3362	0.6267	0.9718
Sema4g	ENSMUSG00000025207	26456	PE	0.4103	4.7986	0.021	0.1635	0.5908	0.541	20.1679	15.2556	24.2071		Ppfia4	ENSMUSG00000026458	68507	ESC	22.8738	12.6555	0.7605	1.0653	13.3131	0.5809	0.4621
Mgat1	ENSMUSG00000020346	17308	PE	9.2083	0.5526	4.1482	0.068	3.5413	2.8519	22.7609	73.7617	36.0636		Chchd10	ENSMUSG00000049422	103172	ESC	526.357	805.919	150.706	267.861	142.101	98.0841	77.7379
AW555464	ENSMUSG00000072825	217882	PE	0.1428	0.1779	7.017	2.6715	1.2014	2.7681	29.8047	10.5601	30.7099		Hadha	ENSMUSG00000025745	97212	ESC	27.7312	59.2297	34.1627	12.4998	22.7361	5.9096	2.7058
Nmral1	ENSMUSG00000063445	67824	PE	4.3872	4.6702	4.1692	13.8079	15.4671	30.4116	21.3515	29.8748	26.3906		Cenpm	ENSMUSG00000068101	66570	ESC	97.4012	52.4191	40.2155	36.1636	49.0683	9.2522	0
Herpud1	ENSMUSG00000031770	64209	PE	3.9988	4.1725	3.6944	5.4943	1.2671	6.4689	65.7024	19.9992	65.4354		Prkcsh	ENSMUSG00000003402	19089	ESC	223.442	191.914	105.117	133.393	137.604	35.9705	20.3078
Stc2	ENSMUSG00000020303	20856	PE	1.1293	0.1104	0.2244	2.4503	1.8693	0.1488	15.0975	13.6151	1.9024		Samm50	ENSMUSG00000022437	68653	ESC	248.801	191.403	110.824	135.649	160.849	12.6485	31.2544
Tsx	ENSMUSG00000031329	22127	PE	2.1318	0.0219	0.8752	0	14.1547	0.0184	27.9788	18.6118	41.3128		Ccdc28b	ENSMUSG00000028795	66264	ESC	2.9826	36.0137	2.9883	3.5793	17.301	0	0
2700094K13Rik	ENSMUSG00000076437	NA	PE	143.951	130.782	213.188	591.936	322.697	732.06	426.184	667.994	938.599		Phb	ENSMUSG00000038845	18673	ESC	78.9596	99.1443	53.8783	60.3075	48.6139	21.3285	6.975
Fam198b	ENSMUSG00000027955	68659	PE	7.5635	5.3924	2.7585	1.2039	0.0844	4.8218	47.3273	42.2484	23.6712		Trmt1	ENSMUSG00000001909	212528	ESC	259.478	219.542	49.3016	75.7249	158.627	44.4477	24.6271
Lamb2	ENSMUSG00000052911	16779	PE	2.368	0.0603	0.749	6.4573	0.2376	0.6298	2.0737	18.553	14.1871		Ndufa11	ENSMUSG00000002379	69875	ESC	143.852	182.102	89.7981	123.394	118.362	28.6573	48.5247
Creb3l2	ENSMUSG00000038648	208647	PE	10.1218	0.3914	6.8708	2.7105	0.1762	6.8124	85.6641	26.4653	23.3075		Tuba4a	ENSMUSG00000026202	22145	ESC	142.376	171.332	76.2123	94.4415	114.599	30.9194	18.3283
Tmub1	ENSMUSG00000028958	64295	PE	0.0311	0.3262	2.3084	2.4672	0.0282	6.4179	10.7339	22.5384	7.5201		Clta	ENSMUSG00000028478	12757	ESC	386.696	421.174	325.804	191.19	322.641	106.844	44.3472
Cited2	ENSMUSG00000039910	17684	PE	13.0289	0.4193	1.3265	0.8354	11.6002	3.7095	41.1212	32.3578	53.9643		Jak3	ENSMUSG00000031805	16453	ESC	33.3414	74.0951	16.5902	3.6173	15.4439	0.3098	3.6477
Ext1	ENSMUSG00000061731	14042	PE	25.6383	0.8911	18.1613	31.1579	32.5139	27.5886	63.1951	101.272	46.2679		Apbb3	ENSMUSG00000001379	225372	ESC	50.5672	3.3788	9.4261	3.3322	0.0149	0	0.1703
Lmf2	ENSMUSG00000022614	105847	PE	23.7016	39.9056	24.7346	9.7057	31.7157	30.5428	103.022	119.843	139.531		Gusb	ENSMUSG00000025534	110006	ESC	32.3155	14.2945	11.0023	0.9611	26.9117	0.4096	1.4592
S100g	ENSMUSG00000040808	12309	PE	0.0336	0	0	0	0	3.5886	1.9066	19.1089	14.7148		Nucb1	ENSMUSG00000030824	18220	ESC	80.8651	123.773	64.7624	27.428	40.2548	9.0713	10.9855
Plod2	ENSMUSG00000032374	26432	PE	35.5618	4.3981	8.1739	0.0227	11.8218	11.353	106.193	86.804	68.6679		H2-Ke2	ENSMUSG00000024309	14976	ESC	309.57	281.691	84.8473	112.216	171.348	52.6902	21.4826
Pwwp2b	ENSMUSG00000060260	101631	PE	4.1329	10.1112	0	2.6715	13.536	14.7691	17.0257	38.6516	63.7346		Pgls	ENSMUSG00000031807	66171	ESC	53.0145	68.364	37.1285	42.0028	35.4122	8.301	3.708
Klb	ENSMUSG00000029195	83379	PE	2.9012	0.0406	14.4527	0.24	0.0382	26.001	53.9622	36.3993	37.1039		Aspscr1	ENSMUSG00000025142	68938	ESC	224.626	167.989	113.336	123.453	64.4549	43.6775	9.308
Tmem214	ENSMUSG00000038828	68796	PE	57.4292	81.5659	55.6156	65.2736	50.5467	115.793	196.391	213.576	267.37		Tdrd12	ENSMUSG00000030491	71981	ESC	33.1267	13.4439	10.382	3.0159	8.941	0.5976	0
Slc25a4	ENSMUSG00000031633	11739	PE	192.982	217.409	212.728	175.384	152.853	158.291	708.348	422.13	453.554		Prrc2a	ENSMUSG00000024393	53761	ESC	115.965	139.161	92.6864	23.6958	87.4426	30.4692	18.3552
Ssr3	ENSMUSG00000027828	67437	PE	54.9101	29.4402	81.4766	69.3781	72.4909	75.2536	289.696	133.703	106.699		Aprt	ENSMUSG00000006589	11821	ESC	506.576	751.62	322.073	329.563	296.642	155.52	118.091
Slc1a3	ENSMUSG00000005360	20512	PE	0.801	1.4312	6.4961	1.8864	7.9821	10.9418	24.9008	15.6894	17.5374		Rnpep	ENSMUSG00000041926	215615	ESC	50.185	44.3335	12.6912	18.6114	43.1362	9.9985	0.2718
B3galtl	ENSMUSG00000051950	381694	PE	0.1604	1.2885	5.6163	22.3318	7.1626	1.9948	14.4304	18.2936	27.336		Mars	ENSMUSG00000040354	216443	ESC	187.573	156.041	99.2193	52.7812	92.2873	25.0913	23.773
Serpine2	ENSMUSG00000026249	20720	PE	1.9701	0.7614	12.7265	4.095	1.2575	6.2252	63.6612	17.7853	46.1336		Mvp	ENSMUSG00000030681	78388	ESC	39.2291	40.2692	14.6045	10.214	1.0962	2.6663	2.0827
1810043G02Rik	ENSMUSG00000020284	67884	PE	2.8522	0.6423	8.2804	23.3191	1.8964	5.9684	37.6725	11.6803	20.5296		Cox4i1	ENSMUSG00000031818	12857	ESC	704.208	1082.3	527.52	743.196	705.238	307.533	239.777
Nrg1	ENSMUSG00000062991	211323	PE	2.8831	0.9187	5.7519	2.0482	0.0199	10.5687	15.3265	76.6765	15.3145		Eef1a1	ENSMUSG00000037742	13627	ESC	7160.25	5478.26	3288.01	2147.91	4076.05	1391.04	2091.47
Dram1	ENSMUSG00000020057	71712	PE	12.5502	17.5051	13.008	0	0.0103	0.0116	28.8703	66.2545	52.2589		Yars	ENSMUSG00000028811	107271	ESC	60.437	124.529	40.3637	57.0242	33.0182	15.9906	15.7575
Fgfr2	ENSMUSG00000030849	14183	PE	7.5457	8.6945	15.4149	0.0378	0.0739	0.029	75.0991	12.5069	27.8642		Slc25a3	ENSMUSG00000061904	18674	ESC	374.868	373.081	329.956	247.507	307.937	81.4	71.3984
Trib3	ENSMUSG00000032715	228775	PE	2.5456	19.816	6.3611	0.0237	0.1294	0.0281	1.4222	2.0944	61.6701		Mlf2	ENSMUSG00000030120	30853	ESC	390.943	367.22	284.748	150.805	167.732	79.1606	74.4705
Pdlim4	ENSMUSG00000020388	30794	PE	9.1067	8.2613	10.1051	0	0.0679	0.0262	21.1627	16.2348	15.4454		Zmat3	ENSMUSG00000027663	22401	ESC	28.4547	32.9052	4.9757	5.4179	5.5848	0.9578	0.6544
Rab3il1	ENSMUSG00000024663	74760	PE	31.8844	81.8356	41.8499	1.9634	0.0801	7.6407	96.9277	113.452	63.6171		Prune	ENSMUSG00000015711	229589	ESC	40.8567	63.4802	39.7519	7.9311	10.4335	6.6717	5.4526
Fam83h	ENSMUSG00000046761	105732	PE	4.5559	10.1608	4.6697	0.062	0.0899	0.0541	8.282	10.7037	33.7277		Lrp10	ENSMUSG00000022175	65107	ESC	37.4841	41.0128	8.1769	3.6836	32.1784	4.9386	0.9984
Sox17	ENSMUSG00000025902	20671	PE	12.2338	7.11	6.4742	0.1062	0.2221	0.0738	78.0234	21.3819	26.2911		Cope	ENSMUSG00000055681	59042	ESC	127.73	210.397	85.7273	80.9056	119.041	29.9251	19.8521
Stard4	ENSMUSG00000024378	170459	PE	5.1283	33.312	9.2843	0.0741	0.1144	1.1484	49.2185	53.9126	29.5687		Mta2	ENSMUSG00000071646	23942	ESC	32.0641	36.6494	14.4498	11.4293	22.3636	4.1715	2.3875
Serinc2	ENSMUSG00000023232	230779	PE	5.4142	8.0187	20.5605	1.3297	0.1261	0.011	53.8679	11.3585	23.1644		Tbc1d17	ENSMUSG00000038520	233204	ESC	23.8333	29.2819	5.3014	23.5315	13.1779	0.8691	3.1833
Tmem144	ENSMUSG00000027956	70652	PE	9.5374	8.0364	15.0464	0	0.0604	0.262	23.1209	26.5314	22.0624		Chaf1b	ENSMUSG00000022945	110749	ESC	126.361	123.12	27.2335	93.6406	30.1104	5.6443	20.6581
Plaur	ENSMUSG00000046223	18793	PE	21.2158	26.3643	23.1764	0.038	1.5491	0.1874	15.3296	8.1324	48.9326		2310036O22Rik	ENSMUSG00000041203	68544	ESC	402.955	366.679	274.274	110.926	313.109	48.6731	68.1149
Eml1	ENSMUSG00000058070	68519	PE	9.176	1.399	3.1693	0.2171	0.1618	0.1082	8.889	69.4534	0.9334		Rpl14	ENSMUSG00000025794	67115	ESC	2706.75	4287.5	1845.3	1290.44	2528.53	804.801	785.107
Clic3	ENSMUSG00000015093	69454	PE	3.6717	1.2734	3.9886	0	0	0.0162	24.4204	59.5481	19.5287		Ubox5	ENSMUSG00000027300	140629	ESC	16.7957	12.8567	9.2249	3.1505	12.0395	0	1.5917
Dgat2	ENSMUSG00000030747	67800	PE	27.9627	31.0741	16.1718	6.6252	2.034	1.3257	21.9196	42.2926	48.5779		Mtr	ENSMUSG00000021311	238505	ESC	23.9775	29.8844	6.825	3.9807	1.1204	0.3873	2.7728
Pfn1	ENSMUSG00000018293	18643	PE	827.852	1413.56	333.893	524.348	81.329	251.123	732.685	439.219	2478.9		Slc7a5	ENSMUSG00000040010	20539	ESC	51.2699	75.9429	22.4511	15.6573	28.014	8.841	3.6446
Nfxl1	ENSMUSG00000072889	100978	PE	20.7829	6.6723	9.0436	3.0738	0.5014	0.8625	22.9265	26.1513	25.4021		Psme1	ENSMUSG00000022216	19186	ESC	88.7231	56.5707	29.699	21.4007	61.0051	14.6709	0
Cdc42ep1	ENSMUSG00000049521	104445	PE	33.5074	14.6818	17.1484	0.0957	0.3263	3.4256	64.4059	16.3906	41.1209		Ezr	ENSMUSG00000052397	22350	ESC	91.9438	82.3704	51.296	62.227	38.5368	17.1979	7.9648
Chst12	ENSMUSG00000036599	59031	PE	11.5588	5.2902	5.1092	0.5267	0.5827	0.1499	37.4924	15.1403	34.1339		Tfpt	ENSMUSG00000006335	69714	ESC	37.6732	69.8988	12.0551	18.5327	66.8743	0.5303	5.367
Fhl2	ENSMUSG00000008136	14200	PE	15.1988	3.2472	19.3354	2.0921	0.0338	0.0304	8.896	2.2104	23.6219		Smad3	ENSMUSG00000032402	17127	ESC	10.2765	9.8292	5.8369	0.1548	0.0527	0.1613	0
St3gal6	ENSMUSG00000022747	54613	PE	7.1675	4.9121	5.7075	3.6289	0.0629	0.0879	18.5173	10.1276	13.7435		Rundc3a	ENSMUSG00000006575	51799	ESC	25.643	76.0442	10.9201	5.4545	26.848	1.3554	6.47
Pyy	ENSMUSG00000017311	217212	PE	13.0159	1.0715	2.37	0	0	0	11.8536	13.245	27.9122		Zfp64	ENSMUSG00000027551	22722	ESC	64.1141	95.8283	17.5111	7.9774	45.6494	12.1987	7.6253
Lgmn	ENSMUSG00000021190	19141	PE	30.0137	29.2993	20.6759	13.6015	1.6304	5.562	91.0596	179.999	90.9589		Homer3	ENSMUSG00000003573	26558	ESC	17.346	15.5124	2.592	4.1293	1.6648	0	0.1476
Rcan1	ENSMUSG00000022951	54720	PE	5.5207	3.7374	23.5439	0.0946	0.1201	3.2283	32.0808	44.7706	34.4901		Ap4m1	ENSMUSG00000019518	11781	ESC	6.8393	29.3094	1.3607	3.1525	9.4244	0.2807	0.5207
Pnpla2	ENSMUSG00000025509	66853	PE	12.379	17.4596	9.8816	8.6269	1.882	0.1671	12.8775	25.9387	59.7702		Mta1	ENSMUSG00000021144	116870	ESC	33.3095	36.476	7.3125	2.6271	11.7074	0.5809	5.7767
Prkab1	ENSMUSG00000029513	19079	PE	128.845	108.331	141.959	34.0479	16.3742	33.653	233.045	153.553	140.716		Dus3l	ENSMUSG00000007603	224907	ESC	97.1143	81.9998	43.4843	38.0736	44.4906	18.4947	3.9597
Npepl1	ENSMUSG00000039263	228961	PE	2.2916	3.9376	11.5515	0.9751	0.1576	0.7505	29.7699	57.7077	11.3034		Cox5b	ENSMUSG00000061518	12859	ESC	586.736	631.952	383.364	228.632	501.834	113.27	183.957
Phc2	ENSMUSG00000028796	54383	PE	50.7873	42.3304	44.6442	12.5386	0.5687	11.983	99.0372	50.4193	69.6245		Spg11	ENSMUSG00000033396	214585	ESC	26.8538	17.9874	9.7627	0.0277	5.9499	0	0.4427
Gm10288	ENSMUSG00000070343	NA	PE	235.629	267.967	281.065	646.543	756.414	789.065	339.503	1055.69	604.188		Rpl34-ps1	ENSMUSG00000068396	NA	ESC	1639.95	1973.54	533.487	426.604	772.204	243.755	812.569
Bcl2l1	ENSMUSG00000007659	12048	PE	27.7298	30.8867	11.7892	17.3712	3.2365	0.5822	22.6318	15.9774	85.342		1110038B12Rik	ENSMUSG00000092203	NA	ESC	185.138	209.172	39.003	86.3851	62.1661	16.6286	42.2409
Tmem9b	ENSMUSG00000031021	56786	PE	34.5863	17.5063	12.2737	5.5522	0.1846	5.4143	122.69	40.8732	30.5339		Pmvk	ENSMUSG00000027952	68603	ESC	73.2691	44.1189	29.3468	40.7943	17.4636	12.5334	2.3868
Cryab	ENSMUSG00000032060	12955	PE	1.8517	0.0475	4.1465	0	0.1547	0.0881	4.3031	32.6809	69.2247		Vars2	ENSMUSG00000038838	68915	ESC	32.3245	27.0744	24.9062	21.6135	9.1424	0.5554	3.0355
Agpat4	ENSMUSG00000023827	68262	PE	1.0024	14.212	3.7356	0	1.4324	1.3426	29.5022	50.7478	24.8175		Ascc1	ENSMUSG00000044475	69090	ESC	30.2513	89.9345	36.1361	18.5096	37.1607	8.6187	0.5258
Tmem150a	ENSMUSG00000055912	232086	PE	36.3114	56.4873	77.1875	14.0086	12.1158	10.3635	190.383	233.851	96.0353		Nop2	ENSMUSG00000038279	110109	ESC	85.1557	149.835	123.477	34.2162	95.5644	29.7075	14.5618
Gpx2	ENSMUSG00000042808	NA	PE	52.3105	49.1027	230.03	20.1368	35.8953	23.1283	245.066	348.151	299.368		Sars	ENSMUSG00000068739	20226	ESC	78.5948	171.454	68.9247	101.821	81.7005	32.674	10.7312
Tspan9	ENSMUSG00000030352	109246	PE	8.8298	7.1464	0.0343	2.8758	0.3048	1.0858	22.7453	66.3181	31.9805		Mrpl10	ENSMUSG00000001445	107732	ESC	111.918	39.6546	42.797	36.7766	67.2479	10.4284	3.314
Oplah	ENSMUSG00000022562	75475	PE	10.456	1.7337	0.8876	0.8571	0.3059	1.4167	52.6226	16.2457	15.5281		Smarcd1	ENSMUSG00000023018	83797	ESC	48.049	77.562	28.4178	30.5123	27.3755	11.5426	0.5902
Galk1	ENSMUSG00000020766	14635	PE	384.951	654.088	275.048	178.376	131.597	185.991	544.162	1009.68	1624.55		Rps6kc1	ENSMUSG00000089872	320119	ESC	25.8694	0.0673	4.9299	0.1168	0.6519	0.1603	0.4552
Fgfr4	ENSMUSG00000005320	14186	PE	2.1804	3.304	1.7446	1.2102	0.0701	0.56	20.8305	23.7728	15.1843		Ak4	ENSMUSG00000028527	11639	ESC	106.061	214.458	53.4556	16.2126	51.0818	9.5566	33.3999
Slc7a6	ENSMUSG00000031904	330836	PE	31.1012	30.2674	62.2483	10.3397	2.2267	20.8799	162.451	87.9386	92.6327		Dars2	ENSMUSG00000026709	226539	ESC	28.0344	17.7472	6.7742	28.2972	9.3395	2.8078	0.4978
2310021P13Rik	ENSMUSG00000021819	268721	PE	8.8078	15.0511	1.7684	2.4596	1.7275	1.7734	16.0997	59.2708	33.9859		Gm8210	ENSMUSG00000094497	NA	ESC	250.536	262.995	34.8404	53.4891	47.4294	7.5574	28.9994
Fdps	ENSMUSG00000059743	110196	PE	147.607	160.722	410.586	106.579	162.016	83.8296	355.385	406.67	778.517		Myh7b	ENSMUSG00000074652	668940	ESC	18.7762	15.9976	2.0475	4.0448	0.3775	0.1936	0.2311
Tubb6	ENSMUSG00000001473	67951	PE	31.8604	40.6847	24.559	25.7997	7.4016	16.8471	130.808	130.086	76.1343		Rcc1	ENSMUSG00000028896	100088	ESC	63.1001	57.2592	41.9681	44.7277	21.8172	6.3503	7.7986
Limd1	ENSMUSG00000025239	29806	PE	0.3371	2.0383	5.3302	0.1085	1.723	0.4372	22.0879	14.1876	17.0978		Egln2	ENSMUSG00000058709	112406	ESC	98.8464	98.1147	34.4202	16.1612	44.7065	11.334	9.3791
Zdhhc7	ENSMUSG00000031823	102193	PE	16.3807	22.0992	28.8234	35.0773	1.8498	2.9455	52.6723	56.4694	35.9721		Tbc1d25	ENSMUSG00000039201	209815	ESC	18.3268	59.3152	22.2691	11.9742	27.2914	0.3873	7.6253
Fabp3-ps1	ENSMUSG00000056366	NA	PE	37.9313	37.6783	9.1482	20.1553	11.9692	12.9174	56.6002	175.846	211.907		Nans	ENSMUSG00000028334	94181	ESC	30.1041	54.5196	17.0236	11.5977	12.696	4.8408	4.1593
H13	ENSMUSG00000019188	14950	PE	66.1324	49.7754	75.457	34.1703	21.8713	51.901	115.917	211.542	197.17		Athl1	ENSMUSG00000062031	212974	ESC	22.0841	11.5832	2.3619	3.7428	15.9933	0.1596	0
2200002D01Rik	ENSMUSG00000030587	72275	PE	31.0159	56.6031	33.6127	12.4698	4.1418	5.0238	35.2987	93.2667	108.815
Spryd7	ENSMUSG00000021930	66674	PE	14.9846	17.0292	23.953	1.4488	18.5528	0.5001	55.1929	34.1282	33.4377
B4galnt1	ENSMUSG00000006731	14421	PE	4.1734	16.2219	1.7026	5.0848	1.0985	0.0124	25.6047	12.2991	21.0608
Reep5	ENSMUSG00000005873	13476	PE	17.5151	25.1585	20.2665	16.4206	5.4717	11.5989	55.2575	112.438	100.534
Zfyve21	ENSMUSG00000021286	68520	PE	79.3614	38.0857	60.2464	6.5791	16.2483	19.3931	177.371	84.728	137.78
Dtnbp1	ENSMUSG00000057531	94245	PE	23.2692	11.3345	25.7549	7.5565	4.2105	2.5725	45.2338	54.9409	4.9147
Tnni3	ENSMUSG00000035458	21954	PE	0.1682	1.7038	0	0.0556	0.1106	0.0625	19.7607	2.5373	14.0031
Pcbd1	ENSMUSG00000020098	13180	PE	4.2319	19.0107	11.0529	0.0515	11.3703	0.0724	58.6983	129.664	52.4981
Ltbr	ENSMUSG00000030339	17000	PE	5.9383	3.5367	0.7342	0.0158	0.7843	0.0907	9.8167	17.0611	12.09
Arhgap29	ENSMUSG00000039831	214137	PE	2.2003	13.9963	2.2606	0.7642	5.7071	1.3427	29.9278	14.4919	52.8217
Rab30	ENSMUSG00000030643	75985	PE	3.253	5.9708	1.685	0.0502	0.7182	0.0291	14.0849	16.2569	6.8845
Sec63	ENSMUSG00000019802	140740	PE	8.1017	6.5321	12.491	4.8165	1.0653	0.7969	36.5448	14.2722	27.1806
Tmem104	ENSMUSG00000045980	320534	PE	1.2995	7.4837	2.6142	2.8574	0.1366	0.141	19.7421	15.6201	14.0882
Arl8a	ENSMUSG00000026426	68724	PE	13.9796	12.8058	5.8112	3.7533	1.3239	0.0977	14.733	3.8875	53.3695
Srebf2	ENSMUSG00000022463	20788	PE	36.4457	57.0857	89.8344	49.4583	31.9209	35.9301	158.088	99.0301	191.051
Rab11fip4	ENSMUSG00000017639	268451	PE	30.5839	43.9841	31.1296	15.8136	9.3953	20.5006	88.1066	54.8791	116.344
Anxa5	ENSMUSG00000027712	11747	PE	1.6724	4.0775	0.1344	0	1.5614	0	22.5315	7.4967	15.067
Gng12	ENSMUSG00000036402	14701	PE	4.4776	1.4487	9.3708	1.0827	2.4237	0.0753	18.8736	21.488	21.5078
Abhd16a	ENSMUSG00000007036	193742	PE	18.935	15.4413	14.5079	7.8959	0.4985	4.7192	37.0418	12.2429	26.6925
Sirt7	ENSMUSG00000025138	209011	PE	7.9902	5.004	10.569	4.976	0.9238	0.485	25.6923	8.4408	12.8884
Ctdspl	ENSMUSG00000047409	69274	PE	0.6829	0.6475	2.2277	0.1768	0.4125	0.1911	11.8162	16.2036	5.1279
Clcn6	ENSMUSG00000029016	26372	PE	2.7207	1.4133	6.37	5.0386	0.3812	0.3322	10.4609	4.4278	17.2534
Cacfd1	ENSMUSG00000015488	381356	PE	8.9895	16.1278	29.5357	5.5534	1.9052	4.2638	53.1224	20.7504	19.2453
Fdft1	ENSMUSG00000021273	14137	PE	12.32	28.3821	98.6033	19.8281	8.7574	53.7376	269.522	97.7351	134.853
Igf2	ENSMUSG00000048583	16002	PE	15.0048	6.4862	6.7668	0.5524	0.3507	5.0373	50.1448	27.4049	41.8561
1700125H20Rik	ENSMUSG00000018479	73634	PE	5.9185	4.2014	6.6931	0	0.0201	0.0452	24.081	7.1547	10.0194
Rhbdf2	ENSMUSG00000020806	217344	PE	11.6165	3.3679	1.7169	3.1913	0.7187	1.241	24.2779	24.7305	24.1439
Rhbdf1	ENSMUSG00000020282	13650	PE	1.9518	4.8878	1.3759	0.7503	1.767	0.2291	3.2515	6.8051	30.1702
Cndp2	ENSMUSG00000024644	66054	PE	107.409	160.234	246.466	124.821	63.7158	94.0803	287.995	487.063	116.817
Fasn	ENSMUSG00000025153	14104	PE	262.921	203.217	214.213	164.747	76.2977	64.4287	296.675	209.825	409.141
Dip2b	ENSMUSG00000023026	239667	PE	16.3627	16.5771	19.0646	5.583	2.777	4.3277	21.8889	20.8858	34.7233
Anxa2	ENSMUSG00000032231	12306	PE	5.7639	29.9196	12.4013	4.8984	13.377	7.7915	72.6356	105.053	49.607
Mvk	ENSMUSG00000041939	17855	PE	37.4641	20.4529	56.1856	10.743	20.4345	27.1308	88.2194	117.137	160.039
Top2b	ENSMUSG00000017485	21974	PE	11.8	16.0547	14.4728	2.5137	6.6481	0.191	19.8087	15.378	31.8474
Elovl1	ENSMUSG00000006390	54325	PE	18.8188	30.4446	10.5295	4.0216	11.7162	9.9356	55.1889	98.8174	109.678
Rab11fip5	ENSMUSG00000051343	52055	PE	12.4851	17.2778	9.499	13.5614	0.2522	4.3256	40.142	62.0466	19.8826
Myo1c	ENSMUSG00000017774	17913	PE	33.6002	22.6595	18.0506	12.1368	19.7056	2.8333	48.1257	54.236	45.3787
Gjb4	ENSMUSG00000046623	14621	PE	29.8037	16.1773	17.4114	15.9804	0	3.5323	159.455	10.6412	37.8398
Serpinb6c	ENSMUSG00000052180	97848	PE	26.776	42.7852	26.7033	3.5953	0.7608	17.073	70.8102	88.8963	57.0867
Nagk	ENSMUSG00000034744	56174	PE	24.804	24.4303	31.9169	9.4353	12.7785	5.1588	29.9792	91.0416	84.937
Erp29	ENSMUSG00000029616	67397	PE	147.089	180.932	202.762	56.1513	56.8703	146.645	268.452	346.387	497.815
Mmp15	ENSMUSG00000031790	17388	PE	9.9695	12.3049	5.3656	6.7411	5.4983	3.8115	47.1544	23.2297	55.1444
Pithd1	ENSMUSG00000028669	66193	PE	31.4384	11.5948	35.7085	37.1457	25.5375	6.0649	81.344	55.9548	73.6786
Rap1gds1	ENSMUSG00000028149	229877	PE	4.1033	3.4605	15.1922	11.1064	3.1209	0.7009	30.5385	13.8818	30.8045
Nbas	ENSMUSG00000020576	71169	PE	5.0373	10.2777	9.9133	2.4652	0.914	0.0301	12.052	7.7835	14.5676
Cotl1	ENSMUSG00000031827	72042	PE	34.8025	35.381	4.5771	6.1986	4.6369	4.1955	27.1323	85.2646	34.7885
