# Supplementary material for: Lineage-Specific Profiling Delineates the Emergence and Progression of Naive Pluripotency in Mammalian Embryogenesis
Source: Dev Cell. 2015 Nov 9;35(3):366–82. doi: 10.1016/j.devcel.2015.10.011 (PMC4643313; doi:10.1016/j.devcel.2015.10.011)
Supplement: Table S5. Genes Differentially Expressed between Pairs of Conditions in Mouse Embryonic Development, Diapaused Epiblasts, and Cultured ESCs, Related to Figure 2 [file mmc6.xlsx]

## Sheet: Mouse DE genes
Gene	Ensembl ID	E2.5 vs DIA EPI log FC	E2.5 vs DIA EPI adjusted P-value	E2.5 vs E3.5 log FC	E2.5 vs E3.5 adjusted P-value	E2.5 vs E4.5 EPI log FC	E2.5 vs E4.5 EPI adjusted P-value	E2.5 vs E4.5 PrE log FC	E2.5 vs E4.5 PrE adjusted P-value	E2.5 vs E5.5 log FC	E2.5 vs E5.5 adjusted P-value	E2.5 vs ESC 2iL log FC	E2.5 vs ESC 2iL adjusted P-value	E3.5 vs DIA EPI log FC	E3.5 vs DIA EPI adjusted P-value	E3.5 vs E4.5 EPI log FC	E3.5 vs E4.5 EPI adjusted P-value	E3.5 vs E4.5 PrE log FC	E3.5 vs E4.5 PrE adjusted P-value	E3.5 vs E5.5 log FC	E3.5 vs E5.5 adjusted P-value	E4.5 PrE vs DIA EPI log FC	E4.5 PrE vs DIA EPI adjusted P-value	E4.5 PrE vs E5.5 log FC	E4.5 PrE vs E5.5 adjusted P-value	E4.5 EPI vs DIA EPI log FC	E4.5 EPI vs DIA EPI adjusted P-value	E4.5 EPI vs E4.5 PrE log FC	E4.5 EPI vs E4.5 PrE adjusted P-value	E4.5 EPI vs E5.5 log FC	E4.5 EPI vs E5.5 adjusted P-value	E5.5 vs DIA EPI log FC	E5.5 vs DIA EPI adjusted P-value	ESC 2iL vs DIA EPI log FC	ESC 2iL vs DIA EPI adjusted P-value	ESC 2iL vs E3.5 log FC	ESC 2iL vs E3.5 adjusted P-value	ESC 2iL vs E4.5 EPI log FC	ESC 2iL vs E4.5 EPI adjusted P-value	ESC 2iL vs E4.5 PrE log FC	ESC 2iL vs E4.5 PrE adjusted P-value	ESC 2iL vs E5.5 log FC	ESC 2iL vs E5.5 adjusted P-value
Alppl2	ENSMUSG00000026246	-13.8513502226272	3.28552403425814e-50	-2.82388	4.20982e-09	-16.3646	3.7661e-91	-10.0231	7.29646e-66	-16.5883	2.33739e-110	-15.8831	1.79653e-70	-11.0275	3.28377e-34	-13.5407	9.06845e-71	-7.19918	1.22953e-42	-13.7644	1.05475e-86	-3.82828	0.0108457	-6.5652	3.76e-25	2.51322	1	6.3415	2.05e-19	-0.223704	1	2.73692	1	2.03171	1	13.0592	1.66e-54	-0.481503	1	5.86	1.51e-14	-0.705207	1
Gpd1l	ENSMUSG00000050627	-11.8561521707295	7.82982332496872e-39	-2.1169	7.27146e-05	-7.39342	3.42417e-34	-6.71933	1.65829e-33	-7.80918	7.70245e-42	-7.58618	2.29411e-27	-9.73925	2.98071e-28	-5.27652	1.32087e-20	-4.60242	1.23216e-18	-5.69228	2.46507e-26	-5.13683	7.52386e-08	-1.08986	0.268074	-4.46273	2.47e-05	0.674097	0.619163	-0.415759	1	-4.04697	0.000133819	-4.26997	0.000257324	5.46928	6.01e-17	0.192758	1	0.866855	0.626347	-0.223002	1
Gm12617	ENSMUSG00000084034	-11.5737575898576	5.38017594788291e-38	-2.57752	1.02101e-06	-7.21446	7.14315e-30	-9.23463	9.78031e-49	-12.0684	3.10255e-71	-10.4327	1.99678e-39	-8.99624	1.84222e-25	-4.63694	2.04819e-14	-6.65712	2.15767e-30	-9.49086	3.05489e-52	-2.33912	0.149712	-2.83374	2.63e-08	-4.3593	1.54e-05	-2.02018	0.000549213	-4.85392	2.64e-20	0.49462	1	-1.14107	1	7.85517	1.04e-26	3.21823	7.77e-07	1.19805	0.216008	-1.63569	0.010352
Spp1	ENSMUSG00000029304	9.81860712280736	3.03545343065914e-34	9.33938	2.02688e-48	9.59388	7.95615e-48	8.64296	1.89709e-45	2.48656	4.23793e-06	9.26692	4.03521e-47	0.479226	1	0.254496	1	-0.696418	1	-6.85282	8.53957e-33	1.17564	0.606502	-6.1564	5.33e-29	0.22473	1	-0.950913	1	-7.10732	2.53e-30	7.33205	6.74e-17	0.551688	1	0.0724623	1	0.326958	1	-0.623956	1	-6.78036	1.37e-30
Lama1	ENSMUSG00000032796	9.88042495615982	6.94643176023894e-33	5.64948	7.16065e-22	7.87701	3.4184e-40	12.7223	8.01618e-71	0.59092	0.705492	8.28446	2.2079e-39	4.23095	7.512e-05	2.22753	1.06136e-07	7.07279	6.78837e-34	-5.05856	2.06984e-19	-2.84184	0.000172872	-12.1313	4.82e-67	2.00342	0.234418	4.84526	1.23e-12	-7.28609	2.55e-37	9.28951	1.2e-26	1.59597	0.681781	-2.63498	1.44e-06	-0.407446	1	4.43781	4.57e-11	-7.69354	7.86e-36
Trim43c	ENSMUSG00000090693	-12.2821977368412	5.30241034939668e-30	-1.87651	0.00528595	-11.1884	1.16941e-40	#NAME?	5.72681e-73	-18.2474	7.65083e-75	-16.4924	4.46767e-48	-10.4057	1.3368e-22	-9.31194	1.13131e-30	#NAME?	3.55717e-62	-16.3709	1.01458e-63	Inf	0.166264	Inf	1	-1.09376	1	#NAME?	6.69e-14	-7.05896	9.89e-14	5.9652	0.326341	4.21018	0.82618	14.6159	1.5e-40	5.30393	7.03e-08	#NAME?	1	-1.75502	1
Trim43b	ENSMUSG00000079162	-12.3980355975535	5.83709380714088e-30	-5.84586	1.14517e-20	-10.6691	1.2224e-38	-15.2164	5.15558e-66	-14.8087	1.96109e-67	-15.7633	4.14072e-46	-6.55218	1.18727e-08	-4.82323	2.34579e-11	-9.37053	1.65354e-33	-8.96285	4.45063e-34	2.81835	1	0.407674	1	-1.72894	1	-4.54729	6.73e-10	-4.13962	1.16e-09	2.41068	1	3.36524	1	9.91741	6.97e-24	5.09418	1.01e-07	0.546885	1	0.954559	1
Crxos1	ENSMUSG00000074365	-Inf	7.23594308100091e-28	-0.741913	0.662918	-4.26859	3.53982e-11	-4.45511	5.9288e-13	-11.0443	7.63751e-49	-4.56296	5.8024e-10	#NAME?	7.08226e-25	-3.52667	1.01752e-07	-3.71319	3.70274e-09	-10.3024	1.33665e-44	#NAME?	2.14565e-11	-6.58922	1.52e-24	#NAME?	1.44e-11	-0.186521	1	-6.77574	4.42e-24	#NAME?	1	#NAME?	3.83e-10	3.82105	3.04e-07	0.294378	1	0.107857	1	-6.48137	3.32e-22
Isyna1	ENSMUSG00000019139	-6.69047081803279	2.11796774667383e-27	-0.45262	0.81602	-3.3168	1.76231e-12	-3.02263	7.00366e-12	-3.54396	1.22135e-16	-5.51446	1.60656e-22	-6.23785	2.54541e-24	-2.86418	6.66912e-09	-2.57001	2.66403e-08	-3.09134	9.44293e-13	-3.66784	1.69785e-09	-0.521326	0.695683	-3.37367	7.4e-08	0.294174	1	-0.227151	1	-3.14652	2.16e-07	-1.17601	0.470095	5.06184	2.59e-19	2.19766	0.000206496	2.49183	4.96e-06	1.97051	0.000747673
Upp1	ENSMUSG00000020407	8.7301640362376	2.11796774667383e-27	9.77906	1.34965e-49	9.74679	1.38614e-50	10.3113	7.07011e-55	5.59971	6.55431e-24	8.83336	1.07966e-42	-1.0489	0.781856	-0.0322729	1	0.532269	0.780829	-4.17935	2.35541e-14	-1.58117	0.178502	-4.71162	4.02e-18	-1.01663	0.957267	0.564542	1	-4.14708	2.26e-14	3.13045	0.00305984	-0.1032	1	0.945699	0.424565	0.913427	0.333013	1.47797	0.0402606	-3.23365	6.11e-08
Dppa3	ENSMUSG00000046323	-7.34864220265802	5.8239882750186e-27	-1.07601	0.104887	-4.38259	2.83035e-18	-4.76641	3.14766e-21	-8.9195	3.16303e-56	-7.18768	6.44289e-29	-6.27263	6.97823e-21	-3.30658	4.04462e-11	-3.6904	3.3066e-13	-7.84348	4.25518e-47	-2.58223	0.000408082	-4.15309	5.71e-19	-2.96605	6.28e-05	-0.383818	1	-4.53691	1.31e-18	1.57086	0.233965	-0.160965	1	6.11166	9.78e-23	2.80509	1.57e-05	2.42127	8.86e-06	-1.73182	0.00699685
Fhit	ENSMUSG00000060579	9.20856871736536	4.25335133093115e-25	0.719779	0.7997	0.935162	0.127994	1.01775	0.60867	-1.527	0.0184075	-2.6691	0.000360098	8.48879	6.2283e-19	0.215383	0.906407	0.29797	1	-2.24678	0.000261934	8.19082	3.38663e-18	-2.54475	0.000575908	8.27341	2.64e-14	0.0825872	1	-2.46217	5.43e-06	10.7356	9.21e-31	11.8777	1.91e-24	3.38888	1.14e-05	3.60426	4.68e-07	3.68685	1.59e-05	1.14209	0.489488
Bhmt	ENSMUSG00000074768	-8.79011645033404	7.13377152773228e-25	0.648498	0.804449	-6.81789	9.18502e-28	-8.91849	5.45118e-42	-10.6007	8.48268e-55	-5.24605	1.15134e-14	-9.43861	5.08033e-27	-7.46639	4.26761e-30	-9.56698	3.62643e-45	-11.2492	1.07832e-58	0.12837	1	-1.68221	0.00595176	-1.97222	0.299173	-2.10059	0.0334616	-3.7828	2.92e-09	1.81058	0.670121	-3.54407	0.00101085	5.89455	6.65e-17	-1.57184	0.0170537	-3.67244	3.8e-09	-5.35464	4e-19
Timd2	ENSMUSG00000040413	-7.59175658111436	1.24704930568438e-24	-4.39348	8.11608e-17	-8.83689	2.49269e-36	-4.64321	6.84342e-18	-13.2086	6.46478e-77	-17.1267	4.46509e-62	-3.19828	1.23314e-05	-4.44341	6.41134e-11	-0.249737	1	-8.8151	2.05061e-45	-2.94854	8.87102e-05	-8.56536	7.12e-44	1.24514	1	4.19368	8.32e-10	-4.37168	9.69e-19	5.61682	4.5e-07	9.53493	3.18e-12	12.7332	7.09e-41	8.28979	1.22e-22	12.4835	5.48e-40	3.91811	0.000427115
Cited1	ENSMUSG00000051159	-11.5094848297915	2.36100320766721e-24	-2.0635	0.00274281	-6.82764	1.21043e-19	-1.74377	0.0066371	-6.38831	3.45508e-22	-8.18394	6.06934e-21	-9.44598	5.19551e-17	-4.76413	1.2736e-10	0.319738	1	-4.3248	5.9948e-12	-9.76572	1.43902e-17	-4.64454	7.11e-13	-4.68185	0.00443368	5.08387	4.16e-11	0.43933	1	-5.12118	0.000312909	-3.32555	0.347195	6.12043	1.36e-13	1.3563	0.172016	6.44017	2.28e-14	1.79563	0.0609004
Sparc	ENSMUSG00000018593	8.49919713656861	3.55033805469859e-24	6.8394	8.63117e-30	8.50015	9.53999e-43	11.0812	2.52643e-59	6.40116	3.10729e-28	8.86669	6.94453e-43	1.6598	0.310424	1.66075	0.00127973	4.24181	4.01463e-15	-0.438242	0.983444	-2.58201	0.000900239	-4.68005	7.81e-18	-0.000950226	1	2.58106	0.00040653	-2.09899	4.75e-05	2.09804	0.123255	-0.367495	1	-2.02729	0.00117543	-0.366545	1	2.21452	0.00198152	-2.46553	3.22e-05
Phgdh	ENSMUSG00000053398	-9.99938629620561	3.1527177416142e-23	-1.05033	0.287427	-3.87391	2.10483e-09	-1.08061	0.123039	-1.50287	0.0197522	-1.75603	0.0254538	-8.94905	5.17175e-19	-2.82358	5.04445e-05	-0.0302806	1	-0.452537	0.95456	-8.91877	3.86394e-18	-0.422256	1	-6.12548	1.67e-08	2.7933	0.000251331	2.37104	0.00154072	-8.49652	2.72e-17	-8.24336	5.62e-15	0.705696	0.899898	-2.11788	0.0125158	0.675415	1	0.253159	1
Fbp2	ENSMUSG00000021456	-Inf	3.40391444506603e-23	0.732858	0.845192	-1.20633	0.119987	-1.18438	0.191328	-10.8387	1.1752e-45	-4.90818	2.05403e-11	#NAME?	3.02125e-25	-1.93919	0.0123682	-1.91724	0.0208106	-11.5716	5.53492e-49	#NAME?	4.33267e-18	-9.65432	4.16e-39	#NAME?	1.62e-17	0.021945	1	-9.63238	2.55e-37	#NAME?	1	#NAME?	8.15e-06	5.64104	3.26e-13	3.70185	1.8e-06	3.72379	1.52e-07	-5.93053	4.24e-17
Trim43a	ENSMUSG00000067399	-Inf	1.70016682094968e-22	-8.3364	1.08968e-25	-7.48365	4.75681e-18	#NAME?	1.81539e-52	-12.6658	6.6542e-44	-16.582	9.89123e-35	#NAME?	0.0444565	0.852756	0.367965	#NAME?	1.32293e-17	-4.32944	5.48886e-09	NA	NA	Inf	0.00117736	#NAME?	0.00673566	#NAME?	3.79e-21	-5.18219	7.18e-13	#NAME?	1	#NAME?	1	8.24557	4.96e-11	9.09833	1.26e-13	#NAME?	1	3.91613	0.0629113
Obox6	ENSMUSG00000041583	-Inf	2.53928366512105e-22	-6.3397	1.73293e-17	-14.3584	2.3038e-40	-16.8909	3.4542e-51	-15.8252	2.03041e-51	-15.8454	6.93904e-34	#NAME?	3.62174e-05	-8.0187	3.58546e-17	-10.5512	3.34027e-24	-9.48545	5.62791e-24	#NAME?	1	1.06578	1	#NAME?	1	-2.53253	0.835703	-1.46674	1	#NAME?	1	#NAME?	1	9.50567	1.28e-15	1.48697	1	-1.04556	1	0.0202261	1
Fam25c	ENSMUSG00000043681	9.51900128927842	7.42729643443587e-22	8.36976	8.8958e-28	9.91048	5.11376e-36	10.1162	1.07491e-36	4.38935	1.59199e-10	10.6555	1.80943e-38	1.14924	0.802885	1.54072	0.0735928	1.7464	0.051557	-3.98041	4.73676e-10	-0.597155	1	-5.72681	4.47e-17	-0.391475	1	0.20568	1	-5.52113	2.75e-16	5.12965	2.54e-05	-1.13652	1	-2.28577	0.0039463	-0.745049	1	-0.539369	1	-6.26618	9.93e-19
Aqp8	ENSMUSG00000030762	Inf	1.35625259061882e-21	Inf	4.89536e-28	Inf	1.46666e-20	Inf	1.54987e-37	Inf	0.00106632	NA	NA	0.381801	1	-2.94325	0.0342547	2.54159	0.0044655	-8.60365	1.59413e-20	-2.15979	0.218591	-11.1452	9.59e-29	3.32506	0.143433	5.48484	2.95e-07	-5.66039	1.41e-12	8.98545	6.49e-12	Inf	1.47e-13	Inf	1.24e-19	Inf	5.07e-14	Inf	5.42e-25	Inf	0.0108777
Wbp5	ENSMUSG00000042712	12.2048893008263	1.36872592790544e-21	5.49581	6.82265e-08	11.1051	1.48724e-26	10.5816	3.68846e-25	12.3873	2.48877e-31	11.587	1.4146e-27	6.70908	1.79829e-06	5.60925	2.14183e-11	5.08582	2.47467e-10	6.89152	2.21455e-16	1.62325	0.618379	1.80569	0.106063	1.09983	1	-0.523424	1	1.28227	0.537203	-0.182439	1	0.617902	1	-6.09118	1.59e-12	-0.481928	1	-1.00535	0.886993	0.800341	0.892856
Pemt	ENSMUSG00000000301	-7.42001115128854	1.42012571514661e-20	-2.74803	8.13911e-07	-7.19592	6.12662e-29	-6.21595	2.24339e-25	-7.25656	2.82403e-33	-8.48862	1.02069e-27	-4.67198	2.551e-09	-4.44789	4.39453e-14	-3.46791	1.79583e-09	-4.50853	3.44588e-16	-1.20407	0.670288	-1.04062	0.188406	-0.224089	1	0.979977	0.162663	-0.06064	1	-0.163449	1	1.0686	1	5.74058	6.3e-16	1.29269	0.402759	2.27267	0.000877666	1.23205	0.194668
Lefty2	ENSMUSG00000066652	12.7300166616823	2.9975544247232e-20	3.20363	0.0499083	13.5237	3.20675e-30	11.6344	6.83189e-26	8.39844	1.75551e-15	10.7985	8.28307e-22	9.52639	1.93155e-12	10.32	4.0208e-23	8.43077	1.05047e-19	5.19481	1.19031e-09	1.09562	1	-3.23595	6.51e-05	-0.793647	1	-1.88927	0.574347	-5.12522	5.11e-08	4.33157	0.0177562	1.9315	0.888209	-7.59489	1.76e-15	2.72515	0.0575845	0.835883	0.707385	-2.40007	0.0356292
Gpr137b	ENSMUSG00000021306	-9.78989166774404	4.90848160424504e-20	-3.42608	2.4609e-07	-12.6197	3.83378e-41	-5.34681	3.1707e-15	-7.07465	1.82173e-23	-7.41874	8.35489e-17	-6.36381	2.29357e-09	-9.19364	8.03172e-27	-1.92072	0.0178029	-3.64857	2.87847e-08	-4.44309	0.000172872	-1.72784	0.0387744	2.82983	0.410436	7.27292	3.65e-19	5.54508	1.48e-13	-2.71524	0.132167	-2.37116	0.496849	3.99265	1.84e-06	-5.20099	2.51e-11	2.07193	0.0353081	0.344088	1
Apoe	ENSMUSG00000002985	7.01355278193462	7.29208868115576e-20	3.85921	3.31344e-14	6.35245	6.05252e-32	6.7174	1.48934e-34	3.85279	1.03505e-14	7.52804	1.45899e-39	3.15435	0.00113437	2.49325	2.47684e-06	2.8582	3.5022e-08	-0.00641771	1	0.29615	1	-2.86462	1.35e-08	0.661099	1	0.36495	1	-2.49967	1.26e-06	3.16077	0.000958328	-0.514482	1	-3.66883	2.18e-12	-1.17558	0.197427	-0.810632	0.423531	-3.67525	7.84e-13
Serpinh1	ENSMUSG00000070436	8.85595384312292	1.00148645321247e-19	6.88274	4.02927e-23	9.46032	1.8282e-39	13.1265	1.00145e-57	7.34326	3.55114e-26	7.83455	7.82375e-28	1.97322	0.293573	2.57758	6.77556e-07	6.24374	8.19227e-22	0.460527	1	-4.27053	2.82016e-07	-5.78321	4.23e-20	-0.604365	1	3.66616	1e-05	-2.11705	3.21e-05	1.51269	0.598666	1.0214	1	-0.951817	0.503943	1.62576	0.0189777	5.29192	1.86e-11	-0.49129	0.965181
Pramel5	ENSMUSG00000036749	-12.0817186179654	6.35604163375107e-19	-2.96551	6.94136e-05	-13.9568	1.32499e-36	-15.8232	1.05022e-45	-16.9346	2.25253e-48	-9.17929	2.82963e-19	-9.11621	8.89458e-11	-10.9913	1.06681e-25	-12.8577	2.37869e-33	-13.9691	4.70403e-36	3.74149	1	-1.11143	1	1.87509	1	-1.8664	1	-2.97783	0.745725	4.85292	1	-2.90243	1	6.21379	4.07e-11	-4.77751	1.94e-05	-6.64392	4.56e-09	-7.75534	2.65e-10
Ngfrap1	ENSMUSG00000046432	8.91663892585079	7.43918571108904e-19	3.92154	3.58633e-08	8.52918	6.82693e-28	8.58777	1.82881e-28	8.67937	1.51381e-29	8.76693	6.42398e-29	4.9951	0.000116995	4.60764	1.2736e-10	4.66623	2.35073e-11	4.75782	1.15613e-12	0.32887	1	0.0915978	1	0.38746	1	0.0585902	1	0.150188	1	0.237272	1	0.149705	1	-4.84539	4.33e-12	-0.237755	1	-0.179165	1	-0.087567	1
Calcoco2	ENSMUSG00000006056	-5.12115752996714	2.07934001006202e-18	0.15388	1	-3.60791	4.77758e-17	-3.87518	2.53262e-17	-12.7228	1.55392e-102	-4.34034	1.38711e-16	-5.27504	6.26652e-19	-3.76179	3.64499e-17	-4.02906	6.69948e-18	-12.8767	1.13868e-103	-1.24598	0.281758	-8.84767	5.21e-66	-1.51325	0.160461	-0.267271	1	-9.11494	2.26e-62	7.60169	1.6e-26	-0.780821	1	4.49422	4.93e-17	0.732431	1	0.46516	0.597803	-8.38251	1.02e-56
Gstm1	ENSMUSG00000058135	10.5897869536091	3.50141301094287e-18	6.68063	2.52865e-13	8.43984	3.36349e-19	6.97377	6.94562e-15	8.69437	1.69835e-20	10.9663	4.36908e-27	3.90916	0.0213748	1.75922	0.168974	0.293146	1	2.01375	0.0365147	3.61602	0.0340474	1.7206	0.148782	2.14994	0.410732	-1.46607	0.455114	0.254526	1	1.89542	0.445276	-0.376502	1	-4.28566	9.4e-07	-2.52644	0.0266759	-3.99252	9.96e-06	-2.27192	0.0313678
Fos	ENSMUSG00000021250	12.7104362707863	4.59370446330431e-18	9.7742	5.43823e-17	7.69007	3.28624e-12	5.7387	4.79907e-08	-2.1822	0.730419	9.52501	2.79705e-16	2.93624	0.288506	-2.08413	0.136634	-4.0355	0.000101818	-11.9564	1.50959e-20	6.97174	8.34476e-05	-7.9209	1.45e-10	5.02037	0.0219424	-1.95137	0.331004	-9.87227	1.58e-14	14.8926	2.14e-19	3.18542	0.516025	0.249182	1	-1.83495	0.357672	-3.78632	0.00124522	-11.7072	9.69e-19
Zfp423	ENSMUSG00000045333	7.62003981688125	1.24834314945475e-17	0.53775	0.968578	1.76217	0.0360921	0.590805	0.915608	0.610456	0.582425	1.42935	0.0627802	7.08229	1.93155e-12	1.22442	0.604355	0.0530546	1	0.0727061	1	7.02923	8.7037e-13	0.0196515	1	5.85787	1.97e-08	-1.17137	0.543545	-1.15172	0.801978	7.00958	1.62e-12	6.19069	2.24e-06	-0.891602	0.608038	0.332819	1	-0.838547	0.498709	-0.818896	0.736127
Slc7a3	ENSMUSG00000031297	8.69820206327634	1.87358602613717e-17	5.49305	2.98227e-14	11.6652	1.56954e-43	7.31662	1.7607e-22	10.7195	4.71229e-40	9.50313	3.57217e-33	3.20515	0.0288663	6.17218	1.71085e-18	1.82357	0.0647385	5.22641	1.01434e-15	1.38158	0.653747	3.40285	2.77e-08	-2.96703	0.00409993	-4.34861	1.12e-10	-0.945768	0.760064	-2.02126	0.0901988	-0.80493	1	-4.01008	1.32e-09	2.1621	0.0480455	-2.18651	0.000981597	1.21633	0.44427
Slc5a6	ENSMUSG00000006641	-6.73219408794605	6.80073925142236e-17	-4.86578	3.72261e-16	-5.57322	3.36477e-16	-6.16744	1.81258e-22	-8.46158	6.51354e-37	-3.55953	3.68191e-07	-1.86641	0.0791681	-0.707439	1	-1.30166	0.241528	-3.5958	6.00409e-10	-0.56475	1	-2.29414	9.92e-05	-1.15897	0.724145	-0.594221	0.864902	-2.88836	2.05e-07	1.72939	0.498851	-3.17266	0.000963271	-1.30625	0.150978	-2.01369	0.0501145	-2.60791	0.00020888	-4.90205	2.77e-15
Egr1	ENSMUSG00000038418	9.64855536025513	6.81178208567246e-17	7.33511	1.29272e-17	8.03005	5.80225e-21	6.61973	3.1676e-16	2.0146	0.0143843	6.52697	6.54094e-15	2.31345	0.324145	0.694943	0.855488	-0.715384	1	-5.32051	2.03733e-11	3.02883	0.126014	-4.60512	2.65e-09	1.6185	0.894388	-1.41033	0.379615	-6.01545	1.39e-13	7.63396	6.19e-09	3.12159	0.356184	0.808144	0.986952	1.50309	0.291422	0.09276	1	-4.51236	4.85e-08
Fn1	ENSMUSG00000026193	7.01988737734726	1.08201243039407e-16	4.7205	1.02986e-16	5.82247	3.231e-24	3.76669	3.15809e-12	2.89179	8.87924e-08	7.07189	1.3363e-30	2.29939	0.0440543	1.10197	0.155424	-0.953807	0.490424	-1.82871	0.00233468	3.25319	0.00278996	-0.874902	0.394705	1.19742	0.724145	-2.05578	0.00134923	-2.93068	1.07e-07	4.1281	9.78e-05	-0.0520049	1	-2.35139	0.000134199	-1.24942	0.302112	-3.3052	4.66e-08	-4.1801	3.92e-13
Ly6a	ENSMUSG00000075602	-Inf	1.13411154275304e-16	2.23968	0.00147464	-2.98831	1.23038e-08	-1.64064	0.0618475	-10.9638	9.11837e-41	1.87294	0.0118657	#NAME?	1.82568e-23	-5.22798	1.49424e-16	-3.88032	1.6432e-08	-13.2035	7.03032e-52	#NAME?	1.05378e-10	-9.3232	4.16e-33	#NAME?	1.09e-06	1.34767	0.00152109	-7.97553	3e-20	#NAME?	1	#NAME?	5.48e-21	0.366741	1	-4.86124	3.6e-14	-3.51358	1.96e-06	-12.8368	1.91e-48
Pdxk	ENSMUSG00000032788	-6.18714812773378	5.07359321684601e-16	-2.31115	7.57081e-05	-5.40876	1.67372e-17	-3.92557	1.41194e-12	-5.59673	1.03253e-22	-4.01387	2.47337e-09	-3.876	6.08473e-07	-3.09761	2.12202e-06	-1.61442	0.019439	-3.28559	1.51884e-09	-2.26158	0.014181	-1.67116	0.00987326	-0.778388	1	1.48319	0.157979	-0.187971	1	-0.590416	1	-2.17328	0.064507	1.70273	0.0390311	-1.39489	0.220486	0.088304	1	-1.58286	0.0310543
Psat1	ENSMUSG00000024640	-6.4754109276584	6.87967861878831e-16	-1.93183	0.00248571	-3.63958	1.54084e-08	-2.37598	4.50414e-05	-2.30907	5.42939e-05	-2.40724	0.000600789	-4.54359	1.57233e-08	-1.70775	0.0706882	-0.444153	1	-0.377243	1	-4.09943	6.77524e-07	0.0669106	1	-2.83583	0.00278221	1.2636	0.420948	1.33051	0.330237	-4.16634	2.47e-07	-4.06817	6.26e-06	0.475417	1	-1.23234	0.435326	0.031264	1	0.0981746	1
Gulo	ENSMUSG00000034450	-7.45807724345342	8.85572453342531e-16	-0.961024	0.445916	-7.9178	9.93032e-28	-6.22182	1.02098e-18	-8.21438	8.02601e-30	-13.6988	4.40252e-35	-6.49705	2.51666e-12	-6.95678	5.08276e-23	-5.26079	6.0552e-14	-7.25335	5.29227e-25	-1.23626	0.74889	-1.99256	0.00222782	0.459722	1	1.69598	0.000220751	-0.296577	0.958386	0.756299	1	6.24073	0.00181394	12.7378	1.98e-31	5.78101	2.59e-06	7.47699	2.77e-15	5.48443	6.72e-09
Pmm1	ENSMUSG00000022474	-5.39699452644449	1.14702623208384e-15	-0.669976	0.552905	-2.43034	3.05774e-06	-4.19442	1.2901e-16	-2.63467	3.12416e-08	-1.54161	0.0178492	-4.72702	4.06862e-12	-1.76036	0.00402316	-3.52444	8.50793e-12	-1.96469	0.000109466	-1.20258	0.427035	1.55975	0.0150728	-2.96666	8.96e-05	-1.76408	0.00905369	-0.20433	1	-2.76233	0.000191773	-3.85539	5.49e-07	0.871632	0.522846	-0.888727	0.432815	-2.65281	2.21e-06	-1.09306	0.161874
Guca1a	ENSMUSG00000023982	-Inf	1.5208780785366e-15	-0.868654	0.752991	-8.42796	5.45496e-21	-5.98544	1.17361e-12	-8.53057	4.66897e-22	-15.2394	1.56482e-25	#NAME?	4.85706e-13	-7.5593	9.00272e-18	-5.11679	1.40658e-09	-7.66191	6.98839e-19	#NAME?	0.00414669	-2.54513	0.00223038	#NAME?	0.894388	2.44252	0.00018413	-0.10261	0.886181	#NAME?	0.736767	#NAME?	1	14.3707	4.28e-23	6.81143	0.000497849	9.25395	9.86e-12	6.70882	2.79e-06
Smpd1	ENSMUSG00000037049	-8.6241926491286	1.61752038371639e-15	-0.803724	0.688658	-5.37803	6.6996e-11	-3.70553	9.65471e-08	-5.39423	1.14772e-14	-2.60805	0.0019531	-7.82047	8.7605e-13	-4.57431	9.87037e-08	-2.90181	0.000105082	-4.59051	3.19895e-11	-4.91866	1.99725e-05	-1.6887	0.047379	-3.24616	0.0322128	1.6725	0.419194	-0.0161973	1	-3.22996	0.0224446	-6.01615	5.31e-07	1.80432	0.0955192	-2.76999	0.0150932	-1.09749	0.596534	-2.78618	0.00035275
Trh	ENSMUSG00000005892	10.952385817366	2.04080746321221e-15	4.63399	2.39076e-05	12.763	2.22515e-29	8.53663	2.3374e-16	4.84994	5.3883e-06	12.0276	1.28759e-26	6.3184	0.000140413	8.12898	1.81253e-17	3.90264	1.93593e-05	0.215947	1	2.41576	0.370128	-3.68669	1.58e-05	-1.81058	0.542917	-4.22634	2.51e-06	-7.91303	1.38e-17	6.10245	0.000110582	-1.07517	1	-7.39357	4.54e-15	0.735414	1	-3.49093	0.000150745	-7.17762	5.18e-15
Fxyd6	ENSMUSG00000066705	11.6352952171861	2.71022640674188e-15	-0.912027	1	0.668571	1	5.5403	3.17453e-06	9.07172	2.43653e-15	12.7597	7.70641e-24	12.5473	1.81832e-15	1.5806	1	6.45233	3.41901e-07	9.98375	4.99495e-17	6.095	0.00013349	3.53143	0.000102354	10.9667	3.6e-11	4.87173	0.000293973	8.40315	4.75e-12	2.56357	0.291186	-1.12437	1	-13.6717	2.78e-25	-12.0911	1.07e-18	-7.21936	3.12e-12	-3.68794	0.000500677
Sord	ENSMUSG00000027227	-6.90935328954323	1.20561864815125e-14	-1.10533	0.261362	-5.75674	1.97317e-19	-3.66332	9.76712e-09	-5.58556	3.42885e-18	-8.3204	1.19161e-21	-5.80402	1.05448e-10	-4.65141	3.83166e-14	-2.55798	0.000347421	-4.48023	1.27948e-12	-3.24604	0.0010174	-1.92225	0.00438441	-1.15261	1	2.09343	4.13e-05	0.17118	0.546573	-1.32379	0.72312	1.41105	1	7.21507	1.61e-17	2.56366	0.0797548	4.65709	1.39e-09	2.73484	0.000420006
Naalad2	ENSMUSG00000043943	-Inf	1.21780073557232e-14	-3.66045	1.49487e-05	-6.70417	1.65917e-12	-8.28745	3.68198e-18	-7.8561	1.0241e-18	-6.37544	1.37921e-09	#NAME?	6.57505e-07	-3.04371	0.00190511	-4.62699	5.02317e-07	-4.19565	2.20671e-07	#NAME?	0.460669	0.431347	1	#NAME?	0.0429414	-1.58328	0.616101	-1.15193	0.624099	#NAME?	0.277471	#NAME?	0.0300644	2.71499	0.0134997	-0.328727	1	-1.91201	0.340222	-1.48066	0.360867
Tcf4	ENSMUSG00000053477	7.01739085577629	1.61410654930835e-14	0.736342	0.654087	2.18672	0.0101597	0.535172	0.92171	0.00708068	1	2.44992	0.000103149	6.28105	3.7738e-09	1.45037	0.648546	-0.201169	1	-0.729261	0.570577	6.48222	3.55921e-10	-0.528092	1	4.83067	4.87e-06	-1.65154	0.324353	-2.17964	0.0466382	7.01031	1.62e-12	4.56747	0.00325131	-1.71358	0.0270817	-0.263203	0.714694	-1.91475	0.00557283	-2.44284	0.000196061
2010317E24Rik	ENSMUSG00000026955	-7.99718460870206	2.34141414134177e-14	-2.34743	0.00217413	-3.6244	7.00197e-07	-2.24565	0.00262615	-3.40024	4.85276e-07	-3.85022	1.04584e-05	-5.64976	9.61068e-08	-1.27698	0.285885	0.101777	1	-1.05282	0.377674	-5.75153	9.21763e-08	-1.15459	0.320223	-4.37278	0.000171679	1.37875	0.241902	0.22416	1	-4.59694	2.81e-05	-4.14696	0.00107547	1.50279	0.316207	0.225818	1	1.60457	0.233929	0.449978	1
Srebf2	ENSMUSG00000022463	8.19079007766041	2.76045768444284e-14	8.76882	1.80385e-27	7.68094	4.45249e-23	9.90476	3.96516e-33	8.68583	4.99669e-28	10.0674	3.56131e-33	-0.578028	1	-1.08788	0.472995	1.13595	0.449775	-0.0829833	1	-1.71397	0.2446	-1.21893	0.31637	0.509852	1	2.22382	0.0145064	1.0049	0.642965	-0.495044	1	-1.87658	0.300383	-1.29855	0.259019	-2.38643	0.00764297	-0.162609	1	-1.38154	0.203209
Rab20	ENSMUSG00000031504	-Inf	3.74679856730821e-14	-2.04652	0.0442697	-11.5633	3.23487e-23	-3.26066	6.66988e-05	-5.48667	3.63467e-11	-7.43625	1.15267e-11	#NAME?	1.75896e-09	-9.51673	3.64499e-17	-1.21414	0.491352	-3.44015	2.82372e-05	#NAME?	5.75981e-07	-2.22601	0.0256435	#NAME?	1	8.30259	1.65e-13	6.07659	1.67e-08	#NAME?	0.00199128	#NAME?	0.367032	5.38973	3.04e-07	-4.127	0.0017125	4.17559	8.35e-05	1.94958	0.130038
Itfg3	ENSMUSG00000024187	-6.87307120352298	5.98303908159009e-14	-0.588205	0.90772	-4.02095	2.34235e-09	-2.38515	0.000579342	-4.9417	1.44658e-14	-3.36289	2.32514e-05	-6.28487	1.11267e-11	-3.43274	1.01544e-06	-1.79694	0.0500391	-4.3535	1.16609e-11	-4.48792	2.19921e-06	-2.55656	6.13e-05	-2.85212	0.0140061	1.6358	0.0446686	-0.920755	0.820998	-1.93137	0.193944	-3.51018	0.00177878	2.77469	0.00150458	-0.658055	0.786269	0.977748	0.620041	-1.57881	0.0627781
Ephx2	ENSMUSG00000022040	11.4733604187179	1.07116112067216e-13	10.2637	9.50072e-17	11.6432	5.00701e-21	10.02	4.47567e-17	7.79913	1.82907e-11	11.5078	5.26782e-20	1.20971	1	1.37952	0.352863	-0.243636	1	-2.46453	0.019199	1.45334	0.979985	-2.22089	0.0348718	-0.169818	1	-1.62316	0.404993	-3.84405	6.52e-05	3.67423	0.120829	-0.0344323	1	-1.24414	0.635307	0.135386	1	-1.48777	0.615291	-3.70866	0.000337434
Sp110	ENSMUSG00000070034	-10.4464024441817	1.09757094631097e-13	-3.28875	8.72697e-05	-12.0869	1.56595e-25	-9.40711	4.70819e-22	-12.1096	1.68251e-31	-12.0716	8.78799e-21	-7.15765	1.48281e-06	-8.7981	7.44006e-16	-6.11836	2.28735e-11	-8.82086	2.03817e-20	-1.03929	1	-2.7025	0.00357314	1.64045	1	2.67974	0.0381867	-0.0227526	1	1.66321	1	1.62521	1	8.78287	3.22e-13	-0.0152393	1	2.6645	0.0308927	-0.0379919	1
Nr0b1	ENSMUSG00000025056	11.8943106043262	1.59710634015343e-13	0.247299	1	11.5547	3.31031e-18	9.89501	1.26002e-14	5.61103	1.07679e-05	12.8606	1.94314e-21	11.647	2.09504e-12	11.3074	6.86964e-18	9.64771	1.53857e-14	5.36373	6.67562e-06	1.9993	0.566208	-4.28399	7.56e-05	0.339579	1	-1.65972	0.482665	-5.94371	6.06e-08	6.28328	0.000524901	-0.966248	1	-12.6133	1.02e-21	-1.30583	0.526009	-2.96555	0.00671319	-7.24953	2.59e-11
Gm5612	ENSMUSG00000074501	-7.2713059810326	1.69988323487957e-13	-2.85807	5.85112e-05	-8.32915	3.12455e-22	-8.79847	5.2913e-28	-10.426	1.29044e-36	-8.19946	4.53582e-18	-4.41323	1.51194e-05	-5.47108	1.83252e-11	-5.94039	1.39623e-15	-7.56791	7.8431e-24	1.52716	0.669519	-1.62751	0.0518277	1.05784	1	-0.469318	1	-2.09683	0.00504443	3.15467	0.071555	0.928157	1	5.34139	1.22e-09	-0.129684	1	-0.599002	1	-2.22651	0.00937299
Khdc3	ENSMUSG00000092622	-5.41230289013401	1.74689622499044e-13	1.81146	0.00643219	-0.888959	0.404759	-2.00665	0.000308108	-12.5707	2.01757e-65	-7.2297	4.9755e-24	-7.22377	1.12553e-20	-2.70042	4.17705e-05	-3.81811	9.9789e-12	-14.3822	7.82102e-77	-3.40565	1.65194e-05	-10.5641	2.86e-51	-4.52334	9.46e-09	-1.11769	0.193866	-11.6817	7.08e-59	7.1584	3.84e-11	1.8174	0.590886	9.04117	4.24e-31	6.34075	2.03e-19	5.22305	5.19e-15	-5.341	4.28e-15
Reep1	ENSMUSG00000052852	-8.59716338358854	2.08981115549525e-13	-0.470029	1	-6.59443	7.91163e-17	-4.96841	7.05413e-11	-6.79775	8.84837e-18	-6.44147	4.37379e-11	-8.12713	8.66935e-12	-6.1244	1.50002e-14	-4.49838	9.2585e-09	-6.32772	1.09735e-15	-3.62875	0.0154394	-1.82934	0.0595376	-2.00273	0.90129	1.62602	0.0138824	-0.203316	1	-1.79942	0.902702	-2.15569	0.793822	5.97144	1.67e-09	-0.152962	0.747304	1.47306	0.364033	-0.356278	1
Cd81	ENSMUSG00000037706	9.0130089787962	2.1335923718452e-13	0.875353	0.837197	6.92917	2.44561e-15	5.65978	5.49308e-11	9.15935	1.15177e-22	10.8141	2.43141e-27	8.13766	3.11958e-09	6.05382	2.09856e-12	4.78443	3.67695e-08	8.28399	5.65422e-20	3.35323	0.0689336	3.49957	1.67e-05	2.08384	0.58088	-1.26939	0.359729	2.23017	0.075404	-0.146338	1	-1.80114	0.61347	-9.93879	2.24e-24	-3.88497	0.000158454	-5.15437	2.01e-09	-1.6548	0.19609
Tpp1	ENSMUSG00000030894	9.41185794722453	2.35427364925223e-13	9.05463	2.98814e-19	7.87432	9.62543e-16	8.83758	1.90426e-19	7.73374	3.33732e-16	9.75576	1.89101e-21	0.357227	1	-1.18031	0.454863	-0.21705	1	-1.32089	0.363237	0.574276	1	-1.10384	0.562288	1.53754	0.88753	0.963261	0.70117	-0.140578	1	1.67812	0.678291	-0.343904	1	-0.701131	1	-1.88144	0.123803	-0.918181	1	-2.02202	0.09642
Gm11517	ENSMUSG00000081249	-6.52033183349864	2.79885378866598e-13	-3.73018	1.2386e-08	-6.54551	1.09348e-18	-6.68373	4.09729e-22	-7.93307	3.8367e-29	-6.53996	6.53494e-15	-2.79015	0.00699746	-2.81533	0.000102732	-2.95355	6.91277e-06	-4.20289	1.92273e-11	0.163403	1	-1.24933	0.211287	0.0251733	1	-0.13823	1	-1.38756	0.186566	1.41274	0.641494	0.0196273	1	2.80978	0.000647049	-0.00554602	1	-0.143776	1	-1.39311	0.145588
Mib1	ENSMUSG00000024294	5.77945553832427	3.36291534132734e-13	-1.27342	0.0664955	1.67329	0.000252358	-0.098686	1	-0.168061	1	1.2077	0.0630129	7.05288	5.19551e-17	2.94672	1.87961e-10	1.17474	0.023696	1.10536	0.0901027	5.87814	4.07018e-10	-0.0693753	1	4.10616	8.96e-05	-1.77198	0.00265843	-1.84135	0.000131149	5.94752	8.58e-12	4.57175	0.000189132	-2.48112	5.99e-06	0.465591	0.692921	-1.30639	0.231518	-1.37576	0.0580332
Cyp2b23	ENSMUSG00000040650	12.8210770725698	4.47148016859173e-12	9.1787	6.88651e-10	11.9826	1.96223e-15	9.59164	8.18978e-11	10.2132	1.70763e-12	#NAME?	1	3.64238	0.249102	2.80389	0.0681716	0.41294	1	1.03448	0.840869	3.22944	0.280481	0.621543	1	0.838488	1	-2.39095	0.114859	-1.7694	0.536043	2.60789	0.555926	Inf	4.81e-08	Inf	6.05e-08	Inf	9.71e-11	Inf	5.75e-08	Inf	3.18e-09
Gramd1a	ENSMUSG00000001248	12.6295186545441	4.60587641339771e-12	11.2979	1.08251e-14	10.9309	6.06277e-14	10.3392	1.6565e-13	12.1316	2.74353e-17	14.706	1.50509e-22	1.33159	1	-0.367051	1	-0.958687	1	0.833708	0.930353	2.29028	0.631262	1.7924	0.411626	1.69865	1	-0.591636	1	1.20076	0.700567	0.497886	1	-2.07648	0.694796	-3.40808	0.00303385	-3.77513	0.0021496	-4.36676	0.000236875	-2.57437	0.0437528
Grik4	ENSMUSG00000032017	8.10796418001454	4.60587641339771e-12	0.555746	1	0.510986	1	0.17399	1	-0.787562	0.607725	1.57965	0.185362	7.55222	1.09509e-08	-0.0447597	1	-0.381755	1	-1.34331	0.234726	7.93397	4.31152e-10	-0.961553	0.874395	7.59698	6.61e-08	-0.336996	1	-1.29855	0.463668	8.89553	4.15e-13	6.52832	0.000176389	-1.0239	0.832079	-1.06866	0.847788	-1.40566	0.305776	-2.36721	0.0206521
Sox2	ENSMUSG00000074637	8.45018470099662	9.47065730330221e-12	6.89018	2.66124e-14	7.99391	1.13568e-17	2.79576	0.00139826	6.60115	2.35813e-14	7.55654	1.86461e-16	1.56	0.758151	1.10373	0.863473	-4.09442	1.65537e-06	-0.289029	1	5.65442	0.000309712	3.80539	4.85e-06	0.456278	1	-5.19815	2.96e-08	-1.39276	0.687233	1.84903	0.577278	0.89364	1	-0.666364	1	0.437363	1	-4.76078	7.91e-08	-0.955393	0.808284
Spnb3	ENSMUSG00000067889	-9.36899163942931	1.10672223699558e-11	-2.35423	0.0155448	-5.28093	8.25528e-08	-6.41487	3.82675e-13	-3.20907	8.93271e-05	-6.23495	5.93796e-09	-7.01476	9.81901e-07	-2.9267	0.0167165	-4.06064	2.64381e-06	-0.85484	0.717528	-2.95412	0.345603	3.2058	0.000300105	-4.08806	0.0477698	-1.13394	0.374215	2.07186	0.284543	-6.15992	3.33e-05	-3.13404	0.431955	3.88072	0.000259041	0.954019	0.534577	-0.179923	1	3.02588	0.00657995
Ninj2	ENSMUSG00000041377	-Inf	1.33292043355442e-11	-3.32576	0.000424471	#NAME?	2.6863e-25	-14.5498	5.2913e-28	-7.52707	6.88453e-15	-14.0354	9.53114e-19	#NAME?	9.48299e-06	#NAME?	4.56459e-17	-11.224	1.19712e-18	-4.20131	3.86512e-06	#NAME?	1	7.02273	2.62e-08	NA	NA	Inf	1	Inf	3.85e-08	#NAME?	0.415833	#NAME?	1	10.7097	2.43e-12	#NAME?	1	-0.514367	1	6.50836	2.34e-05
Nefl	ENSMUSG00000022055	12.0786467596057	1.33292043355442e-11	7.92133	2.79895e-08	11.6315	4.73997e-16	11.7325	4.56033e-16	10.4209	4.72885e-14	10.4529	2.04691e-13	4.15732	0.118955	3.71017	0.0018872	3.81121	0.00229068	2.49952	0.0330924	0.346112	1	-1.31168	0.927714	0.44715	1	0.101037	1	-1.21065	0.932315	1.6578	0.99872	1.62572	1	-2.5316	0.0776618	1.17857	0.948567	1.2796	1	-0.0320787	1
Sugt1	ENSMUSG00000022024	-4.96571968964596	1.88413771761571e-11	-1.20257	0.132077	-2.99242	4.19408e-08	-3.75168	2.05473e-11	-3.19668	2.64595e-09	-2.94064	9.92738e-06	-3.76315	1.14114e-06	-1.78985	0.00260752	-2.54911	1.93495e-05	-1.99411	0.000576273	-1.21404	0.584773	0.554994	1	-1.9733	0.0888115	-0.75926	1	-0.204266	1	-1.76904	0.124847	-2.02508	0.11067	1.73806	0.0309067	-0.0517826	1	-0.811043	0.744214	-0.256049	1
Cdipt	ENSMUSG00000030682	-4.99621588221908	1.97019265753193e-11	-0.523412	0.910666	-2.97314	2.82066e-07	-1.18654	0.0811443	-3.30182	6.93509e-10	-1.931	0.00551422	-4.4728	4.24938e-09	-2.44973	9.31107e-05	-0.663131	0.842302	-2.77841	3.67383e-07	-3.80967	1.21348e-06	-2.11528	0.000358452	-2.02307	0.0564753	1.7866	0.0155705	-0.328675	1	-1.6944	0.128152	-3.06522	0.000888709	1.40759	0.127325	-1.04215	0.366499	0.744454	0.827504	-1.37082	0.0899798
Thg1l	ENSMUSG00000011254	5.02095714711435	2.2754079405404e-11	0.396457	1	0.207205	1	0.252042	1	-0.890859	0.154679	0.951053	0.153401	4.6245	9.32121e-08	-0.189251	1	-0.144415	1	-1.28732	0.0154974	4.76892	6.16412e-09	-1.1429	0.194803	4.81375	9.46e-09	0.0448364	1	-1.09806	0.394167	5.91182	9.9e-14	4.0699	0.000407353	-0.554596	0.871736	-0.743847	0.303087	-0.699011	0.343026	-1.84191	0.000585047
Mgarp	ENSMUSG00000037161	-Inf	2.57569109472952e-11	0.786594	1	-4.338	6.74923e-06	-3.60325	3.2288e-05	-7.29387	7.17486e-16	-5.27672	9.44218e-07	#NAME?	2.03381e-12	-5.1246	5.69836e-07	-4.38985	1.53808e-06	-8.08046	7.70633e-18	#NAME?	0.000223152	-3.69061	1.7e-05	#NAME?	0.00471941	0.734747	1	-2.95587	0.000812421	#NAME?	0.806335	#NAME?	0.0697186	6.06331	1e-07	0.938715	0.808614	1.67346	0.320697	-2.01715	0.0820116
Slc30a9	ENSMUSG00000029221	6.64296052385589	2.61434194520869e-11	1.31121	0.166239	1.04517	0.41341	1.54209	0.031544	1.93897	0.00346485	1.25368	0.159461	5.33175	1.2484e-05	-0.266039	1	0.230887	1	0.627765	0.778373	5.10087	4.14846e-05	0.396878	1	5.59779	3.48e-06	0.496925	1	0.893803	0.534791	4.70399	0.000171496	5.38928	0.000558621	0.0575266	1	-0.208512	1	0.288413	1	0.685291	0.908589
Ildr1	ENSMUSG00000022900	10.0846165035357	3.86708328965133e-11	9.37916	6.94458e-15	7.66319	6.25558e-10	5.44992	1.68251e-07	4.9444	5.05949e-06	9.68933	1.10003e-15	0.705455	1	-1.71597	0.0578928	-3.92925	0.00117433	-4.43476	1.12888e-05	4.6347	0.0545164	-0.505517	0.978586	2.42142	0.430028	-2.21328	1	-2.71879	0.340464	5.14022	0.0140982	0.395286	1	-0.310168	1	-2.02614	0.0468402	-4.23941	0.000864334	-4.74493	1.32e-05
Crip2	ENSMUSG00000006356	-5.88099081993565	6.10307145062142e-11	0.26935	1	-4.52126	2.27027e-10	-3.04896	9.49491e-07	-1.89753	0.00311591	-2.33479	0.00340382	-6.15034	2.61422e-11	-4.79061	1.87603e-10	-3.31831	4.78504e-07	-2.16688	0.00142292	-2.83203	0.00710807	1.15143	0.30452	-1.35973	0.777586	1.4723	0.339908	2.62372	0.00162803	-3.98346	2.81e-05	-3.54621	0.00132411	2.60414	0.00291528	-2.18647	0.0228525	-0.714176	0.823325	0.437251	1
Ubd	ENSMUSG00000035186	Inf	8.8517695094531e-11	Inf	0.00167024	Inf	7.46187e-11	NA	NA	Inf	0.000346612	Inf	1	7.92787	0.000535406	5.60264	0.000354911	#NAME?	0.000783318	0.323326	1	Inf	9.40246e-10	Inf	0.000402366	2.32523	0.877241	#NAME?	5.63e-10	-5.27931	0.000713777	7.60454	0.000773746	13.4667	7.25e-06	5.53879	0.0371728	11.1414	3.87e-06	#NAME?	1	5.86211	0.0278272
Gcsh	ENSMUSG00000034424	-4.62019751977705	9.76370801562527e-11	-3.27382	2.71988e-09	-3.33252	2.09017e-08	-2.90749	9.07321e-08	-4.02627	4.19519e-14	-4.03923	5.94953e-10	-1.34638	0.33385	-0.058696	1	0.366332	1	-0.752451	0.526322	-1.71271	0.094556	-1.11878	0.166525	-1.28768	0.501819	0.425028	1	-0.693755	0.654829	-0.593925	1	-0.580969	1	0.765408	0.687103	0.706712	0.661498	1.13174	0.260869	0.0129564	1
Sox15	ENSMUSG00000041287	-6.56475780258079	1.07084195090675e-10	-4.15348	3.29511e-08	-7.74196	8.85582e-19	-9.05898	2.13641e-25	-7.65365	5.47508e-22	-3.80432	2.60688e-05	-2.41128	0.0669523	-3.58849	1.02264e-05	-4.9055	8.09082e-10	-3.50017	1.10169e-06	2.49422	0.410088	1.40533	0.456715	1.1772	1	-1.31701	0.802828	0.0883133	1	1.08889	1	-2.76043	0.0608136	-0.349153	1	-3.93764	4.02e-06	-5.25465	1.8e-10	-3.84933	3.72e-07
Atg9a	ENSMUSG00000033124	-6.54712562025778	1.09011409173906e-10	-2.07645	0.0129255	-8.7319	4.80397e-23	-5.02068	1.28401e-12	-5.9621	5.0977e-16	-6.54983	3.32176e-12	-4.47067	2.36164e-05	-6.65545	1.86833e-15	-2.94423	2.90031e-05	-3.88565	3.60551e-08	-1.52644	0.67902	-0.941419	0.851661	2.18478	0.397087	3.71122	1.13e-05	2.7698	0.000590364	-0.585023	1	0.00270832	1	4.47338	9.86e-07	-2.18207	0.0170379	1.52915	0.435188	0.587731	1
Fam101b	ENSMUSG00000020846	-7.03544205984007	1.11077564619862e-10	-1.27759	0.296762	-9.07237	6.15502e-23	-4.64755	1.50272e-09	-6.11344	5.23388e-15	-11.285	5.05344e-22	-5.75785	2.44869e-07	-7.79477	3.53493e-18	-3.36996	3.05626e-05	-4.83584	2.45303e-10	-2.38789	0.146182	-1.46589	0.202366	2.03692	0.690705	4.42482	2.96e-08	2.95893	8.3e-05	-0.922006	1	4.24951	0.168427	10.0074	1.6e-18	2.21259	0.378264	6.63741	1.94e-10	5.17152	3.13e-07
Hprt	ENSMUSG00000025630	-4.38630900639501	1.94385852165257e-10	-1.58101	0.0095305	-2.81213	6.89066e-08	-3.62382	2.78022e-11	-3.04626	4.1587e-09	-16.925	1.38345e-57	-2.8053	0.00015358	-1.23112	0.0634269	-2.04282	0.00171728	-1.46525	0.0277929	-0.762484	0.928497	0.57756	1	-1.57418	0.172557	-0.811695	1	-0.234134	1	-1.34004	0.258613	12.5387	5.47e-23	15.344	8.3e-50	14.1129	1.46e-42	13.3012	1.17e-40	13.8787	1.91e-43
Stmn2	ENSMUSG00000027500	9.5128613591234	2.6627684331202e-10	-1.07517	1	10.0894	5.05917e-18	9.05681	7.2501e-16	9.3902	8.5666e-17	12.059	5.37204e-23	10.588	1.01115e-10	11.1645	2.27928e-19	10.132	1.26864e-17	10.4654	8.01428e-19	0.45605	1	0.333388	1	-0.576508	1	-1.03256	1	-0.699171	1	0.122662	1	-2.54612	0.311369	-13.1342	8.16e-25	-1.96961	0.18115	-3.00217	0.00802861	-2.66878	0.0192126
Mfsd7c	ENSMUSG00000034258	-8.85241040729438	2.80869417268762e-10	-3.4561	0.000184241	-11.1076	1.85517e-20	-4.32797	2.40261e-07	-9.86467	5.9651e-22	-3.74445	0.000602379	-5.39631	0.000399092	-7.65153	9.04084e-12	-0.871863	0.692483	-6.40857	5.49249e-12	-4.52444	0.00676536	-5.5367	1.02e-08	2.25522	1	6.77967	7.35e-09	1.24296	0.953744	1.01226	1	-5.10796	0.0038267	0.28835	1	-7.36318	1.64e-10	-0.583513	1	-6.12022	1.67e-10
Pramel6	ENSMUSG00000025838	-6.365443703623	2.81034657668908e-10	-0.354585	1	-6.42305	5.84653e-17	-4.62157	3.32777e-10	-15.4027	2.05885e-46	#NAME?	8.74157e-32	-6.01086	5.62994e-09	-6.06846	4.2541e-15	-4.26699	1.38819e-08	-15.0481	8.20348e-45	-1.74387	0.489928	-10.7811	3.17e-27	0.0576045	1	1.80147	0.00715821	-8.97965	1.62e-16	9.03725	8.32e-09	Inf	1.02e-06	Inf	2.01e-30	Inf	8.3e-12	Inf	7.74e-19	Inf	1
Kcnk6	ENSMUSG00000046410	-9.55189218926169	3.76836029686724e-10	-1.4145	0.335673	-6.73861	3.75529e-11	-4.51722	2.18044e-07	-5.78837	2.42875e-10	-5.76442	2.68001e-07	-8.13739	2.74142e-07	-5.3241	1.48795e-07	-3.10272	0.00084329	-4.37387	1.58092e-06	-5.03467	0.00957406	-1.27115	0.732627	-2.81329	0.890779	2.22138	0.121978	0.950233	0.799724	-3.76352	0.191853	-3.78747	0.311286	4.34992	0.000128731	-0.974184	0.946648	1.2472	0.750972	-0.0239507	1
Hgs	ENSMUSG00000025793	-6.63722084953554	7.87988840308423e-10	0.495331	1	-1.7126	0.112548	-0.549595	0.840974	-1.18559	0.21551	-0.284513	1	-7.13255	1.05448e-10	-2.20793	0.0438575	-1.04493	0.533335	-1.68092	0.0600158	-6.08763	8.01733e-08	-0.635998	1	-4.92462	4.83e-05	1.163	0.929462	0.527004	1	-5.45163	1.2e-06	-6.35271	1.17e-07	0.779844	0.989212	-1.42808	0.472313	-0.265082	1	-0.90108	0.690172
Slc43a3	ENSMUSG00000027074	-7.96735947925882	8.15652467279913e-10	0.161269	1	-6.76822	3.12737e-13	-2.7216	0.00184047	-4.63017	1.50412e-08	-12.182	9.11281e-20	-8.12863	1.00702e-09	-6.92949	4.84477e-13	-2.88287	0.00215156	-4.79144	8.14336e-09	-5.24576	0.000236243	-1.90857	0.0659682	-1.19914	1	4.04662	7.1e-06	2.13805	0.0287843	-3.33719	0.0917967	4.21463	0.542504	12.3433	9.94e-20	5.41376	0.000100954	9.46038	9.21e-14	7.55181	6.62e-10
Tmem41b	ENSMUSG00000047554	-4.98381665758238	8.92453156899503e-10	-1.07632	0.262806	-4.77907	7.15848e-14	-4.50381	2.32294e-13	-6.58365	1.92403e-24	-5.17481	1.3131e-11	-3.90749	3.75568e-06	-3.70275	6.66912e-09	-3.42749	4.58042e-08	-5.50733	1.57511e-18	-0.480007	1	-2.07984	0.0018984	-0.204749	1	0.275258	1	-1.80458	0.0798167	1.59983	0.487808	0.19099	1	4.09848	1.09e-07	0.395738	1	0.670997	1	-1.40884	0.114201
Srcap	ENSMUSG00000090663	5.08389548472884	1.04430736960124e-09	1.33716	0.0385905	1.56463	0.119987	0.0394828	1	-1.55281	0.00255275	1.38035	0.0336146	3.74673	0.000140195	0.227469	1	-1.29768	0.0119785	-2.88997	1.67503e-09	5.04441	2.14237e-08	-1.59229	0.0199179	3.51926	9.43e-05	-1.52515	0.186994	-3.11744	1.05e-06	6.6367	2.99e-15	3.70355	0.00553364	-0.0431825	1	0.184287	1	-1.34086	0.0239305	-2.93315	2.43e-08
Rcn1	ENSMUSG00000005973	9.23298020062639	1.04430736960124e-09	4.1298	0.000348876	8.66084	1.33497e-14	10.1306	2.02789e-18	8.89225	1.77072e-15	8.67036	3.15905e-14	5.10318	0.0136108	4.53105	8.76908e-06	6.00084	1.82797e-09	4.76245	7.92305e-07	-0.897658	1	-1.23839	0.558996	0.572136	1	1.46979	0.580242	0.231403	1	0.340733	1	0.562625	1	-4.54056	1.43e-05	-0.00951111	1	1.46028	0.530018	0.221892	1
Psmb10	ENSMUSG00000031897	-8.16834757020026	1.09161458123696e-09	-2.01707	0.0374127	-0.618706	0.954916	-2.17125	0.00869345	1.90364	0.0250633	-2.38026	0.0159269	-6.15127	3.32656e-05	1.39837	0.315461	-0.154173	1	3.92072	3.08581e-07	-5.9971	8.00423e-05	4.07489	2.21e-07	-7.54964	2.01e-07	-1.55254	0.245274	2.52235	0.0109324	-10.072	1.6e-13	-5.78809	0.000692589	0.363187	1	1.76155	0.200367	0.209014	1	4.2839	1.07e-05
Anapc10	ENSMUSG00000036977	-7.73151467344289	1.18819100177953e-09	-1.50508	0.254363	-2.60052	0.00237296	-3.69564	1.0995e-05	-3.11065	0.000235126	-2.40802	0.0262405	-6.22643	2.08476e-06	-1.09544	0.467366	-2.19056	0.0364844	-1.60557	0.188526	-4.03587	0.00720031	0.584995	1	-5.131	0.00041898	-1.09513	1	-0.510132	1	-4.62087	0.00118153	-5.32349	0.000389715	0.902942	0.905701	-0.192495	1	-1.28762	0.553778	-0.702627	1
Pa2g4	ENSMUSG00000025364	-4.16783368014768	1.18819100177953e-09	-1.03061	0.208199	-1.12768	0.160086	-1.31428	0.0193605	-1.03926	0.114806	-1.64767	0.0135239	-3.13722	1.81068e-05	-0.0970655	1	-0.283671	1	-0.00864356	1	-2.85355	0.000172872	0.275027	1	-3.04015	8.95e-05	-0.186605	1	0.088422	1	-3.12858	2.29e-05	-2.52017	0.00680088	0.617052	0.869668	0.519987	0.936581	0.333382	1	0.608409	0.850441
Ccne1	ENSMUSG00000002068	-5.01723810558466	1.19306153909945e-09	-3.33447	7.78523e-08	-0.975823	0.309873	-0.837337	0.513157	-0.165895	1	-3.45515	2.70235e-06	-1.68277	0.235689	2.35864	0.000608675	2.49713	4.61847e-05	3.16857	9.69532e-08	-4.1799	1.57157e-06	0.671442	0.931397	-4.04141	8.71e-06	0.138486	1	0.809929	0.727867	-4.85134	8.32e-09	-1.56209	0.548455	0.12068	1	2.47932	0.00489305	2.61781	0.000726503	3.28925	1.41e-05
Prdx5	ENSMUSG00000024953	-5.69288148820279	1.22329007520041e-09	-0.136902	1	-2.1126	0.00467909	-1.63703	0.0374148	-1.60868	0.0323126	-2.1781	0.0131621	-5.55598	7.12638e-09	-1.9757	0.0213439	-1.50013	0.133776	-1.47177	0.0848615	-4.05585	5.0024e-05	0.0283561	1	-3.58028	0.000973418	0.475572	1	0.503928	1	-4.08421	3.68e-05	-3.51478	0.00243847	2.0412	0.0426802	0.0654971	1	0.541069	1	0.569425	1
Hand1	ENSMUSG00000037335	-7.79174750623538	1.25543829705749e-09	-3.43661	8.86724e-05	-12.4268	2.44452e-24	-12.4971	3.42911e-29	-11.7753	5.01502e-28	-12.3346	1.62243e-19	-4.35513	0.00206404	-8.99019	4.95495e-15	-9.06053	1.34796e-18	-8.33866	2.69794e-17	4.70539	0.0659794	0.721863	0.999457	4.63506	0.177015	-0.0703373	1	0.651526	1	3.98353	0.238997	4.54289	0.280041	8.89802	3.04e-12	-0.0921709	1	-0.162508	1	0.559355	1
Spns1	ENSMUSG00000030741	-4.35640061354861	1.86485775964708e-09	-0.0594711	1	-1.73306	0.0103084	-1.48506	0.0125562	-2.38428	6.06285e-06	-0.917735	0.355461	-4.29693	7.69217e-09	-1.67359	0.0357123	-1.42559	0.0395135	-2.32481	1.48788e-05	-2.87134	0.00035601	-0.899228	0.398643	-2.62334	0.00304075	0.248008	1	-0.65122	0.670191	-1.97212	0.0426216	-3.43867	6.59e-05	0.858264	0.603295	-0.81533	0.810525	-0.567322	0.953678	-1.46655	0.0421426
Atf3	ENSMUSG00000026628	11.8249313489364	2.06247167254846e-09	7.27708	2.59161e-06	9.45251	8.60844e-11	11.1812	4.52779e-13	4.07096	0.0161701	9.49472	4.06109e-10	4.54785	0.160483	2.17543	0.0828888	3.9041	0.00366621	-3.20612	0.0231568	0.643748	1	-7.11023	8.43e-08	2.37242	0.993723	1.72867	1	-5.38156	1.05e-05	7.75397	0.000421118	2.33021	1	-2.21764	0.194305	-0.0422071	1	1.68646	0.786865	-5.42376	3.94e-05
Sidt2	ENSMUSG00000034908	-5.77921607316403	2.69671401040292e-09	-1.26682	0.216595	-3.78855	9.45348e-08	-2.26588	0.00141888	-3.48843	2.06499e-07	-2.29493	0.00718765	-4.51239	6.94047e-06	-2.52172	0.00107872	-0.999053	0.610142	-2.22161	0.00294342	-3.51334	0.000905359	-1.22256	0.320223	-1.99067	0.269552	1.52267	0.134828	0.300113	1	-2.29078	0.0853042	-3.48429	0.00397219	1.0281	0.623066	-1.49362	0.163129	0.0290487	1	-1.19351	0.425032
Hsp90ab1	ENSMUSG00000023944	-3.03976516150389	2.91849058754232e-09	-0.348965	0.943901	-0.84133	0.285131	-0.702335	0.165789	-0.620354	0.281306	-0.140397	1	-2.6908	5.81539e-07	-0.492365	1	-0.353371	1	-0.271389	1	-2.33743	3.54352e-05	0.0819814	1	-2.19844	0.000218946	0.138994	1	0.220976	1	-2.41941	1.25e-05	-2.89937	1.56e-06	-0.208567	1	-0.700932	0.860181	-0.561938	0.636311	-0.479957	0.813348
Htra1	ENSMUSG00000006205	6.37151935660889	3.01900737864427e-09	1.16052	0.281702	5.03919	4.9062e-14	8.02424	9.13491e-27	-0.957199	0.513252	0.732709	0.714172	5.211	9.51537e-05	3.87867	5.82951e-09	6.86372	5.9225e-21	-2.11772	0.00591881	-1.65272	0.279755	-8.98144	4.1e-30	1.33233	0.954834	2.98505	0.000580726	-5.99639	3.17e-17	7.32872	1.68e-10	5.63881	0.000504897	0.427808	1	4.30648	2.72e-07	7.29153	1.4e-15	-1.68991	0.145782
Car2	ENSMUSG00000027562	8.19592829144365	3.2946343477622e-09	-0.731363	1	10.3362	6.93008e-24	11.1879	2.13579e-27	11.607	4.50442e-29	9.26029	2.14104e-20	8.92729	2.77779e-09	11.0675	3.58435e-25	11.9193	2.67303e-29	12.3384	2.41453e-31	-2.99202	0.0211452	0.419075	1	-2.14023	0.297362	0.851785	0.86885	1.27086	0.391547	-3.41109	0.00635572	-1.06437	1	-9.99166	2.75e-22	1.07587	0.959387	1.92765	0.154852	2.34673	0.0440981
Esrp2	ENSMUSG00000084128	-8.63580382667817	4.67040555937927e-09	-1.54606	0.287775	-6.2808	3.33433e-09	-3.38723	0.000186389	-4.38823	1.16533e-06	-4.94503	1.51615e-05	-7.08975	3.51372e-06	-4.73475	1.43985e-05	-1.84118	0.155442	-2.84217	0.00345744	-5.24857	0.00165906	-1.001	0.861755	-2.355	0.908706	2.89357	0.0343648	1.89257	0.333066	-4.24757	0.0280893	-3.69077	0.178803	3.39898	0.00580062	-1.33577	0.776394	1.5578	0.517874	0.556801	1
Larp4	ENSMUSG00000023025	-5.22879790928857	5.28940704048316e-09	-4.41064	9.88042e-11	-4.81634	2.13718e-10	-5.24173	2.395e-14	-4.07634	5.61917e-10	-6.08923	1.40909e-12	-0.818155	1	-0.405696	1	-0.831092	0.814	0.334308	1	0.012937	1	1.1654	0.320223	-0.412458	1	-0.425395	1	0.740005	1	-1.15246	0.849562	0.860431	1	1.67859	0.131719	1.27289	0.260479	0.847494	0.849661	2.01289	0.0370913
Bmp4	ENSMUSG00000021835	7.50266345680556	6.10303200532474e-09	9.21066	5.97268e-21	9.14697	4.42482e-21	5.96381	1.1768e-11	5.12707	2.59114e-09	4.69505	1.00039e-07	-1.70799	0.588951	-0.0636837	1	-3.24685	0.000240986	-4.08358	6.22556e-07	1.53886	0.700327	-0.836733	0.851661	-1.64431	0.790879	-3.18317	0.00117245	-4.0199	5.15e-06	2.37559	0.284095	2.80761	0.466351	4.51561	3.7e-05	4.45192	0.000147845	1.26876	0.728784	0.432023	1
Stac2	ENSMUSG00000017400	-7.7752021487049	6.13099988276795e-09	-3.33816	0.000420054	-7.18956	8.13268e-13	-9.62858	9.80945e-21	-8.37926	9.54196e-18	-11.5206	5.50681e-17	-4.43704	0.00282269	-3.85139	3.95657e-05	-6.29042	2.0817e-11	-5.0411	1.56303e-08	1.85338	0.977075	1.24932	0.429975	-0.585643	1	-2.43902	0.0888516	-1.1897	1	0.604058	1	3.74538	0.585795	8.18241	1.67e-10	4.33102	0.00402174	1.892	0.555449	3.14132	0.0274499
Mon1a	ENSMUSG00000032583	-7.68975567480982	6.38579009244901e-09	-1.64623	0.21568	-4.63173	3.08154e-08	-2.00424	0.046743	-6.49811	2.87571e-13	-4.0206	0.000274241	-6.04352	1.17663e-05	-2.9855	0.000207627	-0.358005	1	-4.85187	1.16606e-08	-5.68552	5.83613e-05	-4.49387	1.91e-07	-3.05803	0.213849	2.62749	0.00177482	-1.86638	0.645163	-1.19165	1	-3.66915	0.0708737	2.37437	0.0900562	-0.611126	0.485483	2.01636	0.220925	-2.4775	0.00989685
Arhgef16	ENSMUSG00000029032	-10.0536615952278	8.35190515222984e-09	-3.9484	0.000124245	-6.2743	4.01125e-10	-4.66448	1.68584e-06	-3.02776	0.00265133	-2.66691	0.0449497	-6.10526	0.00386141	-2.3259	0.00792053	-0.716083	1	0.920639	0.74498	-5.38918	0.0233731	1.63672	0.253538	-3.77936	0.585021	1.60982	0.112797	3.24654	0.000319115	-7.0259	0.000353794	-7.38675	0.000447089	-1.28149	0.595816	-3.60739	0.000202332	-1.99757	0.140961	-0.360849	1
Ppt2	ENSMUSG00000015474	-7.18618462567618	1.01285047401976e-08	-3.73897	3.69349e-05	-6.99042	1.90805e-12	-5.23086	3.65115e-09	-5.33888	5.58108e-10	-5.01877	4.52924e-06	-3.44722	0.021522	-3.25145	0.000860208	-1.49189	0.356888	-1.59992	0.158355	-1.95533	0.552233	-0.108026	1	-0.195762	1	1.75957	0.203077	1.65154	0.286884	-1.8473	0.667582	-2.16742	0.612969	1.2798	0.652491	-1.97166	0.111921	-0.212091	1	-0.320117	1
Tmem191c	ENSMUSG00000055692	-10.0967378519246	1.04721219745362e-08	-1.69118	0.234663	-6.78104	2.95065e-10	-4.72833	5.82888e-06	-4.71287	7.83936e-07	-2.88512	0.0200315	-8.40556	6.89551e-06	-5.08986	1.72878e-06	-3.03715	0.0202007	-3.02169	0.0032105	-5.3684	0.0336594	0.0154589	1	-3.3157	1	2.0527	0.0520592	2.06816	0.0991697	-5.38386	0.0363442	-7.21162	0.00102354	1.19394	0.807233	-3.89592	0.000573759	-1.84321	0.479777	-1.82775	0.254505
Gpnmb	ENSMUSG00000029816	11.0307416473506	1.49691951664677e-08	-0.451543	1	-0.295867	1	-2.51848	0.558198	3.99558	0.00569702	3.03532	0.0660314	11.4823	3.8831e-08	0.155676	1	-2.06694	1	4.44712	0.00235349	13.5492	1.94498e-09	6.51406	0.000135767	11.3266	1.69e-06	-2.22262	1	4.29145	0.0231222	7.03516	0.00343901	7.99542	0.0089307	-3.48686	0.0455744	-3.33118	0.133196	-5.5538	0.00305372	0.960265	1
Mlf2	ENSMUSG00000030120	-3.90966008371925	1.6510215981014e-08	-1.6967	0.0038893	-2.47204	1.39267e-06	-1.97901	0.000206176	-2.12552	3.60498e-05	-1.74392	0.00802079	-2.21296	0.00730163	-0.775339	0.368186	-0.282305	1	-0.428821	0.965498	-1.93065	0.0317123	-0.146517	1	-1.43762	0.331206	0.493034	0.901188	0.346517	1	-1.78414	0.0650754	-2.16574	0.0359436	0.0472159	1	-0.728123	0.490071	-0.235089	1	-0.381605	1
Susd2	ENSMUSG00000006342	9.33397575731606	2.24369977937397e-08	1.6108	0.592093	7.33327	3.30669e-10	8.17592	4.87244e-11	-1.08689	0.910158	9.99122	1.94618e-14	7.72318	4.62053e-05	5.72247	1.36035e-07	6.56512	4.46963e-08	-2.69769	0.115878	1.15806	1	-9.26281	2.25e-12	2.00071	0.959995	0.842651	1	-8.42016	1.12e-11	10.4209	5.88e-09	-0.657248	1	-8.38043	1.59e-11	-2.65796	0.248331	-1.81531	0.29269	-11.0781	8.74e-16
Gjb4	ENSMUSG00000046623	Inf	2.26524657693658e-08	Inf	3.09669e-12	Inf	1.39394e-09	Inf	3.50245e-15	Inf	0.799115	Inf	1.2933e-08	0.0218297	1	-1.55896	0.376166	1.34642	0.694803	-10.2108	2.35132e-11	-1.32459	1	-11.5572	1.56e-13	1.58079	1	2.90538	0.0380067	-8.65185	1.5e-07	10.2326	3.96e-06	2.60435	1	2.58252	0.290069	1.02356	1	3.92894	0.0298563	-7.62829	5.63e-07
Bok	ENSMUSG00000026278	-6.55612366187363	2.2653778922656e-08	-1.6201	0.153493	-2.8395	0.000566171	-4.95377	6.96283e-09	-2.5945	0.00133055	-3.67174	0.000195204	-4.93603	5.31305e-05	-1.2194	0.360997	-3.33367	0.00033761	-0.974407	0.575155	-1.60235	0.721555	2.35927	0.0309589	-3.71663	0.00962332	-2.11427	0.237151	0.244994	1	-3.96162	0.00240469	-2.88439	0.123609	2.05164	0.105238	0.832241	1	-1.28203	0.74766	1.07724	0.707841
AC154449.1	ENSMUSG00000097768	9.80423944686004	2.68667454177758e-08	6.59781	4.15256e-07	4.26819	0.00139296	-1.66686	0.92298	4.99438	8.28374e-05	11.8028	6.85746e-17	3.20643	0.382861	-2.32962	0.17404	-8.26467	6.4995e-09	-1.60343	0.324617	11.4711	1.19636e-08	6.66124	4.85e-06	5.53605	0.036651	-5.93505	0.00021342	0.726185	1	4.80986	0.060889	-1.99855	0.887304	-5.20498	1.87e-05	-7.53459	9.65e-08	-13.4696	8.1e-18	-6.80841	1.73e-08
Sfn	ENSMUSG00000047281	-5.54630965721706	2.72473371932544e-08	-0.385073	1	-3.662	2.6163e-06	-5.983	1.70286e-15	-6.49874	4.30788e-18	-2.92254	0.00068414	-5.16124	5.23223e-07	-3.27692	0.000107623	-5.59792	2.06866e-13	-6.11366	3.27212e-16	0.436688	1	-0.515739	1	-1.88431	0.380362	-2.321	0.00682101	-2.83674	0.000203056	0.952427	1	-2.62377	0.0875542	2.53746	0.00919356	-0.739461	1	-3.06046	0.000189108	-3.5762	3.77e-06
Bhmt2	ENSMUSG00000042118	-Inf	3.44216444909115e-08	0.0551191	1	-7.32363	5.19375e-12	-4.85773	1.37705e-06	-12.432	6.66342e-22	-0.308257	1	#NAME?	6.68742e-08	-7.37875	1.15202e-11	-4.91285	2.14153e-06	-12.4872	6.09259e-22	#NAME?	0.074104	-7.5743	3.93e-10	#NAME?	1	2.4659	0.00839886	-5.1084	0.00780618	#NAME?	1	#NAME?	1.32e-06	0.363376	1	-7.01537	2.66e-10	-4.54947	3.07e-05	-12.1238	3.49e-20
Bcl2l14	ENSMUSG00000030200	-8.09671012465516	3.7162988380747e-08	-0.890741	0.909417	-5.55844	1.67042e-07	-6.26511	2.90565e-10	-5.27482	2.01193e-08	-3.2837	0.00794377	-7.20597	2.0571e-06	-4.6677	2.32214e-05	-5.37437	7.16385e-08	-4.38408	2.80113e-06	-1.8316	1	0.990293	0.886265	-2.53827	0.710527	-0.706668	1	0.283625	1	-2.82189	0.400477	-4.81301	0.0138915	2.39296	0.130914	-2.27474	0.120255	-2.98141	0.00715198	-1.99112	0.117094
Aprt	ENSMUSG00000006589	-3.81320597511866	3.82742596181305e-08	-0.8569	0.369725	-2.63902	2.34303e-06	-1.27859	0.0295624	-2.15349	2.76486e-05	-1.63305	0.0142152	-2.95631	7.31675e-05	-1.78212	0.00802689	-0.421688	1	-1.29659	0.0425409	-2.53462	0.00126393	-0.874901	0.429975	-1.17419	0.609031	1.36043	0.139896	0.485531	1	-1.65972	0.10777	-2.18015	0.0334253	0.776154	0.635661	-1.00597	0.447618	0.354466	1	-0.520435	0.964537
Fam195a	ENSMUSG00000025732	-5.65449727858996	4.30351136127679e-08	-1.89972	0.0344624	-2.51514	0.00134677	-4.17286	1.79293e-08	-3.96488	4.02606e-08	-4.31679	2.8556e-06	-3.75478	0.000727147	-0.615421	1	-2.27314	0.00864456	-2.06516	0.0126991	-1.48164	0.648057	0.207982	1	-3.13936	0.0155304	-1.65772	0.237288	-1.44974	0.375826	-1.68962	0.479357	-1.33771	1	2.41707	0.0262303	1.80165	0.259559	0.14393	1	0.351912	1
Slc13a2	ENSMUSG00000001095	-Inf	4.39182311360471e-08	-2.02102	0.152485	-3.99104	0.000232013	-13.5782	2.31771e-20	-10.6999	1.76169e-17	-4.26057	0.00155654	#NAME?	3.44413e-05	-1.97002	0.18463	-11.5571	1.12837e-15	-8.67884	6.64285e-13	#NAME?	1	2.87831	0.349902	#NAME?	0.0104121	-9.58713	1.55e-10	-6.70883	6.98e-08	#NAME?	1	#NAME?	0.0242899	2.23955	0.279798	0.269534	1	-9.3176	4.89e-11	-6.43929	5.35e-08
Gjb5	ENSMUSG00000042357	6.05005269461008	4.8843761559174e-08	8.01439	1.79336e-25	5.22704	3.72571e-15	8.17578	3.16764e-27	0.472792	1	6.39917	4.29589e-18	-1.96434	0.139874	-2.78735	0.00429059	0.161387	1	-7.5416	7.26641e-25	-2.12573	0.0843831	-7.70299	7.79e-26	0.82301	1	2.94874	0.00171386	-4.75425	7.37e-14	5.57726	5.8e-06	-0.349113	1	1.61523	0.145609	-1.17212	0.982442	1.77661	0.0681012	-5.92637	1.77e-16
5730469M10Rik	ENSMUSG00000021792	9.62453431970436	4.8843761559174e-08	9.16459	8.67677e-12	7.27454	1.58265e-09	12.0524	2.43634e-18	9.45762	3.7403e-13	9.10509	7.05421e-12	0.459948	1	-1.89004	0.845325	2.88778	0.0195839	0.293034	1	-2.42784	0.380303	-2.59475	0.0448667	2.34999	0.807519	4.77783	0.00203615	2.18308	0.647655	0.166915	1	0.519448	1	0.0594997	1	-1.83054	0.916108	2.94728	0.069775	0.352533	1
Zfp296	ENSMUSG00000011267	-4.6370884483074	5.07762901503156e-08	-1.55685	0.0431298	-2.88166	2.23503e-06	-3.25011	4.98862e-08	-4.75089	1.71555e-14	-1.57782	0.0619958	-3.08024	0.00101973	-1.32481	0.0843362	-1.69326	0.0186718	-3.19404	2.20849e-07	-1.38698	0.510897	-1.50078	0.110777	-1.75543	0.305043	-0.36845	1	-1.86923	0.0716872	0.113802	1	-3.05926	0.00552564	0.0209744	1	-1.30384	0.134685	-1.67229	0.0348809	-3.17307	1.98e-06
Map1lc3a	ENSMUSG00000027602	-5.94638498510633	6.17781982321161e-08	-1.41552	0.283123	-3.93181	7.95547e-06	-3.13582	5.39354e-05	-4.89012	4.21112e-10	-3.36472	0.000565129	-4.53087	7.59032e-05	-2.51629	0.0169625	-1.72031	0.0882993	-3.4746	7.14029e-06	-2.81056	0.0398674	-1.75429	0.123884	-2.01458	0.389591	0.795983	1	-0.95831	0.66888	-1.05627	1	-2.58167	0.157373	1.9492	0.121555	-0.567092	1	0.228892	1	-1.5254	0.239631
Gm16026	ENSMUSG00000079455	-10.0364649355437	6.37406657242634e-08	-3.57772	0.00129376	-11.5497	4.73997e-16	-9.95858	2.90332e-15	-12.1552	2.89831e-20	-10.985	5.04988e-12	-6.45875	0.00286191	-7.97196	2.89539e-09	-6.38087	1.21573e-07	-8.57749	2.40266e-12	-0.0778818	1	-2.19662	0.180928	1.51322	1	1.5911	0.608522	-0.605521	1	2.11874	1	0.948524	1	7.40727	9.37e-07	-0.564691	1	1.02641	1	-1.17021	1
Nin	ENSMUSG00000021068	-7.09194712822557	6.58450220513419e-08	-3.2563	0.000767506	-4.85568	1.83494e-07	-4.41161	3.93544e-06	-5.97098	7.00911e-11	-8.32936	1.26587e-11	-3.83565	0.0104524	-1.59938	0.169031	-1.15531	0.941141	-2.71469	0.00436903	-2.68034	0.175003	-1.55937	0.165766	-2.23627	0.533048	0.444066	1	-1.11531	1	-1.12096	1	1.23741	1	5.07306	1.09e-05	3.47368	0.0148422	3.91775	0.000382135	2.35837	0.0769925
1500009L16Rik	ENSMUSG00000087651	-Inf	6.91996111292843e-08	1.12682	0.740616	-2.09041	0.0607237	-0.908853	0.643327	-3.05647	0.00110068	-5.08573	2.62494e-05	#NAME?	2.551e-09	-3.21724	0.00450249	-2.03568	0.126021	-4.18329	1.09927e-05	#NAME?	5.1575e-06	-2.14761	0.0849803	#NAME?	0.000420765	1.18156	0.840064	-0.966055	1	#NAME?	0.00325055	#NAME?	0.378438	6.21255	1.34e-06	2.99531	0.0610372	4.17687	0.00164485	2.02926	0.293567
Impdh1	ENSMUSG00000003500	-5.52047559367704	7.49515589054169e-08	-0.815151	0.74251	-2.8372	0.000982972	-1.7403	0.0233391	-2.75598	0.00015388	-2.52174	0.00638962	-4.70533	9.79164e-06	-2.02205	0.0866429	-0.925153	0.602836	-1.94083	0.0219703	-3.78017	0.000695984	-1.01567	0.714776	-2.68328	0.0594489	1.09689	1	0.0812186	1	-2.7645	0.0311089	-2.99874	0.0363598	1.70659	0.177737	-0.31546	1	0.781433	1	-0.234242	1
Dkk1	ENSMUSG00000024868	9.23925500233563	9.04813097748778e-08	9.13373	2.66124e-14	10.6613	5.98427e-20	14.3434	1.56494e-29	2.47987	0.278836	0.603803	1	0.105526	1	1.52756	0.0931488	5.2097	1.05688e-08	-6.65386	1.44047e-11	-5.10418	8.56662e-05	-11.8636	5.9e-26	-1.42204	1	3.68214	0.00389841	-8.18142	1.92e-16	6.75938	0.000307578	8.63545	0.000304004	8.52993	1.67e-09	10.0575	1.44e-12	13.7396	7.74e-19	1.87607	0.821831
Zmpste24	ENSMUSG00000043207	-4.91323475642772	1.06567542342529e-07	-2.29816	0.00249794	-3.59687	4.59269e-07	-3.73231	3.98153e-08	-4.3562	1.11564e-10	-5.10719	2.97777e-09	-2.61507	0.0178872	-1.29871	0.238877	-1.43415	0.164111	-2.05804	0.00628028	-1.18092	0.812557	-0.623882	1	-1.31637	0.831171	-0.135445	1	-0.759327	1	-0.557039	1	0.193953	1	2.80903	0.00214634	1.51032	0.366119	1.37487	0.373702	0.750992	0.930419
Gm5096	ENSMUSG00000069324	-9.14791686432762	1.21347477748151e-07	0.734849	1	-6.84887	4.66694e-11	-9.63892	9.04148e-17	-13.0716	4.26994e-23	-5.38833	8.73496e-06	-9.88277	1.95352e-08	-7.58372	5.69199e-12	-10.3738	4.65398e-18	-13.8064	8.96107e-25	0.491005	1	-3.43264	0.0619731	-2.29904	1	-2.79005	0.413075	-6.22269	0.000136671	3.92365	1	-3.75958	0.637669	6.12318	1.4e-06	-1.46054	0.22426	-4.25059	0.000602487	-7.68323	4.97e-09
Pla2g16	ENSMUSG00000060675	-8.12575947313784	1.21347477748151e-07	-2.18638	0.0735047	-4.594	4.94603e-06	-3.82139	9.99584e-05	-1.31805	0.369522	-1.47486	0.408026	-5.93938	0.00033702	-2.40762	0.0402695	-1.635	0.388082	0.868334	0.7872	-4.30437	0.0312437	2.50334	0.0296917	-3.53176	0.237444	0.772616	1	3.27595	0.00235484	-6.80771	2.66e-05	-6.6509	0.000174105	-0.711523	1	-3.11914	0.0078743	-2.34653	0.0794023	0.156811	1
Patl2	ENSMUSG00000027233	9.25011759270691	1.28482377540529e-07	-3.01593	0.0862613	0.306986	1	2.84002	0.0388862	4.34328	0.000421161	6.60636	3.14436e-07	12.266	7.23088e-11	3.32292	0.105146	5.85596	1.6289e-05	7.35921	3.02195e-08	6.41009	0.00345002	1.50326	0.62943	8.94313	1.55e-05	2.53304	0.158267	4.0363	0.00469891	4.90684	0.0543093	2.64376	0.867601	-9.62229	2.04e-11	-6.29937	1.76e-05	-3.76633	0.00858552	-2.26308	0.223949
Btrc	ENSMUSG00000025217	-5.01063511550138	1.29997434185778e-07	-0.199072	1	-3.70994	8.96484e-08	-3.18942	5.61931e-06	-3.14481	2.15352e-06	-2.46425	0.00288887	-4.81156	9.22417e-07	-3.51087	1.72815e-06	-2.99035	8.82286e-05	-2.94574	2.08354e-05	-1.82121	0.261821	0.0446095	1	-1.3007	0.916261	0.520518	0.948903	0.565128	0.923616	-1.86582	0.251686	-2.54639	0.0798671	2.26518	0.0170933	-1.24569	0.284076	-0.725175	1	-0.680565	0.971267
Cad	ENSMUSG00000013629	-4.21419676106925	1.29997434185778e-07	-0.90742	0.44884	-1.63683	0.0133548	-0.957993	0.292398	-0.345197	0.963265	-0.188552	1	-3.30678	9.60912e-05	-0.729406	0.657917	-0.0505726	1	0.562223	0.859066	-3.2562	0.000164866	0.612796	0.927714	-2.57737	0.0098483	0.678834	0.858864	1.29163	0.164846	-3.869	3.32e-06	-4.02565	1.07e-05	-0.718869	0.773629	-1.44828	0.0956915	-0.769441	0.768571	-0.156645	1
Sod3	ENSMUSG00000072941	8.82962511588999	1.31394274857411e-07	0.377277	1	0.295985	1	0.0219461	1	-0.315488	1	-0.759812	1	8.45235	6.05983e-06	-0.0812924	1	-0.355331	1	-0.692765	1	8.80768	1.58541e-06	-0.337434	1	8.53364	4.62e-05	-0.274038	1	-0.611472	1	9.14511	2.87e-07	9.58944	3.95e-05	1.13709	1	1.0558	1	0.781758	1	0.444324	1
Ldha	ENSMUSG00000063229	4.54885100538669	1.3946722347486e-07	3.81554	2.40273e-15	8.73587	4.87923e-54	9.82362	2.18648e-63	10.8387	3.34281e-72	8.61969	1.06133e-51	0.733311	1	4.92033	4.0208e-23	6.00808	7.998e-32	7.02313	5.18907e-41	-5.27477	1.12591e-15	1.01504	0.146769	-4.18702	4.29e-10	1.08776	0.303487	2.1028	0.000234921	-6.28982	3.17e-21	-4.07084	8.71e-09	-4.80415	2.11e-21	0.116176	1	1.20393	0.155465	2.21898	0.000219933
Mta3	ENSMUSG00000055817	-4.42235416011473	1.46391361922649e-07	-1.33587	0.115147	-3.31594	1.19756e-07	-3.04811	1.62833e-06	-2.81776	3.37121e-06	-2.54236	0.000922481	-3.08649	0.000821269	-1.98008	0.00492161	-1.71225	0.0500602	-1.4819	0.0600158	-1.37424	0.491966	0.23035	1	-1.10641	0.997728	0.267831	1	0.498181	0.950942	-1.60459	0.304717	-1.88	0.270641	1.20649	0.392316	-0.773584	0.579077	-0.505754	1	-0.275403	1
Cyp2s1	ENSMUSG00000040703	-5.97627565144401	1.62909429383776e-07	-1.40759	0.217621	-3.26634	0.000294549	-0.962041	0.39182	-11.6078	4.36797e-31	-3.16088	0.000760742	-4.56868	0.000155347	-1.85874	0.221222	0.445552	1	-10.2002	7.79949e-26	-5.01423	3.58457e-05	-10.6458	6.14e-27	-2.70994	0.143192	2.30429	0.0973607	-8.34148	1.52e-19	5.63154	0.00154272	-2.8154	0.15135	1.75328	0.184267	-0.105459	1	2.19884	0.0749405	-8.44694	9.93e-19
Cdx1	ENSMUSG00000024619	9.81912346315115	1.70556101255859e-07	1.28398	0.985262	8.94225	2.24269e-10	2.93292	0.122746	1.12859	0.823956	10.9725	1.4569e-13	8.53514	4.24444e-05	7.65827	2.37946e-08	1.64894	0.94916	-0.15539	1	6.8862	0.00119432	-1.80433	0.797374	0.876874	1	-6.00933	7.1e-06	-7.81366	1.99e-08	8.69053	2.78e-05	-1.1534	1	-9.68854	1.3e-11	-2.03028	0.414512	-8.03961	3.4e-09	-9.84393	9.26e-12
Gdap2	ENSMUSG00000027865	-6.49806544560112	1.70556101255859e-07	-2.44326	0.0133774	-4.18348	2.21203e-05	-3.07438	0.000276124	-5.83359	3.93017e-11	-4.23329	4.46082e-05	-4.05481	0.00294298	-1.74022	0.387899	-0.631126	1	-3.39033	0.000138134	-3.42368	0.020581	-2.75921	0.00730761	-2.31459	0.383591	1.10909	1	-1.65012	0.188022	-0.664472	1	-2.26477	0.506412	1.79003	0.207547	0.0498141	1	1.15891	0.753895	-1.6003	0.412817
Stip1	ENSMUSG00000024966	-3.49619723668236	1.71949404649955e-07	-0.689456	0.581296	-1.2348	0.106309	-1.95664	0.000123911	-1.62907	0.00218507	-1.92304	0.0021948	-2.80674	9.05464e-05	-0.545347	1	-1.26718	0.0585089	-0.939612	0.234451	-1.53956	0.116676	0.32757	1	-2.26139	0.00672255	-0.721835	0.496874	-0.394265	0.998736	-1.86713	0.0314524	-1.57316	0.231097	1.23358	0.157395	0.688237	0.623123	-0.0335972	1	0.293973	1
Tex19.1	ENSMUSG00000039329	-5.11228586483413	1.75053478801886e-07	1.3729	0.20161	-0.13381	1	-0.492303	0.873273	-2.1166	0.00233996	0.0378094	1	-6.48518	1.03929e-10	-1.50671	0.119522	-1.8652	0.0227354	-3.48949	2.19042e-07	-4.61998	8.14258e-06	-1.6243	0.0829508	-4.97848	2.88e-06	-0.358493	1	-1.98279	0.0392993	-2.99569	0.0128922	-5.1501	3.23e-06	1.33509	0.316207	-0.171619	1	-0.530113	1	-2.15441	0.0112029
Cldn7	ENSMUSG00000018569	-5.1263840083511	1.75053478801886e-07	1.02391	0.578468	-3.50462	6.78674e-06	-1.39544	0.0867656	-0.660002	0.603471	-3.59634	1.42447e-05	-6.15029	1.22928e-09	-4.52853	3.52459e-08	-2.41935	0.00175683	-1.68391	0.0440885	-3.73094	0.000499813	0.735439	0.86067	-1.62177	0.611859	2.10918	0.0689591	2.84462	0.00179127	-4.46638	1.5e-05	-1.53004	0.831602	4.62025	1.6e-07	0.0917246	1	2.2009	0.0280181	2.93634	0.00114461
Rplp1	ENSMUSG00000007892	-2.67070928982636	1.75053478801886e-07	-0.897917	0.082611	-0.423915	0.972779	-0.054156	1	-0.291569	0.836765	-0.170878	1	-1.77279	0.00335425	0.474002	0.465508	0.843762	0.183414	0.606348	0.397838	-2.61655	1.27277e-06	-0.237413	1	-2.24679	0.000102415	0.369759	1	0.132346	1	-2.37914	1.36e-05	-2.49983	5.64e-05	-0.727039	0.356802	-0.253037	1	0.116722	1	-0.120691	1
Gm8730	ENSMUSG00000063696	-2.96799548974326	1.82430221633789e-07	-0.0819225	1	-0.639092	0.659214	-0.061518	1	0.0874383	1	0.463132	0.808044	-2.88607	1.08414e-06	-0.557169	1	0.0204045	1	0.169361	1	-2.90648	1.31463e-06	0.148956	1	-2.3289	0.000420765	0.577574	1	0.72653	0.920967	-3.05543	1.68e-07	-3.43113	1.13e-07	-0.545055	0.774988	-1.10222	0.294391	-0.52465	0.747272	-0.375694	1
Eif5	ENSMUSG00000021282	-3.66456037790959	1.97261310443453e-07	-2.14476	0.000119685	-2.60743	1.51517e-06	-3.07573	3.53321e-09	-2.59284	7.16487e-07	-4.03246	2.55708e-10	-1.5198	0.165896	-0.462673	1	-0.930973	0.398801	-0.448082	1	-0.58883	1	0.482891	0.938781	-1.05713	0.779742	-0.4683	1	0.0145908	1	-1.07172	0.616041	0.367897	1	1.8877	0.00942869	1.42503	0.161184	0.956727	0.45927	1.43962	0.0693878
Ntpcr	ENSMUSG00000031851	10.5576915399835	1.97261310443453e-07	10.155	2.05475e-10	10.7679	1.1178e-11	10.4059	2.13522e-11	10.2905	2.18167e-11	11.3326	1.17238e-12	0.402689	1	0.612928	1	0.25093	1	0.135482	1	0.15176	1	-0.115448	1	-0.210239	1	-0.361999	1	-0.477447	1	0.267208	1	-0.774889	1	-1.17758	0.891202	-0.56465	1	-0.926649	1	-1.0421	0.950439
Ubxn1	ENSMUSG00000071655	-3.64167348814127	2.05556986300494e-07	-1.27255	0.0679676	-2.25445	0.000168856	-2.79487	9.05815e-08	-3.03736	1.79656e-09	-1.8435	0.00523964	-2.36912	0.00360065	-0.981899	0.505183	-1.52232	0.0223453	-1.76481	0.00153085	-0.846803	0.979985	-0.242493	1	-1.38722	0.391501	-0.540419	0.963343	-0.782913	0.466499	-0.60431	1	-1.79817	0.160629	0.570949	0.973106	-0.410951	1	-0.95137	0.418864	-1.19386	0.143608
Hist1h1c	ENSMUSG00000036181	10.6094540752517	2.18054739408726e-07	7.50185	1.79393e-06	-0.506118	1	6.29292	1.96785e-05	5.86773	6.32906e-05	5.57926	0.000192164	3.1076	0.551929	-8.00797	1.12149e-05	-1.20894	1	-1.63413	0.540208	4.31654	0.232251	-0.42519	1	11.1156	1.55e-05	6.79903	0.000348982	6.37384	0.000650216	4.74173	0.162786	5.03019	0.388909	1.92259	0.728604	-6.08538	0.00157785	0.713654	1	0.288464	1
Cd320	ENSMUSG00000002308	-4.7100004536623	2.26204111858904e-07	-2.37505	0.00107157	-2.12285	0.0109501	-1.91781	0.00482564	-2.65551	5.20802e-05	-3.26883	4.03957e-05	-2.33495	0.047777	0.252204	1	0.45724	1	-0.280461	1	-2.79219	0.00912254	-0.737701	0.932205	-2.58715	0.0356172	0.205036	1	-0.532665	0.964401	-2.05449	0.131886	-1.44117	0.815746	0.893775	0.691401	1.14598	0.348084	1.35102	0.357266	0.613314	0.97757
Rnf7	ENSMUSG00000051234	-3.61954350125014	2.27054319763861e-07	-0.539845	0.833627	-2.97423	1.84245e-08	-3.51393	9.78331e-12	-3.20882	2.13446e-10	-2.06019	0.00115004	-3.0797	3.62174e-05	-2.43439	1.50957e-05	-2.97409	2.18481e-08	-2.66897	2.47662e-07	-0.105609	1	0.305115	1	-0.64531	1	-0.539701	1	-0.234586	1	-0.410724	1	-1.55936	0.335433	1.52034	0.0532686	-0.914047	0.364645	-1.45375	0.0519616	-1.14863	0.200845
Myof	ENSMUSG00000048612	8.56374337754414	2.30575083211339e-07	2.77397	0.048923	5.30374	6.6279e-05	2.68	0.0739165	1.29894	0.466114	10.0803	4.32447e-15	5.78977	0.00825849	2.52977	0.505183	-0.09397	1	-1.47503	0.558688	5.88374	0.00273806	-1.38106	1	3.26	0.227985	-2.62374	0.298103	-4.0048	0.0316243	7.2648	0.000213512	-1.51656	1	-7.30634	1.09e-09	-4.77657	3.18e-05	-7.40031	4.33e-10	-8.78136	2.74e-12
Rpl41	ENSMUSG00000093674	-3.02318053185874	2.61011776265587e-07	-1.15395	0.0419612	-0.513545	0.839619	-0.574032	0.437942	-1.04466	0.0452139	-1.07005	0.0881579	-1.86923	0.00863395	0.640402	0.434513	0.579915	0.841569	0.109291	1	-2.44915	0.000156035	-0.470624	0.965606	-2.50964	0.000167957	-0.0604869	1	-0.531111	0.695054	-1.97853	0.00494647	-1.95313	0.0241039	-0.0838994	1	0.556502	0.692332	0.496016	1	0.025392	1
Asns	ENSMUSG00000029752	4.91416643961382	2.61011776265587e-07	2.34684	0.000149932	3.51142	9.8821e-11	5.07955	1.21465e-18	2.27027	7.81079e-05	5.89588	1.35829e-21	2.56733	0.0291653	1.16458	0.0681808	2.73271	7.15021e-07	-0.0765674	1	-0.165385	1	-2.80928	4.08e-07	1.40274	0.580428	1.56813	0.126259	-1.24115	0.0706716	2.6439	0.0260991	-0.981711	1	-3.54904	3.42e-09	-2.38446	0.00614226	-0.816326	0.879469	-3.62561	1.77e-09
Ola1	ENSMUSG00000027108	-5.94713038327204	2.81941139740131e-07	-1.21155	0.438762	-0.882381	0.555037	-0.99459	0.639749	-0.186047	1	-1.45069	0.271561	-4.73558	0.000109541	0.329169	1	0.21696	1	1.0255	0.474565	-4.95254	6.2103e-05	0.808543	0.965606	-5.06475	7.9e-05	-0.112209	1	0.696334	0.922283	-5.76108	1.49e-06	-4.49644	0.00129819	0.239137	1	0.568306	1	0.456097	1	1.26464	0.492711
Odc1	ENSMUSG00000011179	-3.08027601945886	2.82230028931153e-07	-3.01811	6.53594e-11	-2.31768	3.30469e-05	-2.09557	6.74095e-06	-1.85332	6.53244e-05	-5.42039	1.38833e-20	-0.0621698	1	0.70043	0.176253	0.922535	0.224994	1.16479	0.0369705	-0.984705	0.474502	0.242256	1	-0.7626	0.959756	0.222104	1	0.46436	1	-1.22696	0.227148	2.34012	0.12605	2.40229	3.09e-05	3.10272	6.02e-09	3.32482	3.39e-09	3.56708	1.52e-10
Crb3	ENSMUSG00000044279	-6.24096222394978	2.82384762696976e-07	-5.53248	8.02637e-10	-6.23561	9.55521e-11	-5.04727	5.17503e-09	-2.27544	0.013002	-3.84272	0.000208418	-0.708487	1	-0.703132	1	0.485204	1	3.25704	0.000147086	-1.19369	1	2.77184	0.00245711	-0.00535507	1	1.18834	0.724379	3.96017	3.92e-05	-3.96553	0.00356717	-2.39824	0.373163	-1.68976	0.271396	-2.39289	0.0542529	-1.20455	0.658453	1.56728	0.327625
Maged1	ENSMUSG00000025151	5.70500603391925	2.82384762696976e-07	3.48067	4.14779e-07	6.40163	1.01613e-18	8.06183	4.35639e-26	5.81473	1.00942e-16	6.62012	4.83949e-19	2.22433	0.211778	2.92096	9.31107e-05	4.58116	6.32131e-11	2.33405	0.00143801	-2.35682	0.0509143	-2.2471	0.00296556	-0.696623	1	1.6602	0.136965	-0.586903	1	-0.10972	1	-0.915115	1	-3.13945	3.4e-05	-0.218492	1	1.44171	0.271	-0.805395	0.800851
Akt1s1	ENSMUSG00000011096	-4.81741937682209	3.03448632950703e-07	0.0581186	1	-1.74489	0.0525382	-0.711373	0.677616	-1.79996	0.0127614	-1.41462	0.175643	-4.87554	5.23223e-07	-1.80301	0.0843362	-0.769492	0.888976	-1.85808	0.0134829	-4.10605	4.71689e-05	-1.08859	0.374933	-3.07253	0.00907107	1.03352	0.796493	-0.0550725	1	-3.01746	0.00664486	-3.40279	0.00479173	1.47274	0.238886	-0.330265	1	0.703251	1	-0.385337	1
Spic	ENSMUSG00000004359	-4.86311724145135	3.03448632950703e-07	-1.47094	0.112351	-6.50656	3.46828e-18	-9.69604	3.11488e-32	-14.3558	2.54914e-47	-3.65058	2.00166e-05	-3.39218	0.00105166	-5.03562	1.99609e-12	-8.2251	1.6945e-25	-12.8849	1.1179e-40	4.83292	0.000339552	-4.65976	5.64e-06	1.64344	0.568292	-3.18948	0.000693083	-7.84924	9.01e-16	9.49268	1.85e-13	-1.21254	1	2.17964	0.0394486	-2.85598	2.75e-05	-6.04546	2.79e-16	-10.7052	1.84e-30
Hpdl	ENSMUSG00000043155	-8.63504305824672	3.14277585231249e-07	-0.587984	1	-5.76129	1.78279e-07	-3.50655	0.000758474	-3.65532	0.000196251	-4.65788	0.000192157	-8.04706	4.50031e-06	-5.17331	6.42153e-06	-2.91856	0.0166441	-3.06733	0.00354319	-5.12849	0.0162728	-0.14877	1	-2.87375	0.924998	2.25475	0.119618	2.10598	0.189138	-4.97972	0.0257683	-3.97716	0.298326	4.0699	0.00244015	-1.10341	0.84024	1.15134	0.833797	1.00257	0.940169
Csrp1	ENSMUSG00000026421	-5.77218342113604	3.51007170852987e-07	-1.92297	0.0375602	-3.45396	3.80765e-05	-1.76136	0.0391527	-3.67367	1.12557e-06	0.435014	1	-3.84921	0.00230264	-1.53099	0.298062	0.161612	1	-1.7507	0.073978	-4.01083	0.00139848	-1.91231	0.0585969	-2.31822	0.311669	1.6926	0.266364	-0.219708	1	-2.09851	0.360435	-6.2072	9.88e-07	-2.35798	0.0155311	-3.88898	7.3e-05	-2.19637	0.0335947	-4.10869	9.35e-07
Eno1	ENSMUSG00000063524	4.73072525895533	3.55157921801396e-07	2.54999	3.33003e-06	6.82409	7.95943e-32	7.58079	7.38592e-38	8.23876	4.10167e-43	7.96022	1.45899e-39	2.18074	0.0840102	4.27411	3.09359e-14	5.03081	3.96087e-20	5.68877	1.36506e-25	-2.85007	0.00013349	0.657965	0.617387	-2.09337	0.0193232	0.756702	0.64777	1.41467	0.0328671	-3.50803	7.31e-07	-3.22949	6.67e-05	-5.41023	2.75e-22	-1.13613	0.14489	-0.379424	1	0.278541	1
Impdh2	ENSMUSG00000062867	-4.22691421869513	3.55157921801396e-07	-1.74066	0.0167235	-2.55706	0.000258717	-2.58169	2.22598e-05	-2.54815	2.31683e-05	-1.39432	0.114848	-2.48626	0.0123569	-0.81641	0.914413	-0.841038	0.640617	-0.807492	0.539751	-1.64522	0.256617	0.033546	1	-1.66985	0.335175	-0.0246283	1	0.00891772	1	-1.67877	0.248045	-2.8326	0.0109385	-0.346337	1	-1.16275	0.524173	-1.18738	0.288255	-1.15383	0.315962
Eya1	ENSMUSG00000025932	12.0321667065188	3.55157921801396e-07	6.99516	0.000276878	7.82564	0.000135028	8.31157	3.53713e-06	4.76369	0.0138015	10.5163	1.41444e-08	5.03701	0.186558	0.830483	1	1.31641	0.97518	-2.23147	0.383401	3.7206	0.460654	-3.54788	0.0588323	4.20653	0.262923	0.485931	1	-3.06195	0.678969	7.26848	0.0113102	1.51582	1	-3.52119	0.0455346	-2.69071	0.078116	-2.20478	0.412037	-5.75266	0.000505739
Mep1b	ENSMUSG00000024313	-Inf	3.57382439706573e-07	-1.03738	0.854416	-2.1389	0.184757	-1.34474	0.408774	-10.1748	4.15708e-16	-2.48121	0.0851873	#NAME?	1.59055e-05	-1.10152	1	-0.307369	1	-9.13746	9.0839e-14	#NAME?	5.05583e-05	-8.83009	7.73e-13	#NAME?	0.00077872	0.794155	1	-8.03593	1.92e-11	#NAME?	1	#NAME?	0.00237114	1.44384	0.641761	0.342314	1	1.13647	0.977216	-7.69362	4.46e-10
Tk1	ENSMUSG00000025574	-4.40966537328083	4.46739913253845e-07	-1.0121	0.395939	-1.37781	0.081858	-1.1018	0.252506	-1.73982	0.0120079	-1.5725	0.0826544	-3.39756	0.000281414	-0.365712	1	-0.0897021	1	-0.727717	0.684695	-3.30786	0.000507466	-0.638015	0.850116	-3.03185	0.00389682	0.27601	1	-0.362005	1	-2.66985	0.0100847	-2.83717	0.0162838	0.560398	1	0.194686	1	0.470696	1	-0.167319	1
Myg1	ENSMUSG00000001285	-8.73137093929704	4.62961212077665e-07	-0.148465	1	-1.24286	0.506932	-0.431483	1	-1.06552	0.519829	0.307099	1	-8.58291	1.76458e-06	-1.09439	0.808521	-0.283018	1	-0.917053	0.731516	-8.29989	6.43083e-06	-0.634035	1	-7.48851	0.000160515	0.811376	1	0.177341	1	-7.66585	4.39e-05	-9.03847	2.24e-06	-0.455564	1	-1.54996	0.483582	-0.738582	1	-1.37262	0.495841
Zscan5b	ENSMUSG00000058028	-Inf	4.81682712408711e-07	-4.76155	0.000108405	-14.1437	2.89574e-15	-12.3564	1.26891e-16	-8.95701	1.91843e-12	-13.8643	4.88354e-12	#NAME?	0.0453357	-9.38215	7.7689e-08	-7.59485	4.18526e-08	-4.19546	0.000351906	#NAME?	1	3.39939	0.0660641	#NAME?	1	1.7873	1	5.18669	0.0320688	#NAME?	1	#NAME?	1	9.1027	3.29e-06	-0.279444	1	1.50786	1	4.90725	0.0663629
Ccdc124	ENSMUSG00000007721	-4.55442055905261	5.06466686075835e-07	-0.978934	0.466619	-1.41909	0.161026	-1.41692	0.0811443	-1.9724	0.00363172	-2.16903	0.00855469	-3.57549	0.000250016	-0.440158	1	-0.437984	1	-0.993469	0.367856	-3.1375	0.00223229	-0.555485	1	-3.13533	0.00471941	0.00217406	1	-0.553311	0.945992	-2.58202	0.0257777	-2.38539	0.11476	1.19009	0.389077	0.749935	0.775813	0.752109	0.91138	0.196625	1
Rab3il1	ENSMUSG00000024663	-4.91612155464124	5.06466686075835e-07	-2.14292	0.00738764	-6.11104	1.65917e-12	-1.28716	0.176545	-6.35132	1.60184e-17	-5.90399	6.51977e-11	-2.7732	0.0164884	-3.96812	1.75923e-05	0.855762	0.736896	-4.20841	3.79277e-09	-3.62896	0.000642557	-5.06417	3.43e-12	1.19492	1	4.82388	1.24e-07	-0.240285	1	1.4352	0.879315	0.98787	1	3.76107	2.56e-05	-0.207046	1	4.61684	2.65e-07	-0.447332	1
Drg2	ENSMUSG00000020537	-4.60613488849396	5.14358066544172e-07	-1.29575	0.199043	-1.34739	0.192103	-1.7426	0.0196697	-1.96376	0.00533874	-1.34625	0.185419	-3.31038	0.000967714	-0.0516414	1	-0.446851	1	-0.668006	0.806225	-2.86353	0.00707186	-0.221155	1	-3.25874	0.0028859	-0.395209	1	-0.616364	0.962377	-2.64238	0.019217	-3.25989	0.0055751	0.0504992	1	-0.0011422	1	-0.396352	1	-0.617507	0.99361
Tead4	ENSMUSG00000030353	-5.68764758723721	5.22242194008338e-07	-2.3035	0.0136124	-3.38281	0.0002058	-2.54672	0.00256668	-9.20456	2.99379e-23	-2.59592	0.0084113	-3.38414	0.00942117	-1.07931	0.827121	-0.243214	1	-6.90106	1.52144e-15	-3.14093	0.0210464	-6.65784	1.46e-14	-2.30483	0.281456	0.836096	1	-5.82175	6.43e-12	3.51691	0.113568	-3.09173	0.0631718	0.292418	1	-0.786892	1	0.0492043	1	-6.60864	2.14e-13
Rusc1	ENSMUSG00000041263	-7.51729771720554	5.22261040742196e-07	-5.1199	7.65229e-07	-6.03387	2.28655e-09	-5.53607	1.99331e-07	-4.53718	3.825e-06	-3.6579	0.00402366	-2.3974	0.57625	-0.913967	0.350713	-0.416163	1	0.582725	1	-1.98123	0.863119	0.998888	1	-1.48343	1	0.497804	0.565368	1.49669	0.128911	-2.98012	0.249951	-3.85939	0.0875542	-1.462	0.43946	-2.37596	0.0147261	-1.87816	0.376463	-0.879272	0.925703
Nudt4	ENSMUSG00000020029	-3.59683860323659	5.34018135619462e-07	-2.20706	0.000109786	-3.35058	8.84817e-10	-3.952	3.85835e-13	-5.01381	3.5319e-20	-4.53382	6.09996e-12	-1.38978	0.289697	-1.14353	0.119584	-1.74495	0.00846023	-2.80675	1.46648e-07	0.355165	1	-1.06181	0.1943	-0.246257	1	-0.601422	1	-1.66323	0.045874	1.41697	0.40216	0.93698	1	2.32676	0.000801032	1.18324	0.435326	0.581816	0.941975	-0.47999	1
Zic3	ENSMUSG00000067860	7.12235142476322	5.34018135619462e-07	-0.248461	1	8.27407	1.04483e-15	6.58505	4.8759e-12	6.6047	4.21404e-12	4.64053	1.21069e-06	7.37081	3.71853e-06	8.52253	1.33654e-15	6.83351	2.18844e-12	6.85316	1.25614e-12	0.537304	1	0.0196511	1	-1.15172	1	-1.68903	0.596563	-1.66937	0.51159	0.517652	1	2.48182	0.707125	-4.88899	5.99e-07	3.63354	0.0102181	1.94452	0.222245	1.96417	0.232129
Mat2a	ENSMUSG00000053907	-3.57019881154649	5.93558761141802e-07	-2.93509	8.45842e-08	-2.52054	7.07066e-06	-2.71713	5.62135e-07	-2.02021	0.000185368	-2.63169	4.13623e-05	-0.635104	1	0.41455	1	0.217963	1	0.914882	0.307713	-0.853068	0.916531	0.696919	0.752817	-1.04965	0.812406	-0.196587	1	0.500332	1	-1.54999	0.171822	-0.938509	1	-0.303405	1	0.111145	1	-0.0854416	1	0.611477	0.874707
Eif5a	ENSMUSG00000078812	-2.64627733120961	6.63061159754528e-07	0.00194714	1	-0.913292	0.177001	-0.366399	0.726648	-0.532449	0.412679	-1.04303	0.0621407	-2.64822	1.61493e-06	-0.915239	0.343259	-0.368346	1	-0.534396	0.554345	-2.27988	8.56662e-05	-0.16605	1	-1.73299	0.0115442	0.546893	1	0.380843	1	-2.11383	0.000341524	-1.60324	0.05621	1.04498	0.119228	0.129741	1	0.676634	0.641866	0.510584	0.833436
Gabarapl2	ENSMUSG00000031950	-3.49844303099315	6.71786974490544e-07	-0.0536263	1	-2.56883	6.71031e-06	-3.45908	1.26803e-10	-5.78991	2.05236e-26	-3.57367	8.29972e-09	-3.44482	2.44321e-06	-2.5152	5.43389e-05	-3.40546	1.09438e-09	-5.73629	1.29846e-25	-0.0393583	1	-2.33083	3.92e-06	-0.929616	0.990774	-0.890257	0.640901	-3.22109	8.93e-10	2.29147	0.0447552	0.075228	1	3.52004	4.32e-08	1.00484	0.320509	0.114586	1	-2.21624	0.000264135
Lgals4	ENSMUSG00000053964	-8.1326750663356	6.71786974490544e-07	0.368116	1	-6.83063	4.43483e-10	-1.30115	0.310828	-6.80303	2.71648e-11	-4.71491	7.67577e-05	-8.50079	5.0064e-07	-7.19875	4.46536e-10	-1.66927	0.321014	-7.17115	1.04392e-11	-6.83152	0.000123546	-5.50188	1.34e-07	-1.30204	1	5.52948	1.54e-06	0.0275993	1	-1.32964	1	-3.41776	0.540289	5.08303	7.22e-05	-2.11572	0.157184	3.41376	0.0132633	-2.08812	0.219621
Top2b	ENSMUSG00000017485	8.21104676558861	7.46042246703884e-07	7.41156	1.98966e-09	5.14412	2.2603e-05	8.02167	2.84457e-11	7.63317	1.23091e-10	7.59368	5.8024e-10	0.799489	1	-2.26744	0.106933	0.610113	1	0.221617	1	0.189376	1	-0.388496	1	3.06693	0.345333	2.87755	0.0335637	2.48906	0.0765503	0.577872	1	0.617367	1	-0.182123	1	-2.44956	0.102986	0.427991	1	0.0394948	1
Akr1b8	ENSMUSG00000029762	-8.70057059310896	7.46042246703884e-07	0.0322979	1	-2.15525	0.0729725	0.0108868	1	-2.38049	0.0176452	-5.0795	2.26347e-05	-8.73287	1.56358e-06	-2.18755	0.155301	-0.0214112	1	-2.41279	0.0319406	-8.71146	2.33359e-06	-2.39138	0.0442972	-6.54532	0.00278221	2.16614	0.201598	-0.225238	1	-6.32008	0.00258471	-3.62107	0.746905	5.1118	5.78e-05	2.92425	0.0442233	5.09039	6.82e-05	2.69901	0.057408
Dppa2	ENSMUSG00000072419	-4.33579290011667	7.46042246703884e-07	0.149635	1	-1.55775	0.0681	-3.35392	4.39163e-07	-3.50315	6.29917e-08	-3.94787	1.16197e-06	-4.48543	7.36869e-07	-1.70738	0.0727782	-3.50356	2.76728e-07	-3.65278	2.10903e-08	-0.98187	0.926014	-0.149225	1	-2.77805	0.0104121	-1.79618	0.059068	-1.9454	0.0217841	-0.832645	1	-0.38792	1	4.09751	8.76e-07	2.39013	0.0150932	0.59395	1	0.444725	1
Tbrg1	ENSMUSG00000011114	-4.24608797968556	8.24689645397938e-07	-0.30431	1	-0.530446	1	0.585316	0.737544	-1.81051	0.00947386	-0.87508	0.507888	-3.94178	1.23314e-05	-0.226136	1	0.889627	0.572917	-1.5062	0.0644366	-4.8314	8.29633e-08	-2.39583	0.000345273	-3.71564	0.000102415	1.11576	0.540816	-1.28006	0.23424	-2.43558	0.0252905	-3.37101	0.00160447	0.570769	1	0.344634	1	1.4604	0.163668	-0.935431	0.647063
Pttg1ip	ENSMUSG00000009291	-3.89356968852418	8.46785077928117e-07	-2.10856	0.000877627	-3.62699	1.26011e-09	-3.70931	3.19894e-10	-4.87152	1.21838e-16	-3.06922	1.46331e-05	-1.78501	0.130165	-1.51843	0.0350791	-1.60075	0.0467502	-2.76296	2.59284e-06	-0.184259	1	-1.16221	0.18298	-0.266576	1	-0.082317	1	-1.24453	0.430708	0.977954	0.916329	-0.824352	1	0.960653	0.585083	-0.557777	0.833125	-0.640094	1	-1.80231	0.0156995
Gpr161	ENSMUSG00000040836	-Inf	8.46785077928117e-07	-1.43228	0.516382	-6.99401	1.05459e-07	-11.237	1.0651e-15	-7.58847	3.39084e-10	-3.71743	0.00707975	#NAME?	7.21639e-05	-5.56173	4.32027e-05	-9.80469	1.5855e-12	-6.15619	2.4604e-07	#NAME?	1	3.6485	0.00987326	#NAME?	1	-4.24295	0.00450643	-0.594456	1	#NAME?	1	#NAME?	0.029721	2.28515	0.232629	-3.27658	0.0589448	-7.51954	5.39e-08	-3.87104	0.00583317
Polr2l	ENSMUSG00000038489	-5.32181189694555	8.47106900084526e-07	-0.673797	0.982671	-1.51591	0.214754	-1.15581	0.297772	-1.3884	0.145609	-1.80634	0.0980872	-4.64801	4.16458e-05	-0.842112	1	-0.482011	1	-0.714601	0.804691	-4.166	0.00035601	-0.23259	1	-3.8059	0.00290587	0.360102	1	0.127511	1	-3.93341	0.000920751	-3.51547	0.0134602	1.13254	0.633572	0.290431	1	0.650532	1	0.417942	1
Parp8	ENSMUSG00000021725	-8.62228615721598	8.74001375610924e-07	-1.36547	0.542613	-12.9609	1.65403e-16	-3.44494	0.000875807	-5.44407	3.2702e-07	-12.3775	5.92801e-13	-7.25682	9.22511e-05	-11.5954	1.47132e-13	-2.07948	0.137296	-4.0786	0.000168419	-5.17735	0.017303	-1.99913	0.298127	4.33858	1	9.51592	2.14e-09	7.5168	8.74e-07	-3.17822	0.555922	3.7552	1	11.012	1.06e-10	-0.583373	1	8.93255	1.22e-07	6.93342	2.14e-05
Eif6	ENSMUSG00000027613	-3.42904854553033	1.02068684891814e-06	-0.828719	0.419682	-1.20706	0.0990237	-1.15807	0.0754	-1.23071	0.0418986	-1.53529	0.0289756	-2.60033	0.000776258	-0.378343	1	-0.32935	1	-0.401995	0.972551	-2.27098	0.00544749	-0.0726457	1	-2.22199	0.0133061	0.0489932	1	-0.0236526	1	-2.19833	0.00927395	-1.89376	0.0979209	0.706573	0.78313	0.32823	1	0.377223	1	0.304577	1
Tceb1	ENSMUSG00000079658	-4.29050769082709	1.05134911747533e-06	-1.94238	0.00939114	-2.39726	0.00151497	-3.6081	1.93628e-08	-3.48916	5.1884e-08	-4.20258	9.63832e-08	-2.34813	0.0315728	-0.454875	1	-1.66572	0.0478635	-1.54678	0.0698886	-0.682405	1	0.118939	1	-1.89325	0.21556	-1.21085	0.257014	-1.09191	0.409771	-0.801344	1	-0.0879279	1	2.2602	0.0103706	1.80532	0.0573469	0.594477	1	0.713416	0.803303
Gm3139	ENSMUSG00000095074	-Inf	1.14353606478736e-06	-4.18553	0.0013315	-14.0108	2.17745e-14	-14.7899	4.88253e-17	#NAME?	1.30557e-18	#NAME?	5.05633e-12	#NAME?	0.0235588	-9.82529	3.69941e-08	-10.6044	8.12377e-10	#NAME?	2.63213e-11	#NAME?	1	#NAME?	1	#NAME?	1	-0.779068	1	#NAME?	1	NA	NA	NA	NA	Inf	4.45e-07	Inf	1	Inf	1	NA	NA
Gsto1	ENSMUSG00000025068	-5.0198471454522	1.1964991291506e-06	-0.716055	0.855046	-1.42361	0.316101	-1.66701	0.0601847	-2.46174	0.000769356	-1.95438	0.0451532	-4.30379	7.61948e-05	-0.707554	1	-0.950955	0.788957	-1.74569	0.0474367	-3.35284	0.00405157	-0.794734	0.743505	-3.59624	0.00335875	-0.243401	1	-1.03813	0.371824	-2.5581	0.0650613	-3.06547	0.0349555	1.23832	0.489517	0.53077	0.966239	0.287369	1	-0.507365	1
Psmd3	ENSMUSG00000017221	-3.41018380537899	1.27881996543739e-06	0.321261	1	-0.665492	0.622891	-0.404552	0.816508	-1.23271	0.0347953	-1.06044	0.174031	-3.73145	2.44869e-07	-0.986753	0.442157	-0.725814	0.618722	-1.55397	0.00781062	-3.00563	8.00423e-05	-0.828158	0.494603	-2.74469	0.000839238	0.260939	1	-0.567218	0.85252	-2.17747	0.0113102	-2.34974	0.0172377	1.38171	0.0977221	0.394952	1	0.655892	0.935753	-0.172266	1
Slc46a1	ENSMUSG00000020829	-5.86883319227302	1.4043530899554e-06	-0.861507	0.809093	-2.98813	0.0046562	-1.58254	0.173671	-4.66776	2.11288e-08	-4.48532	1.9992e-05	-5.00733	8.34404e-05	-2.12663	0.184313	-0.721028	1	-3.80625	6.01531e-06	-4.2863	0.00118568	-3.08523	0.000328902	-2.8807	0.112105	1.4056	0.759333	-1.67963	0.0979403	-1.20107	1	-1.38351	1	3.62382	0.00118957	1.49719	0.280368	2.90279	0.0115645	-0.182438	1
RP23-463F7.8	ENSMUSG00000097906	-3.22481441809109	1.71899663468519e-06	0.033662	1	-0.698683	0.716416	-0.0742256	1	0.0063759	1	0.560941	0.746591	-3.25848	2.96399e-06	-0.732345	1	-0.107888	1	-0.0272861	1	-3.15059	9.66541e-06	0.0806015	1	-2.52613	0.00153812	0.624457	1	0.705059	1	-3.23119	4.12e-06	-3.78576	7.31e-07	-0.527279	0.932568	-1.25962	0.286908	-0.635167	0.69764	-0.554565	0.832083
Sgk3	ENSMUSG00000025915	-7.63826658047335	1.79303650082494e-06	-3.72982	0.00067716	-5.04721	1.39875e-06	-3.01963	0.00568752	-4.38019	2.26677e-05	-5.18958	7.49511e-05	-3.90844	0.064949	-1.31739	0.337224	0.710187	1	-0.650364	1	-4.61863	0.0144848	-1.36055	0.602733	-2.59106	0.734022	2.02757	0.100973	0.667023	0.823775	-3.25808	0.232131	-2.44869	0.901166	1.45976	0.674744	0.14237	1	2.16994	0.25622	0.809392	1
Folr1	ENSMUSG00000001827	-3.62489482764368	1.80782663040687e-06	-1.60572	0.0208482	-1.43586	0.0418741	-0.614882	0.621413	-4.09765	1.20627e-13	-2.99387	9.14207e-06	-2.01917	0.0378968	0.169859	1	0.99084	0.436692	-2.49193	7.07883e-06	-3.01001	0.000265585	-3.48277	5.95e-10	-2.18903	0.034059	0.82098	0.797727	-2.66179	8.42e-06	0.472758	1	-0.631023	1	1.38815	0.126121	1.55801	0.0983927	2.37899	0.0014669	-1.10378	0.285956
Snrpn	ENSMUSG00000000948	-4.73332141961593	1.80782663040687e-06	0.121605	1	-0.629452	0.839343	-2.12617	0.00367702	1.15392	0.268426	-1.15819	0.346086	-4.85493	2.08476e-06	-0.751057	1	-2.24777	0.0061198	1.03232	0.396759	-2.60715	0.0484558	3.28009	5.75e-06	-4.10387	0.000227379	-1.49672	0.206722	1.78338	0.10514	-5.88725	5.46e-09	-3.57513	0.00485539	1.27979	0.453488	0.528736	1	-0.96798	0.656452	2.31211	0.021911
Bnip3	ENSMUSG00000078566	-4.9136303267766	1.8428608380882e-06	-3.76526	4.58422e-07	-4.14261	2.15195e-08	-4.24961	1.71019e-08	-1.62232	0.0584638	-5.66954	3.10454e-09	-1.14837	1	-0.377354	1	-0.484355	1	2.14294	0.00551769	-0.664016	1	2.62729	0.00147497	-0.771017	1	-0.107001	1	2.52029	0.000985963	-3.29131	0.00546783	0.755908	1	1.90428	0.168017	1.52693	0.747833	1.41992	0.403937	4.04722	2.69e-05
Rgs11	ENSMUSG00000024186	-8.54670280921499	2.16678567971518e-06	-1.60124	0.430372	-8.54284	8.94636e-11	-5.31101	6.20085e-06	-2.16501	0.0887544	-9.72128	5.20179e-10	-6.94547	0.000330707	-6.9416	8.82106e-08	-3.70978	0.00545271	-0.563769	1	-3.23569	0.55735	3.14601	0.0258356	-0.00386123	1	3.23183	0.014882	6.37784	7.63e-07	-6.3817	0.00166577	1.17458	1	8.12005	1.21e-07	1.17844	1	4.41027	0.00204349	7.55628	5.67e-07
Junb	ENSMUSG00000052837	7.10157255782952	2.16678567971518e-06	7.40849	4.09336e-13	5.9685	1.07833e-09	6.22016	7.65358e-11	2.22823	0.0468736	5.54339	1.34468e-08	-0.306914	1	-1.43998	0.420942	-1.18833	0.781741	-5.18026	1.55113e-08	0.881412	1	-3.99193	1.03e-05	1.13307	1	0.251657	1	-3.74028	0.000197885	4.87334	0.0152234	1.55818	1	1.8651	0.307374	0.425114	1	0.676771	1	-3.31516	0.00076461
Nid2	ENSMUSG00000021806	6.16318501746284	2.37069888910098e-06	1.08903	0.619696	7.40973	1.90925e-17	5.78525	2.56673e-12	5.61629	3.33616e-12	6.70137	5.5163e-15	5.07415	0.00160476	6.3207	2.21898e-13	4.69622	1.039e-08	4.52725	6.15147e-09	0.377938	1	-0.168961	1	-1.24654	1	-1.62448	0.270461	-1.79344	0.215115	0.546899	1	-0.538187	1	-5.61234	1.98e-11	0.708356	1	-0.916125	0.725681	-1.08509	0.611734
Cldn6	ENSMUSG00000023906	-5.96084978698118	2.45707627239966e-06	-2.16942	0.0143043	0.58905	0.681728	2.33795	0.0061866	2.7216	0.000613412	-8.59667	2.62065e-14	-3.79143	0.0220278	2.75847	0.000164591	4.50737	1.54893e-08	4.89102	2.72657e-10	-8.2988	1.36133e-10	0.383649	1	-6.5499	1.11e-06	1.7489	0.48048	2.13255	0.159454	-8.68245	6.87e-12	2.63582	1	6.42725	5.7e-09	9.18572	3.11e-15	10.9346	6.9e-19	11.3183	3.33e-20
Rpusd3	ENSMUSG00000051169	-Inf	2.55540198978016e-06	0.0840289	1	-0.554849	1	0.699096	0.995643	0.569285	0.990538	-0.238224	1	#NAME?	4.06111e-06	-0.638878	1	0.615067	1	0.485256	1	#NAME?	8.6238e-07	-0.129811	1	#NAME?	8.01e-05	1.25395	0.816896	1.12413	0.817384	#NAME?	8.55e-07	#NAME?	5.01e-05	0.322253	1	-0.316625	1	0.93732	1	0.807509	1
Jph3	ENSMUSG00000025318	6.81652927670876	2.59718923639756e-06	0.207696	1	-0.00451437	1	-0.0541364	1	0.523369	0.973047	-1.14057	0.610888	6.60883	8.39205e-05	-0.212211	1	-0.261832	1	0.315673	1	6.87067	1.29651e-05	0.577506	1	6.82104	8.65e-05	-0.049622	1	0.527884	1	6.29316	0.000190173	7.9571	5.01e-05	1.34826	0.621677	1.13605	0.92502	1.08643	1	1.66394	0.411446
Pramel4	ENSMUSG00000073724	-9.58842480185323	2.64565618293076e-06	-2.00083	0.252308	-10.0494	5.42756e-12	-11.6782	5.60648e-16	-11.3457	3.41651e-16	-10.763	4.46223e-10	-7.58759	0.000711808	-8.04853	1.40277e-08	-9.6774	5.03955e-12	-9.34491	2.44892e-12	2.0898	1	0.332485	1	0.460931	1	-1.62887	1	-1.29639	1	1.75732	1	1.17458	1	8.76217	2.09e-07	0.713648	1	-0.915222	1	-0.582737	1
Psmd8	ENSMUSG00000030591	-3.31572431521627	2.74057690407075e-06	-0.0228937	1	-1.18832	0.152589	-0.830732	0.254919	-1.06986	0.0974328	-1.1761	0.117133	-3.29283	7.21286e-06	-1.16542	0.351671	-0.807839	0.536941	-1.04696	0.188982	-2.48499	0.00181652	-0.239124	1	-2.12741	0.0218019	0.357583	1	0.11846	1	-2.24587	0.00770284	-2.13963	0.0401154	1.1532	0.247876	-0.0122182	1	0.345365	1	0.106241	1
9630033F20Rik	ENSMUSG00000038028	-3.93987564424682	2.76019465083548e-06	-0.643838	0.745276	-2.85486	6.52244e-06	-2.10549	0.00108832	-4.6884	2.67687e-14	-2.2967	0.00208841	-3.29604	0.000239221	-2.21102	0.00225175	-1.46165	0.123819	-4.04457	7.27905e-11	-1.83439	0.136896	-2.58291	5.98e-05	-1.08502	0.978702	0.749367	0.785456	-1.83355	0.0424952	0.748527	1	-1.64318	0.434151	1.65286	0.0915973	-0.558158	1	0.191209	1	-2.39171	0.00105829
Prickle2	ENSMUSG00000030020	6.16142491997775	2.82182369071845e-06	0.67003	0.988565	0.303698	1	0.427322	1	-1.23176	0.320833	2.09519	0.034062	5.49139	0.000612764	-0.366332	1	-0.242709	1	-1.90179	0.0517997	5.7341	0.000232021	-1.65908	0.155168	5.85773	0.000224128	0.123623	1	-1.53546	0.436225	7.39319	6.04e-08	4.06624	0.109131	-1.42516	0.422652	-1.79149	0.184408	-1.66787	0.274299	-3.32695	0.000326686
Tdgf1	ENSMUSG00000032494	4.69819026658317	2.93317442482933e-06	3.41019	2.80723e-08	4.03106	6.22159e-12	-0.613382	0.397097	2.03789	0.00118121	3.3292	1.07278e-07	1.288	0.561294	0.620863	0.780374	-4.02357	3.41107e-12	-1.37231	0.071091	5.31157	5.113e-07	2.65127	2.57e-06	0.667135	1	-4.64444	8.94e-15	-1.99317	0.00237305	2.66031	0.0305985	1.36899	0.843866	0.0809946	1	0.701858	0.784079	-3.94258	7.01e-11	-1.29131	0.192968
Thop1	ENSMUSG00000004929	-4.03728113241699	3.088971607315e-06	0.172502	1	-0.749471	0.839619	-0.298203	1	0.0594323	1	-1.06656	0.323126	-4.20978	2.40692e-06	-0.921973	0.907854	-0.470705	1	-0.11307	1	-3.73908	5.00536e-05	0.357635	1	-3.28781	0.000992013	0.451268	1	0.808903	1	-4.09671	5.27e-06	-2.97073	0.00820312	1.23906	0.333858	0.317084	1	0.768352	0.897775	1.12599	0.440949
Lrrc8c	ENSMUSG00000054720	7.43063733283544	3.11413720197599e-06	-0.36973	1	1.52338	0.478273	2.90323	0.00409094	-0.112801	1	0.233788	1	7.80037	1.44465e-05	1.89311	0.524547	3.27296	0.00274615	0.256929	1	4.52741	0.0641882	-3.01603	0.00489664	5.90726	0.00447892	1.37985	0.416856	-1.63618	0.723666	7.54344	2.14e-05	7.19685	0.00264701	-0.603518	1	1.28959	1	2.66944	0.0741527	-0.346589	1
Armcx1	ENSMUSG00000033460	9.14008787180807	3.17366081904869e-06	-0.312432	1	8.72032	1.36467e-09	7.48198	4.1845e-08	8.31665	2.98237e-09	6.21062	1.1832e-05	9.45252	1.30219e-05	9.03275	1.45461e-09	7.79441	2.63847e-08	8.62908	1.50259e-09	1.65811	1	0.834668	1	0.419771	1	-1.23834	1	-0.403667	1	0.823438	1	2.92947	0.941951	-6.52305	1.15e-05	2.5097	0.301565	1.27137	0.806589	2.10603	0.413749
1700011J10Rik	ENSMUSG00000063714	-Inf	3.91305471166724e-06	-2.04697	0.257424	-11.9758	1.65917e-12	-6.09183	3.8757e-07	-5.07236	1.72184e-05	-4.06075	0.00729273	#NAME?	0.000776258	-9.9288	3.16549e-09	-4.04487	0.00098364	-3.0254	0.0195056	#NAME?	0.605079	1.01947	0.816088	#NAME?	1	5.88394	0.00228451	6.9034	4.95e-05	#NAME?	0.206567	#NAME?	0.0798131	2.01378	0.420889	-7.91502	6.37e-06	-2.03108	0.255188	-1.01161	0.972428
Tmsb4x	ENSMUSG00000049775	6.40735254481931	4.14344828698268e-06	2.11456	0.0431053	6.51938	1.77197e-12	5.27558	5.31794e-10	5.74421	3.68655e-11	6.68456	4.83737e-13	4.29279	0.0267024	4.40482	4.38172e-06	3.16102	0.000242016	3.62964	2.09762e-05	1.13177	1	0.468628	1	-0.112027	1	-1.2438	1	-0.775171	1	0.663144	1	-0.277209	1	-4.57	6.07e-07	-0.165182	1	-1.40898	0.58522	-0.940353	0.847889
Gm12616	ENSMUSG00000095136	-5.98725556576061	4.18013335504588e-06	-2.03219	0.0810919	-5.56054	4.48481e-08	-5.91644	4.08472e-10	-7.77972	1.42632e-15	-6.46677	4.44757e-08	-3.95506	0.00659305	-3.52835	0.00114241	-3.88424	6.11445e-05	-5.74753	4.67531e-10	-0.0708177	1	-1.86328	0.119243	-0.426716	1	-0.355898	1	-2.21918	0.0642006	1.79247	0.895712	0.479515	1	4.43458	0.000186371	0.906231	1	0.550332	1	-1.31295	0.52255
Larp1b	ENSMUSG00000037814	-5.15471589762412	4.2578566044944e-06	-3.4168	6.61446e-05	-6.13234	8.90371e-12	-4.23682	3.00742e-07	-5.91232	2.04052e-12	-15.3854	4.97725e-24	-1.73792	0.478123	-2.71554	0.00234392	-0.820027	0.998623	-2.49552	0.00542919	-0.917893	1	-1.67549	0.164607	0.977625	1	1.89552	0.0709801	0.220024	1	0.7576	1	10.2307	3.74e-06	11.9686	2.09e-16	9.25307	1.34e-09	11.1486	1.43e-14	9.47309	2.64e-11
Plbd1	ENSMUSG00000030214	-8.50314325849106	4.65814015567988e-06	0.984823	0.947376	-4.40039	0.000116103	-5.2984	6.70065e-07	-6.32818	3.7533e-09	-1.45216	0.446002	-9.48797	5.23223e-07	-5.38521	1.11476e-05	-6.28323	2.42903e-08	-7.313	6.10482e-11	-3.20474	0.812557	-1.02977	0.922186	-4.10275	0.406095	-0.898013	1	-1.92778	0.355473	-2.17497	1	-7.05099	0.00181394	2.43698	0.15737	-2.94823	0.0507924	-3.84625	0.00150919	-4.87602	2.03e-05
Ovol2	ENSMUSG00000037279	-7.8194231259427	4.75095999322357e-06	-3.94963	0.000655751	-6.84854	4.17426e-07	-3.34153	0.0039138	-3.88413	0.00029351	-12.0707	2.52895e-12	-3.86979	0.114923	-2.89891	0.19107	0.608103	1	0.0655033	1	-4.47789	0.0366236	-0.5426	1	-0.97088	1	3.50701	0.0565865	2.96441	0.204543	-3.93529	0.112664	4.25131	0.862887	8.1211	7.06e-07	5.22219	0.000846176	8.7292	1.14e-07	8.1866	5.6e-07
Steap3	ENSMUSG00000026389	-9.27811665129051	4.83534158252422e-06	-2.17783	0.152949	-5.70018	7.61391e-07	-4.8551	1.17752e-05	-3.93145	0.000480367	-6.45931	1.89742e-05	-7.10029	0.00166433	-3.52235	0.0020501	-2.67727	0.0403504	-1.75362	0.323417	-4.42302	0.250208	0.923655	0.84088	-3.57794	0.85175	0.845075	0.913413	1.76873	0.181371	-5.34667	0.0632987	-2.8188	1	4.28149	0.0088869	0.759137	1	1.60421	0.92942	2.52787	0.238528
Grin1	ENSMUSG00000026959	-6.01046795643513	5.40332461428992e-06	-1.02012	0.751127	-6.24781	7.46187e-11	-6.06637	1.70751e-10	-5.70982	7.2857e-10	-1.10098	0.609068	-4.99035	0.00033702	-5.22769	2.82535e-08	-5.04625	1.0147e-07	-4.6897	2.98491e-07	0.0559006	1	0.356549	1	0.237338	1	0.181437	1	0.537986	0.728071	-0.300649	1	-4.90948	0.0017024	0.0808654	1	-5.14682	1.87e-07	-4.96539	5.55e-07	-4.60884	2.59e-06
Arfip2	ENSMUSG00000030881	-4.8303673286744	5.47421601532832e-06	-0.228588	1	-0.00349194	1	0.135632	1	0.274853	1	0.59901	0.913133	-4.60178	3.38615e-05	0.225096	1	0.36422	1	0.503441	1	-4.966	8.07351e-06	0.139221	1	-4.82688	3.56e-05	0.139124	1	0.278345	1	-5.10522	3.37e-06	-5.42938	4.8e-06	-0.827598	0.876229	-0.602502	1	-0.463378	1	-0.324157	1
2310011J03Rik	ENSMUSG00000020133	-5.69945342579214	5.54574919090767e-06	0.360208	1	0.0822455	1	0.486258	1	-0.325289	1	0.437381	1	-6.05966	2.50581e-06	-0.277963	1	0.12605	1	-0.685497	0.906826	-6.18571	2.19921e-06	-0.811547	0.954894	-5.7817	2.53e-05	0.404012	1	-0.407534	1	-5.37416	4.87e-05	-6.13683	1.07e-05	-0.0771731	1	-0.355136	1	0.0488765	1	-0.76267	0.964128
Dusp27	ENSMUSG00000026564	8.94421988488687	5.83875355231e-06	-0.316191	1	9.44676	5.58847e-11	6.96139	5.22066e-07	2.78946	0.0635017	9.7154	2.04639e-11	9.26041	1.84583e-05	9.76296	4.87409e-11	7.27759	4.73155e-07	3.10565	0.0407992	1.98283	0.935554	-4.17194	0.00565251	-0.502545	1	-2.48537	0.16038	-6.65731	1.73e-06	6.15476	0.0239777	-0.771182	1	-10.0316	1.06e-11	-0.268637	1	-2.75401	0.0533314	-6.92594	3.72e-07
Stmn3	ENSMUSG00000027581	-4.86684156861982	5.96204817184818e-06	-1.62169	0.138601	-3.50141	7.08386e-05	-5.46974	7.05465e-11	-7.21568	4.15616e-18	-3.3884	0.000305548	-3.24516	0.00826138	-1.87973	0.165017	-3.84806	1.1589e-05	-5.594	2.12583e-12	0.6029	1	-1.74594	0.0345357	-1.36543	1	-1.96833	0.116009	-3.71427	2.2e-06	2.34884	0.287318	-1.47844	1	1.76671	0.162678	-0.113012	1	-2.08134	0.144579	-3.82728	6.42e-06
Myo7a	ENSMUSG00000030761	7.62013264482449	6.10677938561043e-06	4.71118	6.29744e-05	8.16911	7.07347e-13	10.803	3.79556e-18	5.79227	1.58167e-07	-0.22865	1	2.90896	0.368951	3.45794	0.000465408	6.09186	1.52846e-08	1.08109	0.689534	-3.1829	0.0851644	-5.01077	2.12e-06	-0.548982	1	2.63392	0.193225	-2.37685	0.0322207	1.82786	0.854224	7.84878	0.00129819	4.93983	0.000965369	8.39776	1.88e-08	11.0317	5.87e-12	6.02092	3.94e-05
Mrrf	ENSMUSG00000026887	-6.94799217755503	6.20434388142359e-06	-0.349743	1	-0.166759	1	0.140238	1	-0.512833	0.97453	-0.701759	0.949295	-6.59825	4.14885e-05	0.182984	1	0.489981	1	-0.16309	1	-7.08823	1.03583e-05	-0.653071	1	-6.78123	6.38e-05	0.306997	1	-0.346074	1	-6.43516	8.07e-05	-6.24623	0.00053346	0.352016	1	0.535	1	0.841997	1	0.188926	1
Bspry	ENSMUSG00000028392	-8.77731182278844	6.23572660571669e-06	-1.40666	0.556869	-2.66961	0.0176274	-2.26431	0.0686105	-1.45977	0.351421	-1.94212	0.341329	-7.37065	0.000456626	-1.26295	0.515225	-0.85765	1	-0.0531052	1	-6.513	0.00379706	0.804545	1	-6.1077	0.0179279	0.405296	1	1.20984	0.629386	-7.31755	0.000631529	-6.83519	0.00516184	0.535458	1	-0.727488	0.848429	-0.322192	1	0.482353	1
Ctsz	ENSMUSG00000016256	-4.28552006194652	6.68327956314861e-06	-1.25926	0.26274	-2.33146	0.00452378	1.70277	0.0465734	-1.77698	0.0157463	-0.891894	0.572338	-3.02626	0.00469272	-1.0722	0.657917	2.96203	8.08116e-05	-0.517721	0.933445	-5.98829	1.84107e-09	-3.47975	9.81e-07	-1.95406	0.258284	4.03423	1.77e-06	0.554476	1	-2.50854	0.0375216	-3.39363	0.00436856	-0.367368	1	-1.43957	0.359395	2.59466	0.00880932	-0.885089	0.673753
Nt5c	ENSMUSG00000020736	-4.98499775498952	6.73710438820636e-06	-0.980778	0.617562	-3.0951	0.000544368	-1.17131	0.323717	-2.1467	0.00914749	-1.47509	0.20956	-4.00422	0.000711808	-2.11432	0.0776858	-0.190537	1	-1.16592	0.391005	-3.81368	0.00156211	-0.975382	0.654853	-1.8899	0.478561	1.92379	0.169201	0.948404	0.978818	-2.8383	0.0415453	-3.50991	0.0147521	0.494308	1	-1.62001	0.384217	0.303771	1	-0.67161	1
Slc25a20	ENSMUSG00000032602	-6.11699465229939	6.73710438820636e-06	-0.465695	1	-2.58546	0.0113499	-2.89465	0.0015817	-3.8044	2.0468e-05	0.523908	1	-5.6513	7.03888e-05	-2.11976	0.107422	-2.42896	0.0254061	-3.3387	0.000350092	-3.22234	0.0807289	-0.909749	0.938438	-3.53153	0.0668167	-0.30919	1	-1.21894	0.754489	-2.3126	0.465217	-6.6409	1.07e-05	-0.989603	0.872306	-3.10937	0.00997966	-3.41856	0.000990606	-4.32831	1.07e-05
Cdk2ap1	ENSMUSG00000029394	-4.78422590837999	6.73710438820636e-06	-3.15343	8.58714e-05	-2.60074	0.00306252	-2.61546	0.00118002	-1.2466	0.240811	-5.0831	8.11065e-08	-1.6308	0.586699	0.552687	1	0.537966	1	1.90682	0.0293091	-2.16877	0.186967	1.36886	0.310952	-2.18349	0.270342	-0.0147209	1	1.35414	0.47703	-3.53762	0.00305839	0.298879	1	1.92968	0.0962957	2.48237	0.0226077	2.46764	0.0170588	3.8365	5.61e-05
Slc35e4	ENSMUSG00000048807	-8.60139341723168	7.30101266856296e-06	-4.08234	0.000872771	-10.356	1.34024e-11	-4.7607	8.34248e-05	-6.01574	1.91861e-07	-5.52123	0.00012646	-4.51905	0.0987262	-6.27363	3.23699e-05	-0.678357	1	-1.9334	0.215429	-3.84069	0.275081	-1.25504	0.580807	1.75458	1	5.59527	0.000293973	4.34022	0.0123927	-2.58565	1	-3.08017	0.907797	1.43888	0.678126	-4.83474	0.00653412	0.760524	1	-0.494519	1
Scnm1-ps	ENSMUSG00000092607	-7.12475442621081	7.48812838842795e-06	-0.523611	1	-1.15619	0.527164	-0.937087	0.75793	-1.01842	0.56276	-0.842287	0.846127	-6.60114	7.53044e-05	-0.632577	1	-0.413477	1	-0.494808	1	-6.18767	0.000300335	-0.0813317	1	-5.96857	0.00123325	0.219101	1	0.137769	1	-6.10634	0.000378284	-6.28247	0.000767826	0.318676	1	-0.313901	1	-0.0948003	1	-0.176132	1
Prelid2	ENSMUSG00000056671	-6.48513401282266	7.48812838842795e-06	-0.412344	1	-3.08558	0.00970199	-2.68312	0.00773097	-3.07242	0.00133898	-2.62377	0.0337343	-6.07279	5.78214e-05	-2.67324	0.0887973	-2.27077	0.0843229	-2.66008	0.0138001	-3.80202	0.0349401	-0.389301	1	-3.39955	0.132349	0.402462	1	0.0131617	1	-3.41271	0.0901341	-3.86136	0.0688258	2.21143	0.172756	-0.461809	1	-0.0593469	1	-0.448648	1
Casp6	ENSMUSG00000027997	-7.35382415948316	8.80494558227702e-06	0.103256	1	-3.32307	0.00141404	-1.48811	0.351724	-2.37603	0.0311576	-3.79043	0.00450772	-7.45708	1.28656e-05	-3.42632	0.00265121	-1.59137	0.522705	-2.47929	0.0372265	-5.86571	0.00128088	-0.887916	0.915289	-4.03076	0.143192	1.83495	0.215942	0.947037	0.825786	-4.97779	0.0128922	-3.56339	0.345999	3.89369	0.0077659	0.467365	1	2.30232	0.22429	1.4144	0.750565
Fam109a	ENSMUSG00000044134	-8.57436820702328	8.88278232387191e-06	-0.677569	1	-1.92308	0.128239	-1.56847	0.327842	-2.28381	0.0490066	-1.18525	0.672242	-7.8968	0.000102001	-1.24551	0.603627	-0.890896	1	-1.60624	0.307501	-7.0059	0.00112849	-0.715341	1	-6.65128	0.0053899	0.354618	1	-0.360723	1	-6.29056	0.0065206	-7.38912	0.00129819	0.507676	1	-0.737838	1	-0.38322	1	-1.09856	0.801274
Ptpn13	ENSMUSG00000034573	-6.57089042390236	9.8365694222411e-06	-0.73184	1	-2.90828	0.0147424	-1.57339	0.258457	-0.413915	1	-3.60639	0.0045108	-5.83905	0.000185528	-2.17644	0.203649	-0.841551	1	0.317925	1	-4.9975	0.00234318	1.15948	0.707096	-3.66261	0.106458	1.33489	0.883481	2.49436	0.106828	-6.15698	8.43e-05	-2.9645	0.420853	2.87455	0.0585763	0.698112	1	2.033	0.307121	3.19248	0.0253372
Tmem62	ENSMUSG00000054484	-Inf	9.8517785493095e-06	-2.87918	0.0472032	-6.00422	9.71055e-07	-2.32555	0.122791	-9.49676	1.08499e-11	-3.76695	0.0192901	#NAME?	0.00758331	-3.12504	0.00791995	0.553634	1	-6.61758	7.54193e-07	#NAME?	0.00274909	-7.17121	1.29e-07	#NAME?	0.877241	3.67867	0.00265843	-3.49254	0.322624	#NAME?	1	#NAME?	0.0760293	0.887767	1	-2.23727	0.072217	1.4414	0.854494	-5.72981	4.07e-05
Wdtc1	ENSMUSG00000037622	-4.19280931866532	1.04888172791545e-05	-1.86043	0.0248622	-2.33113	0.00068493	-1.90574	0.00468871	-2.5377	0.000184349	-1.14065	0.336871	-2.33238	0.0596221	-0.470694	0.95115	-0.0453111	1	-0.677263	0.772381	-2.28707	0.0717058	-0.631952	1	-1.86168	0.342236	0.425383	1	-0.206569	1	-1.65511	0.400099	-3.05216	0.0160841	-0.719788	0.940614	-1.19048	0.280286	-0.765099	0.723081	-1.39705	0.21988
Rpl39l	ENSMUSG00000039209	-3.77309419326212	1.05881298106846e-05	-0.894355	0.535093	-0.759758	0.538144	-1.28518	0.143716	-3.49862	2.22413e-08	-4.30987	6.24739e-08	-2.87874	0.00237704	0.134596	1	-0.390829	1	-2.60427	6.44739e-05	-2.48791	0.0141201	-2.21344	0.00114917	-3.01334	0.00290587	-0.525425	1	-2.73886	0.000148673	-0.274471	1	0.536772	1	3.41551	3.51e-05	3.55011	6.96e-05	3.02468	0.000286229	0.811243	0.858487
Gm11545	ENSMUSG00000075611	-4.07097297337185	1.06703347589056e-05	-1.61642	0.0643529	-6.05448	1.26096e-12	-4.06331	7.93973e-09	-15.2079	4.45797e-50	-6.43512	2.4966e-13	-2.45456	0.0273584	-4.43806	8.58425e-07	-2.4469	0.00280474	-13.5915	9.57696e-43	-0.00766039	1	-11.1446	4.4e-32	1.9835	0.631162	1.99117	0.252326	-9.15342	2.84e-25	11.1369	6.77e-18	2.36415	0.560469	4.81871	1.51e-08	0.380645	0.546701	2.37181	0.00465526	-8.77277	6.55e-20
Sec1	ENSMUSG00000040364	-Inf	1.08336387135553e-05	-2.10143	0.275797	-12.7644	2.0419e-12	-2.93369	0.0447921	-4.44824	0.000273864	-11.7351	1.98582e-09	#NAME?	0.00178574	-10.6629	3.15959e-09	-0.832254	1	-2.34681	0.121789	#NAME?	0.00919391	-1.51456	0.48387	#NAME?	1	9.83068	7.26e-08	8.31613	4.69e-06	#NAME?	0.125894	#NAME?	1	9.63363	6.08e-07	-1.02931	1	8.80137	3.63e-06	7.28682	0.000157385
Sycn	ENSMUSG00000084174	-Inf	1.11165768100289e-05	-0.439204	1	-1.95471	0.13044	-2.0083	0.233531	#NAME?	2.71149e-17	#NAME?	3.56094e-11	#NAME?	6.24673e-05	-1.51551	0.392107	-1.56909	0.687715	#NAME?	2.13045e-16	#NAME?	0.00219155	#NAME?	1.32e-13	#NAME?	0.00436344	-0.0535822	1	#NAME?	1.91e-12	NA	NA	NA	NA	Inf	2.32e-10	Inf	9.81e-08	Inf	1.34e-08	NA	NA
Tmem159	ENSMUSG00000030917	-5.70809911352203	1.13123481199449e-05	-0.231152	1	-5.86077	6.7112e-11	-4.52426	1.65972e-06	-5.66821	6.05248e-10	-3.71658	0.00125001	-5.47695	5.05476e-05	-5.62962	8.44123e-10	-4.29311	1.78019e-05	-5.43705	4.28827e-09	-1.18383	1	-1.14394	0.500175	0.152672	1	1.33651	0.0565865	0.192565	0.734041	-0.0398936	1	-1.99152	0.746905	3.48543	0.00638884	-2.14419	0.00682867	-0.807687	1	-1.95163	0.116277
Fbxl20	ENSMUSG00000020883	-4.67490637413743	1.14156264535383e-05	-2.76902	0.000842038	-4.94546	5.05432e-08	-6.2077	2.43657e-13	-4.39397	9.48973e-09	-4.24745	1.21492e-05	-1.90589	0.323668	-2.17644	0.129104	-3.43868	0.000134902	-1.62495	0.121335	1.53279	0.773898	1.81373	0.178449	0.270556	1	-1.26224	0.439123	0.551489	1	-0.280933	1	-0.427452	1	1.47844	0.421999	-0.698008	1	-1.96025	0.131845	-0.146519	1
Lrrc34	ENSMUSG00000027702	9.6332676018093	1.18058642704351e-05	2.70424	0.308876	9.04458	1.786e-08	0.508996	1	3.93832	0.0150152	10.2197	7.5942e-10	6.92903	0.0106068	6.34034	2.56595e-05	-2.19524	0.497473	1.23408	0.732632	9.12427	0.000153078	3.42932	0.0484627	0.588687	1	-8.53558	3.24e-07	-5.10626	0.00119699	5.69495	0.083655	-0.586438	1	-7.51546	9.4e-07	-1.17512	1	-9.71071	6.62e-09	-6.28139	4.62e-05
Gstm2	ENSMUSG00000040562	7.97953773216596	1.18333149410692e-05	3.96969	0.00429766	7.36795	8.12728e-09	8.7706	6.55636e-12	7.94077	2.22106e-10	11.3585	1.72682e-16	4.00985	0.160483	3.39827	0.016056	4.80091	3.46051e-05	3.97108	0.00055071	-0.791059	1	-0.829825	1	0.611584	1	1.40264	0.660757	0.572817	1	0.0387665	1	-3.37896	0.176212	-7.38881	1.55e-09	-3.99054	0.00356575	-2.5879	0.0927786	-3.41773	0.00718732
Hdgf	ENSMUSG00000004897	-3.00322601892488	1.2019542803297e-05	-0.386072	1	-1.65397	0.00408967	-2.02186	6.73078e-05	-1.34399	0.0167078	-1.43691	0.0359498	-2.61715	0.000373543	-1.2679	0.0906868	-1.63578	0.0043495	-0.957914	0.200784	-0.981371	0.666621	0.677869	0.606055	-1.34925	0.345779	-0.367883	1	0.309986	1	-1.65924	0.0833883	-1.56632	0.246855	1.05083	0.295277	-0.217066	1	-0.584949	0.853967	0.0929197	1
Ulk1	ENSMUSG00000029512	-3.34061701491457	1.26544391784428e-05	-0.918264	0.309522	-2.51921	1.44516e-06	-3.82074	3.0141e-11	-4.97412	5.61701e-19	-1.00683	0.234492	-2.42235	0.00593326	-1.60094	0.00626044	-2.90248	2.70262e-06	-4.05586	2.6389e-13	0.480125	1	-1.15338	0.0801712	-0.821411	1	-1.30154	0.741169	-2.45492	0.000767748	1.63351	0.272037	-2.33379	0.0343277	0.0885627	1	-1.51238	0.0259282	-2.81392	2.85e-05	-3.9673	1.36e-11
Ocm	ENSMUSG00000029618	-Inf	1.2768816184572e-05	-3.24609	0.0235826	#NAME?	2.76166e-13	#NAME?	1.04546e-15	-13.9407	1.29271e-15	-13.33	5.92792e-10	#NAME?	0.0138438	#NAME?	1.15462e-08	#NAME?	2.36131e-10	-10.6946	2.58967e-10	NA	NA	Inf	1	NA	NA	NA	NA	Inf	1	#NAME?	1	#NAME?	1	10.0839	2.54e-06	#NAME?	1	#NAME?	1	-0.610743	1
Rbfa	ENSMUSG00000024570	-4.69970228282045	1.32383584593848e-05	0.475769	1	0.929653	0.631641	-0.686955	0.769862	-1.08896	0.319241	-0.88	0.695226	-5.17547	2.83695e-06	0.453884	1	-1.16272	0.515405	-1.56473	0.117029	-4.01275	0.00059711	-0.402005	1	-5.62936	1.09e-06	-1.61661	0.260226	-2.01861	0.0605009	-3.61074	0.00308143	-3.8197	0.00466083	1.35577	0.468493	1.80965	0.245162	0.193045	1	-0.20896	1
Gm6055	ENSMUSG00000062081	-4.05265027580482	1.32383584593848e-05	-0.68656	0.845037	-3.0348	4.7823e-05	-4.08847	2.10747e-09	-5.29825	3.90636e-15	-4.10513	5.89917e-07	-3.36609	0.000825635	-2.34824	0.00739757	-3.40191	1.62489e-06	-4.61169	4.56591e-12	0.0358164	1	-1.20979	0.211651	-1.01785	1	-1.05366	0.562503	-2.26345	0.00174662	1.2456	0.69345	0.0524784	1	3.41857	6.12e-05	1.07032	0.516241	0.016662	1	-1.19312	0.328658
Srgn	ENSMUSG00000020077	5.94747840718438	1.35016189032838e-05	-0.112942	1	4.26798	3.60707e-09	8.48007	5.30518e-21	-1.51492	0.296165	-3.10106	0.0111358	6.06042	0.000150132	4.38092	1.36509e-09	8.59301	9.41243e-21	-1.40198	0.370243	-2.53259	0.0683612	-9.99499	4.71e-25	1.6795	1	4.21209	0.00027914	-5.78291	3.67e-13	7.4624	2.47e-07	9.04854	3.29e-07	2.98812	0.0189567	7.36904	1.9e-11	11.5811	2.73e-19	1.58614	0.441187
Eif3g	ENSMUSG00000070319	-2.99542889071315	1.35374157860231e-05	-0.496042	0.947279	-0.839879	0.371326	-0.583841	0.643327	-1.1769	0.0515327	-1.18406	0.110855	-2.49939	0.000865864	-0.343836	1	-0.0877989	1	-0.680853	0.527276	-2.41159	0.00165384	-0.593054	0.759709	-2.15555	0.0133101	0.256038	1	-0.337017	1	-1.81853	0.0441946	-1.81137	0.11067	0.688015	0.733184	0.344179	1	0.600216	0.908189	0.00716209	1
Tomm5	ENSMUSG00000078713	-3.75638635629263	1.35396713653172e-05	-1.7427	0.022368	-2.58994	0.00013707	-1.95961	0.00350949	-1.96757	0.0032994	-3.07444	4.87997e-05	-2.01369	0.0947166	-0.847245	0.69362	-0.216908	1	-0.224873	1	-1.79678	0.1857	-0.00796523	1	-1.16644	0.955584	0.630337	1	0.622372	0.979223	-1.78881	0.206158	-0.681945	1	1.33174	0.250792	0.484497	1	1.11483	0.45927	1.10687	0.41232
Armc6	ENSMUSG00000002343	-5.3153097766677	1.35776138341742e-05	-1.25285	0.485166	-1.43043	0.329693	-0.597595	0.93674	-1.20551	0.348915	-0.887435	0.79067	-4.06246	0.00231814	-0.17759	1	0.65525	1	0.0473305	1	-4.71772	0.000284916	-0.60792	1	-3.88487	0.00873959	0.83284	1	0.22492	1	-4.1098	0.00238839	-4.42787	0.00255142	-0.36541	1	-0.543	1	0.289841	1	-0.318079	1
Plcd3	ENSMUSG00000020937	-8.00146662002945	1.39547096120054e-05	-3.78634	0.00214093	-6.32631	3.39599e-06	-3.5247	0.00207589	-4.95576	1.24905e-05	-3.17651	0.0298996	-4.21513	0.111367	-2.53997	0.272094	0.261638	1	-1.16943	0.719647	-4.47677	0.0714194	-1.43106	0.696165	-1.67516	1	2.80161	0.252205	1.37055	1	-3.0457	0.595072	-4.82495	0.0773182	-0.609824	1	-3.1498	0.124402	-0.348186	1	-1.77925	0.476929
Timm17a	ENSMUSG00000062580	-3.88609178133003	1.42591251357342e-05	-1.23515	0.243759	-2.37858	0.000956362	-2.03737	0.00339645	-2.57652	8.96315e-05	-2.02698	0.015174	-2.65094	0.011446	-1.14343	0.385015	-0.80222	0.767456	-1.34137	0.141882	-1.84872	0.190335	-0.539151	1	-1.50751	0.580694	0.341213	1	-0.197937	1	-1.30957	0.684815	-1.85911	0.356701	0.79183	0.798575	-0.351603	1	-0.0103894	1	-0.54954	1
Agpat9	ENSMUSG00000029314	-4.55446515511768	1.44299606633387e-05	-2.01446	0.0235508	-4.98926	6.32315e-08	-2.94408	5.40273e-05	-9.03298	8.52294e-25	-7.17924	5.1333e-12	-2.54001	0.0541527	-2.97481	0.0125069	-0.929619	0.640617	-7.01852	2.97834e-17	-1.61039	0.49155	-6.0889	2.13e-13	0.434798	1	2.04519	0.437947	-4.04371	1.88e-08	4.47851	0.0134473	2.62478	0.665811	5.16478	4.65e-07	2.18998	0.0281502	4.23516	7.98e-05	-1.85374	0.0656811
Mef2d	ENSMUSG00000001419	-6.86642238585592	1.46055111890429e-05	-1.84141	0.20441	-4.02631	0.000129958	-2.37271	0.0339981	-2.61669	0.012997	-2.66993	0.0501077	-5.02501	0.00418643	-2.18489	0.100149	-0.531299	1	-0.775279	0.948587	-4.49371	0.0155795	-0.243981	1	-2.84011	0.486778	1.6536	0.366766	1.40961	0.512385	-4.24973	0.030364	-4.19649	0.0666013	0.828515	1	-1.35638	0.504993	0.297216	1	0.0532356	1
Laptm5	ENSMUSG00000028581	6.07644282439914	1.46888841790369e-05	-2.34358	0.0210462	3.9408	5.73034e-06	3.47786	3.04381e-05	0.759126	0.839308	7.89213	1.23621e-16	8.42002	2.08931e-09	6.28437	8.4318e-12	5.82143	2.4955e-11	3.1027	0.00062341	2.59859	0.255013	-2.71873	0.00137794	2.13565	0.536209	-0.462941	1	-3.18167	0.000588658	5.31732	0.00127613	-1.81569	0.709857	-10.2357	2.04e-23	-3.95133	0.00017577	-4.41427	4.64e-06	-7.133	2.03e-14
E130012A19Rik	ENSMUSG00000043439	4.06437838920888	1.50402179686991e-05	4.5143	5.43823e-17	5.46868	9.51037e-22	6.11641	2.50797e-28	2.40297	6.30147e-06	4.42258	7.66169e-16	-0.449926	1	0.954374	0.891674	1.60211	0.00988674	-2.11133	5.58287e-05	-2.05203	0.0126465	-3.71344	4.56e-13	-1.4043	0.307513	0.647734	0.41957	-3.0657	5.03e-07	1.6614	0.244071	-0.358206	1	0.0917193	1	1.04609	0.798303	1.69383	0.0222968	-2.01961	0.000850766
Gpa33	ENSMUSG00000000544	7.50283274887311	1.51074071271576e-05	7.30992	1.31538e-09	8.94418	1.88511e-13	8.22924	5.10837e-12	2.89341	0.0223375	9.85803	4.80147e-15	0.192913	1	1.63426	0.42577	0.919322	1	-4.41651	3.27769e-05	-0.726409	1	-5.33583	1.31e-06	-1.44134	1	-0.714934	1	-6.05077	7.36e-08	4.60943	0.0596768	-2.3552	0.593223	-2.54811	0.0679721	-0.913857	1	-1.62879	0.439415	-6.96463	1.51e-09
H2afj	ENSMUSG00000060032	-4.60736569897382	1.52005726272988e-05	-0.753545	0.873782	-2.87054	0.000355686	-2.12898	0.00675017	-0.974996	0.422061	-0.281299	1	-3.85382	0.00076642	-2.117	0.0270679	-1.37544	0.249993	-0.221451	1	-2.47838	0.0903398	1.15399	0.400098	-1.73682	0.634647	0.74156	1	1.89555	0.0771563	-3.63237	0.00224145	-4.32607	0.000562734	-0.472246	1	-2.58925	0.00802097	-1.84769	0.0693748	-0.693697	0.965181
Nr1h2	ENSMUSG00000060601	-3.75061460900821	1.58646106832534e-05	-0.993087	0.390876	-1.31757	0.11189	-1.56069	0.0345578	-1.58521	0.0222799	-1.17038	0.266984	-2.75753	0.00502504	-0.32448	1	-0.567607	1	-0.592124	0.847287	-2.18992	0.0512382	-0.024517	1	-2.43305	0.0359937	-0.243127	1	-0.267644	1	-2.1654	0.0600129	-2.58024	0.0359436	0.177291	1	-0.147189	1	-0.390316	1	-0.414833	1
Slc38a2	ENSMUSG00000022462	5.49694824717539	1.61485597440946e-05	1.83734	0.0463785	6.71772	1.16402e-17	7.18412	1.88184e-19	7.41479	6.47072e-21	6.34817	6.09573e-16	3.65961	0.0341052	4.88037	2.02182e-10	5.34678	3.74121e-12	5.57744	6.40626e-14	-1.68718	0.34474	0.23066	1	-1.22077	0.947586	0.466408	1	0.697068	0.988337	-1.91784	0.213881	-0.851217	1	-4.51082	3.64e-09	0.369552	1	0.835959	1	1.06662	0.644778
Adrm1	ENSMUSG00000039041	-3.67994961713314	1.61485597440946e-05	-0.121396	1	-1.3111	0.147483	-0.721511	0.439594	-1.67501	0.0101392	-1.12857	0.27405	-3.55855	6.90906e-05	-1.18971	0.408748	-0.600115	0.903107	-1.55362	0.0353945	-2.95844	0.00175594	-0.953503	0.568509	-2.36885	0.0401109	0.589593	1	-0.36391	1	-2.00494	0.0975598	-2.55138	0.0359436	1.00717	0.587174	-0.182535	1	0.407058	1	-0.546445	0.965181
Tspan4	ENSMUSG00000025511	-5.31814192540168	1.62688322489973e-05	-3.24478	0.000583071	-4.22146	8.33931e-06	-3.05331	0.000673234	-1.42098	0.227833	-3.43499	0.0013708	-2.07336	0.396996	-0.976685	0.816448	0.191468	1	1.8238	0.100214	-2.26483	0.273505	1.63233	0.229498	-1.09668	1	1.16815	0.785228	2.80049	0.0107355	-3.89716	0.00482163	-1.88315	0.768767	0.190214	1	-0.786471	1	0.381682	1	2.01401	0.153525
Cdc42ep1	ENSMUSG00000049521	-6.55071184313258	1.64285020615297e-05	-1.49243	0.359844	-5.11575	3.25028e-05	-0.577048	1	-5.44096	4.52335e-08	-4.48754	0.000446963	-5.05828	0.00230082	-3.62332	0.0202479	0.91538	0.958885	-3.94853	9.84441e-05	-5.97366	0.000213803	-4.86391	1.85e-06	-1.43496	1	4.5387	0.00139401	-0.325211	0.997277	-1.10975	1	-2.06317	1	2.99512	0.0566407	-0.628205	1	3.9105	0.00564139	-0.953416	0.798466
Atp5g1	ENSMUSG00000006057	-3.4605101960529	1.6527732997948e-05	-0.724275	0.648162	-0.862651	0.501898	-0.68093	0.529548	-1.18566	0.0926208	-1.07023	0.248604	-2.73624	0.00218355	-0.138376	1	0.0433451	1	-0.461384	0.962677	-2.77958	0.00183694	-0.504729	1	-2.59786	0.00883495	0.181721	1	-0.323008	1	-2.27485	0.0225113	-2.39028	0.03875	0.345957	1	0.207581	1	0.389302	1	-0.115427	1
Slc34a2	ENSMUSG00000029188	-6.29455147815412	1.69399237044254e-05	-2.37794	0.0450127	-8.44065	1.37763e-12	-3.94923	0.000115431	-8.66168	5.68764e-15	-8.97819	1.57471e-10	-3.91661	0.0225818	-6.06271	1.10215e-07	-1.57129	0.522705	-6.28373	2.42879e-09	-2.34532	0.45989	-4.71245	5.34e-06	2.1461	1	4.49142	8.15e-05	-0.221021	1	2.36712	0.847332	2.68364	1	6.60024	1.16e-06	0.537532	1	5.02896	0.000155105	0.316512	1
Lrdd	ENSMUSG00000025507	-8.31587607825168	1.72432626850086e-05	-0.881986	0.961339	-1.39844	0.710754	-1.52774	0.249884	0.190195	1	-0.250047	1	-7.43389	0.000365367	-0.516449	1	-0.645753	1	1.07218	0.720061	-6.78814	0.0020911	1.71793	0.28728	-6.91744	0.00312095	-0.129304	1	1.58863	0.87808	-8.50607	2.44e-05	-8.06583	0.000269884	-0.63194	1	-1.14839	1	-1.27769	0.606318	0.440242	1
Kctd10	ENSMUSG00000001098	-Inf	1.72432626850086e-05	0.42074	1	-2.69607	0.027695	-1.06473	0.652364	-2.72631	0.0217362	-3.87926	0.0069787	#NAME?	1.23314e-05	-3.11681	0.0237164	-1.48547	0.640617	-3.14705	0.0112547	#NAME?	0.000507466	-1.66157	0.458051	#NAME?	0.0291345	1.63134	0.527101	-0.0302345	1	#NAME?	0.0190912	#NAME?	0.226947	4.3	0.00624516	1.18319	1	2.81453	0.133465	1.15296	0.914528
Krt18	ENSMUSG00000023043	-5.49262582135622	1.72900406367973e-05	-1.81404	0.0992156	-8.2805	2.86433e-14	-2.30455	0.00732244	-0.683874	0.727603	-4.57133	1.71692e-05	-3.67858	0.0135867	-6.46645	2.06028e-09	-0.49051	1	1.13017	0.515895	-3.18807	0.0540253	1.62068	0.184799	2.78787	0.464591	5.97594	1.06e-07	7.59662	4.64e-12	-4.80875	0.00044301	-0.921293	1	2.75729	0.0242847	-3.70916	0.00311834	2.26678	0.12166	3.88746	0.000613393
Map1lc3b	ENSMUSG00000031812	-2.78776611317861	1.73529300709737e-05	-0.586948	0.638202	-3.42047	6.3536e-11	-3.68699	1.17557e-14	-4.68633	1.83771e-23	-3.06965	2.3491e-08	-2.20082	0.00282901	-2.83352	5.13918e-07	-3.10004	3.39073e-10	-4.09938	1.29845e-18	0.899223	0.610758	-0.999344	0.0913898	0.632706	1	-0.266517	1	-1.26586	0.0136248	1.89857	0.0353708	0.28188	1	2.4827	1.81e-05	-0.350825	1	-0.617342	1	-1.61669	0.00675366
Rps6ka2	ENSMUSG00000023809	9.47372798512379	1.73529300709737e-05	7.09178	9.45806e-06	8.86951	5.44532e-09	6.89559	4.93769e-06	12.4237	4.10141e-15	12.0109	8.02954e-14	2.38195	0.847394	1.77773	0.445222	-0.196192	1	5.33192	1.47155e-05	2.57814	0.740167	5.52812	2.65e-05	0.604222	1	-1.97392	0.497573	3.5542	0.03152	-2.94998	0.263836	-2.53718	0.626255	-4.91913	0.000263525	-3.14141	0.0965165	-5.11532	0.000303185	0.412792	1
Rrm2	ENSMUSG00000020649	-3.67356543195491	1.76630577551304e-05	0.00492508	1	-1.0568	0.27244	-1.22201	0.157644	-0.367093	0.953902	-1.30404	0.150394	-3.67849	3.70881e-05	-1.06172	0.491919	-1.22694	0.360073	-0.372019	1	-2.45155	0.0164556	0.854921	0.687897	-2.61677	0.0153631	-0.165217	1	0.689704	0.943049	-3.30647	0.000319757	-2.36952	0.0658953	1.30897	0.289305	0.247246	1	0.0820282	1	0.936949	0.591019
Slc13a5	ENSMUSG00000020805	7.30267301182026	1.87004543643356e-05	7.13724	8.83019e-10	7.91079	7.30074e-12	9.27621	4.1895e-15	-1.05618	0.869853	8.28374	2.91409e-12	0.16543	1	0.773545	1	2.13896	0.111125	-8.19342	3.45342e-12	-1.97353	0.58465	-10.3324	7.53e-17	-0.608115	1	1.36542	0.715676	-8.96696	2.81e-13	8.35885	5.94e-06	-0.981068	1	-1.1465	0.88531	-0.372954	1	0.992465	0.934551	-9.33992	8.29e-14
Zfp105	ENSMUSG00000057895	7.94661861668783	1.96152615988257e-05	5.34443	3.89671e-05	7.90905	1.00478e-09	7.57862	2.21336e-09	7.55101	1.84958e-09	6.5516	3.75331e-07	2.60218	0.621801	2.56462	0.111512	2.23419	0.176099	2.20657	0.119894	0.367996	1	-0.0276145	1	0.0375684	1	-0.330427	1	-0.358042	1	0.39561	1	1.39501	1	-1.20717	0.894998	1.35745	0.874784	1.02702	1	0.999404	0.958968
Zscan10	ENSMUSG00000023902	5.17715357014636	2.05547997989252e-05	4.64642	3.50865e-10	6.368	1.57989e-17	5.71343	4.18948e-15	6.88968	1.55251e-19	6.61411	1.25935e-17	0.530734	1	1.72158	0.0484873	1.06701	0.437619	2.24326	0.00384921	-0.536274	1	1.17625	0.494151	-1.19084	1	-0.654569	1	0.521683	1	-1.71253	0.360435	-1.43696	0.845876	-1.96769	0.0322997	-0.246117	1	-0.900685	0.877492	0.275566	1
Zfp36l1	ENSMUSG00000021127	8.300645932755	2.17051135897711e-05	6.2014	8.51881e-06	7.63562	2.42532e-08	6.26113	2.16495e-06	4.4184	0.000800886	5.95511	1.25709e-05	2.09925	0.873655	1.43422	0.719726	0.0597281	1	-1.783	0.379715	2.03952	0.867642	-1.84272	0.400211	0.665031	1	-1.37449	0.961629	-3.21721	0.0412812	3.88224	0.277471	2.34553	1	0.246288	1	1.6805	0.715317	0.306016	1	-1.53671	0.662257
Rhpn1	ENSMUSG00000022580	8.44038222047611	2.18870043942247e-05	6.02762	1.6604e-05	7.16244	1.78594e-08	11.3939	3.04427e-15	6.0799	5.08489e-06	-0.274295	1	2.41276	0.765541	1.13482	0.416587	5.36623	9.32329e-06	0.052279	1	-2.95347	0.223163	-5.31395	7.27e-06	1.27794	1	4.23141	0.0183761	-1.08254	0.502088	2.36048	0.776625	8.71468	0.00236885	6.30192	0.000349546	7.43674	1.2e-05	11.6681	3.96e-10	6.3542	0.000379036
Dsg2	ENSMUSG00000044393	6.3705723539164	2.19130538904349e-05	4.3429	1.18557e-05	3.67008	0.000127487	5.65289	5.64043e-09	2.77708	0.003995	5.09955	2.00233e-07	2.02767	0.549097	-0.672825	1	1.30999	0.673705	-1.56582	0.292118	0.717681	1	-2.87581	0.00972213	2.7005	0.372335	1.98282	0.298431	-0.892995	1	3.59349	0.100539	1.27102	1	-0.756653	1	-1.42948	0.565237	0.553339	1	-2.32247	0.065568
AC140392.1	ENSMUSG00000096647	-6.41356750690331	2.26587794285903e-05	-0.743686	1	-5.43491	7.21308e-07	-5.02068	1.27496e-06	-7.253	1.37875e-11	-5.38264	3.78614e-05	-5.66988	0.000364171	-4.69122	3.71419e-05	-4.27699	7.93511e-05	-6.50931	8.2148e-10	-1.39289	1	-2.23232	0.0961714	-0.978657	1	0.41423	1	-1.81809	0.513454	0.83943	1	-1.03092	1	4.63896	0.000739825	-0.0522668	1	0.361963	1	-1.87035	0.243934
Lrrc42	ENSMUSG00000028617	-5.30931076204223	2.27690124833342e-05	-2.61885	0.00863431	-1.83597	0.179232	-3.30804	0.000133958	-2.14368	0.0267013	-2.22786	0.0701553	-2.69046	0.139454	0.782878	0.808521	-0.689187	1	0.475172	1	-2.00127	0.511738	1.16436	0.489072	-3.47334	0.0347162	-1.47206	0.261709	-0.307706	1	-3.16563	0.0494067	-3.08145	0.117267	-0.390993	1	0.391885	1	-1.08018	0.651254	0.0841791	1
Mpc2	ENSMUSG00000026568	-4.78740059034509	2.28825155094621e-05	-1.51835	0.241753	-3.26464	0.000633816	-2.7336	0.000956656	-5.32898	1.11564e-10	-2.5576	0.0135635	-3.26905	0.0113451	-1.74628	0.289636	-1.21524	0.463307	-3.81063	2.91254e-06	-2.0538	0.286932	-2.59539	0.00614799	-1.52277	0.871895	0.53104	1	-2.06435	0.0352091	0.541582	1	-2.2298	0.355715	1.03924	0.722897	-0.70704	1	-0.176	1	-2.77139	0.00506708
Krt8	ENSMUSG00000049382	-4.83706413204668	2.34591172778848e-05	1.37064	0.376429	-4.50559	2.76629e-06	-0.811365	0.532633	-2.61218	0.000650364	0.526133	1	-6.2077	1.14538e-07	-5.87623	6.01933e-09	-2.182	0.0202007	-3.98282	4.00397e-07	-4.0257	0.00129756	-1.80082	0.0988854	-0.331469	1	3.69423	0.00186111	1.89341	0.537833	-2.22488	0.271955	-5.3632	3.06e-05	0.844504	0.993095	-5.03173	2.88e-06	-1.3375	0.352728	-3.13832	0.000273492
Slc6a8	ENSMUSG00000019558	-3.10441112818538	2.39895543950517e-05	-1.1882	0.0920712	-2.98281	4.33988e-09	-2.09626	0.000391628	-5.46074	1.943e-23	-2.88653	4.13664e-06	-1.91622	0.0438811	-1.79461	0.000871485	-0.90806	0.720141	-4.27254	1.32525e-15	-1.00816	0.767195	-3.36448	3.26e-11	-0.121606	1	0.88655	0.109108	-2.47793	0.000416073	2.35633	0.0319309	-0.217882	1	1.69833	0.0263442	-0.0962765	1	0.790274	0.438419	-2.57421	1.5e-05
Nt5c3l	ENSMUSG00000017176	-5.34094915137443	2.54105307759704e-05	-1.45106	0.343697	-3.70275	0.000419477	-2.49271	0.0128437	-3.57828	5.45042e-05	-2.26534	0.0631913	-3.88989	0.00555016	-2.25169	0.141248	-1.04165	0.903107	-2.12722	0.0452966	-2.84824	0.0875768	-1.08556	0.614158	-1.6382	0.907411	1.21004	0.962114	0.124472	1	-1.76267	0.664338	-3.0756	0.110145	0.814285	1	-1.43741	0.732027	-0.227368	1	-1.31293	0.552595
Fhl1	ENSMUSG00000023092	7.82272670193503	2.54105307759704e-05	-0.00268637	1	4.79364	4.08172e-05	8.50245	6.72242e-11	6.29179	2.5308e-07	8.4292	1.58233e-10	7.82541	0.000178512	4.79632	5.5647e-05	8.50513	1.28595e-10	6.29448	2.4279e-07	-0.679722	1	-2.21066	0.232584	3.02909	0.629578	3.70881	0.0423628	1.49816	0.955926	1.53093	1	-0.606472	1	-8.43189	2.39e-10	-3.63556	0.0442233	0.0732495	1	-2.13741	0.26117
Wfdc2	ENSMUSG00000017723	6.83936947955936	2.55986075209741e-05	5.57524	8.96903e-08	9.02205	9.84798e-16	7.85087	9.23657e-14	7.07912	7.54825e-12	8.73155	3.97104e-15	1.26413	1	3.44681	0.00352931	2.27563	0.0463839	1.50388	0.327608	-1.0115	1	-0.771751	0.933718	-2.18268	0.472523	-1.17118	1	-1.94293	0.373657	-0.239748	1	-1.89218	0.77186	-3.15632	0.00496949	0.290498	1	-0.880685	1	-1.65244	0.361309
Gatsl3	ENSMUSG00000020424	-4.37893305030163	2.61548029942625e-05	0.543563	1	0.0791579	1	-0.631483	0.937778	-0.623119	0.746313	-0.435141	1	-4.9225	4.06111e-06	-0.464406	1	-1.17505	0.594985	-1.16668	0.321798	-3.74745	0.000905359	0.0083642	1	-4.45809	8.96e-05	-0.710641	1	-0.702277	1	-3.75581	0.000926997	-3.94379	0.00167283	0.978704	0.785129	0.514298	1	-0.196343	1	-0.187979	1
Srp9	ENSMUSG00000026511	-3.99425345052418	2.61548029942625e-05	-1.0515	0.433305	-2.08863	0.00218679	-1.98801	0.0110518	-2.92066	2.49439e-05	-2.62795	0.00244799	-2.94275	0.0059774	-1.03713	0.291564	-0.936509	0.768516	-1.86915	0.0234408	-2.00624	0.145269	-0.932644	0.577778	-1.90562	0.291027	0.100619	1	-0.832025	1	-1.0736	0.990102	-1.36631	0.868499	1.57644	0.207155	0.539315	1	0.639934	1	-0.29271	1
Dnajb6	ENSMUSG00000029131	-3.95121305193827	2.63418766257311e-05	-2.25274	0.00356639	-1.78394	0.0384774	-3.17362	5.57187e-06	-3.40615	4.44969e-07	-3.2083	0.000121622	-1.69847	0.331713	0.468801	1	-0.920883	0.75125	-1.15341	0.303849	-0.777589	1	-0.232523	1	-2.16727	0.14648	-1.38968	0.298216	-1.62221	0.110061	-0.545066	1	-0.742915	1	0.955557	0.696854	1.42436	0.294954	0.0346744	1	-0.197849	1
Acsl4	ENSMUSG00000031278	-5.1836108984919	2.63418766257311e-05	-2.09947	0.0436896	-4.08235	1.57355e-05	-3.81604	5.17642e-06	-1.98067	0.0403318	-5.2974	2.08016e-06	-3.08414	0.0393793	-1.98289	0.151417	-1.71657	0.146232	0.118794	1	-1.36757	0.94585	1.83536	0.0779522	-1.10126	1	0.266317	1	2.10168	0.117978	-3.20294	0.0334898	0.113791	1	3.19794	0.0103802	1.21505	0.8074	1.48137	0.707385	3.31673	0.00630777
Emc3	ENSMUSG00000030286	-4.2048795752824	2.67182328877459e-05	-2.37235	0.00385752	-2.11479	0.0274098	-2.3256	0.00289318	-3.2506	7.40826e-06	-3.03398	0.000741677	-1.83253	0.271706	0.257559	1	0.0467498	1	-0.87825	0.64758	-1.87928	0.240655	-0.925	0.674172	-2.09009	0.212205	-0.21081	1	-1.13581	0.413771	-0.954283	1	-1.1709	1	0.661633	1	0.919193	0.663354	0.708383	1	-0.216616	1
Aoah	ENSMUSG00000021322	9.53519037942912	2.72576379732268e-05	7.05471	4.25586e-05	10.7709	1.02972e-09	5.1926	0.00331772	8.3331	4.05095e-07	9.98953	6.40268e-09	2.48049	0.77045	3.71615	0.0670417	-1.8621	0.473101	1.27839	0.827331	4.34259	0.205349	3.1405	0.059499	-1.23566	1	-5.57825	0.0011407	-2.43776	0.509903	1.20209	1	-0.45434	1	-2.93483	0.129367	0.781324	1	-4.79693	0.00210823	-1.65643	0.651669
AI428936	ENSMUSG00000019737	10.1653087597631	2.72757733264594e-05	-0.111478	1	8.78005	1.49802e-06	9.48344	5.13423e-08	9.83179	2.11288e-08	9.83611	5.04905e-08	10.2768	8.09154e-05	8.89153	2.45168e-06	9.59492	3.94289e-08	9.94327	1.17669e-08	0.681866	1	0.348347	1	1.38526	1	0.703392	1	1.05174	0.937716	0.333519	1	0.329195	1	-9.94759	4.36e-08	-1.05606	0.939544	-0.352671	1	-0.00432436	1
Metap2	ENSMUSG00000036112	-3.50190824771636	2.79960925645774e-05	-1.49602	0.0670341	-1.70056	0.0399627	-2.62991	3.81935e-05	-1.49321	0.0428741	-2.39224	0.00186488	-2.00589	0.0706318	-0.204539	1	-1.13389	0.384164	0.00280887	1	-0.872	1	1.1367	0.299903	-1.80135	0.211489	-0.929351	0.575133	0.207348	1	-2.0087	0.0776005	-1.10967	1	0.896221	0.679342	0.691682	0.841294	-0.237669	1	0.89903	0.617839
Tomm40	ENSMUSG00000002984	-3.20475842006088	2.79960925645774e-05	0.307548	1	-0.431593	0.839619	0.308407	1	-0.182386	1	0.257559	1	-3.51231	7.45443e-06	-0.739142	0.640799	0.000858687	1	-0.489934	0.888124	-3.51317	9.97635e-06	-0.490793	1	-2.77316	0.00198969	0.74	0.827547	0.249207	1	-3.02237	0.000213512	-3.46232	9.7e-05	0.0499887	1	-0.689153	0.829036	0.0508473	1	-0.439946	1
Sdf4	ENSMUSG00000029076	-3.868597101301	2.79960925645774e-05	-0.444106	1	-0.997744	0.630203	-0.727989	0.627288	-1.85485	0.00880313	-1.28478	0.243305	-3.42449	0.000511683	-0.553638	1	-0.283883	1	-1.41074	0.105595	-3.14061	0.00205838	-1.12686	0.355199	-2.87085	0.0116773	0.269755	1	-0.857105	0.490547	-2.01375	0.143371	-2.58382	0.0568406	0.840674	0.855653	0.287036	1	0.556791	1	-0.57007	0.978503
Marcksl1	ENSMUSG00000047945	-3.37876957004533	2.83151819929991e-05	-0.0956032	1	-1.58982	0.0163961	-1.22376	0.0977588	-0.213841	1	-0.19917	1	-3.28317	0.000101112	-1.49421	0.0720874	-1.12816	0.334272	-0.118237	1	-2.15501	0.031113	1.00992	0.426372	-1.78895	0.182535	0.366058	1	1.37598	0.146836	-3.16493	0.000235346	-3.1796	0.00119188	0.103567	1	-1.39065	0.167895	-1.02459	0.520996	-0.0146705	1
Cd38	ENSMUSG00000029084	7.94037141570435	2.83177271918322e-05	5.85423	1.74802e-05	7.39862	3.08154e-08	6.56497	4.36047e-07	4.3208	0.000901707	7.20269	1.01729e-07	2.08615	0.781856	1.54439	0.615888	0.710748	1	-1.53342	0.484513	1.3754	1	-2.24417	0.172309	0.54175	1	-0.833647	1	-3.07782	0.0444752	3.61957	0.265663	0.737684	1	-1.34846	0.7469	0.195934	1	-0.637714	1	-2.88188	0.0601209
Supt5h	ENSMUSG00000003435	-3.45521974837881	2.850996757133e-05	-1.22079	0.172598	-1.87656	0.0251203	-0.956891	0.24157	-1.5168	0.021963	-0.859552	0.506153	-2.23443	0.0268716	-0.655772	1	0.263899	1	-0.296009	1	-2.49833	0.00909943	-0.559908	1	-1.57866	0.353059	0.919671	1	0.359763	1	-1.93842	0.0917967	-2.59567	0.02182	-0.361238	1	-1.01701	0.833278	-0.0973392	1	-0.657247	0.818955
Bex6	ENSMUSG00000075269	-Inf	2.90764704952573e-05	-6.7896	2.52095e-06	-11.7129	1.5461e-10	-11.0264	8.09705e-12	-10.6669	7.78462e-12	-8.66184	3.22125e-06	#NAME?	1	-4.92334	0.0134409	-4.2368	0.0119611	-3.87734	0.0147436	#NAME?	1	0.359455	1	#NAME?	1	0.686541	1	1.046	1	#NAME?	1	#NAME?	1	1.87224	0.690265	-3.0511	0.361349	-2.36456	0.435329	-2.0051	0.607562
Tmem50b	ENSMUSG00000022964	-4.32005879424966	2.90764704952573e-05	-4.2843	2.79895e-08	-4.25013	1.06223e-06	-4.9021	4.60544e-10	-5.6003	1.73559e-13	-5.42729	1.32585e-08	-0.0357568	1	0.034176	1	-0.617796	1	-1.31599	0.232552	0.58204	1	-0.698197	0.741365	-0.0699329	1	-0.651972	1	-1.35017	0.148325	1.28024	0.912784	1.10723	1	1.14299	0.652487	1.17717	0.395694	0.525193	1	-0.173003	1
Chka	ENSMUSG00000024843	-3.69159209641497	2.93104779566704e-05	-3.6955	1.90938e-08	-3.65563	2.23346e-08	-4.79868	1.54244e-13	-3.526	1.74963e-08	-2.94151	0.000124464	0.00390546	1	0.0398698	1	-1.10318	0.348071	0.169501	1	1.10709	0.776635	1.27269	0.183124	-0.0359643	1	-1.14305	0.666384	0.129632	1	-0.165596	1	-0.750087	1	-0.753992	0.905472	-0.714122	0.759508	-1.85718	0.0318314	-0.584491	1
Dph3	ENSMUSG00000021905	-4.49371567367283	2.98165196074416e-05	-1.20532	0.380387	-1.24463	0.317572	-1.29095	0.23887	-1.587	0.0895126	-1.68697	0.138111	-3.28839	0.00711145	-0.0393068	1	-0.0856326	1	-0.381681	1	-3.20276	0.0100284	-0.296048	1	-3.24909	0.0158909	-0.0463257	1	-0.342374	1	-2.90671	0.029943	-2.80675	0.0861978	0.481646	1	0.442339	1	0.396013	1	0.0999647	1
Gtf2f1	ENSMUSG00000002658	-3.55277263663312	3.05475836535762e-05	-0.726049	0.755273	-1.47371	0.114602	-1.38362	0.072944	-2.07812	0.00122515	-0.651028	0.757487	-2.82672	0.00271946	-0.747662	1	-0.657573	0.949283	-1.35207	0.093882	-2.16915	0.0459933	-0.694499	0.807037	-2.07906	0.0997084	0.0900889	1	-0.60441	0.870156	-1.47465	0.391374	-2.90175	0.00820312	-0.0750219	1	-0.822684	0.992929	-0.732595	0.907128	-1.42709	0.142544
Manba	ENSMUSG00000028164	6.75513411154095	3.07165793271853e-05	1.1938	0.702444	7.25016	2.70635e-11	2.76365	0.0154602	1.13206	0.542534	4.67314	8.61421e-06	5.56133	0.00711145	6.05636	2.43499e-08	1.56984	0.569926	-0.0617393	1	3.99149	0.0832685	-1.63158	0.457448	-0.49503	1	-4.48652	5.49e-05	-6.1181	1.98e-08	5.62307	0.00572785	2.082	1	-3.47934	0.00189433	2.57703	0.161499	-1.90949	0.175686	-3.54107	0.00155382
Arvcf	ENSMUSG00000000325	-5.66083098054522	3.08070927845669e-05	0.0770836	1	-0.951922	0.781816	-0.00115629	1	-1.44401	0.189517	-0.122571	1	-5.73791	4.95449e-05	-1.02901	1	-0.0782399	1	-1.5211	0.254108	-5.65967	8.43449e-05	-1.44286	0.49669	-4.70891	0.00323893	0.950766	1	-0.492092	1	-4.21682	0.00761966	-5.53826	0.000440317	0.199655	1	-0.829351	1	0.121415	1	-1.32144	0.494725
Gm4735	ENSMUSG00000064193	6.07591064712478	3.17599822333341e-05	2.63074	0.00843858	6.8212	1.18915e-13	7.06378	5.61897e-15	8.13816	4.45506e-18	7.91097	7.49242e-17	3.44517	0.122056	4.19046	5.00988e-06	4.43304	2.07087e-07	5.50742	2.29589e-10	-0.987874	1	1.07437	0.770968	-0.745287	1	0.242588	1	1.31696	0.541197	-2.06225	0.276827	-1.83506	0.612229	-5.28023	3.24e-09	-1.08977	0.634332	-0.847186	1	0.227188	1
Fgf10	ENSMUSG00000021732	7.43598923251658	3.23164199197126e-05	7.09356	1.11157e-08	3.38689	0.00331721	6.28461	5.34944e-08	-0.297992	1	2.31027	0.155518	0.342428	1	-3.70667	0.0144852	-0.808952	1	-7.39155	8.49738e-10	1.15138	1	-6.5826	2.4e-08	4.0491	0.275485	2.89772	0.0966826	-3.68488	0.00266999	7.73398	9.12e-05	5.12572	0.144009	4.78329	0.00116976	1.07662	0.792503	3.97434	0.00636764	-2.60826	0.145776
Mt1	ENSMUSG00000031765	-3.03171375006744	3.23164199197126e-05	-3.08962	1.37958e-08	-0.367461	0.887691	-2.58046	5.45867e-07	-1.5712	0.00748033	-0.341661	1	0.0579096	1	2.72216	4.78223e-06	0.509167	1	1.51843	0.0115401	-0.451257	1	1.00926	0.175131	-2.66425	0.0019808	-2.213	0.000476333	-1.20374	0.31809	-1.46052	0.279548	-2.69005	0.00397219	-2.74796	1.3e-06	-0.0257991	1	-2.23879	0.000111458	-1.22953	0.142544
Ankrd13c	ENSMUSG00000039988	-5.91935464698852	3.32490399779452e-05	-2.52449	0.0304848	-3.10831	0.00789903	-4.60288	4.16864e-06	-3.17199	0.00142042	-5.95627	2.75524e-06	-3.39486	0.0634989	-0.583812	1	-2.07839	0.153351	-0.647493	1	-1.31647	1	1.43089	0.477196	-2.81105	0.299243	-1.49458	0.487886	-0.0636813	1	-2.74737	0.248127	0.0369138	1	3.43177	0.0131095	2.84796	0.0542308	1.35339	0.741015	2.78428	0.0612057
Csf3r	ENSMUSG00000028859	-6.42279326377498	3.35504649298121e-05	1.23677	0.664171	-8.47117	3.94018e-12	-4.41987	1.94725e-06	-9.48328	9.42116e-17	-5.27474	1.74746e-05	-7.65956	1.48728e-06	-9.70794	7.40897e-14	-5.65664	1.49813e-08	-10.72	2.2036e-19	-2.00292	0.968925	-5.0634	1.25e-05	2.04837	1	4.05129	0.00478793	-1.01211	1	3.06048	0.829015	-1.14805	1	6.51151	7.16e-07	-3.19643	0.0373289	0.854867	1	-4.20854	0.000445032
Eml4	ENSMUSG00000032624	6.11026453238308	3.46851471900458e-05	4.8323	1.81223e-07	7.35036	3.01031e-15	6.31276	4.67545e-12	7.43002	2.02128e-15	6.8239	6.19346e-13	1.27797	1	2.51806	0.00588581	1.48047	0.3309	2.59773	0.00415981	-0.2025	1	1.11726	0.617922	-1.24009	1	-1.03759	0.708534	0.0796648	1	-1.31976	0.953866	-0.713634	1	-1.9916	0.0960814	0.52646	1	-0.511134	1	0.606125	1
Npm1	ENSMUSG00000057113	-2.29523568935525	3.50205124751651e-05	-1.06556	0.035945	-0.59064	0.442636	-1.00282	0.0608675	-0.273908	0.962023	-1.47927	0.00341337	-1.22968	0.156392	0.474918	0.819662	0.062739	1	0.79165	0.139578	-1.29242	0.111329	0.728911	0.397606	-1.7046	0.0180464	-0.412179	1	0.316732	1	-2.02133	0.000981181	-0.81597	0.993397	0.413707	1	0.888626	0.302729	0.476446	0.831838	1.20536	0.0401651
Sgta	ENSMUSG00000004937	-3.38940381337802	3.80013367020322e-05	-0.635057	0.79046	-1.09355	0.270484	-0.742664	0.511144	-1.723	0.00602964	-1.2281	0.170298	-2.75435	0.00256151	-0.458491	1	-0.107608	1	-1.08795	0.23015	-2.64674	0.00446138	-0.980338	0.386821	-2.29586	0.0377607	0.350884	1	-0.629454	0.872921	-1.6664	0.225818	-2.16131	0.0992492	0.593041	1	0.134549	1	0.485433	1	-0.494905	1
Urgcp	ENSMUSG00000049680	-6.66108819491015	3.81814995887009e-05	-0.657324	1	-3.32893	0.000619576	-1.90794	0.115233	-4.17509	6.03998e-05	-1.48178	0.524181	-6.00376	0.000437627	-2.67161	0.0118582	-1.25062	0.676617	-3.51777	0.00138255	-4.75315	0.010659	-2.26716	0.137911	-3.33216	0.283103	1.42099	0.349501	-0.846163	1	-2.48599	0.628671	-5.17931	0.0104412	0.824456	1	-1.84715	0.100969	-0.42616	1	-2.69331	0.0342
Zfp239	ENSMUSG00000042097	-7.94047265083659	3.88546664753319e-05	-1.87748	0.330963	-4.33147	0.00260608	-2.87136	0.0393952	-2.50794	0.0575252	-2.39725	0.211739	-6.06299	0.00531226	-2.45399	0.327893	-0.993874	1	-0.630456	1	-5.06912	0.0393619	0.363418	1	-3.609	0.494162	1.46012	1	1.82354	0.771559	-5.43253	0.0222385	-5.54322	0.0359436	0.519773	1	-1.93422	0.579077	-0.474101	1	-0.110683	1
Sssca1	ENSMUSG00000079478	-3.5578141092709	3.89390407062069e-05	-0.118309	1	0.173563	1	0.272224	1	0.43994	0.907015	-1.20406	0.224465	-3.43951	0.000149969	0.291871	1	0.390532	1	0.558248	0.90332	-3.83004	2.26482e-05	0.167716	1	-3.73138	7.84e-05	0.0986608	1	0.266377	1	-3.99775	6.64e-06	-2.35375	0.0779899	1.08576	0.452418	1.37763	0.275406	1.47629	0.190029	1.644	0.0974709
Fam132a	ENSMUSG00000023571	-5.96614698553766	3.97282099735951e-05	-0.152825	1	-5.42667	9.26174e-07	-2.4932	0.0339901	-4.08294	2.1412e-05	-3.49722	0.00384344	-5.81332	0.000121369	-5.27385	6.79576e-06	-2.34037	0.13433	-3.93012	8.51074e-05	-3.47295	0.0603644	-1.58974	0.234807	-0.539472	1	2.93348	0.0217289	1.34373	0.781017	-1.88321	0.826325	-2.46893	0.585795	3.34439	0.0142304	-1.92946	0.367357	1.00402	0.801851	-0.585722	1
Mfsd5	ENSMUSG00000045665	-3.49434793690018	4.05016423668189e-05	-1.69083	0.0223461	-2.19097	0.0014564	-0.87944	0.415273	-2.44595	5.83276e-05	-1.95727	0.015416	-1.80352	0.166871	-0.500145	1	0.811387	0.646544	-0.755125	0.618136	-2.61491	0.0076144	-1.56651	0.0375917	-1.30338	0.734949	1.31153	0.253646	-0.254981	1	-1.0484	0.944041	-1.53707	0.577492	0.266447	1	-0.233698	1	1.07783	0.483755	-0.488678	1
Sh3bp5l	ENSMUSG00000013646	-5.8405194733875	4.08299651604294e-05	-1.95827	0.137418	-3.03774	0.00376914	-2.51421	0.0140826	-1.93611	0.0776346	-1.50244	0.343166	-3.88225	0.0201609	-1.07947	0.760157	-0.555948	1	0.0221614	1	-3.3263	0.0728992	0.578109	1	-2.80278	0.300272	0.523523	1	1.10163	0.824973	-3.90441	0.022079	-4.33808	0.0182472	-0.455824	1	-1.53529	0.490175	-1.01177	0.966531	-0.433662	1
Morc1	ENSMUSG00000022652	5.42128519208104	4.15988217000828e-05	3.15939	0.000109786	5.89981	6.34518e-13	0.670355	0.889843	1.86229	0.0272264	6.02017	6.28252e-13	2.26189	0.325791	2.74042	0.00256657	-2.48904	0.00272465	-1.2971	0.285242	4.75093	0.00229424	1.19194	0.348195	-0.478526	1	-5.22946	7.56e-10	-4.03752	1.31e-06	3.55899	0.0489547	-0.598887	1	-2.86078	0.00168485	-0.120362	1	-5.34982	2.13e-10	-4.15788	7.38e-07
Dgkz	ENSMUSG00000040479	-4.43514466764664	4.17723821795619e-05	-0.867394	0.703044	-2.01564	0.0293352	-1.54803	0.0891108	-1.43185	0.118077	-2.17003	0.031079	-3.56775	0.00261038	-1.14825	0.605365	-0.680638	1	-0.564461	0.980686	-2.88711	0.0273404	0.116177	1	-2.41951	0.160119	0.467607	1	0.583784	1	-3.00329	0.0212679	-2.26512	0.284525	1.30263	0.496866	0.154389	1	0.621996	1	0.738173	1
Ctsc	ENSMUSG00000030560	-3.81887119015295	4.19058790916237e-05	-1.32878	0.205866	-2.5896	0.00111633	-1.79846	0.0177245	-4.71419	1.04206e-11	-3.55324	2.40327e-05	-2.49009	0.0254215	-1.26082	0.458789	-0.469675	1	-3.38541	1.12743e-06	-2.02041	0.116858	-2.91573	7.56e-05	-1.22927	0.860574	0.791142	1	-2.12459	0.00944453	0.895318	1	-0.265633	1	2.22445	0.0237561	0.963637	0.64503	1.75478	0.133259	-1.16095	0.470781
Pramel7	ENSMUSG00000025839	-4.06905724198537	4.22230437939898e-05	-2.38197	0.002671	-7.83795	2.17112e-18	-3.43374	4.10721e-06	-10.2754	7.03764e-33	-7.94638	3.46914e-16	-1.68709	0.439662	-5.45598	3.69953e-10	-1.05177	0.746155	-7.89342	4.14653e-23	-0.635319	1	-6.84165	3.52e-19	3.7689	0.0276427	4.40421	4.49e-07	-2.43743	0.000750446	6.20633	9.67e-07	3.87732	0.0536258	5.56441	1.22e-09	0.108423	1	4.51264	2.45e-07	-2.32901	0.0169717
Gm11942	ENSMUSG00000094344	-2.89078799185551	4.24620826192263e-05	-0.125801	1	-0.94433	0.30155	-0.70515	0.213013	-0.862007	0.171993	0.741905	0.546228	-2.76499	0.000209449	-0.81853	0.746734	-0.579349	0.585118	-0.736206	0.423308	-2.18564	0.00811884	-0.156856	1	-1.94646	0.0443455	0.23918	1	0.0823238	1	-2.02878	0.0203171	-3.63269	4.45e-06	-0.867705	0.481814	-1.68623	0.0481033	-1.44705	0.0171368	-1.60391	0.0134409
Adh1	ENSMUSG00000074207	12.5789612772578	4.26992419779382e-05	0.542633	1	0.90942	1	0.0853858	1	1.60354	1	10.7355	1.16576e-05	12.0363	0.000149969	0.366787	1	-0.457247	1	1.06091	1	12.4936	0.000146128	1.51816	1	11.6695	0.00310222	-0.824034	1	0.694123	1	10.9754	0.000515734	1.84342	1	-10.1929	1.9e-05	-9.82612	0.00090339	-10.6502	2.11e-05	-9.132	7.31e-05
Plcd1	ENSMUSG00000010660	-4.93770858873334	4.27152837769067e-05	-2.08878	0.0503915	-2.12135	0.0471524	-3.81124	1.18203e-05	-2.6163	0.00292736	-8.0989	1.93389e-11	-2.84893	0.0630325	-0.0325735	1	-1.72246	0.210336	-0.527521	1	-1.12647	1	1.19494	0.566659	-2.81636	0.112105	-1.68988	0.286953	-0.494948	1	-2.32141	0.227542	3.1612	0.604718	6.01013	3.22e-07	5.97755	9.42e-07	4.28767	0.000331002	5.4826	2.66e-06
Tor2a	ENSMUSG00000009563	-4.16791490429005	4.43936741704303e-05	-2.06455	0.0143043	-2.39704	0.00392203	-1.04725	0.338099	-3.39884	1.40495e-06	-1.84057	0.0565741	-2.10337	0.180161	-0.332492	1	1.01729	0.633772	-1.33429	0.196498	-3.12066	0.00728604	-2.35158	0.00332953	-1.77088	0.500495	1.34978	0.468495	-1.0018	0.626397	-0.769078	1	-2.32734	0.206501	-0.223973	1	-0.556465	1	0.793319	0.965906	-1.55826	0.182067
Zfp568	ENSMUSG00000074221	-4.61320043782378	5.04677628550703e-05	-1.79196	0.0914396	-1.30315	0.467448	-1.81852	0.0544477	-2.2758	0.00724805	-2.19351	0.0453846	-2.82124	0.0500695	0.488804	1	-0.0265583	1	-0.48384	1	-2.79468	0.0563685	-0.457281	1	-3.31005	0.0212047	-0.515362	1	-0.972644	0.593608	-2.3374	0.190613	-2.41969	0.27815	0.401554	1	0.890358	0.771252	0.374995	1	-0.0822863	1
Mrpl12	ENSMUSG00000039640	-3.0968525616497	5.12503387444218e-05	0.153539	1	-0.0115013	1	0.2798	1	-0.322126	0.973122	-1.38189	0.0760129	-3.25039	3.91743e-05	-0.16504	1	0.126262	1	-0.475664	0.930353	-3.37665	2.17627e-05	-0.601926	0.809638	-3.08535	0.000263154	0.291302	1	-0.310624	1	-2.77473	0.0009102	-1.71496	0.275289	1.53543	0.0736974	1.37039	0.129491	1.66169	0.0402606	1.05976	0.373735
Esrra	ENSMUSG00000024955	-6.61096015128684	5.24675893572346e-05	-0.844172	0.996052	-4.43718	2.79182e-05	-1.99749	0.113003	-3.30128	0.00155359	-1.85086	0.279477	-5.76679	0.000959746	-3.593	0.00136676	-1.15332	0.841569	-2.45711	0.0417022	-4.61347	0.0164869	-1.30378	0.621972	-2.17378	1	2.43968	0.0600169	1.1359	0.62161	-3.30968	0.226955	-4.7601	0.0295788	1.00669	1	-2.58631	0.0413636	-0.146633	1	-1.45042	0.529349
Atp13a3	ENSMUSG00000022533	-3.58107383331655	5.43976115067299e-05	-1.80855	0.0159394	-3.06501	7.64583e-06	-3.00743	4.91334e-06	-2.98665	3.0218e-06	-4.33114	5.08266e-08	-1.77252	0.193294	-1.25646	0.294392	-1.19887	0.399936	-1.1781	0.278958	-0.573646	1	0.020778	1	-0.516062	1	0.0575834	1	0.0783614	1	-0.594424	1	0.750065	1	2.52259	0.00396017	1.26613	0.425776	1.32371	0.277141	1.34449	0.262448
Bysl	ENSMUSG00000023988	-3.79621870511517	5.54618943662259e-05	-0.0379892	1	-0.223631	1	-0.215253	1	-0.970805	0.320234	-0.735546	0.740852	-3.75823	0.000130547	-0.185642	1	-0.177264	1	-0.932816	0.46405	-3.58097	0.000374005	-0.755552	0.862243	-3.57259	0.000826808	0.00837823	1	-0.747174	0.741737	-2.82541	0.0108283	-3.06067	0.01374	0.697557	1	0.511915	1	0.520293	1	-0.235259	1
Mrpl20	ENSMUSG00000029066	-3.65178040986769	5.54618943662259e-05	-0.488529	1	-0.813512	0.50821	-0.516544	0.910961	-0.302834	1	-1.22994	0.25325	-3.16325	0.00123664	-0.324983	1	-0.0280153	1	0.185695	1	-3.13524	0.0015466	0.213711	1	-2.83827	0.0108937	0.296967	1	0.510678	1	-3.34895	0.000598925	-2.42184	0.0776379	0.741413	0.939191	0.41643	1	0.713398	1	0.927108	0.676962
Acacb	ENSMUSG00000042010	-6.61628207855132	5.7057290181401e-05	0.0432434	1	-1.7108	0.267318	-1.18249	0.687914	-0.314974	1	0.996892	0.69479	-6.65953	9.63141e-05	-1.75405	0.385217	-1.22574	0.948253	-0.358218	1	-5.43379	0.00303843	0.867519	1	-4.90548	0.0212409	0.528309	1	1.39583	0.729478	-6.30131	0.000319781	-7.61317	2.46e-05	-0.953648	0.942156	-2.70769	0.0687011	-2.17938	0.223183	-1.31187	0.602723
Sepw1	ENSMUSG00000041571	-3.73948824384849	5.78546031230221e-05	-1.26562	0.213758	-1.211	0.283455	-0.149952	1	-1.07023	0.227108	-2.17996	0.00979432	-2.47387	0.0276531	0.0546185	1	1.11567	0.473123	0.195391	1	-3.58954	0.000283764	-0.920276	0.620318	-2.52849	0.0401109	1.06105	0.828488	0.140773	1	-2.66926	0.0158113	-1.55953	0.626255	0.914344	0.715612	0.968963	0.598824	2.03001	0.0473807	1.10974	0.527149
Pla2g15	ENSMUSG00000031903	-4.65676101690359	6.05746359605395e-05	-1.87202	0.0840573	-4.6517	4.53726e-07	-2.70176	0.0019738	-5.69705	2.09163e-11	-3.1122	0.00265827	-2.78474	0.0525144	-2.77968	0.00887318	-0.829742	1	-3.82503	5.08438e-06	-1.955	0.348614	-2.99529	0.000730426	-0.00506552	1	1.94993	0.168215	-1.04535	0.754109	1.04029	1	-1.54456	0.914684	1.24018	0.613432	-1.5395	0.423579	0.410437	1	-2.58485	0.0117584
2310036O22Rik	ENSMUSG00000041203	-3.34213007414202	6.09805843383175e-05	-0.629339	0.835193	-1.52554	0.0618254	-1.14638	0.165973	-1.25212	0.0886935	-0.865614	0.486669	-2.71279	0.00352569	-0.896206	0.743333	-0.51704	1	-0.622784	0.779907	-2.19575	0.0361037	-0.105745	1	-1.81659	0.208732	0.379167	1	0.273422	1	-2.09001	0.0587924	-2.47652	0.0363598	0.236275	1	-0.659931	1	-0.280764	1	-0.386509	1
Trim28	ENSMUSG00000005566	-2.46127458620047	6.22256537848649e-05	0.394522	1	0.203394	1	-0.426813	0.691214	-0.405762	0.700056	0.378669	0.970693	-2.8558	4.2829e-06	-0.191128	1	-0.821334	0.316558	-0.800284	0.254954	-2.03446	0.00304326	0.0210503	1	-2.66467	6.67e-05	-0.630206	0.604144	-0.609156	0.612436	-2.05551	0.00308143	-2.83994	6.59e-05	0.0158528	1	-0.175275	1	-0.805482	0.395146	-0.784431	0.422425
Smarca4	ENSMUSG00000032187	-3.5697517621577	6.29713345723613e-05	-0.500812	1	-1.33093	0.152583	-1.19893	0.141566	-0.549546	0.747275	-0.36531	1	-3.06894	0.00148354	-0.830119	0.83785	-0.698117	0.899768	-0.0487333	1	-2.37082	0.0293509	0.649383	0.88183	-2.23882	0.0762308	0.132002	1	0.781386	0.952767	-3.02021	0.0022635	-3.20444	0.0037194	-0.135503	1	-0.965622	0.741771	-0.833619	0.764951	-0.184236	1
Tfpi	ENSMUSG00000027082	6.3773541179984	6.44377950642522e-05	2.92843	0.00769472	5.58577	1.28305e-08	7.14762	1.26334e-12	3.21528	0.000806588	4.23475	2.2374e-05	3.44893	0.182874	2.65734	0.0194558	4.2192	1.05779e-05	0.286858	1	-0.770271	1	-3.93234	5.13e-05	0.791584	1	1.56186	0.475993	-2.37049	0.0729822	3.16207	0.255783	2.1426	1	-1.30633	0.577506	1.35102	0.698527	2.91287	0.0297626	-1.01947	0.850128
S100a13	ENSMUSG00000042312	6.18782616527731	6.77572186710333e-05	-2.01071	0.18373	1.05858	0.566683	0.289047	1	-3.18517	0.00154002	4.77514	3.54173e-06	8.19854	4.69037e-07	3.06929	0.00653869	2.29976	0.0594836	-1.17446	0.511959	5.89878	0.00165906	-3.47422	0.000494851	5.12925	0.0173821	-0.76953	1	-4.24375	4.2e-05	9.373	5.85e-10	1.41269	1	-6.78585	5.71e-10	-3.71656	0.00539666	-4.48609	8.63e-05	-7.96031	6.96e-13
Gjc1	ENSMUSG00000034520	7.16193020422735	6.77572186710333e-05	-0.844438	1	6.01575	8.00269e-07	1.24082	0.5921	3.70067	0.00131896	6.45837	9.63832e-08	8.00637	4.52923e-05	6.86019	1.03752e-07	2.08526	0.268294	4.5451	9.19035e-05	5.92111	0.00909943	2.45985	0.102989	1.14618	1	-4.77493	0.000622134	-2.31509	0.337357	3.46126	0.283469	0.703562	1	-7.30281	5.7e-09	-0.442617	1	-5.21755	3.29e-05	-2.7577	0.0596323
Gpr143	ENSMUSG00000025333	12.5698063855217	6.84889117742315e-05	1.61938	1	2.325	1	1.25086	1	#NAME?	1	#NAME?	1	10.9504	0.000851435	0.70562	1	-0.368527	1	#NAME?	0.791881	11.319	0.000658612	#NAME?	1	10.2448	0.00594979	-1.07415	1	#NAME?	0.952072	Inf	4.77e-05	Inf	0.00404626	Inf	1	Inf	1	Inf	1	NA	NA
Lefty1	ENSMUSG00000038793	5.56653437434133	6.96192631631608e-05	3.98257	2.66365e-06	5.04161	6.2388e-10	8.1988	4.43068e-19	0.103091	1	2.99853	0.000746561	1.58397	0.816858	1.05905	0.502663	4.21624	8.31174e-07	-3.87947	4.55864e-06	-2.63227	0.074938	-8.09571	4.02e-18	0.524924	1	3.15719	0.0053041	-4.93852	7.51e-09	5.46344	0.00123288	2.56801	0.617659	0.984037	0.745353	2.04308	0.083516	5.20028	1.22e-06	-2.89544	0.00589199
Hdlbp	ENSMUSG00000034088	-3.12444690176226	6.97632312714283e-05	0.0789429	1	0.181622	1	0.609993	0.724339	-0.914519	0.232554	-0.746722	0.513783	-3.20339	8.54872e-05	0.102679	1	0.53105	1	-0.993462	0.273828	-3.73444	3.55983e-06	-1.52451	0.0295644	-3.30607	0.000105307	0.428371	1	-1.09614	0.384362	-2.20993	0.0224446	-2.37772	0.0328304	0.825665	0.651819	0.928344	0.628095	1.35671	0.162307	-0.167797	1
Mier3	ENSMUSG00000032727	-4.34472213808031	7.22054518359318e-05	-3.99894	1.23288e-06	-5.61589	3.20937e-11	-5.43481	6.01299e-11	-4.75433	1.84958e-09	-4.99312	6.44947e-07	-0.345779	1	-1.61694	0.0813099	-1.43587	0.371057	-0.755383	0.820133	1.09009	1	0.680488	1	1.27116	1	0.181071	1	0.861559	0.587569	0.409604	1	0.648401	1	0.99418	0.836461	-0.622761	0.788926	-0.441691	1	0.238797	1
Khdc1c	ENSMUSG00000041722	-Inf	7.28541110131419e-05	-2.16586	0.367573	-10.1354	1.49422e-09	-11.413	2.0931e-11	-12.0667	1.44603e-12	-11.0676	1.23613e-07	#NAME?	0.00662622	-7.9695	8.1126e-07	-9.24716	2.44825e-08	-9.90083	1.42495e-09	#NAME?	1	-0.653661	1	#NAME?	1	-1.27767	1	-1.93133	1	#NAME?	1	#NAME?	1	8.90175	1.59e-05	0.932255	1	-0.345413	1	-0.999073	1
Slc5a11	ENSMUSG00000030769	-7.34686625126159	7.3634069694124e-05	-0.193498	1	-2.41488	0.177868	-0.530845	1	-2.91083	0.00755804	-1.30287	0.588565	-7.15337	0.000226663	-2.22138	0.453049	-0.337347	1	-2.71734	0.0240799	-6.81602	0.000610813	-2.37999	0.0574441	-4.93198	0.0622244	1.88404	0.708534	-0.495953	1	-4.43603	0.102352	-6.04399	0.00915852	1.10938	0.981899	-1.11201	1	0.77203	1	-1.60796	0.451278
F2r	ENSMUSG00000048376	7.89426040445445	7.39655388208976e-05	2.98863	0.0546527	5.48777	8.46611e-06	7.82705	5.20494e-09	4.43653	0.000486038	3.9466	0.00309448	4.90563	0.136618	2.49914	0.0696331	4.83842	0.000232767	1.4479	0.581063	0.0672102	1	-3.39052	0.0148334	2.40649	1	2.33928	0.534306	-1.05124	0.801339	3.45773	0.453811	3.94766	0.694796	-0.957965	1	1.54117	0.617832	3.88045	0.0363254	0.489932	1
Heatr1	ENSMUSG00000050244	-4.05891286530794	7.49535675506779e-05	-1.26828	0.302192	-0.795738	0.839619	-0.757381	0.735541	-0.471218	0.946633	-0.589364	0.978737	-2.79063	0.0238542	0.472542	1	0.510898	1	0.797062	0.673865	-3.30153	0.00373789	0.286164	1	-3.26318	0.00881449	0.0383563	1	0.32452	1	-3.5877	0.0013395	-3.46955	0.00731121	-0.678915	0.964035	-0.206373	1	-0.168017	1	0.118147	1
4930550L24Rik	ENSMUSG00000046180	-Inf	7.49535675506779e-05	-4.47347	0.00220219	-3.69926	0.0660425	-4.14931	0.00179935	#NAME?	2.26957e-14	-12.9586	1.15237e-08	#NAME?	0.204531	0.774214	0.735309	0.324163	1	#NAME?	6.18368e-08	#NAME?	0.134923	#NAME?	6.86e-08	#NAME?	0.115544	-0.450051	1	#NAME?	1.62e-09	NA	NA	#NAME?	1	8.4851	0.000229883	9.25932	2.81e-05	8.80927	0.000198773	#NAME?	1
Pelo	ENSMUSG00000042275	-5.09874157254539	7.49535675506779e-05	0.884359	0.838207	-1.17701	0.23617	-1.0833	0.571177	-0.584986	0.892492	0.0254419	1	-5.9831	5.65499e-06	-2.06137	0.0334232	-1.96766	0.128721	-1.46934	0.247914	-4.01544	0.0054412	0.498318	1	-3.92173	0.0142145	0.0937034	1	0.592021	0.920967	-4.51376	0.00127881	-5.12418	0.000597211	0.858917	1	-1.20245	0.364645	-1.10875	0.803831	-0.610427	1
Thoc3	ENSMUSG00000025872	-3.94979435416308	7.62829949273421e-05	-0.838349	0.702671	-1.24577	0.47535	-0.977886	0.397097	-0.817494	0.542642	-1.26611	0.298547	-3.11144	0.00512538	-0.407422	1	-0.139537	1	0.0208552	1	-2.97191	0.00903207	0.160392	1	-2.70402	0.0389745	0.267885	1	0.428277	1	-3.1323	0.00546783	-2.68369	0.0650039	0.42776	1	0.0203375	1	0.288223	1	0.448615	1
Gadd45gip1	ENSMUSG00000033751	-4.01288424455849	7.68781076626252e-05	0.23886	1	0.394696	1	0.197732	1	-1.29201	0.174286	-2.35038	0.012387	-4.25174	5.18183e-05	0.155837	1	-0.0411274	1	-1.53087	0.0977925	-4.21062	8.10572e-05	-1.48975	0.10651	-4.40758	6.79e-05	-0.196964	1	-1.68671	0.110061	-2.72087	0.0296061	-1.66251	0.664513	2.58924	0.0087531	2.74507	0.00798353	2.54811	0.00786634	1.05836	0.655891
Mdk	ENSMUSG00000027239	4.43488046652436	7.68781076626252e-05	3.96967	6.17809e-10	5.86812	1.15076e-19	6.42672	1.82634e-21	7.96294	1.64249e-29	5.93907	1.27179e-18	0.465213	1	1.89845	0.00420406	2.45705	0.000675651	3.99327	2.22976e-10	-1.99184	0.0921592	1.53622	0.0457166	-1.43324	0.5431	0.558598	1	2.09481	0.032131	-3.52806	0.000114335	-1.50419	0.59302	-1.9694	0.0129866	-0.070944	1	0.487654	1	2.02387	0.0287949
Csrp2bp	ENSMUSG00000027425	-4.5202099135505	7.83597661329867e-05	-1.02919	0.596363	-0.861927	0.820843	-0.477084	1	-0.328633	1	-0.880368	0.672242	-3.49102	0.00632201	0.167262	1	0.552104	1	0.700556	0.91031	-4.04313	0.00103556	0.148451	1	-3.65828	0.00764975	0.384843	1	0.533294	1	-4.19158	0.000631529	-3.63984	0.0132805	-0.14882	1	0.0184417	1	0.403284	1	0.551736	1
B4galt6	ENSMUSG00000056124	5.5919439742806	7.93671230072921e-05	2.32648	0.0249349	3.43757	6.55839e-05	4.14763	1.38278e-06	1.44809	0.205084	3.83546	1.69762e-05	3.26546	0.0938994	1.11109	0.626003	1.82115	0.162207	-0.878389	0.757592	1.44432	0.801219	-2.69954	0.00557109	2.15438	0.515987	0.710059	1	-1.98948	0.101225	4.14385	0.0229137	1.75649	0.982139	-1.50898	0.316207	-0.397891	1	0.312168	1	-2.38737	0.0264233
Crnkl1	ENSMUSG00000001767	-4.75054237782332	7.963931483509e-05	-1.76238	0.140252	-1.75773	0.261573	-2.40033	0.0105552	-1.65586	0.116016	-2.15402	0.065997	-2.98816	0.0434394	0.00465192	1	-0.637947	1	0.106519	1	-2.35021	0.200583	0.744465	1	-2.99281	0.0730154	-0.642599	1	0.101867	1	-3.09468	0.0376656	-2.59652	0.231097	0.391637	1	0.396289	1	-0.24631	1	0.498156	1
C130074G19Rik	ENSMUSG00000039349	-5.10917941581321	8.02722595339867e-05	-5.51544	5.22879e-09	-6.97208	4.31655e-13	-6.67392	9.76102e-13	-9.22286	3.69575e-19	-1.64444	0.249832	0.406261	1	-1.45664	0.0599177	-1.15848	0.482287	-3.70742	8.30228e-05	1.56474	0.8088	-2.54894	0.0497483	1.8629	0.636625	0.298161	1	-2.25078	0.681641	4.11368	0.0588547	-3.46473	0.0584564	-3.871	6.54e-05	-5.32764	1.91e-08	-5.02948	9.23e-08	-7.57841	9.02e-14
Khdc1a	ENSMUSG00000067750	-Inf	8.45553176633934e-05	-1.62501	0.674603	-5.57157	3.16321e-05	-11.2121	3.9997e-11	-8.48963	5.90374e-09	-11.5156	7.65915e-08	#NAME?	0.00306409	-3.94656	0.00298166	-9.58707	1.039e-08	-6.86462	1.03505e-06	#NAME?	1	2.72245	0.487076	#NAME?	0.878341	-5.64051	0.024724	-2.91806	0.54381	#NAME?	1	#NAME?	1	9.89057	3.56e-06	5.94401	0.0547146	0.303498	1	3.02595	0.541107
Pth1r	ENSMUSG00000032492	5.791036405452	8.63567656379504e-05	3.00231	0.0016241	3.52756	8.94383e-06	9.10418	5.74567e-20	3.60718	3.14999e-05	-0.876749	0.85312	2.78873	0.247888	0.525257	0.762076	6.10187	4.8778e-11	0.604869	1	-3.31314	0.0168641	-5.497	1.32e-09	2.26347	0.620411	5.57661	1.21e-06	0.0796123	1	2.18386	0.46906	6.66779	0.0012761	3.87906	0.000759467	4.40431	4.67e-05	9.98093	1.52e-14	4.48393	9.22e-05
Nod1	ENSMUSG00000038058	8.25872162243014	8.67475798575148e-05	4.35676	0.00610054	6.51959	2.09768e-05	6.56906	3.21492e-06	5.40322	0.000160558	4.93878	0.000604775	3.90197	0.331369	2.16283	0.634336	2.2123	0.218065	1.04647	0.949043	1.68966	1	-1.16583	0.717343	1.73914	1	0.0494742	1	-1.11636	1	2.8555	0.619136	3.31995	0.888209	-0.58202	1	1.58081	1	1.63028	0.78957	0.464449	1
Ripply3	ENSMUSG00000022941	9.70778846844833	8.67475798575148e-05	6.1514	0.00147103	0.651555	1	4.74495	0.00693011	2.6471	0.285628	-0.492358	1	3.55639	0.546774	-5.49984	0.00791995	-1.40644	1	-3.5043	0.0645852	4.96284	0.267275	-2.09785	0.386118	9.05623	0.00309602	4.0934	0.0650923	1.99554	0.770578	7.06069	0.0203049	10.2001	0.00607793	6.64375	0.00986595	1.14391	1	5.23731	0.0424148	3.13946	0.482839
Ube2c	ENSMUSG00000001403	-2.63477352687642	8.82950204574629e-05	-1.66586	0.00264536	-1.83094	0.00221261	-1.39822	0.0227152	-2.03909	2.82446e-05	-2.52007	2.87723e-05	-0.968911	0.71902	-0.165072	1	0.267639	1	-0.37323	1	-1.23655	0.331574	-0.640869	0.481581	-0.803838	1	0.432711	1	-0.208158	1	-0.59568	1	-0.114703	1	0.854208	0.609398	0.689135	0.669971	1.12185	0.189829	0.480977	1
Pin1-ps1	ENSMUSG00000074997	-7.01289934581295	8.82950204574629e-05	-6.14093	8.79076e-07	-4.40839	0.00065229	-5.12753	1.65567e-05	-5.74347	9.2159e-07	-5.94735	8.03223e-05	-0.871972	1	1.73254	0.501422	1.0134	1	0.397457	1	-1.88537	1	-0.615941	1	-2.60451	0.798926	-0.719141	1	-1.33508	0.82256	-1.26943	1	-1.06554	1	-0.193573	1	1.53897	0.78171	0.819825	1	0.203884	1
Gm6792	ENSMUSG00000053367	8.75279746712459	8.89391735031851e-05	5.39543	0.00127062	9.2339	5.81509e-09	6.07019	0.000125559	6.76225	8.83461e-06	10.9014	5.02128e-11	3.35737	0.523561	3.83847	0.0125069	0.674761	1	1.36682	0.684422	2.68261	0.679052	0.692059	1	-0.481102	1	-3.16371	0.0587318	-2.47165	0.260846	1.99055	1	-2.14862	1	-5.50599	0.0001862	-1.66752	0.782512	-4.83123	0.00108362	-4.13917	0.00782463
Fhod1	ENSMUSG00000014778	6.39580803050058	8.97571638041408e-05	8.19819	2.36677e-13	5.02802	1.78279e-07	6.48255	5.84882e-10	5.40156	1.09295e-07	6.66217	5.40771e-10	-1.80238	0.718948	-3.17017	0.0388767	-1.71564	0.293393	-2.79663	0.00775267	-0.0867374	1	-1.08099	0.790462	1.36779	1	1.45452	1	0.373537	1	0.994249	1	-0.266365	1	1.53602	0.563101	-1.63415	0.818082	-0.179628	1	-1.26061	0.622887
Dtx2	ENSMUSG00000004947	-4.50014132074733	9.06148885737405e-05	-0.456018	1	-1.88008	0.0827713	-1.44236	0.204814	-1.44104	0.16602	-0.47487	1	-4.04412	0.000967714	-1.42406	0.435258	-0.986338	0.817683	-0.985018	0.581899	-3.05778	0.026573	0.00132045	1	-2.62007	0.139771	0.43772	1	0.43904	1	-3.05911	0.0300183	-4.02527	0.00400737	0.0188515	1	-1.40521	0.481831	-0.967487	0.8346	-0.966166	0.718462
Irf1	ENSMUSG00000018899	7.44287339362748	9.26152191941618e-05	7.22208	5.13863e-08	8.8385	2.50909e-11	4.89654	5.44476e-05	9.76715	3.28421e-13	9.08936	1.4941e-11	0.220794	1	1.61642	0.502895	-2.32554	0.276454	2.54507	0.0599139	2.54634	0.582971	4.87061	0.000164601	-1.39563	1	-3.94197	0.00761137	0.928647	1	-2.32428	0.588587	-1.64648	1	-1.86728	0.343667	-0.250852	1	-4.19282	0.002831	0.677795	1
Dnaja1	ENSMUSG00000028410	-2.96118786502808	9.31005696269077e-05	-1.12032	0.176031	-1.44472	0.0324901	-2.42393	3.01437e-05	-2.29599	3.5254e-05	-3.14688	2.07006e-06	-1.84087	0.0630325	-0.324406	1	-1.30362	0.165009	-1.17567	0.140448	-0.537253	1	0.12795	1	-1.51647	0.298271	-0.979212	0.639321	-0.851263	0.669934	-0.665203	1	0.185693	1	2.02656	0.00710546	1.70216	0.0570748	0.722946	0.702018	0.850896	0.578455
Gsdmd	ENSMUSG00000022575	9.37618459211071	9.41825359979003e-05	11.0439	1.66974e-10	10.3243	2.51225e-10	11.2594	1.36888e-11	6.78199	3.90808e-05	10.5404	5.86292e-10	-1.66773	1	-0.7196	1	0.215516	1	-4.26192	0.00157354	-1.88325	0.925235	-4.47744	0.000830413	-0.94813	1	0.935116	1	-3.54232	0.0117392	2.59419	0.842862	-1.1642	1	0.50353	1	-0.21607	1	0.719046	1	-3.75839	0.0186193
Gnpnat1	ENSMUSG00000037722	-4.09039724564333	9.45295150463642e-05	-0.985227	0.579395	-2.41642	0.00104701	-3.6733	7.42502e-07	-3.06391	4.76304e-05	-3.79564	4.10172e-05	-3.10517	0.00910669	-1.4312	0.128477	-2.68807	0.000891471	-2.07868	0.0180415	-0.4171	1	0.609391	0.945087	-1.67397	0.636991	-1.25687	0.831905	-0.647484	1	-1.02649	1	-0.294761	1	2.81041	0.00618597	1.37921	0.766902	0.12234	1	0.73173	0.953133
Eif3i	ENSMUSG00000028798	-2.65740240691095	9.50591912639462e-05	-0.59223	0.652766	-0.906386	0.300923	-0.384061	0.911678	-0.65147	0.423336	-0.772853	0.374429	-2.06517	0.00865545	-0.314156	1	0.208169	1	-0.0592398	1	-2.27334	0.00266041	-0.267408	1	-1.75102	0.0737633	0.522325	1	0.254916	1	-2.00593	0.0140871	-1.88455	0.0729345	0.180623	1	-0.133534	1	0.388791	1	0.121383	1
Actn2	ENSMUSG00000052374	-5.19447978145323	9.51727098090401e-05	-1.13797	0.582463	-7.42812	1.26747e-11	-7.58135	6.04477e-13	-5.7277	1.31501e-09	-11.131	1.19984e-14	-4.05651	0.00580105	-6.29015	1.05813e-08	-6.44338	1.04609e-09	-4.58973	1.21435e-06	2.38687	0.615263	1.85365	0.342689	2.23364	0.790558	-0.153227	1	1.70042	0.359133	0.533221	1	5.93647	0.0403725	9.99298	3.03e-12	3.70283	0.0238022	3.54961	0.00980946	5.40325	5.56e-05
Tuba1a	ENSMUSG00000072235	5.29127969981341	9.85593824808146e-05	3.69986	6.48532e-06	5.28711	5.91483e-11	5.05689	1.44712e-10	6.01805	1.66787e-13	6.22551	1.79851e-13	1.59142	0.738175	1.58725	0.201881	1.35704	0.296854	2.31819	0.0081266	0.234385	1	0.961159	0.81752	0.00417078	1	-0.230214	1	0.730945	1	-0.726774	1	-0.934233	1	-2.52565	0.00742334	-0.938404	0.884824	-1.16862	0.665087	-0.207459	1
Stard10	ENSMUSG00000030688	-4.13822257006348	0.000100374043130012	1.47689	0.221371	-1.28676	0.171384	1.03334	0.519036	-1.82494	0.0161039	-4.29137	2.46861e-06	-5.61511	1.67371e-07	-2.76365	0.00111999	-0.44355	1	-3.30182	5.53843e-06	-5.17156	2.21778e-06	-2.85827	0.000271265	-2.85146	0.0519978	2.3201	0.0188396	-0.538174	1	-2.31328	0.159246	0.153145	1	5.76825	2.91e-09	3.0046	0.00749715	5.3247	5.78e-08	2.46643	0.0259096
Smyd5	ENSMUSG00000033706	-3.57295418665562	0.000100374043130012	0.0229695	1	-1.31464	0.169959	-0.981999	0.319437	-1.21832	0.135406	-1.4908	0.0952233	-3.59592	0.00017355	-1.33761	0.281589	-1.00497	0.515405	-1.24129	0.179831	-2.59096	0.0171023	-0.236322	1	-2.25831	0.0923352	0.33264	1	0.0963185	1	-2.35463	0.0451753	-2.08215	0.217904	1.51377	0.153005	0.17616	1	0.508801	1	0.272479	1
Ahnak2	ENSMUSG00000072812	9.64289788682987	0.000100996237493981	0.525067	1	-0.166975	1	0.718737	1	1.38707	0.892492	10.5416	2.8277e-08	9.11783	0.000958325	-0.692042	1	0.19367	1	0.861998	1	8.92416	0.00148024	0.668329	1	9.80987	0.0028859	0.885712	1	1.55404	1	8.25583	0.00341405	-0.898678	1	-10.0165	1.14e-07	-10.7086	3.22e-06	-9.82284	3.92e-07	-9.15451	5.7e-07
Tomm22	ENSMUSG00000022427	-3.18889601832211	0.000100996237493981	-1.27678	0.134049	-1.71972	0.0214528	-1.5147	0.0338837	-1.45057	0.0365079	-2.28991	0.00186733	-1.91211	0.0902193	-0.442936	1	-0.237918	1	-0.173787	1	-1.67419	0.197533	0.0641303	1	-1.46918	0.471937	0.205018	1	0.269149	1	-1.73832	0.176706	-0.898991	1	1.01312	0.505882	0.570185	1	0.775203	0.77269	0.839334	0.666753
Tmem37	ENSMUSG00000050777	-6.69666918730834	0.0001040768417574	-0.826502	1	-3.64779	0.0209505	-2.93074	0.0131453	-2.20518	0.115866	-4.2055	0.00267345	-5.87017	0.00151135	-2.82129	0.207235	-2.10424	0.169823	-1.37867	0.552152	-3.76593	0.127467	0.725562	1	-3.04888	0.492175	0.717052	1	1.44261	1	-4.49149	0.036699	-2.49117	0.971557	3.379	0.0270225	0.557713	0.91818	1.27477	0.890546	2.00033	0.309425
Pdlim4	ENSMUSG00000020388	8.91270098471789	0.00010417774166877	8.94953	1.50941e-07	0.153776	1	9.73777	4.56617e-09	4.44877	0.00604249	6.52823	4.6395e-05	-0.0368288	1	-8.79575	4.09632e-06	0.788242	1	-4.50076	0.0035154	-0.82507	1	-5.289	0.000677743	8.75892	0.00360269	9.584	1.37e-06	4.295	0.0584419	4.46393	0.290314	2.38447	1	2.4213	0.512063	-6.37445	0.00137824	3.20954	0.234862	-2.07946	0.434364
Slc25a1	ENSMUSG00000003528	5.73388186191282	0.000109767841090779	6.32848	4.34202e-12	6.16222	4.05898e-12	7.39371	1.04546e-15	5.80735	3.17776e-11	7.11132	1.83298e-14	-0.594596	1	-0.166262	1	1.06524	0.808015	-0.52113	1	-1.65983	0.547099	-1.58637	0.253951	-0.428334	1	1.2315	0.830628	-0.354868	1	-0.0734658	1	-1.37744	1	-0.782842	0.984244	-0.949104	0.935764	0.282394	1	-1.30397	0.44125
Phf5a	ENSMUSG00000061360	-3.19621184507392	0.000109767841090779	-0.335969	1	-0.444497	1	-0.183315	1	-0.424789	0.892492	-0.88753	0.486669	-2.86024	0.00131844	-0.108528	1	0.152654	1	-0.0888198	1	-3.0129	0.000692885	-0.241474	1	-2.75171	0.00512593	0.261182	1	0.0197082	1	-2.77142	0.0025168	-2.30868	0.0561112	0.551561	1	0.443033	1	0.704215	1	0.462741	1
Sept9	ENSMUSG00000059248	5.61473684270151	0.000116166685698195	3.4646	0.000154924	4.94929	1.70031e-08	6.15371	3.43843e-12	6.45122	3.38703e-13	7.78542	1.71609e-16	2.15014	0.45183	1.48469	0.382447	2.68912	0.00475156	2.98662	0.000638602	-0.538977	1	0.297505	1	0.665444	1	1.20442	0.689755	1.50193	0.402386	-0.836482	1	-2.17069	0.397518	-4.32082	1.49e-06	-2.83613	0.0107319	-1.63171	0.260869	-1.3342	0.442562
Rhoa	ENSMUSG00000007815	-3.75900828741871	0.000117529131607355	-0.832751	0.666481	-1.86988	0.0142117	-1.73551	0.0280574	-1.74522	0.0229617	-1.41697	0.179878	-2.92626	0.00825158	-1.03713	0.455925	-0.902756	0.751767	-0.912465	0.562295	-2.0235	0.166264	-0.0097089	1	-1.88913	0.340729	0.134374	1	0.124665	1	-2.01379	0.185394	-2.34204	0.150587	0.584215	1	-0.452914	1	-0.318541	1	-0.32825	1
Ddx58	ENSMUSG00000040296	6.98093077886168	0.000117811058012327	-0.037243	1	7.96332	1.03031e-10	4.82245	2.83319e-05	3.65333	0.00127189	3.84949	0.00103495	7.01817	0.000683777	8.00056	2.41075e-10	4.8597	4.96798e-05	3.69057	0.00120006	2.15848	0.728408	-1.16912	0.918406	-0.982388	1	-3.14086	0.0367225	-4.30999	0.000921515	3.3276	0.338681	3.13144	0.786722	-3.88674	0.00133379	4.11383	0.0222161	0.972961	1	-0.196163	1
Hilpda	ENSMUSG00000043421	-8.15233198739459	0.000122955355354858	-1.23237	0.721741	-2.41928	0.121284	-0.598921	1	-0.902455	0.775341	-0.683792	1	-6.91996	0.00365897	-1.18691	1	0.633453	1	0.329919	1	-7.55341	0.00103556	-0.303534	1	-5.73305	0.0674027	1.82036	0.617409	1.51682	0.813774	-7.24988	0.00219444	-7.46854	0.00323312	-0.548582	1	-1.73549	0.604152	0.0848712	1	-0.218663	1
Socs2	ENSMUSG00000020027	5.1731033632643	0.000124293429758381	4.03446	7.97395e-07	3.99826	6.04442e-07	2.88036	0.000361336	3.6879	1.70665e-06	3.66728	8.76747e-06	1.13864	1	-0.0362002	1	-1.1541	0.5182	-0.346557	1	2.29275	0.279377	0.807547	0.795453	1.17484	1	-1.1179	0.745369	-0.310357	1	1.4852	0.780879	1.50582	1	0.367179	1	0.330979	1	-0.786924	0.978922	0.0206224	1
Ppp1r1a	ENSMUSG00000022490	6.91138413870287	0.000124444240654664	2.27125	0.158286	7.71692	6.66155e-11	7.91076	1.57691e-11	7.95017	1.02883e-11	4.38467	0.000112025	4.64014	0.0779577	5.44567	2.39184e-06	5.63951	4.44094e-07	5.67892	1.94953e-07	-0.999375	1	0.03941	1	-0.805534	1	0.193841	1	0.233251	1	-1.03879	1	2.52671	1	-2.11342	0.143969	3.33225	0.0630699	3.52609	0.0286965	3.5655	0.0255922
Gm15210	ENSMUSG00000071041	-3.79751003402598	0.000126637674585298	-2.1991	0.00808554	-2.59961	0.00128117	-3.03459	1.61369e-05	-2.83032	5.16266e-05	-2.1295	0.0248729	-1.59841	0.476202	-0.400513	1	-0.835486	0.720014	-0.631214	0.823172	-0.762922	1	0.204272	1	-1.1979	1	-0.434973	1	-0.230701	1	-0.967194	1	-1.66801	0.635831	-0.0695985	1	-0.470112	1	-0.905085	0.680443	-0.700813	0.877647
Dusp14	ENSMUSG00000018648	-5.70547648319843	0.000134177589218494	-1.86569	0.201583	-2.82601	0.0103291	-3.45944	0.00168897	-5.87505	1.73445e-08	-2.45168	0.0991823	-3.83979	0.0285248	-0.960325	0.859494	-1.59375	0.60146	-4.00937	0.000140477	-2.24604	0.502749	-2.41562	0.0402369	-2.87947	0.288893	-0.633424	1	-3.04904	0.027916	0.169576	1	-3.25379	0.185926	0.585999	1	-0.374326	1	-1.00775	1	-3.42337	0.00266758
Nedd4	ENSMUSG00000032216	4.43903891523015	0.000134996269702197	2.7005	9.30282e-05	5.13665	2.23377e-14	4.21157	1.27346e-10	5.86312	3.60556e-18	5.28065	1.69072e-14	1.73854	0.412318	2.43616	0.00104128	1.51107	0.128124	3.16262	8.52174e-07	0.227467	1	1.65155	0.0347047	-0.697615	1	-0.925082	0.712932	0.726467	0.914603	-1.42408	0.487127	-0.841616	1	-2.58016	0.000486819	-0.144001	1	-1.06908	0.428785	0.582466	1
Epha2	ENSMUSG00000006445	5.84523874985185	0.000134996269702197	2.54662	0.0281958	9.24265	1.8864e-19	9.94345	1.57415e-21	8.38727	2.95003e-17	9.13246	9.6625e-19	3.29862	0.126585	6.69603	1.41074e-12	7.39682	1.03664e-14	5.84065	8.6628e-11	-4.09821	0.00269143	-1.55618	0.271316	-3.39741	0.0374528	0.700799	1	-0.855377	0.941333	-2.54203	0.189171	-3.28722	0.068872	-6.58584	4.33e-12	0.110183	1	0.810983	1	-0.745193	0.965181
Cdt1	ENSMUSG00000006585	-2.95046182043622	0.000134996269702197	-0.327543	1	-1.17425	0.123138	-0.659722	0.54464	-1.39502	0.0288274	-1.40076	0.0941665	-2.62292	0.00178293	-0.846706	0.587597	-0.33218	1	-1.06748	0.210745	-2.29074	0.0102844	-0.735299	0.71254	-1.77621	0.146226	0.514526	1	-0.220772	1	-1.55544	0.210464	-1.5497	0.378919	1.07322	0.445705	0.226516	1	0.741042	0.954111	0.00574329	1
Phldb1	ENSMUSG00000048537	6.28652682351693	0.000135147578397323	0.897022	0.924902	8.98009	4.73183e-17	7.97878	1.76198e-14	6.69925	2.51952e-11	4.57825	3.91313e-06	5.38951	0.0106489	8.08307	1.42382e-14	7.08176	4.1416e-12	5.80223	3.34596e-09	-1.69225	0.660544	-1.27953	0.481581	-2.69356	0.188795	-1.00131	0.901188	-2.28084	0.0424952	-0.412721	1	1.70828	1	-3.68123	0.000331512	4.40184	0.000750756	3.40053	0.0118105	2.121	0.255162
Zcchc17	ENSMUSG00000028772	-4.84244869116292	0.000137931670135765	-0.356238	1	-0.404582	1	-0.338219	1	-1.1665	0.34383	-0.100667	1	-4.48621	0.000875994	-0.0483441	1	0.018019	1	-0.810258	0.823209	-4.50423	0.000949118	-0.828277	0.925118	-4.43787	0.00240845	0.0663631	1	-0.761914	1	-3.67595	0.0128922	-4.74178	0.0014999	-0.255571	1	-0.303915	1	-0.237552	1	-1.06583	0.712848
Klrg2	ENSMUSG00000071537	-7.77259378289649	0.000140120285459417	-1.97529	0.323008	-4.23485	0.00231555	-2.41546	0.0791863	-7.92858	2.98237e-09	-5.67868	0.00058519	-5.7973	0.0133527	-2.25955	0.29017	-0.440163	1	-5.95328	4.57969e-06	-5.35714	0.0313106	-5.51312	5.49e-05	-3.53775	0.558741	1.81939	0.712932	-3.69373	0.0179364	0.155982	1	-2.09391	1	3.70339	0.0573229	1.44384	1	3.26323	0.150848	-2.24989	0.238203
Adss	ENSMUSG00000015961	4.03292633042608	0.000141394616460979	-0.456495	1	0.671899	0.717998	-0.794056	0.517744	0.738742	0.486663	-0.383919	1	4.48942	0.000155447	1.12839	0.318976	-0.337561	1	1.19524	0.134437	4.82698	4.40703e-05	1.5328	0.0529306	3.36103	0.0108982	-1.46595	0.158267	0.0668434	1	3.29418	0.00875853	4.41685	0.00632241	-0.0725768	1	1.05582	0.579071	-0.410137	1	1.12266	0.405536
Hs3st1	ENSMUSG00000051022	9.04271991220118	0.000145064352768537	8.44854	8.13911e-07	7.43209	3.08189e-06	10.7219	2.87495e-10	2.29099	0.372404	1.5887	0.869773	0.594178	1	-1.01645	1	2.27334	0.315757	-6.15755	4.9388e-05	-1.67916	1	-8.43089	1.03e-07	1.61063	1	3.28979	0.1851	-5.1411	0.000957452	6.75173	0.0278569	7.45402	0.0561145	6.85984	0.000810594	5.84339	0.00513053	9.13318	1.28e-05	0.702286	1
Ccdc130	ENSMUSG00000004994	-Inf	0.000147972794125603	-1.06306	0.940724	-1.29086	0.346425	-0.791382	1	-1.33764	0.545174	-0.202697	1	#NAME?	0.0025273	-0.227808	1	0.271673	1	-0.274589	1	#NAME?	0.00156964	-0.546262	1	#NAME?	0.00881449	0.499481	1	-0.0467809	1	#NAME?	0.00508771	#NAME?	0.00129819	-0.860358	1	-1.08817	0.683468	-0.588685	1	-1.13495	0.954786
Map2k2	ENSMUSG00000035027	-2.99829420402415	0.000149325436794895	-0.623969	0.790376	-1.49138	0.0266703	-0.410954	0.900287	-1.28507	0.0530765	-0.856982	0.450403	-2.37433	0.00811935	-0.867414	0.512486	0.213015	1	-0.661097	0.663425	-2.58734	0.00294409	-0.874112	0.525785	-1.50691	0.345779	1.08043	0.405131	0.206317	1	-1.71323	0.136382	-2.14131	0.0699348	0.233013	1	-0.634401	0.889875	0.446028	1	-0.428084	1
Pmel	ENSMUSG00000025359	5.1296234516017	0.000149325436794895	0.576849	1	0.337962	1	-0.961396	0.544115	-2.8799	0.000608764	2.09171	0.0302063	4.55277	0.00614175	-0.238887	1	-1.53825	0.20498	-3.45675	2.11276e-05	6.09102	3.24044e-05	-1.91851	0.0888602	4.79166	0.00210088	-1.29936	1	-3.21786	0.00332979	8.00953	9.1e-10	3.03791	0.320712	-1.51486	0.335324	-1.75375	0.0856606	-3.05311	0.00115506	-4.97161	1.18e-08
Vnn1	ENSMUSG00000037440	-5.98403821653995	0.000149693345867105	-0.400266	1	-8.85226	7.60271e-12	-6.53249	7.99657e-09	-10.3388	9.12448e-17	-5.09308	0.00018703	-5.58377	0.000820744	-8.45199	1.30036e-10	-6.13223	1.28579e-07	-9.93853	1.11171e-15	0.548453	1	-3.80631	0.00117736	2.86822	0.745816	2.31976	0.146159	-1.48654	0.911159	4.35476	0.215638	-0.890958	1	4.69281	0.00132442	-3.75918	0.00502152	-1.43941	0.664067	-5.24572	8.12e-06
Ctnna3	ENSMUSG00000060843	6.14001643812395	0.000151053588326051	1.10362	0.767249	-1.37313	0.545761	1.0153	0.944935	-2.17715	0.0530765	-2.41873	0.0885148	5.03639	0.0145229	-2.47675	0.123679	-0.0883253	1	-3.28078	0.0017431	5.12472	0.00542556	-3.19245	0.0124732	7.51315	7.84e-05	2.38843	0.357977	-0.804024	0.99185	8.31717	2.24e-07	8.55874	4.21e-05	3.52235	0.0127488	1.0456	0.901427	3.43402	0.0390369	0.241571	1
Kbtbd2	ENSMUSG00000059486	4.61553015941312	0.000151053588326051	-0.618924	0.999968	0.118017	1	-0.478132	1	0.372879	0.987207	0.223779	1	5.23445	0.000117402	0.73694	1	0.140791	1	0.991803	0.429694	5.09366	0.000222335	0.851012	0.765965	4.49751	0.00229895	-0.596149	1	0.254863	1	4.24265	0.00324042	4.39175	0.025763	-0.842703	0.811666	-0.105763	1	-0.701912	1	0.1491	1
Bad	ENSMUSG00000024959	-4.76774177536614	0.000153744795594257	0.535792	1	-3.22668	0.000323029	-1.20817	0.413945	-3.42041	5.4355e-05	-0.371283	1	-5.30353	4.53674e-05	-3.76247	8.07548e-05	-1.74396	0.229885	-3.95621	4.43727e-06	-3.55957	0.0146294	-2.21225	0.0253011	-1.54107	1	2.01851	0.0814769	-0.193737	1	-1.34733	1	-4.39646	0.00384279	0.907074	0.912122	-2.85539	0.00997966	-0.836885	1	-3.04913	0.00237044
Ap4s1	ENSMUSG00000020955	-7.36253045532372	0.000153744795594257	-3.37342	0.0129255	-3.00401	0.0120419	-3.20523	0.0202281	-2.11264	0.135735	-5.6048	0.000431406	-3.98911	0.18711	0.369412	1	0.168197	1	1.26079	0.678695	-4.1573	0.141895	1.09259	1	-4.35852	0.167642	-0.201215	1	0.891376	0.87808	-5.24989	0.0257683	-1.75773	1	2.23138	0.440638	2.60079	0.545252	2.39958	0.289891	3.49217	0.0719442
Ovol1	ENSMUSG00000024922	-Inf	0.000153744795594257	-5.2154	0.000740231	-7.60283	3.83367e-06	-5.80747	6.97888e-05	-8.13474	8.11668e-08	-4.54159	0.0180238	#NAME?	0.516557	-2.38744	0.309049	-0.592073	1	-2.91935	0.091579	#NAME?	0.790878	-2.32727	0.353249	#NAME?	1	1.79536	0.764343	-0.531909	1	#NAME?	1	#NAME?	0.400593	-0.673808	1	-3.06124	0.129756	-1.26588	0.898652	-3.59315	0.0353524
Tmem120b	ENSMUSG00000054434	-7.98459528094998	0.000160943642065431	-3.03537	0.027656	-1.09882	0.976489	0.138305	1	-1.78655	0.228698	-2.94959	0.0793993	-4.94922	0.122901	1.93655	0.199861	3.17368	0.0179124	1.24882	0.687295	-8.1229	0.000264513	-1.92486	0.285295	-6.88577	0.00707575	1.23713	1	-0.687729	1	-6.19804	0.0157776	-5.03501	0.194153	-0.0857834	1	1.85076	0.465998	3.08789	0.105566	1.16304	1
Arc	ENSMUSG00000022602	9.58390146664512	0.000162867375509561	0.649813	1	7.93003	2.09768e-05	-1.07966	1	6.88263	8.06352e-05	10.495	3.16229e-08	8.93409	0.00183148	7.28021	0.000168874	-1.72948	1	6.23282	0.000282284	10.6636	0.000155334	7.96229	3.05e-05	1.65387	1	-9.00969	2.36e-05	-1.0474	1	2.70127	0.940328	-0.911086	1	-9.84518	1.71e-07	-2.56496	0.302457	-11.5747	1.65e-08	-3.61236	0.084654
Tfrc	ENSMUSG00000022797	-3.7134348743523	0.000163528604987978	-3.8802	7.88297e-08	-3.7486	3.83367e-06	-5.45299	2.1204e-14	-2.34301	0.00156083	-1.86479	0.0549506	0.16676	1	0.131592	1	-1.5728	0.0684027	1.53718	0.0670873	1.73956	0.374047	3.10998	4.51e-06	0.0351685	1	-1.70439	0.0219073	1.40559	0.492878	-1.37042	0.733425	-1.84864	0.474253	-2.0154	0.0228859	-1.88381	0.172898	-3.5882	9.02e-07	-0.47822	1
AC139320.1	ENSMUSG00000097651	Inf	0.000165120834178571	Inf	0.0312072	Inf	2.08994e-05	Inf	0.0128691	NA	NA	Inf	9.87393e-06	5.70198	0.270784	4.21465	0.0957103	0.169289	1	#NAME?	0.0126991	5.53269	0.284228	#NAME?	0.0138305	1.48733	1	-4.04536	0.166289	#NAME?	3.11e-05	Inf	0.000339072	0.942025	1	-4.75996	0.0423878	-0.545303	1	-4.59067	0.0639762	#NAME?	9.23e-06
Wdr18	ENSMUSG00000035754	-2.97241081952429	0.000175445191460443	-0.0289026	1	-0.462299	1	-0.379403	0.951362	0.335119	1	-0.475504	0.88869	-2.94351	0.000397841	-0.433397	1	-0.3505	1	0.364022	1	-2.59301	0.00294409	0.714522	0.707282	-2.51011	0.00881449	0.0828965	1	0.797418	0.962671	-3.30753	5.06e-05	-2.49691	0.0193541	0.446601	1	0.0132046	1	0.0961011	1	0.810623	0.699621
Dedd2	ENSMUSG00000054499	-5.24947142654612	0.000177338344673024	-1.17417	0.584398	-1.83979	0.269815	-1.69959	0.177832	-2.08534	0.0458243	-1.54435	0.373462	-4.0753	0.00939122	-0.665622	1	-0.525417	1	-0.911168	0.794921	-3.54988	0.0366236	-0.385752	1	-3.40968	0.0811724	0.140205	1	-0.245547	1	-3.16413	0.0947488	-3.70512	0.0591047	0.370183	1	-0.295439	1	-0.155234	1	-0.540985	1
Pnpla3	ENSMUSG00000041653	-7.30691618866592	0.00018070395803318	-2.48259	0.0890714	-4.22944	0.00185823	-3.83795	0.000538791	-7.59867	2.66051e-09	-1.06835	0.774791	-4.82432	0.0472165	-1.74684	0.644781	-1.35535	0.5551	-5.11607	5.36217e-05	-3.46897	0.377734	-3.76072	0.0166704	-3.07748	0.726424	0.391491	1	-3.36923	0.0230655	0.291751	1	-6.23857	0.00851872	-1.41424	0.706088	-3.16109	0.0894646	-2.7696	0.0445687	-6.53032	1.02e-06
Armcx4	ENSMUSG00000049804	9.10486225060716	0.00018070395803318	3.4931	0.128124	7.42558	2.13288e-05	5.95329	0.00036427	7.4292	1.23392e-05	6.5295	0.000226355	5.61176	0.125579	3.93247	0.045885	2.46018	0.282569	3.93609	0.0192522	3.15157	0.670403	1.47591	0.947591	1.67929	1	-1.47229	1	0.00361948	1	1.67567	1	2.57537	1	-3.03639	0.194305	0.896079	1	-0.57621	1	0.899699	1
Map3k1	ENSMUSG00000021754	5.61527286841782	0.00018070395803318	0.0054473	1	2.32631	0.044121	0.244837	1	0.602227	0.86298	2.17026	0.042386	5.60983	0.00139526	2.32086	0.106933	0.23939	1	0.59678	0.973988	5.37044	0.0015466	0.35739	1	3.28896	0.152598	-2.08147	0.171977	-1.72408	0.537833	5.01305	0.00696944	3.44501	0.335804	-2.16481	0.0773773	0.15605	1	-1.92542	0.107851	-1.56803	0.389954
Snf8	ENSMUSG00000006058	-3.41719929547893	0.000181413435732357	-1.01139	0.437574	-1.50988	0.10268	-0.892668	0.434135	-1.92331	0.00648414	-1.24758	0.258993	-2.40581	0.0292806	-0.498498	1	0.118718	1	-0.911922	0.505245	-2.52453	0.0194261	-1.03064	0.462134	-1.90732	0.230665	0.617216	1	-0.413424	1	-1.49389	0.461574	-2.16961	0.158182	0.236198	1	-0.2623	1	0.354917	1	-0.675724	0.89974
2810453I06Rik	ENSMUSG00000083012	-Inf	0.000190527125564531	-0.162573	1	-1.22381	0.850652	-1.83264	0.310828	-0.256111	1	-1.78926	0.437559	#NAME?	0.000488986	-1.06124	1	-1.67007	0.635615	-0.0935379	1	#NAME?	0.0141915	1.57653	0.625428	#NAME?	0.00883495	-0.608828	1	0.967703	1	#NAME?	0.000712895	#NAME?	0.0296822	1.62668	0.714584	0.565442	1	-0.0433864	1	1.53315	0.745015
Ptdss2	ENSMUSG00000025495	-3.4675148797978	0.000191252308835678	-1.11666	0.357185	-2.79016	0.000639249	-1.95326	0.0058559	-2.84029	1.49545e-05	-1.44498	0.124819	-2.35085	0.0417868	-1.67349	0.229531	-0.836593	0.694803	-1.72363	0.024703	-1.51426	0.461575	-0.887032	0.657828	-0.677357	1	0.8369	1	-0.0501319	1	-0.627225	1	-2.02253	0.260536	0.328316	1	-1.34518	0.647443	-0.508277	1	-1.39531	0.238126
Zfp954	ENSMUSG00000062116	-6.65048473760896	0.000192461051600283	-1.56026	0.433075	-0.888289	0.673653	-0.382507	1	-1.93053	0.147098	-1.46926	0.497881	-5.09023	0.0131188	0.671971	1	1.17775	0.830606	-0.370274	1	-6.26798	0.00103501	-1.54803	0.480059	-5.7622	0.00666702	0.505781	1	-1.04224	1	-4.71995	0.0328952	-5.18122	0.0277832	-0.0909985	1	0.580972	1	1.08675	1	-0.461273	1
Cnbp	ENSMUSG00000030057	-2.5281189046215	0.000192655150896567	-1.58693	0.00484087	-1.55186	0.00524898	-1.82492	0.000512535	-1.43707	0.00791096	-2.48413	1.88777e-05	-0.941185	0.72563	0.0350779	1	-0.237983	1	0.149863	1	-0.703202	1	0.387847	1	-0.976263	0.810455	-0.273061	1	0.114786	1	-1.09105	0.502751	-0.0439853	1	0.8972	0.417254	0.932278	0.459514	0.659216	0.707385	1.04706	0.236866
Gm7325	ENSMUSG00000079471	8.24495548923062	0.000193996324545782	9.98176	5.67461e-11	10.7485	8.11776e-13	9.0314	5.18514e-10	-1.37552	1	10.839	8.04494e-13	-1.73681	0.968429	0.766764	1	-0.950362	1	-11.3573	5.05321e-13	-0.786444	1	-10.4069	3.26e-11	-2.50357	0.58088	-1.71713	0.565368	-12.124	6.54e-14	9.62047	9.22e-05	-2.59406	0.59539	-0.857254	1	-0.0904897	1	-1.80762	0.403868	-12.2145	4.7e-14
Pex16	ENSMUSG00000027222	-4.53758758978351	0.000194538138448382	-1.82184	0.110447	-3.39408	0.000597179	-1.94966	0.0439219	-3.639	1.37805e-05	-2.72024	0.0103354	-2.71575	0.097639	-1.57225	0.468397	-0.12782	1	-1.81717	0.0921519	-2.58793	0.132565	-1.68935	0.183124	-1.1435	1	1.44443	0.708018	-0.24492	1	-0.898583	1	-1.81735	0.834298	0.898405	0.901121	-0.673844	1	0.770586	1	-0.918764	0.891385
Mapkapk3	ENSMUSG00000032577	-6.17775118256219	0.000197355133131871	-3.10124	0.00748707	-0.134718	1	-1.90481	0.165914	0.303881	1	0.226375	1	-3.07651	0.346328	2.96652	0.0067876	1.19643	0.694803	3.40512	0.00157354	-4.27294	0.0404656	2.20869	0.146701	-6.04303	0.0013272	-1.7701	0.334611	0.4386	1	-6.48163	0.000191773	-6.40413	0.000752403	-3.32762	0.00359805	-0.361093	1	-2.13119	0.179245	0.0775066	1
Tcf7l1	ENSMUSG00000055799	4.90285096837493	0.000197355133131871	1.94655	0.0383536	5.19322	2.43019e-10	3.96165	3.13077e-07	5.09856	3.62168e-11	4.84496	1.39118e-09	2.9563	0.0972846	3.24668	0.00067019	2.0151	0.0585089	3.15202	4.8779e-05	0.9412	1	1.13691	0.401967	-0.290373	1	-1.23157	0.825793	-0.0946591	1	-0.195714	1	0.0578934	1	-2.89841	0.000933303	0.348266	1	-0.883307	0.76817	0.253607	1
Cul5	ENSMUSG00000032030	-3.89229560278097	0.000197577152392148	-1.97865	0.0274882	-3.63231	8.39818e-06	-3.69801	6.74195e-07	-3.01998	3.41708e-05	-4.30368	3.91526e-06	-1.91364	0.309117	-1.65366	0.20153	-1.71936	0.0987725	-1.04133	0.455161	-0.194284	1	0.678028	0.995833	-0.259984	1	-0.0657002	1	0.612327	1	-0.872311	1	0.411385	1	2.32503	0.0395457	0.671369	1	0.605669	1	1.2837	0.55167
Dpf2	ENSMUSG00000024826	-3.43250377174438	0.000198280562310152	-0.883076	0.560554	-1.36987	0.103121	-1.69172	0.0212454	-0.970483	0.315021	-1.40128	0.150978	-2.54943	0.0201609	-0.486795	1	-0.808645	0.794864	-0.0874067	1	-1.74078	0.275603	0.721238	0.817108	-2.06263	0.1723	-0.32185	1	0.399389	1	-2.46202	0.0322562	-2.03122	0.257554	0.518207	1	0.0314118	1	-0.290438	1	0.4308	1
Ubl7	ENSMUSG00000055720	-3.94719051783611	0.000200956659049336	-0.774465	0.892272	-1.85494	0.120893	-1.745	0.107112	-2.10978	0.0109159	-1.16391	0.484699	-3.17273	0.00772851	-1.08047	0.923308	-0.970533	0.970094	-1.33532	0.248051	-2.20219	0.154246	-0.364782	1	-2.09225	0.294102	0.109938	1	-0.254844	1	-1.83741	0.379625	-2.78328	0.0750927	0.389443	1	-0.691028	1	-0.58109	1	-0.945872	0.68377
Csgalnact1	ENSMUSG00000036356	6.99029044589893	0.000209345061703453	-0.261271	1	-0.448003	1	-0.0853424	1	0.0979638	1	-2.75213	0.120969	7.25156	0.000675635	-0.186732	1	0.175928	1	0.359234	1	7.07563	0.000476067	0.183306	1	7.43829	0.00148055	0.362661	1	0.545967	1	6.89233	0.00136206	9.74242	9.51e-05	2.49086	0.281846	2.30413	0.401007	2.66679	0.353485	2.8501	0.182067
Gm14074	ENSMUSG00000084762	Inf	0.000215164207234739	Inf	0.0023226	Inf	3.69943e-08	Inf	2.98352e-06	Inf	1.84083e-06	Inf	1.37715e-07	3.57022	0.692827	4.78382	0.0131889	2.61166	0.288469	2.85164	0.177807	0.958556	1	0.239973	1	-1.2136	1	-2.17216	0.79399	-1.93219	0.77708	0.718583	1	-0.781285	1	-4.3515	0.028724	0.432318	1	-1.73984	0.952722	-1.49987	0.911385
Map2k5	ENSMUSG00000058444	7.7822175076677	0.000218517861249929	5.75963	6.79657e-05	7.63429	1.94574e-08	8.53166	1.8856e-09	7.90661	1.37452e-08	9.51909	1.21646e-10	2.02259	0.968429	1.87466	0.228446	2.77203	0.08896	2.14698	0.21263	-0.749443	1	-0.625047	1	0.147927	1	0.89737	1	0.272323	1	-0.124396	1	-1.73687	1	-3.75946	0.00999027	-1.8848	0.818211	-0.987428	1	-1.61247	0.615293
Gemin5	ENSMUSG00000037275	-3.48704639409415	0.000220009984007513	-0.772867	0.721741	-1.6239	0.0670893	-2.08372	0.00223558	-1.06832	0.241901	-1.96646	0.0231617	-2.71418	0.0120567	-0.851036	0.846449	-1.31085	0.190522	-0.295452	1	-1.40333	0.579789	1.0154	0.417358	-1.86314	0.297074	-0.459815	1	0.555584	1	-2.41873	0.0416005	-1.52058	0.709857	1.1936	0.412651	0.342562	1	-0.117253	1	0.898145	0.707255
Ccdc75	ENSMUSG00000050668	-6.68048566957629	0.00022422004515438	-0.249392	1	-1.84401	0.322834	-0.330926	1	-1.4686	0.368566	-1.11399	0.757212	-6.43109	0.000776258	-1.59462	0.684914	-0.081534	1	-1.21921	0.666018	-6.34956	0.00104872	-1.13767	0.748914	-4.83647	0.0495115	1.51309	0.792501	0.375416	1	-5.21189	0.0154657	-5.5665	0.0164494	0.864596	1	-0.730025	1	0.783062	1	-0.354609	1
Ak4	ENSMUSG00000028527	-3.11509686212236	0.000225552035065627	1.16147	0.2271	-2.17378	0.000985809	-1.65556	0.0365877	-2.15911	0.000574271	-0.677353	0.692029	-4.27657	3.23396e-07	-3.33525	4.78293e-07	-2.81703	3.45453e-05	-3.32058	2.87847e-08	-1.45954	0.394604	-0.50355	0.850182	-0.941316	1	0.518223	0.977296	0.0146728	1	-0.955989	1	-2.43774	0.0425241	1.83883	0.0332774	-1.49643	0.132312	-0.978204	0.798474	-1.48175	0.119581
CT030166.1	ENSMUSG00000097715	-6.05369653272466	0.000228702148002119	-1.55757	0.437574	-7.82159	2.30625e-10	-3.32204	0.00384671	-5.12492	2.57542e-06	-10.1094	4.95156e-10	-4.49612	0.0165048	-6.26402	1.92719e-07	-1.76447	0.429117	-3.56734	0.00172248	-2.73166	0.40417	-1.80288	0.308627	1.76789	1	4.49955	0.00015566	2.69668	0.0257339	-0.928781	1	4.05574	0.610904	8.55186	1.08e-07	2.28784	0.860582	6.78739	1.55e-05	4.98452	0.00182529
Emc4	ENSMUSG00000027131	-3.74686410457914	0.000229600097939817	-0.878049	0.655535	-2.07775	0.0248056	-1.41905	0.133194	-2.0931	0.00636929	-1.74447	0.101839	-2.86882	0.0139948	-1.19971	0.622209	-0.541003	1	-1.21506	0.313861	-2.32781	0.0819561	-0.674052	0.952173	-1.66911	0.536738	0.658703	1	-0.0153496	1	-1.65376	0.450102	-2.0024	0.361792	0.866417	0.941909	-0.333289	1	0.325413	1	-0.348639	1
Gfer	ENSMUSG00000040888	-4.47511035408515	0.000233359577089389	-0.227362	1	-0.199546	1	-0.336053	1	-0.338913	1	-0.0253774	1	-4.24775	0.000967714	0.0278159	1	-0.108691	1	-0.111551	1	-4.13906	0.0015466	-0.00285947	1	-4.27556	0.00208187	-0.136507	1	-0.139366	1	-4.1362	0.00170998	-4.44973	0.00193514	-0.201985	1	-0.174169	1	-0.310676	1	-0.313535	1
Cdc25b	ENSMUSG00000027330	-7.4480264913328	0.000233676538578756	-5.65537	3.10365e-05	-5.43957	0.000655175	-4.44553	0.00150681	-2.74348	0.0560571	-3.30568	0.0777001	-1.79266	1	0.215801	1	1.20983	0.717423	2.91189	0.0399168	-3.00249	0.646205	1.70205	0.687509	-2.00846	1	0.994032	1	2.69608	0.431883	-4.70454	0.0810312	-4.14235	0.283548	-2.34969	0.152621	-2.13389	0.635131	-1.13985	1	0.562198	1
Pgp	ENSMUSG00000043445	-4.16370232795747	0.000233676538578756	1.35505	0.31278	-0.6881	0.987059	0.547715	1	0.345994	1	-0.717672	0.775248	-5.51875	1.29192e-06	-2.04315	0.0998919	-0.807337	0.903107	-1.00906	0.536341	-4.71142	6.21032e-05	-0.201721	1	-3.4756	0.0115442	1.23581	0.818228	1.03409	0.920967	-4.5097	0.000129656	-3.44603	0.0220493	2.07272	0.0742904	0.0295725	1	1.26539	0.533439	1.06367	0.648884
Myc	ENSMUSG00000022346	-4.45515674160841	0.000234144699471858	0.677911	1	-0.0509003	1	0.691959	0.662659	0.229611	1	-6.84518	5.8024e-10	-5.13307	3.58535e-05	-0.728811	0.889248	0.0140478	1	-0.4483	1	-5.14712	4.40703e-05	-0.462348	1	-4.40426	0.00138076	0.742859	0.740799	0.280511	1	-4.68477	0.000220427	2.39002	0.98029	7.52309	7.17e-11	6.79428	1.37e-08	7.53714	2.45e-11	7.07479	4.26e-10
Timm22	ENSMUSG00000020843	-3.50049521525533	0.000234326038711194	-1.39042	0.144071	-1.63206	0.0734632	-1.39877	0.104198	-1.93962	0.00617328	-2.12482	0.0125619	-2.11008	0.113824	-0.241647	1	-0.00835011	1	-0.549202	0.946441	-2.10173	0.115954	-0.540852	1	-1.86843	0.317948	0.233297	1	-0.307555	1	-1.56088	0.480183	-1.37567	0.925322	0.734408	0.926045	0.492761	1	0.726058	0.940117	0.185206	1
Armc5	ENSMUSG00000042178	-7.4643406988581	0.000234824031653983	-0.196784	1	-0.0904039	1	1.00293	0.681495	0.0115255	1	0.396435	1	-7.26756	0.000727147	0.10638	1	1.19972	0.743315	0.20831	1	-8.46727	4.40703e-05	-0.991405	0.805955	-7.37394	0.00140215	1.09333	0.974588	0.101929	1	-7.47587	0.00050015	-7.86078	0.000585671	-0.593219	1	-0.486839	1	0.606496	1	-0.384909	1
Pmm2	ENSMUSG00000022711	-4.14279929904944	0.000235228056942444	-0.495719	1	-1.05354	0.615541	-0.303672	1	-2.43338	0.00344017	-1.77005	0.112576	-3.64708	0.00284183	-0.557825	1	0.192046	1	-1.93766	0.0425266	-3.83913	0.0015466	-2.12971	0.020515	-3.08926	0.0347162	0.749871	1	-1.37984	0.333066	-1.70942	0.577278	-2.37275	0.276112	1.27433	0.490695	0.71651	0.946648	1.46638	0.328599	-0.663326	1
Fam107b	ENSMUSG00000026655	7.20885075317449	0.000235657502933754	4.79899	0.000564345	4.68858	0.00042425	4.66282	0.000344348	4.12092	0.0014615	5.9592	1.37109e-05	2.40986	0.641091	-0.110409	1	-0.136174	1	-0.678073	1	2.54603	0.5664	-0.541899	1	2.52027	0.724633	-0.0257649	1	-0.567664	1	3.08793	0.412614	1.24965	1	-1.16021	1	-1.27062	1	-1.29639	1	-1.83828	0.57769
Sys1	ENSMUSG00000045503	-4.08510710571513	0.000240824906575661	-0.353128	1	-1.5629	0.229865	-0.565496	0.921557	-1.92043	0.0257168	-1.89624	0.0993889	-3.73198	0.00182152	-1.20978	0.70063	-0.212368	1	-1.5673	0.126786	-3.51961	0.00417607	-1.35494	0.335897	-2.5222	0.152598	0.997409	1	-0.357527	1	-2.16468	0.251694	-2.18886	0.401827	1.54311	0.350502	0.333339	1	1.33075	0.58522	-0.0241879	1
Slc29a3	ENSMUSG00000020100	-6.49385250194119	0.000240875429142249	-4.36482	0.000370381	-3.30705	0.0214893	-3.01708	0.0139589	-5.13901	7.81572e-06	-2.16039	0.230393	-2.12903	0.964724	1.05777	0.786865	1.34774	0.748344	-0.774186	1	-3.47677	0.195746	-2.12193	0.216135	-3.1868	0.407059	0.289973	1	-1.83195	0.337817	-1.35484	1	-4.33346	0.0912934	-2.20443	0.193768	-1.14666	1	-0.856688	1	-2.97862	0.0360165
Hsd17b14	ENSMUSG00000030825	-4.30014439265398	0.000240875429142249	-3.41424	0.000143458	-2.0169	0.0192861	-5.25948	1.33037e-09	-3.5681	2.39553e-05	-0.835845	0.770852	-0.885909	1	1.39734	0.767673	-1.84524	0.119335	-0.153867	1	0.959331	1	1.69137	0.151015	-2.28325	0.277492	-3.24258	0.00449572	-1.55121	0.684791	-0.732042	1	-3.4643	0.0233943	-2.57839	0.0132163	-1.18105	0.4196	-4.42363	1.78e-06	-2.73226	0.00844719
Scarb2	ENSMUSG00000029426	-5.09493851335152	0.000241858937354987	-0.00343995	1	-2.25595	0.0734632	-1.22674	0.407386	-2.42327	0.0132194	-2.24557	0.101624	-5.0915	0.000454205	-2.25251	0.156334	-1.2233	0.687169	-2.41983	0.0229975	-3.8682	0.0164239	-1.19652	0.617387	-2.83898	0.251481	1.02921	1	-0.167311	1	-2.67167	0.251694	-2.84937	0.299849	2.24213	0.187046	-0.0103876	1	1.01883	1	-0.177699	1
Cndp2	ENSMUSG00000024644	-3.02270465415557	0.000243260342983383	-0.0505198	1	-1.00714	0.260843	0.747488	0.52788	-2.25563	0.00014625	0.0555495	1	-2.97218	0.000629275	-0.956618	0.484908	0.798008	0.65091	-2.20511	0.000358586	-3.77019	7.91623e-06	-3.00311	4.64e-07	-2.01557	0.0869771	1.75463	0.0309542	-1.24849	0.272303	-0.767078	1	-3.07825	0.00196157	-0.106069	1	-1.06269	0.424804	0.691938	0.919423	-2.31118	0.000689577
Kif18b	ENSMUSG00000051378	-6.0857121287259	0.000243260342983383	-1.25389	0.691627	-2.30589	0.153972	-1.44354	0.434135	-2.90362	0.0112448	-1.64159	0.421813	-4.83182	0.00934969	-1.052	1	-0.189643	1	-1.64973	0.347817	-4.64218	0.0150271	-1.46009	0.520404	-3.77982	0.135486	0.862352	1	-0.597736	1	-3.18209	0.253181	-4.44412	0.0516951	0.387699	1	-0.664296	1	0.198056	1	-1.26203	0.729298
Itpk1	ENSMUSG00000057963	4.22142059726419	0.000245319440623703	5.13789	3.76107e-14	5.69893	1.98719e-16	3.93966	6.41408e-10	2.6961	2.23215e-05	5.34412	1.01711e-14	-0.916466	1	0.561047	1	-1.19823	0.370106	-2.44178	0.000326633	0.281766	1	-1.24355	0.224009	-1.47751	0.586871	-1.75928	0.13638	-3.00283	6.71e-05	1.52532	0.550505	-1.1227	1	-0.206238	1	0.354809	1	-1.40447	0.251638	-2.64802	0.000427115
D10Wsu102e	ENSMUSG00000020255	-3.87765918272175	0.000245319440623703	-1.03011	0.497453	-2.32233	0.00934995	-1.81745	0.0391527	-2.02203	0.0114625	-2.32564	0.0161534	-2.84755	0.0225324	-1.29222	0.515225	-0.78734	1	-0.991927	0.554814	-2.06021	0.207224	-0.204587	1	-1.55533	0.730921	0.50488	1	0.300293	1	-1.85563	0.348344	-1.55202	0.839153	1.29553	0.492016	0.00331092	1	0.508191	1	0.303604	1
Atg4b	ENSMUSG00000026280	-3.46730313873618	0.000245319440623703	-0.552214	0.983177	-4.08347	7.46943e-10	-3.3599	1.18724e-07	-3.65395	1.29269e-08	-2.13739	0.00962375	-2.91509	0.0059044	-3.53126	1.93112e-07	-2.80768	2.77005e-05	-3.10174	2.44121e-06	-0.107404	1	-0.294052	1	0.616169	1	0.723573	0.767373	0.429521	0.920967	0.186648	1	-1.32991	0.995278	1.58517	0.14792	-1.94608	0.0135431	-1.22251	0.274344	-1.51656	0.142912
Ren1	ENSMUSG00000070645	-Inf	0.000250529192587893	1.49022	0.677243	-1.52024	0.541523	-3.57796	0.00458934	-11.384	2.30671e-13	-9.74124	8.08698e-08	#NAME?	1.82574e-05	-3.01046	0.102767	-5.06818	0.000138265	-12.8742	1.46794e-15	#NAME?	0.270459	-7.80602	4.2e-07	#NAME?	0.018961	-2.05772	0.362375	-9.86375	2.58e-10	#NAME?	1	#NAME?	1	11.2315	5.07e-09	8.221	1.45e-05	6.16328	0.000939661	-1.64274	1
Slc11a2	ENSMUSG00000023030	-4.02752651958793	0.000252463524576169	-2.58859	0.00236642	-3.32173	4.73233e-06	-2.23771	0.00701133	-3.35324	1.21583e-05	-2.6445	0.00677415	-1.43893	0.76382	-0.733141	0.449496	0.350884	1	-0.764645	0.812518	-1.78982	0.421579	-1.11553	0.53025	-0.705793	1	1.08403	0.266364	-0.0315038	1	-0.674289	1	-1.38303	1	0.0559066	1	-0.677234	0.575367	0.406791	1	-0.708738	0.991275
Scyl1	ENSMUSG00000024941	-4.34485308588021	0.00026364999343014	0.0274385	1	-1.17292	0.391751	1.09454	0.48921	-0.455014	0.931674	0.675073	0.917344	-4.37229	0.00044968	-1.20036	0.605615	1.0671	0.699768	-0.482452	1	-5.43939	9.13225e-06	-1.54955	0.233166	-3.17193	0.0447815	2.26746	0.0637601	0.71791	1	-3.88984	0.00309051	-5.01993	0.000197078	-0.647635	1	-1.848	0.193974	0.419464	1	-1.13009	0.6006
Tspan1	ENSMUSG00000028699	-Inf	0.00026364999343014	-0.0291741	1	-1.61288	0.277747	-3.27419	0.0443411	-10.875	1.15353e-11	-3.27841	0.0819418	#NAME?	0.00051302	-1.58371	0.410712	-3.24501	0.0915883	-10.8459	1.68932e-11	#NAME?	0.125216	-7.60085	4.78e-07	#NAME?	0.0183661	-1.6613	1	-9.26216	6.74e-08	#NAME?	1	#NAME?	0.219373	3.24924	0.139891	1.66553	1	0.00422385	1	-7.59663	1.82e-06
Padi6	ENSMUSG00000040935	-8.79075496833554	0.00026364999343014	-4.34482	0.00427346	-10.5873	4.10946e-09	-8.11534	3.3434e-08	-5.00875	0.000255215	-10.5739	3.13309e-07	-4.44594	0.376714	-6.24252	0.000455505	-3.77052	0.0119785	-0.663931	1	-0.675417	1	3.10659	0.0492867	1.79658	1	2.472	0.759391	5.57859	0.00267054	-3.78201	0.707645	1.78313	1	6.22907	0.0025971	-0.0134496	1	2.45855	0.77269	5.56514	0.00929003
Psmd13	ENSMUSG00000025487	-3.00758568632754	0.00026364999343014	0.620039	0.933578	0.175918	1	0.21351	1	-0.0288308	1	0.279655	1	-3.62762	1.29663e-05	-0.444121	1	-0.406528	1	-0.64887	0.726719	-3.2211	0.000189944	-0.242341	1	-3.1835	0.000455324	0.0375922	1	-0.204749	1	-2.97875	0.000712895	-3.28724	0.000728009	0.340384	1	-0.103737	1	-0.066145	1	-0.308486	1
Gm5745	ENSMUSG00000066478	-5.81619087066024	0.00026364999343014	-3.95291	0.000589871	-3.58802	0.00333906	-3.75411	0.000419155	-4.03054	0.000114099	-3.13028	0.0268294	-1.86328	0.93095	0.364893	1	0.198802	1	-0.077624	1	-2.06208	0.754408	-0.276426	1	-2.22817	0.796329	-0.166091	1	-0.442517	1	-1.78565	1	-2.68591	0.551442	-0.822636	1	-0.457743	1	-0.623834	1	-0.90026	0.935208
Riok3	ENSMUSG00000024404	-3.63487349025708	0.000268468589733139	-0.748702	0.79848	-1.69947	0.0143559	-1.83056	0.0233519	-1.99369	0.0102721	-1.80801	0.0690649	-2.88617	0.0104118	-0.950768	0.333172	-1.08186	0.568767	-1.24499	0.295454	-1.80431	0.274364	-0.163132	1	-1.9354	0.303571	-0.131093	1	-0.294224	1	-1.64118	0.411209	-1.82686	0.44849	1.05931	0.662317	0.108544	1	-0.0225488	1	-0.18568	1
Arrdc1	ENSMUSG00000026972	-6.82547069649648	0.000271458154754117	-2.27637	0.148353	-2.5008	0.0586192	-4.05627	0.000480807	-0.341539	1	-0.140406	1	-4.5491	0.0632374	-0.224427	1	-1.7799	0.407782	1.93483	0.24157	-2.7692	0.749613	3.71473	0.00300462	-4.32467	0.152598	-1.55547	0.827222	2.15926	0.259493	-6.48393	0.0013395	-6.68506	0.00217279	-2.13596	0.249603	-2.36039	0.18412	-3.91586	0.00317055	-0.201133	1
Srprb	ENSMUSG00000032553	-3.76055392525137	0.000272772247961852	-0.456862	1	-1.45482	0.13358	-0.288147	1	-1.90918	0.0174191	-1.49835	0.177906	-3.30369	0.00333707	-0.997957	0.629685	0.168715	1	-1.45232	0.157908	-3.47241	0.00183694	-1.62103	0.101269	-2.30573	0.153162	1.16667	0.522292	-0.454358	1	-1.85138	0.314365	-2.2622	0.224493	1.04149	0.674744	0.0435339	1	1.21021	0.507033	-0.410824	1
Pabpc4	ENSMUSG00000011257	-2.67241543180833	0.000274573350448417	-1.51877	0.0153845	-2.61134	1.82512e-06	-1.43607	0.0142407	-2.26663	1.6577e-05	-2.38731	0.00021188	-1.15364	0.503435	-1.09257	0.207163	0.0826961	1	-0.747862	0.535891	-1.23634	0.397149	-0.830558	0.512662	-0.0610738	1	1.17527	0.193225	0.344709	1	-0.405783	1	-0.285105	1	0.86854	0.601598	-0.224031	1	0.951236	0.520658	0.120678	1
Capn1	ENSMUSG00000024942	-6.15781771340151	0.000274660509329545	-0.0184329	1	-2.85027	0.0476177	-1.64116	0.261476	-3.92432	0.000223818	-0.559355	1	-6.13938	0.000538851	-2.83184	0.107031	-1.62272	0.487895	-3.90588	0.000397769	-4.51666	0.0246768	-2.28316	0.110414	-3.30754	0.319696	1.20912	1	-1.07404	0.725859	-2.2335	0.882566	-5.59846	0.00620903	0.540922	1	-2.29092	0.340055	-1.0818	0.961936	-3.36496	0.00758212
Egln1	ENSMUSG00000031987	-3.86617915287366	0.000277763288477919	-1.26825	0.266824	-2.8986	0.000864804	-2.01063	0.0240118	-2.6889	0.000293079	-4.41786	1.36645e-06	-2.59793	0.0521425	-1.63035	0.318584	-0.742386	1	-1.42066	0.206436	-1.85555	0.348614	-0.678273	0.807029	-0.967579	1	0.887969	1	0.209696	1	-1.17727	1	0.551686	1	3.14962	0.00136963	1.51926	0.213909	2.40723	0.013698	1.72896	0.163624
Surf2	ENSMUSG00000014873	-4.05444631033924	0.000290894472428932	-0.726983	0.929396	-1.4383	0.24125	-1.48521	0.165116	-1.90176	0.0360472	-2.71966	0.0087697	-3.32746	0.00743891	-0.711317	1	-0.758222	1	-1.17478	0.443777	-2.56924	0.0745743	-0.416557	1	-2.61615	0.107597	-0.0469049	1	-0.463462	1	-2.15268	0.222207	-1.33479	1	1.99268	0.14586	1.28136	0.604152	1.23446	0.644669	0.817898	0.963423
E130309D02Rik	ENSMUSG00000039244	-3.96683801847853	0.000292526102542887	-0.229266	1	-1.07814	0.449822	-0.115734	1	-0.171134	1	-0.931771	0.639879	-3.73757	0.00137385	-0.84887	0.88491	0.113532	1	0.0581321	1	-3.8511	0.0010174	-0.0553999	1	-2.8887	0.0477698	0.962402	1	0.907002	0.920967	-3.7957	0.00130751	-3.03507	0.0482688	0.702505	1	-0.146365	1	0.816037	1	0.760637	0.986745
Grb7	ENSMUSG00000019312	-5.42537921246777	0.000292526102542887	2.13285	0.0581853	0.810592	0.890308	2.0211	0.053467	2.8592	0.0014541	0.0887877	1	-7.55823	1.85493e-07	-1.32226	0.480507	-0.111749	1	0.726349	0.918951	-7.44648	4.67262e-07	0.838098	0.884025	-6.23597	8.1e-05	1.21051	0.736759	2.04861	0.117978	-8.28458	7e-09	-5.51417	0.0016996	2.04406	0.139058	0.721804	1	1.93232	0.210485	2.77041	0.0218907
Exoc3l2	ENSMUSG00000011263	-Inf	0.000292526102542887	-4.19053	0.0117524	-10.1311	6.89066e-08	-9.07051	2.5569e-08	-5.03783	0.000557611	-10.6746	1.56355e-06	#NAME?	0.223756	-5.94059	0.00171242	-4.87997	0.00253485	-0.8473	1	#NAME?	1	4.03267	0.0170768	#NAME?	1	1.06062	1	5.09329	0.0130403	#NAME?	0.53109	#NAME?	1	6.48408	0.00420387	0.543491	1	1.60411	1	5.63678	0.0186193
Slc25a10	ENSMUSG00000025792	-5.25055609007068	0.000296059435095432	0.998054	0.823167	-0.797895	0.960604	0.21332	1	-0.320174	1	-0.783498	0.874489	-6.24861	2.36164e-05	-1.79595	0.353259	-0.784734	1	-1.31823	0.421796	-5.46388	0.000339552	-0.533494	1	-4.45266	0.0115442	1.01122	1	0.477722	1	-4.93038	0.00177665	-4.46706	0.0170449	1.78155	0.345626	-0.0143971	1	0.996818	0.953682	0.463325	1
Agpat2	ENSMUSG00000026922	-3.02830328301308	0.0002984883294086	0.31814	1	-1.81268	0.0104882	-1.5786	0.0216305	-4.07479	8.77903e-12	-2.17643	0.00549863	-3.34644	9.91179e-05	-2.13082	0.00469105	-1.89674	0.00896811	-4.39293	5.11386e-13	-1.4497	0.341683	-2.49619	8.42e-05	-1.21562	0.730921	0.23408	1	-2.26211	0.00110289	1.04649	1	-0.851875	1	2.49457	0.00252067	0.363749	1	0.597829	1	-1.89836	0.00973
Fam57b	ENSMUSG00000058966	-7.53067206430879	0.00029870066998955	-3.36111	0.0203977	-4.98035	5.86963e-05	-4.73111	0.000284744	-0.950547	0.791449	-9.18728	3.78373e-07	-4.16956	0.211778	-1.61924	0.268156	-1.37	0.877886	2.41056	0.136833	-2.79957	0.865745	3.78056	0.0089898	-2.55033	1	0.24924	1	4.0298	0.00220233	-6.58012	0.00431736	1.65661	1	5.82617	0.00130149	4.20693	0.134503	4.45617	0.019368	8.23673	6.73e-06
Aamp	ENSMUSG00000006299	-3.09499276603431	0.000304059474310801	0.319928	1	-0.774373	0.825016	-0.274748	1	-0.641111	0.556371	0.271074	1	-3.41492	9.95195e-05	-1.0943	0.705317	-0.594676	0.939782	-0.961039	0.338641	-2.82024	0.00260254	-0.366363	1	-2.32062	0.0401109	0.499625	1	0.133262	1	-2.45388	0.0157776	-3.36607	0.000888709	0.0488543	1	-1.04545	0.787896	-0.545822	1	-0.912184	0.512193
Marcks	ENSMUSG00000069662	4.33836615318713	0.000306222445081211	3.90922	6.68136e-08	2.08335	0.00538123	2.97163	9.57497e-06	3.61486	1.52293e-07	-0.515997	0.971586	0.429147	1	-1.82587	0.0909755	-0.937594	0.922462	-0.29436	1	1.36674	0.643918	0.643234	1	2.25502	0.242004	0.888276	0.802047	1.53151	0.271635	0.723506	1	4.85436	0.00702413	4.42522	6.07e-07	2.59935	0.00784087	3.48762	4.62e-05	4.13086	2.76e-06
Papd5	ENSMUSG00000036779	-4.4006872629074	0.000309063587651196	-2.88784	0.00274281	-2.23151	0.043354	-2.97588	0.00112373	-3.25774	0.000207906	-4.11308	0.000138052	-1.51285	0.824888	0.656332	1	-0.0880336	1	-0.369902	1	-1.42481	0.871048	-0.281869	1	-2.16918	0.394583	-0.744366	1	-1.02623	0.813802	-1.14294	1	-0.287612	1	1.22523	0.657691	1.88157	0.230055	1.1372	0.751346	0.855332	0.917719
L1td1	ENSMUSG00000087166	4.14757517730271	0.000310354213411298	3.50518	1.02508e-07	5.15814	5.88247e-15	3.45679	3.56259e-08	4.61767	3.21613e-13	4.51074	9.66997e-12	0.642397	1	1.65297	0.0784125	-0.048389	1	1.11249	0.247107	0.690786	1	1.16088	0.319662	-1.01057	1	-1.70135	0.10566	-0.540478	1	-0.470091	1	-0.363163	1	-1.00556	0.483914	0.647406	1	-1.05395	0.509696	0.106928	1
Nsmce1	ENSMUSG00000030750	-3.84977252857993	0.000310354213411298	0.256207	1	-0.620826	0.782994	-1.00239	0.478226	-1.99299	0.0122402	-1.62672	0.119262	-4.10598	0.000202919	-0.877032	0.744597	-1.2586	0.503536	-2.24919	0.00648416	-2.84738	0.0247542	-0.990592	0.53213	-3.22895	0.0130864	-0.381569	1	-1.37216	0.469851	-1.85679	0.366179	-2.22306	0.286906	1.88292	0.114329	1.00589	0.867809	0.624321	1	-0.366271	1
Slc2a8	ENSMUSG00000026791	-3.8824190550736	0.000313331663254766	0.284046	1	-2.42112	0.00203049	-2.08522	0.0129956	-3.89974	1.57855e-07	-1.6842	0.125139	-4.16647	0.000190443	-2.70517	0.00178482	-2.36927	0.0114403	-4.18378	4.76989e-08	-1.7972	0.369321	-1.81452	0.0538671	-1.4613	0.837308	0.335899	1	-1.47862	0.459567	0.0173166	1	-2.19822	0.287009	1.96825	0.123049	-0.736919	0.841045	-0.40102	1	-2.21554	0.0193116
Vpreb3	ENSMUSG00000000903	-8.76427071751493	0.000320884600277737	-2.43269	0.219162	-6.54911	0.000182404	-6.7743	2.84591e-06	-5.72499	3.47058e-05	-3.82606	0.032366	-6.33158	0.0359077	-4.11642	0.0759584	-4.34161	0.00506553	-3.29229	0.0331295	-1.98997	1	1.04932	1	-2.21516	1	-0.22519	1	0.824125	1	-3.03929	1	-4.93821	0.390822	1.39336	0.89911	-2.72305	0.613136	-2.94824	0.144251	-1.89893	0.573689
S100a1	ENSMUSG00000044080	7.10924898951103	0.000323696445154282	0.90174	1	-6.08032	0.000864804	-0.658978	1	1.43452	0.526818	5.76796	1.89774e-05	6.20751	0.0103056	-6.98206	0.000236841	-1.56072	0.694803	0.532784	1	7.76823	0.000303657	2.0935	0.303149	13.1896	5.35e-08	5.42134	0.0180646	7.51484	5.96e-05	5.67472	0.0278569	1.34129	1	-4.86621	0.000459839	-11.8483	8.55e-10	-6.42693	5.97e-06	-4.33343	0.00257687
Gm5506	ENSMUSG00000059040	4.54129293649888	0.000323742822615131	2.57676	0.000534418	6.07355	2.42188e-17	6.41187	4.30546e-19	7.6288	8.52294e-25	8.33223	2.79956e-27	1.96453	0.398119	3.49679	1.47774e-06	3.83511	3.41188e-08	5.05203	1.78142e-13	-1.87058	0.149633	1.21693	0.28148	-1.53226	0.474163	0.338316	1	1.55524	0.147397	-3.0875	0.00177665	-3.79093	0.000304004	-5.75546	7.54e-16	-2.25867	0.00822311	-1.92036	0.0183734	-0.703431	0.771773
Arl8b	ENSMUSG00000030105	-3.46718441543183	0.000324687143843322	-1.80493	0.0308796	-2.25708	0.00213771	-2.54024	0.000488584	-2.87397	2.13185e-05	-3.20305	0.000131726	-1.66226	0.383703	-0.452154	1	-0.735311	1	-1.06904	0.376071	-0.926945	1	-0.33373	1	-1.2101	1	-0.283157	1	-0.616887	1	-0.593215	1	-0.264137	1	1.39812	0.308963	0.945965	0.897702	0.662808	1	0.329078	1
Rab4a	ENSMUSG00000019478	5.73487387288779	0.000326716901197136	2.8255	0.0109775	5.95229	1.49422e-09	5.4551	1.14992e-08	5.23261	3.07038e-08	6.69278	4.37379e-11	2.90938	0.252364	3.12679	0.00344407	2.6296	0.01317	2.40711	0.0180017	0.279775	1	-0.222493	1	-0.217418	1	-0.497193	1	-0.719686	1	0.502268	1	-0.957909	1	-3.86728	0.000143428	-0.740491	1	-1.23768	0.737625	-1.46018	0.491825
A430072P03Rik	ENSMUSG00000090030	6.85528955389673	0.000339298678114274	-2.35505	0.152852	-2.31885	0.149258	-1.9785	0.130886	-3.00953	0.0204274	-3.65634	0.0261286	9.21034	2.00632e-06	0.0361997	1	0.376554	1	-0.654474	1	8.83379	3.90922e-06	-1.03103	1	9.17414	2.36e-05	0.340354	1	-0.690673	1	9.86482	1.68e-07	10.5116	2.1e-05	1.30128	1	1.33748	1	1.67784	0.98261	0.64681	1
Psmc3ip	ENSMUSG00000019303	-4.50697004241134	0.000343939773101238	-2.28986	0.0318656	-1.16356	0.567715	-1.84462	0.0841696	-0.394617	1	-2.63192	0.0228105	-2.21711	0.295413	1.1263	0.585731	0.445242	1	1.89525	0.0838219	-2.66235	0.118359	1.45	0.366774	-3.34341	0.0389745	-0.681059	1	0.768945	1	-4.11235	0.00277072	-1.87505	0.747422	0.34206	1	1.46836	0.467646	0.787301	1	2.23731	0.112668
Zfp932	ENSMUSG00000066613	-6.43177206113273	0.000344197771564303	-2.90695	0.0436174	-3.92031	0.000848503	-2.50908	0.0933558	-2.86114	0.0273201	-3.56275	0.0232086	-3.52482	0.190133	-1.01337	0.657917	0.397873	1	0.0458061	1	-3.9227	0.0994846	-0.352067	1	-2.51146	0.855703	1.41124	0.429502	1.05917	0.667175	-3.57063	0.189036	-2.86902	0.663191	0.655798	1	-0.357567	1	1.05367	1	0.701604	1
Caskin1	ENSMUSG00000033597	-6.15258807481442	0.000357593593979898	-1.02067	0.899111	-9.03962	2.99884e-10	-3.71908	0.00107436	-5.335	2.59075e-06	-6.99588	5.15195e-06	-5.13192	0.00664851	-8.01895	2.96885e-08	-2.69841	0.051557	-4.31433	0.000184505	-2.43351	0.642493	-1.61592	0.529469	2.88703	1	5.32054	0.000505548	3.70462	0.0258578	-0.81759	1	0.843288	1	5.97521	0.0001559	-2.04374	0.470067	3.2768	0.0874787	1.66088	0.697219
Nhp2	ENSMUSG00000001056	-2.54745807730936	0.000359068488545718	-0.468874	0.932309	-0.612397	0.760818	-0.717212	0.351534	-1.0606	0.0834777	-1.34567	0.04843	-2.07858	0.0113423	-0.143523	1	-0.248338	1	-0.591727	0.672196	-1.83025	0.0417955	-0.343388	1	-1.93506	0.0416207	-0.104815	1	-0.448203	0.941459	-1.48686	0.183673	-1.20179	0.689098	0.876796	0.485631	0.733273	0.576343	0.628458	0.943119	0.285069	1
Dirc2	ENSMUSG00000022848	-3.52296659773048	0.00036184304014533	-1.68333	0.0722294	-3.30034	1.6314e-05	-3.3881	6.22075e-06	-4.75261	2.52579e-11	-3.59843	4.34071e-05	-1.83964	0.246357	-1.61702	0.143353	-1.70478	0.146232	-3.06928	1.85634e-05	-0.134863	1	-1.36451	0.141105	-0.222626	1	-0.0877621	1	-1.45227	0.276998	1.22964	0.973652	0.075467	1	1.91511	0.0937936	0.298093	1	0.21033	1	-1.15418	0.441603
Fam168a	ENSMUSG00000029461	-4.54422970632113	0.000369282781070963	-0.736772	0.946466	-2.31742	0.0337443	-3.40406	0.000443511	-2.65217	0.00362504	-2.45932	0.0338342	-3.80746	0.00674063	-1.58065	0.430988	-2.66729	0.0282199	-1.9154	0.0987209	-1.14017	1	0.751886	1	-2.22681	0.411013	-1.08663	1	-0.334748	1	-1.89206	0.55044	-2.08491	0.60155	1.72255	0.334684	0.141896	1	-0.944738	1	-0.192852	1
Gm13102	ENSMUSG00000073723	-Inf	0.000379960164947133	-2.24268	0.375729	-11.246	2.42532e-08	-10.5778	2.48757e-09	-11.3777	1.88991e-10	-10.2673	3.45264e-06	#NAME?	0.0221993	-9.00332	8.78653e-06	-8.33511	1.9153e-06	-9.13503	1.18028e-07	#NAME?	1	-0.799912	1	#NAME?	1	0.66821	1	-0.131701	1	#NAME?	1	#NAME?	1	8.0246	0.000319797	-0.978725	1	-0.310514	1	-1.11043	1
4930402H24Rik	ENSMUSG00000027309	-4.9376767277938	0.000386608865505525	-3.12238	0.00299613	-8.27363	2.38015e-12	-3.50765	0.000449479	-5.9557	2.09321e-09	-3.691	0.00201679	-1.8153	0.760675	-5.15125	7.10945e-06	-0.385275	1	-2.83332	0.00914683	-1.43002	1	-2.44804	0.0381452	3.33595	0.334059	4.76597	4.93e-05	2.31793	0.122862	1.01802	1	-1.24668	1	0.568622	1	-4.58263	0.000223514	0.183347	1	-2.2647	0.122459
Nub1	ENSMUSG00000028954	-3.31363044196199	0.000395438945260322	-1.30109	0.184419	-3.67075	1.73947e-08	-3.52541	8.21636e-08	-3.96402	1.43015e-09	-2.94564	0.000279772	-2.01254	0.124915	-2.36966	0.000409565	-2.22432	0.00288399	-2.66293	0.000100947	0.211781	1	-0.438608	1	0.357119	1	0.145339	1	-0.293269	1	0.650388	1	-0.367995	1	1.64455	0.14089	-0.725114	0.517715	-0.579775	1	-1.01838	0.557926
Ptp4a2	ENSMUSG00000028788	-2.96653459211751	0.000395762825684101	-1.39687	0.0782568	-1.62624	0.017891	-1.80518	0.00851861	-1.51005	0.0258791	-1.97002	0.0103185	-1.56966	0.263914	-0.229367	1	-0.408306	1	-0.113181	1	-1.16136	0.665553	0.295125	1	-1.3403	0.601078	-0.178939	1	0.116186	1	-1.45648	0.371676	-0.996511	1	0.573152	1	0.343785	1	0.164847	1	0.459972	1
Gpr125	ENSMUSG00000029090	6.93500433712748	0.000403489201905743	7.17048	5.13863e-08	6.68339	1.63685e-07	7.76208	1.36659e-09	9.56843	6.60635e-13	8.55188	1.61563e-10	-0.235474	1	-0.487085	1	0.591605	1	2.39795	0.0869005	-0.82708	1	1.80635	0.377331	0.25161	1	1.07869	1	2.88504	0.0742137	-2.63343	0.401873	-1.61688	1	-1.3814	0.769964	-1.86849	0.466132	-0.789796	1	1.01655	0.965181
Polr2h	ENSMUSG00000021018	-3.45757127764766	0.000406996108210707	-1.21287	0.320624	-2.03816	0.0334974	-0.938878	0.445905	-0.663047	0.737661	-1.65229	0.111752	-2.2447	0.0746959	-0.825283	1	0.273995	1	0.549826	0.941544	-2.51869	0.0323384	0.27583	1	-1.41942	0.709052	1.09928	0.929462	1.37511	0.513543	-2.79452	0.0135466	-1.80528	0.437574	0.439414	1	-0.38587	1	0.713409	1	0.989239	0.685034
ORF61	ENSMUSG00000013858	-3.73239230233009	0.000407846469277773	0.268028	1	-1.84131	0.0718235	-0.180539	1	-1.26113	0.16957	-0.200472	1	-4.00042	0.000244409	-2.10934	0.0639585	-0.448566	1	-1.52916	0.106257	-3.55185	0.00174453	-1.08059	0.486343	-1.89108	0.415671	1.66077	0.325862	0.580177	1	-2.47126	0.0789653	-3.53192	0.00702413	0.468499	1	-1.64084	0.304799	0.0199333	1	-1.06066	0.545948
Gapdh	ENSMUSG00000057666	4.53359492318898	0.000409894822508316	4.34324	4.92213e-09	6.37328	3.05783e-17	6.35417	2.69483e-17	6.47238	1.02148e-17	6.76605	5.09701e-18	0.190353	1	2.03003	0.0167328	2.01093	0.01509	2.12914	0.00741624	-1.82058	0.26982	0.118208	1	-1.83968	0.362285	-0.0191062	1	0.0991018	1	-1.93878	0.217581	-2.23246	0.196439	-2.42281	0.0039463	-0.392775	1	-0.411881	1	-0.293673	1
D8Ertd738e	ENSMUSG00000019362	-3.07574408674079	0.00041367318459202	-1.10058	0.298266	-0.587454	0.867465	-0.733214	0.552232	-0.999703	0.25766	-1.23685	0.235852	-1.97516	0.0872677	0.513127	1	0.367367	1	0.100879	1	-2.34253	0.0231596	-0.266489	1	-2.48829	0.0225482	-0.14576	1	-0.412249	1	-2.07604	0.0679008	-1.8389	0.276345	0.136267	1	0.649394	1	0.503634	1	0.237146	1
Diexf	ENSMUSG00000016181	-6.00877872969469	0.00041367318459202	-0.139721	1	0.0760919	1	0.115024	1	0.832253	0.782275	-1.20345	0.735388	-5.86906	0.00108926	0.215813	1	0.254745	1	0.971974	0.812518	-6.1238	0.000653607	0.717229	1	-6.08487	0.00157466	0.0389324	1	0.756161	0.971266	-6.84103	9.61e-05	-4.80533	0.0363598	1.06373	1	1.27954	1	1.31848	0.837449	2.0357	0.368787
Abhd14a	ENSMUSG00000042210	8.02380130288766	0.000417389551493975	8.24826	6.56073e-08	10.9876	5.67383e-13	11.6215	2.57447e-14	11.7577	7.98423e-15	10.9969	6.28733e-13	-0.224459	1	2.73936	0.0878106	3.37325	0.0136481	3.50946	0.00372147	-3.59771	0.109092	0.136209	1	-2.96382	0.404112	0.633887	1	0.770096	1	-3.73392	0.0935405	-2.97307	0.457204	-2.74861	0.0695006	-0.00924873	1	0.624639	1	0.760848	1
Snx14	ENSMUSG00000032422	7.49559833512051	0.000421003473162655	3.27355	0.0491246	4.17979	0.00202345	6.36954	4.01831e-06	5.68975	2.34194e-05	6.83912	1.66719e-06	4.22205	0.270485	0.906245	1	3.09599	0.0594836	2.4162	0.135127	1.12606	1	-0.679788	1	3.3158	0.669308	2.18974	0.604757	1.50995	0.92968	1.80585	1	0.656479	1	-3.56557	0.02324	-2.65932	0.304923	-0.469583	1	-1.14937	0.977819
Gpank1	ENSMUSG00000092417	-4.89825702719113	0.000421003473162655	-0.151007	1	-2.05483	0.0595614	-1.27534	0.373494	-1.44149	0.237689	-1.34481	0.468674	-4.74725	0.00122939	-1.90382	0.159137	-1.12434	0.740268	-1.29048	0.427034	-3.62291	0.0282881	-0.166146	1	-2.84343	0.237593	0.779481	1	0.613335	1	-3.45677	0.0458926	-3.55345	0.0743159	1.1938	0.785129	-0.710016	1	0.0694651	1	-0.0966809	1
Fzd7	ENSMUSG00000041075	7.48914680486046	0.000421003473162655	4.61212	0.00151008	7.03699	4.64955e-07	6.92756	5.02365e-07	8.96605	2.74452e-10	3.7188	0.0147933	2.87703	0.679036	2.42487	0.263644	2.31544	0.29259	4.35393	0.000923849	0.561585	1	2.03849	0.301706	0.452153	1	-0.109431	1	1.92906	0.495055	-1.4769	1	3.77034	0.721702	0.893316	1	3.31819	0.120705	3.20876	0.115451	5.24725	0.00228093
Lsm12	ENSMUSG00000020922	-3.88322295136468	0.000423050030711188	-1.00916	0.582604	-3.42812	1.20305e-05	-2.72163	0.000607916	-2.86649	0.000236144	-4.13086	2.23581e-05	-2.87406	0.02734	-2.41896	0.00506027	-1.71247	0.122399	-1.85733	0.0517997	-1.16159	1	-0.144862	1	-0.455104	1	0.706489	0.940132	0.561627	0.951866	-1.01673	1	0.247632	1	3.12169	0.00328511	0.702737	1	1.40923	0.498189	1.26436	0.5669
Nucb2	ENSMUSG00000030659	-7.19595818057414	0.000449893585843493	-0.919261	1	-3.26982	0.0723961	-0.623855	1	-7.47948	1.81547e-08	-8.28615	1.43343e-06	-6.2767	0.00525498	-2.35055	0.495447	0.295407	1	-6.56022	5.63733e-07	-6.5721	0.00303039	-6.85563	3.31e-07	-3.92614	0.368258	2.64596	0.417266	-4.20966	0.000902129	0.283522	1	1.09019	1	7.36689	2.14e-05	5.01633	0.00259561	7.66229	1.23e-05	0.806666	1
Aptx	ENSMUSG00000028411	-6.31337539708394	0.000451231507996099	-0.652145	1	-1.56712	0.600807	-0.959353	0.842868	-1.10101	0.605694	-2.06854	0.228282	-5.66123	0.00373703	-0.914974	1	-0.307208	1	-0.448865	1	-5.35402	0.00762334	-0.141657	1	-4.74626	0.0452531	0.607765	1	0.466109	1	-5.21237	0.0119502	-4.24483	0.134301	1.4164	0.766984	0.501422	1	1.10919	0.968095	0.967531	1
Them4	ENSMUSG00000028145	-6.47168887266045	0.000463114723907935	-1.58513	0.461342	-1.97701	0.247536	-2.96053	0.0211499	-4.21389	0.000321597	-8.64779	1.71585e-07	-4.88656	0.0224953	-0.391881	1	-1.37539	0.830721	-2.62876	0.0648416	-3.51116	0.224653	-1.25337	0.748901	-4.49467	0.0777796	-0.983512	1	-2.23688	0.259009	-2.2578	0.948276	2.1761	1	7.06266	2.08e-05	6.67077	0.00010686	5.68726	0.000569459	4.4339	0.00877313
Gja1	ENSMUSG00000050953	-3.31998037189293	0.000463898954412223	0.442395	1	-1.75407	0.101939	-1.83902	0.0163062	-2.29013	0.00119796	-3.05114	0.000239082	-3.76238	9.95195e-05	-2.19646	0.0367115	-2.28141	0.00285934	-2.73252	7.27416e-05	-1.48096	0.496947	-0.451108	1	-1.56591	0.534372	-0.0849495	1	-0.536058	0.883166	-1.02985	1	-0.268839	1	3.49354	4.19e-05	1.29707	0.21311	1.21212	0.440168	0.761015	0.847243
Slc20a2	ENSMUSG00000037656	5.99781973470421	0.000467231302339537	3.05367	0.0108898	4.78759	4.99705e-06	5.19632	4.27673e-07	5.988	6.98098e-09	6.21435	6.99711e-09	2.94415	0.310608	1.73392	0.34933	2.14265	0.109599	2.93433	0.00516649	0.801497	1	0.791674	1	1.21023	1	0.408732	1	1.20041	0.780409	0.00982317	1	-0.216532	1	-3.16068	0.00493029	-1.42676	0.553733	-1.01803	0.918558	-0.226356	1
2410001C21Rik	ENSMUSG00000027502	-3.62451480319044	0.000468796081623978	-0.820946	0.744296	-0.978621	0.489668	-0.900459	0.517143	-1.54805	0.0691775	-0.47009	1	-2.80357	0.0223837	-0.157675	1	-0.0795125	1	-0.727107	0.782278	-2.72406	0.030222	-0.647595	0.971865	-2.64589	0.0654271	0.0781624	1	-0.569432	1	-2.07646	0.215638	-3.15443	0.0216755	-0.350857	1	-0.508532	1	-0.430369	1	-1.07796	0.549181
Maged2	ENSMUSG00000025268	7.3428092337703	0.000470674985272714	2.23526	0.292017	7.09731	1.00049e-07	8.74094	5.84998e-10	5.58962	2.93329e-05	7.7964	4.11349e-08	5.10755	0.106439	4.86204	0.000162788	6.50567	1.6841e-06	3.35435	0.0227551	-1.39813	1	-3.15132	0.0265293	0.245504	1	1.64363	1	-1.50769	0.508055	1.75319	1	-0.45359	1	-5.56114	8.03e-05	-0.699094	1	0.944538	1	-2.20678	0.277328
Ebf1	ENSMUSG00000057098	4.57006784338776	0.000477923312062104	0.433274	1	0.64024	0.935701	0.236476	1	-0.752303	0.620181	-0.249371	1	4.13679	0.00876885	0.206966	1	-0.196798	1	-1.18558	0.289005	4.33359	0.00294409	-0.988779	0.780616	3.92983	0.0190214	-0.403764	1	-1.39254	0.375826	5.32237	0.000175204	4.81944	0.017585	0.682645	1	0.889611	0.968161	0.485847	1	-0.502932	1
Snrpb	ENSMUSG00000027404	-2.5377244699964	0.00048138963966696	0.384849	1	-0.133993	1	0.407133	1	0.201854	1	-0.516592	0.73936	-2.92257	7.392e-05	-0.518843	1	0.0222837	1	-0.182995	1	-2.94486	8.25818e-05	-0.205279	1	-2.40373	0.0047232	0.541126	1	0.335848	1	-2.73958	0.00029527	-2.02113	0.0587128	0.901441	0.493904	0.382598	1	0.923725	0.580224	0.718446	0.730214
Mboat1	ENSMUSG00000038732	-8.07864345556674	0.000486321242288224	0.537634	1	-9.35789	4.83107e-09	-6.8492	1.75266e-07	-3.80468	0.00338367	-10.0561	1.63483e-07	-8.61628	0.000297234	-9.89552	2.48887e-09	-7.38684	6.03732e-08	-4.34231	0.000940265	-1.22944	1	3.04452	0.0278213	1.27925	1	2.50869	0.515696	5.55321	0.000532251	-4.27397	0.46237	1.97745	1	10.5937	9.57e-08	0.6982	1	3.20689	0.382418	6.25141	0.00124996
Hcrt	ENSMUSG00000045471	-Inf	0.000503194291518604	-3.58866	0.0429114	-12.2938	1.09525e-08	#NAME?	1.85712e-11	-8.98885	5.75458e-08	-12.6632	3.74282e-07	#NAME?	0.137433	-8.70519	6.69055e-05	#NAME?	4.95133e-07	-5.4002	0.000931761	NA	NA	Inf	0.0740321	#NAME?	1	#NAME?	1	3.30499	0.598187	#NAME?	1	#NAME?	1	9.07457	0.000346082	0.369377	1	#NAME?	1	3.67437	0.47938
Depdc7	ENSMUSG00000027173	-4.88818188499841	0.000503414419705988	-2.17564	0.0819194	-3.54441	0.000202552	-4.39608	1.45683e-05	-3.3119	0.000894733	-3.04741	0.0161923	-2.71254	0.180033	-1.36877	0.290131	-2.22044	0.127215	-1.13626	0.664045	-0.492099	1	1.08419	0.812795	-1.34377	1	-0.851675	1	0.23251	1	-1.57628	0.924713	-1.84077	0.905961	0.871772	1	-0.496993	0.99949	-1.34867	0.722065	-0.264484	1
Zbtb17	ENSMUSG00000006215	-3.63933679450174	0.00051040437586838	-0.659233	0.951516	-1.7666	0.112548	-2.35961	0.00229828	-2.46898	0.000682262	-1.34586	0.24299	-2.9801	0.0125647	-1.10737	0.83437	-1.70038	0.103262	-1.80975	0.0316246	-1.27972	0.90993	-0.109364	1	-1.87274	0.437436	-0.593014	1	-0.702378	0.727027	-1.17036	1	-2.29348	0.242954	0.686622	1	-0.420746	1	-1.01376	0.737087	-1.12312	0.500848
Gm12619	ENSMUSG00000084335	-7.81584228089799	0.000518048938947232	-2.57124	0.159363	-7.92476	1.19217e-06	-8.21819	4.0121e-08	-10.4648	2.51952e-11	-8.08036	1.40488e-05	-5.2446	0.0674001	-5.35352	0.00169844	-5.64695	0.000180191	-7.8936	1.34107e-07	0.402347	1	-2.24665	0.394267	0.108917	1	-0.293431	1	-2.54008	0.328025	2.649	1	0.264515	1	5.50912	0.00407936	0.155598	1	-0.137832	1	-2.38448	0.395093
Ppm1g	ENSMUSG00000029147	-2.84195115974304	0.000531462236741252	-0.919311	0.429783	-0.768123	0.539074	-0.531726	0.744686	-0.231407	1	-0.856775	0.486181	-1.92264	0.0667144	0.151188	1	0.387585	1	0.687904	0.656587	-2.31023	0.0144906	0.300319	1	-2.07383	0.0647176	0.236397	1	0.536716	1	-2.61054	0.0039131	-1.98518	0.130311	-0.0625354	1	0.0886523	1	0.325049	1	0.625368	0.935208
Actn4	ENSMUSG00000054808	-2.6937171153853	0.000531462236741252	-0.711647	0.530806	-0.407147	1	-1.27572	0.0246985	-1.11909	0.0684628	-0.536906	0.732652	-1.98207	0.0387784	0.3045	1	-0.56407	0.873229	-0.407443	0.985514	-1.418	0.310594	0.156627	1	-2.28657	0.0174301	-0.86857	0.332014	-0.711943	0.570971	-1.57463	0.204441	-2.15681	0.058509	-0.17474	1	0.129759	1	-0.738811	0.629753	-0.582183	0.867437
Pros1	ENSMUSG00000022912	5.66433151724311	0.00053510157680078	2.04438	0.145217	1.49373	0.41039	2.92532	0.00371943	-1.31895	0.341286	2.35127	0.0403324	3.61995	0.114195	-0.550653	1	0.880934	0.958885	-3.36333	0.000953202	2.73902	0.30346	-4.24426	1.94e-05	4.1706	0.073176	1.43159	0.515996	-2.81267	0.032082	6.98328	4.09e-05	3.31306	0.470574	-0.306887	1	-0.857539	0.930765	0.574047	1	-3.67021	0.000564962
Wdr45l	ENSMUSG00000025173	-3.30584646580967	0.000536387356001602	-2.529	0.000751421	-2.71281	9.74396e-05	-3.08156	1.45233e-05	-2.26457	0.00175079	-2.1007	0.0192644	-0.776845	1	-0.183807	1	-0.552562	1	0.264434	1	-0.224283	1	0.816996	0.786139	-0.593039	1	-0.368755	1	0.44824	1	-1.04128	0.998359	-1.20515	1	-0.428301	1	-0.612108	0.889875	-0.980863	0.765837	-0.163868	1
BC048679	ENSMUSG00000061877	-6.9482299447247	0.00054565350267448	2.81734	0.0287774	-2.40896	0.255271	-1.17638	0.645921	-11.9591	6.86263e-16	-2.54956	0.0615832	-9.76557	5.0064e-07	-5.2263	0.000308303	-3.99372	0.00094457	-14.7764	1.64557e-21	-5.77185	0.0163613	-10.7827	2.4e-13	-4.53927	0.240658	1.23258	1	-9.55011	1.01e-11	5.01084	1	-4.39867	0.351012	5.3669	0.000117853	0.140605	1	1.37318	0.585024	-9.4095	1.44e-09
Hif1a	ENSMUSG00000021109	5.49981461634549	0.000545858191569493	3.27252	0.00185333	5.45775	3.60933e-08	4.65177	5.48326e-07	5.4851	6.28507e-09	4.00519	4.92736e-05	2.2273	0.457997	2.18523	0.137558	1.37925	0.385054	2.21258	0.0328591	0.848045	1	0.833329	1	0.0420632	1	-0.805982	1	0.0273467	1	0.0147165	1	1.49463	1	-0.732671	1	1.45256	0.781284	0.646581	1	1.47991	0.51806
Foxq1	ENSMUSG00000038415	6.64656782595709	0.000555098205534326	0.410665	1	4.51696	1.96565e-05	8.74754	4.92335e-12	1.0967	0.610077	-0.159349	1	6.2359	0.00858279	4.10629	8.47835e-05	8.33687	5.90382e-11	0.686034	1	-2.10097	0.600864	-7.65084	1.04e-09	2.12961	1	4.23058	0.0201661	-3.42026	0.00172511	5.54987	0.0331455	6.80592	0.0248726	0.570014	1	4.67631	0.00138481	8.90688	8.32e-08	1.25605	0.866541
Tmem229b	ENSMUSG00000046157	-4.8115504495086	0.000555098205534326	-5.25166	7.71659e-07	-6.63161	1.90968e-10	-7.29909	4.91929e-12	-8.21993	3.04677e-14	-3.64988	0.00306895	0.440111	1	-1.37995	0.114478	-2.04743	0.0828333	-2.96827	0.00393318	2.48754	0.559546	-0.920835	1	1.82006	0.930174	-0.66748	1	-1.58832	1	3.40838	0.285777	-1.16167	1	-1.60178	0.527397	-2.98173	0.00364595	-3.64921	0.000996754	-4.57004	2.73e-05
Pxk	ENSMUSG00000033885	-6.58325393907123	0.000562253358892961	-0.665888	1	-1.43485	0.673908	-0.410033	1	-2.03819	0.144932	-4.87151	0.000949872	-5.91737	0.00440743	-0.768966	1	0.255856	1	-1.3723	0.610114	-6.17322	0.00269506	-1.62816	0.51947	-5.1484	0.0375144	1.02482	1	-0.603335	1	-4.54506	0.0710937	-1.71175	1	4.20562	0.0101931	3.43665	0.0388097	4.46147	0.00641511	2.83332	0.12933
Taf1c	ENSMUSG00000031832	-4.59626411637172	0.000562253358892961	-0.827846	0.852326	-1.44658	0.235674	-1.24754	0.375887	-2.02117	0.0373849	-1.49117	0.375331	-3.76842	0.0120377	-0.618734	1	-0.419693	1	-1.19332	0.493922	-3.34872	0.0383653	-0.773629	0.945583	-3.14968	0.10109	0.199041	1	-0.574588	1	-2.5751	0.228107	-3.10509	0.139832	0.663323	1	0.0445888	1	0.24363	1	-0.529999	1
Cgref1	ENSMUSG00000029161	-Inf	0.000589792368894035	-0.852205	1	-7.03738	9.93028e-06	-2.93063	0.0482925	-2.94917	0.0428741	-0.484092	1	#NAME?	0.00457591	-6.18518	0.000235859	-2.07843	0.436912	-2.09696	0.312915	#NAME?	0.109184	-0.0185313	1	#NAME?	1	4.10675	0.0339962	4.08822	0.0282455	#NAME?	0.122069	#NAME?	0.00622948	-0.368113	1	-6.55329	0.000158454	-2.44654	0.212694	-2.46507	0.197748
Eif2c2	ENSMUSG00000036698	-3.67362597317415	0.000592182892254791	-0.842647	0.721741	-3.16642	0.00047758	-3.22011	1.38612e-05	-2.93951	0.000100292	-3.4273	0.000185523	-2.83098	0.0236401	-2.32377	0.0560646	-2.37746	0.00490527	-2.09686	0.0173514	-0.453518	1	0.280603	1	-0.507206	1	-0.0536884	1	0.226914	1	-0.734121	1	-0.246325	1	2.58465	0.0130738	0.260881	1	0.207193	1	0.487796	1
Brd9	ENSMUSG00000057649	-4.63574215741502	0.000593452675543541	-1.76303	0.219253	-2.79259	0.00615139	-2.42818	0.0137928	-2.82644	0.00412955	-1.94004	0.18789	-2.87272	0.108661	-1.02956	0.712528	-0.66515	1	-1.06341	0.664045	-2.20757	0.377734	-0.398261	1	-1.84315	0.800516	0.364415	1	-0.0338463	1	-1.80931	0.684685	-2.69571	0.279834	0.17701	1	-0.852555	0.889875	-0.48814	1	-0.886402	0.919255
Stx17	ENSMUSG00000061455	-7.90949233859565	0.000597306705241564	-0.653569	1	-2.56587	0.105018	-1.30685	0.763192	-3.45881	0.00972837	-2.23116	0.339058	-7.25592	0.00371597	-1.9123	0.452002	-0.653279	1	-2.80524	0.0686016	-6.60265	0.0126465	-2.15196	0.214923	-5.34363	0.152598	1.25902	0.869769	-0.892943	1	-4.45068	0.331969	-5.67833	0.106621	1.57759	0.891202	-0.334704	1	0.924315	1	-1.22765	0.784734
Pqlc1	ENSMUSG00000034006	-4.10675231234447	0.000597306705241564	-2.10216	0.0394582	-4.81274	3.85086e-07	-4.99497	5.93475e-09	-6.0631	1.68396e-12	-4.19275	2.92038e-05	-2.00459	0.39901	-2.71057	0.0195776	-2.89281	0.00221791	-3.96094	2.15634e-06	0.88822	1	-1.06813	0.605729	0.705987	1	-0.182233	1	-1.25036	0.438551	1.95635	0.46906	0.0860005	1	2.09059	0.08761	-0.619987	1	-0.80222	1	-1.87035	0.190829
Dus1l	ENSMUSG00000025155	-3.50193312126189	0.000599813744646969	0.0634	1	-0.477537	1	-0.0440595	1	-0.0111225	1	0.118784	1	-3.56533	0.000852511	-0.540937	1	-0.107459	1	-0.0745225	1	-3.45787	0.0014859	0.0329369	1	-3.0244	0.0144972	0.433478	1	0.466415	1	-3.49081	0.00138252	-3.62072	0.00300879	-0.0553841	1	-0.596321	1	-0.162844	1	-0.129907	1
Sac3d1	ENSMUSG00000024790	-4.92616442303295	0.000613349784984248	0.557841	1	-1.32082	0.439783	-0.916043	0.653813	-0.19884	1	-1.14562	0.626582	-5.48401	0.000203878	-1.87866	0.258702	-1.47388	0.421633	-0.756681	0.918671	-4.01012	0.0148447	0.717204	1	-3.60534	0.0668167	0.40478	1	1.12198	0.898475	-4.72732	0.00241171	-3.78055	0.0607922	1.70346	0.41312	-0.175208	1	0.229572	1	0.946775	0.968516
Rxra	ENSMUSG00000015846	-5.21518921321898	0.000613349784984248	-0.667738	1	-2.18796	0.0269313	-2.40652	0.0344647	-1.45702	0.296265	-1.25168	0.614867	-4.54745	0.00640417	-1.52023	0.211994	-1.73879	0.318804	-0.789287	0.89924	-2.80866	0.265962	0.949501	0.939152	-3.02723	0.278383	-0.218561	1	0.730939	0.830771	-3.75816	0.0471205	-3.96351	0.0611645	0.583944	1	-0.936283	0.611051	-1.15484	0.813771	-0.205343	1
Prkcg	ENSMUSG00000078816	-7.22386260733525	0.000613863080855024	-0.693832	1	-2.57462	0.17086	-3.04629	0.0135619	-3.45921	0.0087268	-3.6703	0.0427172	-6.53003	0.00426533	-1.88079	0.639878	-2.35246	0.121522	-2.76538	0.0642669	-4.17757	0.21171	-0.412915	1	-4.64924	0.166695	-0.471672	1	-0.884588	1	-3.76466	0.372129	-3.55357	0.641387	2.97646	0.202052	1.09568	1	0.624003	1	0.211088	1
Zfp821	ENSMUSG00000031728	-5.01339794294675	0.000626499864100766	-2.12197	0.103161	-4.96424	1.13237e-05	-3.68831	0.000177235	-2.54546	0.0142056	-1.84771	0.207659	-2.89143	0.173456	-2.84227	0.0445874	-1.56634	0.370106	-0.42349	1	-1.32509	1	1.14285	0.664692	-0.0491618	1	1.27593	1	2.41878	0.162539	-2.46794	0.371583	-3.16569	0.195115	-0.274261	1	-3.11653	0.0393807	-1.8406	0.271405	-0.69775	1
Ndufs8	ENSMUSG00000059734	-3.25205192845208	0.000628234818558341	-0.154455	1	0.11623	1	-0.0998591	1	-0.848877	0.432694	-0.342851	1	-3.0976	0.00237005	0.270685	1	0.0545962	1	-0.694421	0.763218	-3.15219	0.00196365	-0.749018	0.775685	-3.36828	0.00160107	-0.216089	1	-0.965107	0.44463	-2.40318	0.0426682	-2.9092	0.0197356	0.188395	1	0.459081	1	0.242991	1	-0.506026	1
Wdr43	ENSMUSG00000041057	-2.89538099520833	0.00063537992346574	-2.07004	0.00329804	-1.7695	0.0349706	-2.05136	0.00110034	-1.86154	0.00570781	-2.63789	0.000493397	-0.825339	1	0.300537	1	0.0186802	1	0.208499	1	-0.84402	1	0.189819	1	-1.12588	0.85175	-0.281857	1	-0.0920376	1	-1.03384	0.84499	-0.257491	1	0.567848	1	0.868385	0.570208	0.586529	1	0.776348	0.745478
Lgals8	ENSMUSG00000057554	-5.48700080738321	0.000637401628718797	-1.01142	0.926659	-3.53486	0.0132607	-4.97459	1.70349e-05	-6.7098	2.28292e-09	-3.63785	0.0117662	-4.47558	0.0122904	-2.52344	0.246929	-3.96318	0.00150057	-5.69839	2.2185e-07	-0.512407	1	-1.73521	0.240247	-1.95214	0.991004	-1.43973	0.548571	-3.17494	0.00324832	1.2228	1	-1.84915	1	2.62643	0.153803	0.102988	1	-1.33675	0.830112	-3.07196	0.0135115
Syncrip	ENSMUSG00000032423	-3.22020315615446	0.00063978750234696	-1.87741	0.0204191	-2.06506	0.014028	-3.08952	3.77089e-06	-1.82575	0.0133981	-2.95843	0.000270816	-1.3428	0.628706	-0.187653	1	-1.21211	0.305657	0.0516606	1	-0.130687	1	1.26377	0.221952	-1.15514	0.985261	-1.02446	0.464887	0.239313	1	-1.39446	0.578509	-0.261768	1	1.08103	0.513284	0.893375	0.632184	-0.131082	1	1.13269	0.449404
Rexo4	ENSMUSG00000052406	-4.40434682389895	0.000644536128372166	-0.560916	1	-1.2676	0.38084	-0.958636	0.710438	-0.798688	0.751369	-0.195563	1	-3.84343	0.00674063	-0.706687	1	-0.39772	1	-0.237772	1	-3.44571	0.0214097	0.159949	1	-3.13674	0.0810328	0.308966	1	0.468915	1	-3.60566	0.0158777	-4.20878	0.00731396	-0.365353	1	-1.07204	0.70085	-0.763073	1	-0.603125	1
Gle1	ENSMUSG00000019715	-3.73643304256978	0.000649114676183134	-1.84534	0.0698149	-1.79882	0.0967776	-1.60884	0.0984355	-2.06019	0.0152192	-1.73748	0.154218	-1.89109	0.334653	0.0465229	1	0.236505	1	-0.214845	1	-2.1276	0.194061	-0.45135	1	-1.93761	0.404598	0.189982	1	-0.261368	1	-1.67625	0.514715	-1.99895	0.445129	-0.107858	1	-0.0613347	1	0.128648	1	-0.322702	1
Lamc1	ENSMUSG00000026478	3.59539137964315	0.00065444117776446	2.62581	2.51073e-05	2.75528	1.47693e-07	6.29955	8.47549e-25	0.323479	1	3.84882	2.337e-10	0.969585	0.949417	0.129474	0.971315	3.67375	1.78928e-10	-2.30233	8.51074e-05	-2.70416	0.00139496	-5.97607	3.74e-23	0.840111	1	3.54427	2.47e-06	-2.4318	2e-06	3.27191	0.00660231	-0.253432	1	-1.22302	0.212122	-1.09354	0.956962	2.45073	0.00112149	-3.52534	5.68e-09
Nsun5	ENSMUSG00000000916	-3.98091523028675	0.000664204329867149	-0.383531	1	-1.9162	0.0471014	-0.992357	0.520945	-1.11414	0.352071	-1.36642	0.315555	-3.59738	0.00477377	-1.53267	0.258921	-0.608825	1	-0.730608	0.847287	-2.98856	0.0346101	-0.121783	1	-2.06471	0.448021	0.923848	0.913413	0.802065	0.958074	-2.86678	0.0537524	-2.61449	0.198199	0.982893	0.815124	-0.54978	1	0.374068	1	0.252285	1
Hspbp1	ENSMUSG00000063802	-3.04495799514953	0.000665184469453174	-0.829186	0.616141	-1.40461	0.178024	-0.921321	0.329828	-1.33165	0.0805273	-0.81225	0.589711	-2.21577	0.0417816	-0.575429	1	-0.0921357	1	-0.502463	0.945455	-2.12364	0.0605704	-0.410327	1	-1.64034	0.358849	0.483293	1	0.0729659	1	-1.71331	0.228642	-2.23271	0.101627	-0.0169353	1	-0.592364	1	-0.109071	1	-0.519398	1
Efna1	ENSMUSG00000027954	-Inf	0.000668455994723152	-5.01591	0.00249794	-9.629	4.8877e-07	-5.56942	0.000369574	-3.26186	0.0375942	-9.62393	1.46331e-05	#NAME?	0.651705	-4.61308	0.0305236	-0.553512	1	1.75405	0.602952	#NAME?	0.894376	2.30756	0.403701	#NAME?	1	4.05957	0.104056	6.36713	0.00158619	#NAME?	0.122193	#NAME?	1	4.60802	0.0715711	-0.00506579	1	4.05451	0.154717	6.36207	0.0070687
Slc44a2	ENSMUSG00000057193	-7.26788005805375	0.000671291214158226	-0.85925	1	-2.00165	0.160086	-1.58658	0.293478	0.824286	0.912245	1.08588	0.750943	-6.40863	0.00767238	-1.1424	0.828983	-0.727326	1	1.68354	0.391005	-5.6813	0.0337601	2.41086	0.116825	-5.26623	0.112105	0.415069	1	2.82593	0.0833282	-8.09217	0.000219153	-8.35376	0.000372854	-1.94513	0.305251	-3.08753	0.0459169	-2.67246	0.0708955	-0.261597	1
Znhit3	ENSMUSG00000020526	-3.48808252025152	0.000696882916815986	-1.53989	0.135545	-2.30395	0.0095504	-1.43815	0.133503	-1.99222	0.0146202	-3.27259	0.000290427	-1.94819	0.218872	-0.764063	1	0.101743	1	-0.452327	1	-2.04993	0.166305	-0.55407	1	-1.18413	1	0.865806	1	0.311736	1	-1.49586	0.573877	-0.215495	1	1.7327	0.169286	0.968633	0.707888	1.83444	0.128177	1.28037	0.417647
Gigyf1	ENSMUSG00000029714	4.66059046839431	0.000696882916815986	1.81714	0.0806365	1.37867	0.568863	0.71236	0.932816	0.28252	1	1.86574	0.0621562	2.84345	0.126585	-0.438477	0.786428	-1.10478	0.456019	-1.53462	0.126737	3.94823	0.0139543	-0.42984	1	3.28192	0.0564753	-0.666307	1	-1.09615	1	4.37807	0.00645987	2.79485	0.404291	-0.0485968	1	-0.487073	0.85654	-1.15338	0.486427	-1.58322	0.212324
Fut11	ENSMUSG00000039357	5.04429790704854	0.000706607008582136	0.361724	1	0.498395	1	0.830443	0.897671	0.0865259	1	-0.67593	0.908438	4.68257	0.00913736	0.136672	1	0.46872	1	-0.275198	1	4.21385	0.0162728	-0.743917	1	4.5459	0.0179366	0.332048	1	-0.411869	1	4.95777	0.00437547	5.72023	0.00806064	1.03765	0.810102	1.17433	0.798691	1.50637	0.580833	0.762456	1
1190002N15Rik	ENSMUSG00000045414	6.58852316733156	0.000708837329672389	5.17159	5.59545e-05	6.80246	3.68749e-08	4.74475	8.52749e-05	5.68461	2.72073e-06	3.44777	0.00741853	1.41693	1	1.63087	0.433976	-0.426834	1	0.513016	1	1.84377	0.875671	0.939851	1	-0.213935	1	-2.0577	0.309273	-1.11785	0.871738	0.903918	1	3.14075	0.778878	1.72382	0.670366	3.35469	0.0682988	1.29698	0.989478	2.23683	0.390951
Dnmt3a	ENSMUSG00000020661	-3.78957438643195	0.000714330980670654	-0.583978	1	-0.557126	1	1.52964	0.104128	2.37453	0.00224007	-3.02432	0.00146877	-3.2056	0.011446	0.0268524	1	2.11362	0.0173644	2.95851	8.51074e-05	-5.31921	2.19921e-06	0.844896	0.793037	-3.23245	0.0193586	2.08676	0.0909859	2.93166	0.00218217	-6.16411	1.77e-08	-0.76525	1	2.44035	0.0282899	2.4672	0.0242438	4.55396	3.35e-06	5.39886	3.34e-08
4930427A07Rik	ENSMUSG00000037466	-4.76386347074348	0.000715158952567138	-0.687884	1	-1.3689	0.354741	-1.18549	0.545176	-0.586642	0.892492	-1.9238	0.193773	-4.07598	0.0086581	-0.681015	1	-0.497603	1	0.101242	1	-3.57838	0.0313122	0.598846	1	-3.39496	0.0794477	0.183412	1	0.782257	1	-4.17722	0.00792037	-2.84006	0.275862	1.23592	0.834347	0.554906	1	0.738317	1	1.33716	0.717883
Ptgs1	ENSMUSG00000047250	8.81609686172236	0.00073822212453714	5.36953	0.00553233	9.76539	1.26573e-07	3.10035	0.186053	2.99938	0.169103	8.03914	9.11282e-06	3.44657	0.718948	4.39587	0.0250185	-2.26918	0.453541	-2.37015	0.334676	5.71575	0.141434	-0.100972	1	-0.949298	1	-6.66505	0.000418601	-6.76602	0.000205874	5.81672	0.153457	0.776953	1	-2.66961	0.301031	1.72625	0.980039	-4.93879	0.00754786	-5.03977	0.0063873
Lrrc31	ENSMUSG00000074653	7.87168579930344	0.000755889314157822	-1.75729	0.831265	4.35206	0.00890303	-0.687983	1	-0.87553	0.964078	6.90458	3.6101e-05	9.62898	0.000133662	6.10935	0.000617202	1.06931	1	0.881763	1	8.55967	0.000846918	-0.187547	1	3.51963	0.59214	-5.04004	0.0077	-5.22759	0.00332979	8.74722	0.000505954	0.967102	1	-8.66188	1.62e-06	-2.55252	0.439531	-7.59257	2.19e-05	-7.78011	8.43e-06
Tat	ENSMUSG00000001670	-7.2680659203986	0.000768843519171324	2.42096	0.0900668	-7.16416	1.75177e-07	-7.43031	3.56583e-09	-8.09874	1.57467e-10	-6.82863	9.8726e-06	-9.68902	3.75568e-06	-9.58512	9.87066e-11	-9.85127	3.81724e-13	-10.5197	5.29935e-15	0.162248	1	-0.668429	1	-0.103906	1	-0.266154	1	-0.934582	1	0.830677	1	-0.439434	1	9.24959	2.4e-08	-0.335529	1	-0.601682	1	-1.27011	0.905651
Plbd2	ENSMUSG00000029598	-4.51321991619862	0.000771710231716599	-0.213912	1	-1.98844	0.101336	-0.397783	0.972178	-1.66131	0.105912	0.525047	1	-4.29931	0.00268815	-1.77453	0.333943	-0.18387	1	-1.4474	0.290541	-4.11544	0.00487594	-1.26353	0.631747	-2.52478	0.317693	1.59066	0.693636	0.327132	1	-2.85191	0.126542	-5.03827	0.00107547	-0.738959	1	-2.51349	0.0819404	-0.92283	0.832513	-2.18636	0.0720633
Scd2	ENSMUSG00000025203	3.60515094265037	0.00080877336416282	3.53235	1.24537e-08	3.1823	1.94203e-07	4.15962	3.23388e-12	3.40975	6.14333e-09	3.78136	1.19487e-09	0.0727968	1	-0.350055	1	0.627264	0.927108	-0.122604	1	-0.554467	1	-0.749868	0.729997	0.422852	1	0.977319	0.540472	0.227451	1	0.195401	1	-0.176212	1	-0.249009	1	-0.599064	0.968756	0.378254	1	-0.371613	1
Ube2s	ENSMUSG00000060860	-3.39954151223378	0.000818209283897482	-1.58534	0.0929377	-2.31792	0.012198	-2.17165	0.00418969	-1.76417	0.0236229	-2.44544	0.00723692	-1.8142	0.30653	-0.732578	1	-0.586316	1	-0.178837	1	-1.22789	0.865745	0.407479	1	-1.08163	1	0.146262	1	0.553741	1	-1.63537	0.46237	-0.954104	1	0.8601	0.904566	0.127522	1	0.273785	1	0.681263	1
Pmepa1	ENSMUSG00000038400	5.62082698544286	0.000818883720209099	4.78541	2.73832e-06	2.97821	0.00193132	5.68247	1.17188e-08	2.94079	0.00283451	4.30319	2.30798e-05	0.835412	1	-1.8072	0.442926	0.897056	1	-1.84463	0.172633	-0.0616443	1	-2.74169	0.0183224	2.64262	0.536738	2.70426	0.100556	-0.0374259	1	2.68004	0.391374	1.31764	1	0.482224	1	-1.32498	0.89103	1.37928	0.725516	-1.36241	0.612053
Angptl4	ENSMUSG00000002289	-5.08159166671406	0.000818883720209099	0.933912	0.903048	0.363232	1	-0.208987	1	-1.13851	0.507396	-1.76505	0.276272	-6.0155	9.47379e-05	-0.57068	1	-1.1429	0.881706	-2.07242	0.0942887	-4.8726	0.00274909	-0.929518	0.856177	-5.44482	0.00131113	-0.572219	1	-1.50174	0.492878	-3.94309	0.0328677	-3.31655	0.21487	2.69896	0.0742904	2.12828	0.23818	1.55606	0.525228	0.626541	1
5031439G07Rik	ENSMUSG00000036046	-3.46903769508622	0.000825031521474838	-0.754722	0.759065	-2.55082	0.000600506	-1.49337	0.0633359	-3.07909	8.83974e-06	-1.47412	0.140032	-2.71432	0.0263593	-1.7961	0.0545939	-0.738648	0.888976	-2.32437	0.00213036	-1.97567	0.231254	-1.58572	0.130072	-0.918217	1	1.05745	0.635974	-0.528271	1	-0.389946	1	-1.99492	0.403365	0.719398	0.956269	-1.0767	0.55346	-0.0192493	1	-1.60497	0.158127
Piwil4	ENSMUSG00000036912	5.95354257868385	0.000837637672716133	0.00971515	1	0.384789	1	0.0475155	1	-1.12547	0.559129	0.695213	0.98345	5.94383	0.00500737	0.375074	1	0.0378003	1	-1.13519	0.620488	5.90603	0.00296816	-1.17299	0.867047	5.56875	0.00900965	-0.337273	1	-1.51026	0.920967	7.07901	0.000146995	5.25833	0.0979452	-0.685498	1	-0.310424	1	-0.647698	1	-1.82069	0.318935
Abhd6	ENSMUSG00000025277	-Inf	0.000837637672716133	-4.36857	0.00895212	-2.39309	0.190222	-1.4525	0.551817	-3.3505	0.037438	-2.55233	0.336871	#NAME?	0.525551	1.97548	0.749885	2.91607	0.219478	1.01807	0.949127	#NAME?	0.0148913	-1.898	0.687897	#NAME?	0.091369	0.940594	1	-0.95741	1	#NAME?	0.196152	#NAME?	0.116622	-1.81624	0.545616	0.159236	1	1.09983	1	-0.798174	1
Zyg11a	ENSMUSG00000034645	-Inf	0.000844337088516592	1.05526	0.998642	-1.84845	0.514748	-3.14279	0.0133856	-7.13201	4.18664e-07	-1.8433	0.452747	#NAME?	0.00019974	-2.90371	0.201582	-4.19805	0.00179154	-8.18727	1.73512e-08	#NAME?	0.226631	-3.98922	0.0247556	#NAME?	0.0629494	-1.29434	0.618064	-5.28356	0.000248964	#NAME?	1	#NAME?	0.0712569	2.89857	0.189179	-0.0051402	1	-1.29948	0.715879	-5.2887	0.0005214
Zfp706	ENSMUSG00000062397	-2.71287732010251	0.000847999262729707	-1.17229	0.178913	-2.12843	0.000366112	-2.14367	0.000473484	-2.01518	0.000794696	-1.66345	0.0326487	-1.54058	0.24145	-0.956139	0.330702	-0.971371	0.506369	-0.842885	0.490319	-0.569212	1	0.128486	1	-0.584444	1	-0.0152321	1	0.113254	1	-0.697698	1	-1.04943	1	0.491155	1	-0.464983	1	-0.480216	1	-0.35173	1
Csk	ENSMUSG00000032312	-3.73054494057508	0.00089144032610308	1.3831	0.343589	-0.90991	0.428489	-0.592754	0.850688	-0.589705	0.736862	-0.228267	1	-5.11364	5.59093e-06	-2.29301	0.0158129	-1.97585	0.0577287	-1.9728	0.027094	-3.13779	0.0136357	0.00304888	1	-2.82064	0.0618741	0.317156	1	0.320205	1	-3.14084	0.0152112	-3.50228	0.013131	1.61136	0.309926	-0.681643	0.936128	-0.364487	1	-0.361438	1
Aacs	ENSMUSG00000029482	-4.85978661774342	0.000898454627407087	-0.587979	1	-4.38349	1.71473e-05	-1.26685	0.56177	-4.11352	2.59411e-05	-1.12021	0.667429	-4.27181	0.00770893	-3.79551	0.000434058	-0.678869	1	-3.52555	0.000515322	-3.59294	0.0418534	-2.84668	0.00613486	-0.476294	1	3.11664	0.00452436	0.269968	1	-0.746262	1	-3.73958	0.0674803	0.532228	1	-3.26328	0.00606138	-0.14664	1	-2.99332	0.0111041
Kdelc1	ENSMUSG00000026047	7.1449081022085	0.000909867226258493	5.17689	0.00056078	7.1315	3.70687e-07	6.98691	8.33887e-07	8.05909	2.05858e-08	4.34602	0.00246052	1.96802	0.917792	1.95461	0.319254	1.81002	0.538211	2.8822	0.0584546	0.158	1	1.07218	0.993923	0.0134053	1	-0.144595	1	0.927586	1	-0.91418	1	2.79889	0.982139	0.830872	1	2.78549	0.246598	2.64089	0.351859	3.71307	0.0786724
Acsl5	ENSMUSG00000024981	7.57576532292456	0.000912506213886662	6.25301	3.40215e-05	7.39133	1.88136e-07	9.75184	7.39765e-11	9.61885	1.08937e-10	5.73794	7.14057e-05	1.32276	1	1.13832	0.786428	3.49883	0.013605	3.36584	0.0141705	-2.17607	0.723275	-0.132988	1	0.184435	1	2.36051	0.439123	2.22752	0.527268	-2.04308	0.854224	1.83782	1	0.515066	1	1.65339	0.723724	4.01389	0.0382452	3.88091	0.0509288
Actr5	ENSMUSG00000037761	-5.06617183632031	0.000937384838946214	-1.41364	0.518549	-2.84651	0.0164512	-1.57831	0.245276	-1.47977	0.294518	-1.75367	0.290482	-3.65253	0.0463831	-1.43287	0.563553	-0.164668	1	-0.0661294	1	-3.48786	0.0678417	0.0985382	1	-2.21966	0.710208	1.2682	0.919624	1.36674	0.707276	-3.5864	0.0607742	-3.31251	0.183373	0.340022	1	-1.09284	0.932389	0.175355	1	0.273893	1
Eif3b	ENSMUSG00000056076	-2.34311889686493	0.00094215380985323	0.0581264	1	0.20273	1	0.451097	0.903094	0.0498167	1	-0.571629	0.677898	-2.40125	0.00117933	0.144603	1	0.39297	1	-0.00830972	1	-2.79422	9.94127e-05	-0.40128	1	-2.54585	0.00110243	0.248367	1	-0.152913	1	-2.39294	0.00147618	-1.77149	0.114653	0.629755	0.825752	0.774359	0.574464	1.02273	0.350934	0.621446	0.798466
Grwd1	ENSMUSG00000053801	-3.01091610577159	0.000952968314564049	-0.142791	1	-0.283489	1	-0.36101	1	-0.510717	0.838342	-0.854791	0.556416	-2.86813	0.00334518	-0.140698	1	-0.218219	1	-0.367926	1	-2.64991	0.009164	-0.149706	1	-2.72743	0.0121647	-0.0775215	1	-0.227228	1	-2.5002	0.019217	-2.15612	0.145139	0.712001	0.916144	0.571303	1	0.493781	1	0.344075	1
Snupn	ENSMUSG00000055334	-5.01947772422826	0.000953336751733383	-1.25311	0.681001	-1.99583	0.243136	-2.01845	0.100146	-1.80936	0.168978	-0.680901	1	-3.76637	0.0341052	-0.742721	1	-0.76534	1	-0.556248	1	-3.00103	0.160914	0.209092	1	-3.02365	0.227078	-0.0226199	1	0.186472	1	-3.21012	0.119139	-4.33858	0.0247508	-0.57221	1	-1.31493	0.889875	-1.33755	0.5934	-1.12846	0.757714
Exosc4	ENSMUSG00000034259	-3.22244726746576	0.00096251971849452	0.604648	1	0.155143	1	0.477315	1	-0.170161	1	-0.104318	1	-3.8271	0.000106197	-0.449505	1	-0.127333	1	-0.774809	0.684695	-3.69976	0.000236243	-0.647476	1	-3.37759	0.00210088	0.322172	1	-0.325304	1	-3.05229	0.00420541	-3.11813	0.0105037	0.708966	1	0.259461	1	0.581633	1	-0.0658429	1
Tomm20	ENSMUSG00000093904	-2.6347833982615	0.000990427760352583	-1.18007	0.141291	-1.68028	0.012809	-1.45147	0.0305849	-1.43346	0.0261457	-1.61492	0.0332127	-1.45471	0.29676	-0.500205	1	-0.271403	1	-0.253391	1	-1.18331	0.579836	0.0180129	1	-0.954508	1	0.228801	1	0.246814	1	-1.20132	0.585217	-1.01986	1	0.43485	1	-0.0653553	1	0.163446	1	0.181459	1
St3gal4	ENSMUSG00000032038	7.71522394274999	0.000992911677579073	8.23746	2.49531e-07	8.11608	9.5856e-08	6.5323	9.54521e-06	6.22304	2.29526e-05	9.067	1.2933e-08	-0.522241	1	-0.121384	1	-1.70517	0.753846	-2.01443	0.367542	1.18293	1	-0.309257	1	-0.400856	1	-1.58378	0.851531	-1.89304	0.540779	1.49219	1	-1.35178	1	-0.829539	1	-0.950923	1	-2.53471	0.311922	-2.84396	0.161015
Gm12615	ENSMUSG00000096483	-6.03616127194502	0.00101218196966456	-2.94711	0.0465959	-5.92273	2.47837e-05	-5.9338	2.99523e-06	-7.61442	3.5611e-09	-6.78798	2.80349e-05	-3.08905	0.319788	-2.97562	0.100359	-2.98669	0.0501778	-4.66731	0.000171882	-0.102366	1	-1.68063	0.497366	-0.113433	1	-0.011067	1	-1.69169	0.543809	1.57826	1	0.751816	1	3.84087	0.0309692	0.865249	1	0.854182	1	-0.826443	1
Psmb6	ENSMUSG00000018286	-2.34882915214673	0.00102163875310768	0.585932	0.825674	0.294998	1	-0.0852373	1	-0.0916842	1	-0.2592	1	-2.93476	3.38615e-05	-0.290934	1	-0.671169	0.763478	-0.677616	0.564897	-2.26359	0.0032193	-0.00644681	1	-2.64383	0.000666118	-0.380235	1	-0.386682	1	-2.25714	0.00386731	-2.08963	0.0343671	0.845131	0.53823	0.554198	0.940087	0.173962	1	0.167515	1
Gabrd	ENSMUSG00000029054	-8.38153139724903	0.00102168490932188	-2.13118	0.357321	-6.54792	1.13237e-05	-8.83243	4.661e-08	-10.1711	1.16087e-09	-5.16026	0.00512296	-6.25036	0.0446099	-4.41674	0.00319221	-6.70125	3.83432e-05	-8.03992	8.05362e-07	0.450894	1	-1.33867	1	-1.83362	1	-2.28451	1	-3.62318	0.451405	1.78956	1	-3.22128	1	3.02908	0.214141	-1.38766	0.540092	-3.67217	0.0692162	-5.01084	0.00751387
Tfpt	ENSMUSG00000006335	-4.70038544572691	0.00102544190563529	-1.0668	0.745276	-1.47273	0.617575	-1.23497	0.44512	-1.56668	0.201622	-0.774031	0.912569	-3.63359	0.0310021	-0.405931	1	-0.168172	1	-0.499884	1	-3.46542	0.0488379	-0.331712	1	-3.22766	0.126147	0.237759	1	-0.0939531	1	-3.1337	0.108589	-3.92635	0.0381638	-0.292766	1	-0.698697	1	-0.460938	1	-0.79265	0.998106
Mrto4	ENSMUSG00000028741	-2.99447906416248	0.00102977393623381	-0.252451	1	-1.02734	0.431513	-0.490472	0.858932	-0.792107	0.466192	-0.975582	0.441067	-2.74203	0.00594437	-0.774894	0.998919	-0.238021	1	-0.539656	0.916651	-2.50401	0.0168641	-0.301635	1	-1.96713	0.174366	0.536873	1	0.235238	1	-2.20237	0.0574453	-2.0189	0.214945	0.72313	0.936878	-0.0517632	1	0.48511	1	0.183475	1
Chchd3	ENSMUSG00000053768	-3.8485154328829	0.00102977393623381	0.516561	1	1.20549	0.30271	0.611114	0.937778	0.570011	0.89926	0.604504	1	-4.36508	0.00025834	0.688926	0.884428	0.0945537	1	0.0534505	1	-4.45963	0.000216574	-0.0411032	1	-5.054	4.83e-05	-0.594373	1	-0.635476	1	-4.41853	0.000246293	-4.45302	0.000904825	-0.0879435	1	0.600983	1	0.00661015	1	-0.0344931	1
Ptpn14	ENSMUSG00000026604	6.49938165869907	0.00102977393623381	2.55556	0.117656	4.85512	0.000367112	8.26294	1.90923e-10	7.7308	1.05617e-09	6.86986	6.12306e-08	3.94382	0.219477	2.29956	0.484719	5.70738	5.31127e-06	5.17524	1.49195e-05	-1.76356	0.94066	-0.532141	1	1.64426	1	3.40782	0.0123768	2.87568	0.0320688	-1.23142	1	-0.370476	1	-4.3143	0.000609167	-2.01474	0.161499	1.39308	0.990424	0.860943	1
Slc25a22	ENSMUSG00000019082	-5.05509232209947	0.00103612151079159	-0.8655	0.918158	-3.60146	0.00691302	-0.487598	0.988478	-2.08115	0.060536	-1.33329	0.472231	-4.18959	0.0157922	-2.73596	0.168946	0.377902	1	-1.21565	0.559378	-4.56749	0.0067302	-1.59355	0.436536	-1.45363	1	3.11386	0.116009	1.52031	1	-2.97394	0.213907	-3.7218	0.0971051	0.467794	1	-2.26816	0.471488	0.845696	1	-0.747856	1
Zdhhc7	ENSMUSG00000031823	-3.76567887758083	0.00103612151079159	-2.4268	0.00808554	-3.56868	8.8295e-07	-1.48093	0.167597	-3.84608	9.59056e-07	-3.70491	0.000221702	-1.33887	0.92537	-1.14188	0.113173	0.945871	0.7679	-1.41928	0.21976	-2.28475	0.168898	-2.36515	0.00798608	-0.196996	1	2.08775	0.00533718	-0.277401	1	0.0804057	1	-0.060766	1	1.27811	0.599458	0.13623	1	2.22398	0.0782524	-0.141172	1
Ethe1	ENSMUSG00000064254	-4.44360803865796	0.00104795037359387	-0.698913	1	-2.53622	0.00693522	-0.965092	0.684821	-2.39783	0.0155721	-1.28231	0.493366	-3.7447	0.0128879	-1.83731	0.108442	-0.266179	1	-1.69891	0.187539	-3.47852	0.026573	-1.43273	0.382805	-1.90739	0.742329	1.57113	0.242174	0.138391	1	-2.04578	0.492062	-3.1613	0.115439	0.583394	1	-1.25391	0.441877	0.317215	1	-1.11552	0.729764
Igfbp2	ENSMUSG00000039323	4.02703376889134	0.00106172440813555	-6.32797	3.51609e-12	4.86623	2.57991e-11	1.10051	0.335264	6.61404	3.42885e-18	7.13197	2.82963e-19	10.355	5.41678e-17	11.1942	8.53581e-31	7.42848	1.74033e-16	12.942	2.41707e-39	2.92653	0.0489834	5.51353	1.87e-13	-0.839193	1	-3.76572	1.11e-06	1.74781	0.13198	-2.58701	0.0470062	-3.10494	0.0231834	-13.4599	4.13e-40	-2.26575	0.0286473	-6.03147	1.99e-14	-0.517935	1
Etf1	ENSMUSG00000024360	-2.65688507736426	0.00107025851698371	-0.298571	1	0.116274	1	-0.484573	0.858317	-0.0461132	1	-1.28678	0.134799	-2.35831	0.00888219	0.414845	1	-0.186002	1	0.252458	1	-2.17231	0.0215408	0.43846	1	-2.77316	0.00237614	-0.600847	1	-0.162387	1	-2.61077	0.00297118	-1.37011	0.611531	0.988207	0.518378	1.40305	0.183846	0.802206	0.779133	1.24067	0.236693
Ier2	ENSMUSG00000053560	4.16064662585576	0.00107684732506919	4.13481	5.44411e-09	3.72078	2.23451e-07	3.06141	1.76332e-05	2.08744	0.00497989	4.73181	4.44758e-11	0.0258325	1	-0.414036	1	-1.0734	0.352981	-2.04737	0.00537996	1.09923	0.969359	-0.973969	0.67923	0.439869	1	-0.659365	1	-1.63333	0.199619	2.0732	0.299496	-0.571161	1	-0.596993	1	-1.01103	0.490071	-1.6704	0.064881	-2.64436	0.000620854
Plagl1	ENSMUSG00000019817	8.25369631586633	0.00107684732506919	-0.75543	1	0.516582	1	-0.338969	1	-0.891403	1	-0.602541	1	9.00913	0.00117439	1.27201	1	0.416461	1	-0.135973	1	8.59267	0.00206598	-0.552434	1	7.73711	0.0224674	-0.855551	1	-1.40798	1	9.1451	0.000940671	8.85624	0.0236873	-0.15289	1	1.11912	1	0.263571	1	-0.288862	1
0610010O12Rik	ENSMUSG00000046727	-3.58641850639058	0.00107684732506919	-1.71266	0.0827589	-2.63719	0.00104701	-0.940294	0.473679	-4.37264	1.32433e-08	-2.25869	0.0225587	-1.87376	0.324736	-0.924525	0.675866	0.77237	0.973963	-2.65998	0.00156708	-2.64612	0.047751	-3.43235	2.65e-05	-0.94923	1	1.69689	0.154756	-1.73545	0.282659	0.786223	1	-1.32773	1	0.546029	1	-0.378496	1	1.3184	0.498189	-2.11395	0.0498654
Dnajc24	ENSMUSG00000027166	-5.67748890935942	0.00107816409213572	-1.10378	0.787493	-2.12982	0.146854	-1.64338	0.289584	-0.872344	0.77918	-1.57538	0.415936	-4.57371	0.0220278	-1.02604	1	-0.539595	1	0.231438	1	-4.03411	0.0640326	0.771033	1	-3.54767	0.225135	0.48644	1	1.25747	0.87808	-4.80514	0.0157776	-4.1021	0.109963	0.471602	1	-0.554434	1	-0.0679932	1	0.70304	1
Rbm33	ENSMUSG00000048271	-4.34440887145423	0.0010842292298375	-1.01056	0.698088	-0.70926	0.876937	-0.407684	1	-0.111871	1	-1.18373	0.55825	-3.33385	0.0332881	0.3013	1	0.602876	1	0.898689	0.71167	-3.93672	0.00676536	0.295813	1	-3.63515	0.0283168	0.301576	1	0.597389	1	-4.23254	0.00324042	-3.16068	0.110592	0.17317	1	0.47447	1	0.776046	1	1.07186	0.82272
Ugcg	ENSMUSG00000028381	-3.23230549605412	0.0010845963187054	-1.97362	0.0159721	-5.28699	1.50869e-10	-3.58294	1.4988e-07	-4.06027	4.25281e-09	-3.80751	4.92854e-06	-1.25868	0.781856	-3.31336	0.000306145	-1.60931	0.0763278	-2.08664	0.00830536	0.350632	1	-0.477329	1	2.05468	0.448021	1.70405	0.46618	1.22672	0.823982	0.827961	1	0.575202	1	1.83388	0.0746826	-1.47948	0.669782	0.224569	1	-0.25276	1
Fam176a	ENSMUSG00000035104	-6.40145609153983	0.00108812498586183	-0.185104	1	-3.28072	0.0816112	0.554628	1	-6.82846	2.23526e-08	-9.71109	3.80096e-08	-6.21635	0.00282901	-3.09561	0.202038	0.739732	1	-6.64336	5.29885e-08	-6.95608	0.000648776	-7.38309	3.04e-09	-3.12074	0.697055	3.83534	0.0491245	-3.54775	0.000993529	0.427008	1	3.30963	1	9.52599	1.12e-07	6.43037	0.000102792	10.2657	1.46e-08	2.88263	0.324933
Cuedc1	ENSMUSG00000018378	4.7129834436162	0.00110674417821493	-0.0455989	1	0.0083892	1	-0.254733	1	-1.02287	0.405848	0.16101	1	4.75858	0.00468555	0.0539881	1	-0.209135	1	-0.977273	0.568705	4.96772	0.00153943	-0.768139	1	4.70459	0.0115442	-0.263123	1	-1.03126	0.61246	5.73586	0.000169773	4.55197	0.0612792	-0.206609	1	-0.152621	1	-0.415743	1	-1.18388	0.491825
Cdc34	ENSMUSG00000020307	-2.37692560658279	0.00111222508489355	0.659328	0.71249	0.13839	1	0.275547	1	0.354563	0.9631	-0.0710941	1	-3.03625	2.2465e-05	-0.520938	1	-0.383781	1	-0.304765	1	-2.65247	0.000406883	0.0790159	1	-2.51532	0.00200664	0.137157	1	0.216173	1	-2.73149	0.000231428	-2.30583	0.0152598	0.730422	0.704232	0.209484	1	0.346641	1	0.425657	1
Kctd13	ENSMUSG00000030685	-Inf	0.00111222508489355	-1.77806	0.548198	-3.7889	0.0763199	-2.1568	0.340015	-2.18887	0.215873	-4.33514	0.0312666	#NAME?	0.0276531	-2.01083	0.990323	-0.378739	1	-0.410809	1	#NAME?	0.0488379	-0.032071	1	#NAME?	0.434303	1.6321	1	1.60002	1	#NAME?	0.0549673	#NAME?	0.746905	2.55708	0.4814	0.546244	1	2.17834	0.580224	2.14627	0.668766
8430410A17Rik	ENSMUSG00000030060	4.4207528142425	0.00112039524598261	3.87491	1.31997e-06	6.02429	6.35768e-14	3.66902	3.71558e-06	2.93785	0.000125058	6.1316	2.01522e-13	0.545838	1	2.14938	0.0156538	-0.205897	1	-0.937062	0.593246	0.751736	1	-0.731165	1	-1.60354	0.746268	-2.35527	0.00527608	-3.08644	0.000138302	1.4829	0.715435	-1.71085	0.750113	-2.25669	0.0241789	-0.10731	1	-2.46258	0.00626337	-3.19375	0.000238679
Meg3	ENSMUSG00000021268	4.216558386152	0.00113637761050284	3.86393	1.08267e-07	4.40158	1.59694e-10	5.21514	3.52183e-13	7.3364	1.2536e-21	7.0527	1.20722e-19	0.35263	1	0.537652	0.898887	1.35122	0.252818	3.47247	1.0977e-06	-0.998587	1	2.12126	0.0132397	-0.185022	1	0.813565	1	2.93482	0.00172511	-3.11984	0.00400041	-2.83614	0.0331972	-3.18877	3.36e-05	-2.65112	0.0110887	-1.83755	0.0651167	0.283703	1
Wdr4	ENSMUSG00000024037	-3.40117359967875	0.00114918077676695	-1.02688	0.491764	-1.70405	0.0816112	-0.92516	0.491319	-1.45369	0.0937789	-2.01556	0.032544	-2.37429	0.0795031	-0.677163	1	0.101723	1	-0.426808	1	-2.47601	0.0601733	-0.528531	1	-1.69713	0.556946	0.778885	1	0.250354	1	-1.94748	0.266852	-1.38561	1	0.988679	0.695677	0.311516	1	1.0904	0.598826	0.56187	1
Mrpl22	ENSMUSG00000020514	-3.08194007316436	0.0011569296356108	-1.34894	0.167839	-1.7384	0.0483666	-2.04867	0.00531384	-2.16721	0.00174851	-2.62043	0.00196804	-1.733	0.263621	-0.389458	1	-0.699725	1	-0.818269	0.632706	-1.03327	0.95838	-0.118543	1	-1.34354	0.758916	-0.310268	1	-0.428811	1	-0.914731	1	-0.461507	1	1.27149	0.423764	0.882036	0.781171	0.571768	1	0.453224	1
Wnk3	ENSMUSG00000041245	-Inf	0.00118417833336768	-0.132989	1	0.127028	1	-1.92979	0.277217	-1.69167	0.396979	-3.94932	0.0260596	#NAME?	0.00261241	0.260017	1	-1.7968	0.511078	-1.55868	0.554814	#NAME?	0.0525087	0.23812	1	#NAME?	0.00379878	-2.05682	0.567134	-1.8187	0.728192	#NAME?	0.0401193	#NAME?	0.790827	3.81633	0.0537737	4.07634	0.0640484	2.01952	0.634076	2.25764	0.434364
Cdc37	ENSMUSG00000019471	-2.7723083651878	0.00120416156784452	-0.309012	1	-0.974334	0.369134	-0.440994	0.902539	-0.551164	0.708478	-0.429506	0.99554	-2.4633	0.00942415	-0.665322	1	-0.131982	1	-0.242152	1	-2.33131	0.0177554	-0.11017	1	-1.79797	0.19941	0.53334	1	0.42317	1	-2.22114	0.0319021	-2.3428	0.0525141	0.120494	1	-0.544828	1	-0.0114876	1	-0.121658	1
Gch1	ENSMUSG00000037580	-4.79287929138076	0.00121170891291854	-0.781209	1	-11.1602	7.65344e-16	-11.1447	2.33314e-18	-5.6915	4.36498e-08	-12.9103	7.26011e-14	-4.01167	0.014547	-10.379	8.19357e-14	-10.3635	3.43695e-16	-4.91029	2.62794e-06	6.35178	0.00601484	5.45316	2.12e-06	6.36736	0.0133388	0.0155746	1	5.46873	2.27e-05	0.898624	1	8.11743	0.00810462	12.1291	2.57e-12	1.75007	1	1.76565	1	7.21881	1.34e-05
Wdr92	ENSMUSG00000078970	-7.31140716294562	0.00121882379620039	-0.274339	1	-0.131883	1	-0.690256	1	-0.456683	1	-1.94903	0.356449	-7.03707	0.00365915	0.142456	1	-0.415917	1	-0.182343	1	-6.62115	0.00854588	0.233574	1	-7.17952	0.00607832	-0.558373	1	-0.324799	1	-6.85472	0.00618834	-5.36238	0.13988	1.67469	0.688619	1.81715	0.656671	1.25878	0.985226	1.49235	0.770576
Ano9	ENSMUSG00000054662	-7.88003292573785	0.00121951181761088	-2.08845	0.365239	-4.93342	0.000181051	-4.27054	0.00160336	-0.668105	1	-0.146777	1	-5.79158	0.0697232	-2.84497	0.03945	-2.18208	0.287356	1.42035	0.649037	-3.60949	0.843998	3.60243	0.0137627	-2.94661	1	0.662881	1	4.26531	0.00216108	-7.21193	0.00831212	-7.73326	0.00704642	-1.94168	0.481534	-4.78664	0.0012101	-4.12376	0.00662156	-0.521328	1
Ssr4	ENSMUSG00000002014	-2.70106601528555	0.00126002695025985	-0.0862522	1	-0.130353	1	0.611698	0.643327	-0.997767	0.198538	-1.07297	0.235409	-2.61481	0.00354139	-0.0441006	1	0.69795	0.694803	-0.911515	0.384219	-3.31276	8.61721e-05	-1.60947	0.0150874	-2.57071	0.00907143	0.742051	0.775751	-0.867414	0.676454	-1.7033	0.178931	-1.6281	0.40097	0.986716	0.478376	0.942615	0.608934	1.68467	0.0387874	0.0752011	1
Rogdi	ENSMUSG00000022540	-2.89167519765705	0.00126488043822561	1.49368	0.098049	-1.53292	0.0943556	-0.794719	0.404598	-2.34655	0.000125102	-0.21812	1	-4.38535	5.23223e-07	-3.0266	8.94213e-05	-2.2884	0.000749601	-3.84023	5.27711e-10	-2.09696	0.0645748	-1.55183	0.0667963	-1.35876	0.644035	0.738199	1	-0.813635	0.525635	-0.545123	1	-2.67356	0.0236873	1.7118	0.0663536	-1.3148	0.520108	-0.576599	1	-2.12843	0.00658518
4632434I11Rik	ENSMUSG00000030641	-4.61776464937906	0.00126488043822561	-3.71405	0.000495447	-2.54971	0.103078	-2.93764	0.0082669	-2.58526	0.017511	-2.40594	0.104434	-0.903717	1	1.16434	0.349301	0.776406	0.999081	1.12879	0.562295	-1.68012	0.80126	0.352382	1	-2.06805	0.639169	-0.38793	1	-0.0355482	1	-2.03251	0.560116	-2.21182	0.623183	-1.30811	0.528928	-0.143771	1	-0.531701	1	-0.179319	1
Cobl	ENSMUSG00000020173	5.14122129242917	0.00126488043822561	-0.548743	1	6.01581	1.94847e-09	1.60591	0.26141	0.188246	1	5.4087	9.28518e-09	5.68996	0.00219128	6.56455	1.07706e-09	2.15465	0.216562	0.736989	0.930353	3.53531	0.0875915	-1.41766	0.736332	-0.874588	1	-4.4099	4.35e-05	-5.82756	5.75e-08	4.95297	0.0124721	-0.267476	1	-5.95744	1.35e-09	0.607112	1	-3.80279	3.59e-05	-5.22045	8.23e-08
Plcg2	ENSMUSG00000034330	-5.55145732296685	0.00126613362491927	-1.20915	0.717933	-0.707599	1	-2.60185	0.0129742	1.94241	0.122504	-1.05649	0.684566	-4.34231	0.0359319	0.501551	1	-1.3927	0.449775	3.15156	0.00463276	-2.9496	0.422967	4.54427	1.61e-05	-4.84386	0.0224674	-1.89426	0.231598	2.65001	0.0875475	-7.49387	1.39e-05	-4.49497	0.0607922	-0.152664	1	0.348887	1	-1.54537	0.461971	2.9989	0.0429855
Tbl3	ENSMUSG00000040688	-2.76391804394594	0.00129946606606068	-0.568249	0.892233	-0.43507	1	-0.327838	1	-0.489342	0.766558	-0.316108	1	-2.19567	0.0295154	0.133179	1	0.240411	1	0.0789064	1	-2.43608	0.0113601	-0.161505	1	-2.32885	0.0312468	0.107232	1	-0.0542725	1	-2.27458	0.0251801	-2.44781	0.0356878	-0.252141	1	-0.118962	1	-0.0117294	1	-0.173234	1
Pla2g6	ENSMUSG00000042632	-4.42453647416811	0.00130429912386079	1.15916	0.719948	-0.227052	1	-0.382257	1	0.321578	1	0.633442	1	-5.58369	5.76644e-05	-1.38621	0.599905	-1.54141	0.390123	-0.837578	0.808965	-4.04228	0.00728862	0.703835	1	-4.19748	0.00917726	-0.155205	1	0.54863	1	-4.74611	0.0010135	-5.05798	0.0012761	0.525714	1	-0.860494	1	-1.0157	0.887266	-0.311864	1
Gm12184	ENSMUSG00000078154	-4.48484358093352	0.00130536818603749	-3.08488	0.00381209	-2.07067	0.105147	-2.48781	0.0151396	-1.1398	0.467696	-5.23895	1.40065e-05	-1.39996	1	1.01421	0.823366	0.597069	1	1.94509	0.118356	-1.99703	0.582432	1.34802	0.492183	-2.41417	0.415958	-0.417143	1	0.930873	1	-3.34505	0.0517798	0.754102	1	2.15406	0.170267	3.16828	0.0230217	2.75113	0.0566461	4.09915	0.00114461
Taldo1	ENSMUSG00000025503	-2.65045292343679	0.0013087039520964	0.125202	1	-0.723464	0.592798	0.121718	1	-0.2467	1	0.427661	1	-2.77566	0.00120738	-0.848666	0.711472	-0.00348437	1	-0.371902	1	-2.77217	0.00139848	-0.368418	1	-1.92699	0.104257	0.845182	1	0.476764	1	-2.40375	0.00965915	-3.07811	0.00134787	-0.302459	1	-1.15112	0.402759	-0.305943	1	-0.674361	0.789372
Vegfc	ENSMUSG00000031520	8.81907455366282	0.00131381925223112	5.71295	0.00509464	10.2498	1.43598e-07	6.09025	0.000817627	2.40804	0.426224	8.40378	1.1832e-05	3.10612	0.831051	4.53687	0.0270445	0.377295	1	-3.30491	0.108972	2.72883	0.916959	-3.68221	0.0607008	-1.43075	1	-4.15957	0.0966826	-7.84178	4.07e-05	6.41104	0.0915742	0.415292	1	-2.69083	0.35784	1.84604	0.919901	-2.31353	0.656295	-5.99574	0.00163906
Fam46c	ENSMUSG00000044468	-4.75678537654527	0.00132199821519008	-0.912383	0.81208	-5.65138	1.79695e-07	-4.32919	1.93114e-05	-7.33559	1.09618e-11	-4.28905	0.000988393	-3.8444	0.0223837	-4.73899	2.81177e-05	-3.41681	0.00288399	-6.4232	2.5192e-09	-0.427591	1	-3.00639	0.0116051	0.894592	1	1.32218	0.571682	-1.68421	0.746443	2.5788	0.663408	-0.467737	1	3.37667	0.0296775	-1.36233	0.397849	-0.0401462	1	-3.04654	0.0101993
Prrx1	ENSMUSG00000026586	6.72339574105734	0.00132280583244381	-0.0864428	1	-0.226589	1	0.092135	1	-1.28869	0.614294	-1.43024	0.705471	6.80984	0.00525498	-0.140146	1	0.178578	1	-1.20225	0.790582	6.63126	0.00422533	-1.38082	0.947576	6.94998	0.00883495	0.318724	1	-1.0621	1	8.01209	0.000270766	8.15363	0.00591044	1.34379	0.966886	1.20365	1	1.52237	1	0.141548	1
Gm5766	ENSMUSG00000089645	4.44707399459318	0.00133535411304588	0.634327	1	0.72631	1	0.418779	1	-1.34195	0.194488	0.770807	0.772137	3.81275	0.0247421	0.0919831	1	-0.215548	1	-1.97627	0.0287838	4.0283	0.010132	-1.76073	0.175774	3.72076	0.0279762	-0.307531	1	-2.06826	0.173405	5.78902	6.63e-05	3.67627	0.15426	-0.136479	1	-0.0444964	1	-0.352028	1	-2.11275	0.0421426
Lamb1	ENSMUSG00000002900	3.50607077972454	0.00133696237396342	2.61608	1.42097e-05	3.08627	4.72598e-10	6.46291	1.04357e-26	1.46576	0.0248049	0.533055	0.981463	0.889996	1	0.470192	0.256896	3.84684	7.75657e-12	-1.15032	0.16294	-2.95684	0.000216574	-4.99715	3.92e-18	0.419803	1	3.37664	2.05e-05	-1.62051	0.000490113	2.04031	0.19421	2.97302	0.1257	2.08302	0.0039339	2.55321	1.17e-05	5.92986	3.44e-16	0.932704	0.416678
Lrr1	ENSMUSG00000034883	-3.66605138950686	0.00133696237396342	-2.58805	0.0054834	-3.3969	3.65331e-05	-5.22842	5.99515e-10	-5.13052	7.28094e-10	-4.4952	1.17238e-05	-1.078	1	-0.808844	0.659013	-2.64037	0.00475156	-2.54247	0.00490455	1.56237	0.882249	0.0979037	1	-0.269155	1	-1.83152	0.367784	-1.73362	0.473225	1.46447	1	0.829149	1	1.90715	0.171577	1.0983	1	-0.733221	1	-0.635317	1
AA986860	ENSMUSG00000042510	6.67550484126396	0.00133789043745691	7.1497	9.09581e-09	-0.873995	1	11.8168	8.48442e-19	4.38048	0.000208705	9.45299	9.34268e-14	-0.474195	1	-8.02369	5.73685e-08	4.66714	4.5209e-05	-2.76922	0.027578	-5.14133	0.00127235	-7.43636	2.42e-10	7.5495	0.00810523	12.6908	5.56e-15	5.25447	0.000935321	2.29503	0.877407	-2.77748	0.350538	-2.30329	0.101649	-10.327	2.51e-11	2.36385	0.289518	-5.07251	9.88e-06
Abcg2	ENSMUSG00000029802	6.09118845555538	0.0013431265864343	4.45592	0.000242925	7.37023	1.26011e-09	6.29365	7.84766e-08	7.01372	2.75945e-09	5.73137	1.79973e-06	1.63527	0.992606	2.91431	0.0401205	1.83773	0.380481	2.5578	0.0487519	-0.202458	1	0.72007	1	-1.27904	1	-1.07658	1	-0.356515	1	-0.922527	1	0.359815	1	-1.27546	0.819498	1.63886	0.64604	0.562272	1	1.28234	0.77818
Hspg2	ENSMUSG00000028763	5.53197854816831	0.00134957652004563	2.86235	0.0111212	4.96775	1.87397e-07	8.82619	1.49612e-15	4.5977	3.37424e-06	7.0509	3.31686e-11	2.66963	0.414645	2.1054	0.0518009	5.96384	1.73652e-08	1.73535	0.264498	-3.29421	0.0478904	-4.22849	4.63e-05	0.564231	1	3.85844	0.00768737	-0.37005	1	0.934281	1	-1.51892	1	-4.18855	9.01e-05	-2.08315	0.393661	1.77529	0.519256	-2.4532	0.0456372
Fbxw9	ENSMUSG00000008167	-4.11372372610998	0.00139957545107638	-0.29574	1	-1.31463	0.492753	-1.35983	0.226277	-0.945491	0.517465	1.27424	0.374129	-3.81798	0.00632201	-1.01889	1	-1.06409	0.664479	-0.649752	0.930353	-2.7539	0.117171	0.414334	1	-2.79909	0.16153	-0.0451955	1	0.369139	1	-3.16823	0.046596	-5.38796	0.000144449	-1.56998	0.289787	-2.58887	0.0581816	-2.63406	0.00972642	-2.21973	0.0421426
Pitpna	ENSMUSG00000017781	-3.34727920072657	0.0014071540479153	-0.637318	1	-1.58911	0.074079	-1.0555	0.413898	-2.118	0.00815616	-2.10536	0.0356181	-2.70996	0.0255408	-0.951788	0.581663	-0.418184	1	-1.48068	0.147176	-2.29178	0.0930711	-1.0625	0.519061	-1.75817	0.472523	0.533604	1	-0.528893	1	-1.22928	0.899034	-1.24192	1	1.46804	0.31822	0.516254	1	1.04986	0.708112	-0.0126393	1
Wipi2	ENSMUSG00000029578	-2.85662387568502	0.00142430032013065	-1.27973	0.163915	-1.83088	0.00318386	-2.13553	0.00124117	-1.38826	0.0524624	-1.65795	0.0462627	-1.57689	0.299545	-0.551149	0.722357	-0.855794	0.700229	-0.108523	1	-0.721096	1	0.747271	0.818189	-1.02574	1	-0.304645	1	0.442626	0.958386	-1.46837	0.406776	-1.19867	0.936567	0.378219	1	-0.172929	1	-0.477574	1	0.269697	1
Itfg2	ENSMUSG00000001518	-5.58702448459826	0.00143216205445089	-0.645239	1	-1.31962	0.715029	-1.333	0.479194	-1.14351	0.571415	-1.63037	0.418078	-4.94179	0.0105193	-0.674382	1	-0.687764	1	-0.498269	1	-4.25402	0.0462358	0.189495	1	-4.2674	0.073176	-0.013382	1	0.176113	1	-4.44352	0.0347622	-3.95666	0.150296	0.985128	1	0.310747	1	0.297365	1	0.48686	1
Rinl	ENSMUSG00000051735	-Inf	0.00143659364629641	0.0207034	1	-0.580092	0.860107	0.14175	1	-2.74503	0.0553903	-0.0840776	1	#NAME?	0.00241135	-0.600795	1	0.121047	1	-2.76573	0.0758392	#NAME?	0.00205838	-2.88678	0.0667963	#NAME?	0.0141906	0.721842	1	-2.16494	0.724285	#NAME?	0.212455	#NAME?	0.00731121	0.104781	1	-0.496014	1	0.225828	1	-2.66095	0.133613
Pcbp1	ENSMUSG00000051695	-2.20597331720341	0.00144938334563352	-0.192664	1	-1.56501	0.0015829	-1.17069	0.0379503	-1.3338	0.00989493	-1.97298	0.000602467	-2.01331	0.00865545	-1.37234	0.0210852	-0.978024	0.269837	-1.14114	0.0715516	-1.03529	0.567684	-0.163112	1	-0.640966	1	0.39432	1	0.231208	1	-0.872174	0.861256	-0.232991	1	1.78032	0.00644054	0.407974	1	0.802294	0.537579	0.639182	0.745117
Pank3	ENSMUSG00000018846	-3.2029082617134	0.00146425588199437	-3.88899	9.6684e-08	-5.25078	2.18141e-12	-4.91399	2.90681e-11	-5.07994	1.31145e-12	-5.17793	7.55178e-09	0.686082	1	-1.36179	0.101962	-1.025	0.717423	-1.19095	0.311983	1.71108	0.5062	-0.165947	1	2.04787	0.362336	0.33679	1	0.170843	1	1.87703	0.41682	1.97502	0.729407	1.28894	0.432454	-0.0728506	1	0.26394	1	0.0979924	1
Cenpm	ENSMUSG00000068101	-4.25787465929078	0.00147190047809306	-0.878023	0.871704	-1.28109	0.360504	-1.27811	0.361694	-1.08768	0.476211	-0.486311	1	-3.37985	0.0286642	-0.403065	1	-0.400084	1	-0.209657	1	-2.97977	0.0758408	0.190427	1	-2.97679	0.124698	0.0029809	1	0.193408	1	-3.1702	0.0543093	-3.77156	0.0289212	-0.391711	1	-0.794776	1	-0.791795	1	-0.601368	1
Foxa2	ENSMUSG00000037025	7.82922934037599	0.00147815605040549	0.854749	1	6.25936	1.51942e-05	10.9244	5.25489e-11	3.08442	0.102852	-0.153574	1	6.97448	0.0204171	5.40461	8.47835e-05	10.0696	6.20249e-10	2.22967	0.354898	-3.09513	0.346773	-7.83994	2.57e-07	1.56987	1	4.665	0.0384341	-3.17494	0.0245723	4.74481	0.265485	7.9828	0.040159	1.00832	1	6.41294	0.00148401	11.0779	4.46e-07	3.238	0.305066
Mdh2	ENSMUSG00000019179	-2.20494400670894	0.00147815605040549	0.143297	1	0.0215376	1	0.347036	1	-0.226553	1	-0.432848	0.834691	-2.34824	0.00105943	-0.12176	1	0.203739	1	-0.36985	1	-2.55198	0.000309502	-0.573589	0.807037	-2.22648	0.00520433	0.325498	1	-0.248091	1	-1.97839	0.012077	-1.7721	0.0902663	0.576145	0.90411	0.454385	1	0.779884	0.619953	0.206295	1
Sftpd	ENSMUSG00000021795	8.24781567033474	0.00147815605040549	0.588895	1	0.447319	1	5.60412	0.000956656	-1.26571	0.886402	-0.119397	1	7.65892	0.0138919	-0.141576	1	5.01523	0.00519518	-1.85461	0.666821	2.64369	0.888311	-6.86983	0.000140686	7.8005	0.0193586	5.1568	0.0130811	-1.71303	1	9.51353	0.000684984	8.36721	0.0421378	0.708292	1	0.566715	1	5.72352	0.0186738	-1.14632	1
Nle1	ENSMUSG00000020692	-4.56349655760135	0.00149977812607601	-0.819984	1	-1.35684	0.535735	-0.330365	1	-0.532812	0.975451	-0.158461	1	-3.74351	0.0227199	-0.53686	1	0.489619	1	0.287172	1	-4.23313	0.00677392	-0.202446	1	-3.20665	0.125345	1.02648	1	0.824032	1	-4.03068	0.0128922	-4.40504	0.0123206	-0.661522	1	-1.19838	0.941227	-0.171904	1	-0.37435	1
Nol9	ENSMUSG00000028948	-2.8690151654915	0.00150071824450317	-0.799589	0.655419	-1.06236	0.342114	-0.365954	0.937922	-0.417979	0.900153	-0.559582	0.87918	-2.06943	0.0674059	-0.262773	1	0.433635	1	0.38161	1	-2.50306	0.014181	-0.0520248	1	-1.80665	0.234613	0.696408	1	0.644384	1	-2.45104	0.0192069	-2.30943	0.0775218	-0.240007	1	-0.50278	1	0.193628	1	0.141603	1
Cnpy1	ENSMUSG00000044681	7.05011037735303	0.00151160218750893	4.82723	0.00127062	6.68225	4.94603e-06	5.29619	0.000101509	3.23662	0.0264562	6.35011	1.41318e-05	2.22288	0.915594	1.85502	0.677715	0.468956	1	-1.59061	0.561515	1.75392	1	-2.05957	0.308598	0.367859	1	-1.38606	1	-3.44563	0.075156	3.81349	0.390562	0.699996	1	-1.52288	0.805899	0.332137	1	-1.05392	1	-3.11349	0.093184
Eif3c	ENSMUSG00000030738	-2.31022276505777	0.00151682755187336	-0.462125	1	-0.809992	0.57157	-0.731616	0.468382	-0.563011	0.642453	-0.131405	1	-1.8481	0.0323975	-0.347867	1	-0.269492	1	-0.100887	1	-1.57861	0.10785	0.168605	1	-1.50023	0.213905	0.0783757	1	0.246981	1	-1.74721	0.0576943	-2.17882	0.0248726	-0.33072	1	-0.678587	1	-0.600212	0.947669	-0.431607	1
Tatdn1	ENSMUSG00000050891	-Inf	0.0015240732175801	-1.91939	0.4448	-2.06171	0.433634	-2.38482	0.171385	-1.61528	0.472071	-0.767723	1	#NAME?	0.0461131	-0.142315	1	-0.465425	1	0.304115	1	#NAME?	0.0886125	0.76954	1	#NAME?	0.0952106	-0.32311	1	0.446431	1	#NAME?	0.0353708	#NAME?	0.0201093	-1.15167	1	-1.29399	1	-1.6171	0.840244	-0.847555	1
Abcf1	ENSMUSG00000038762	-2.66776773459441	0.00153816682412834	-0.457581	1	-0.614208	0.806335	-0.356622	0.974956	-0.570504	0.690401	-1.09615	0.250525	-2.21019	0.0239233	-0.156627	1	0.100959	1	-0.112923	1	-2.31115	0.0161648	-0.213882	1	-2.05356	0.0772035	0.257585	1	0.0437033	1	-2.09726	0.0436287	-1.57161	0.445205	0.638573	0.913716	0.481946	1	0.739532	0.915569	0.52565	1
Gfpt2	ENSMUSG00000020363	6.83278244801242	0.00154457815321214	3.25564	0.0405156	7.1293	1.66572e-06	9.58727	3.7331e-12	7.87444	3.23097e-09	5.08156	0.000121622	3.57715	0.423281	3.87367	0.0784125	6.33163	3.41901e-07	4.6188	0.000177631	-2.75448	0.335428	-1.71283	0.347496	-0.296521	1	2.45796	0.0269437	0.745135	0.619948	-1.04166	1	1.75123	1	-1.82592	0.390368	2.04775	1	4.50571	0.00656134	2.79288	0.195768
1110008P14Rik	ENSMUSG00000039195	-4.18234199054533	0.00159695963540582	-1.11335	0.608463	-2.04342	0.0608641	-0.555116	0.968694	-2.24791	0.0184651	-1.2629	0.458064	-3.06899	0.057822	-0.930074	0.888948	0.558234	1	-1.13456	0.536579	-3.62723	0.0145418	-1.69279	0.242356	-2.13892	0.515987	1.48831	0.526536	-0.204484	1	-1.93443	0.560514	-2.91945	0.168427	0.149546	1	-0.780528	1	0.70778	1	-0.985012	0.819165
Fam98a	ENSMUSG00000002017	-4.32218244234155	0.00162305564833274	-0.403893	1	-0.931019	0.826817	-0.604282	0.972178	-0.913941	0.665646	-1.51114	0.40246	-3.91829	0.00865545	-0.527126	1	-0.200388	1	-0.510048	1	-3.7179	0.015519	-0.30966	1	-3.39116	0.0591254	0.326738	1	0.017078	1	-3.40824	0.037145	-2.81104	0.238122	1.10725	0.900119	0.580124	1	0.906862	1	0.597202	1
Ifitm1	ENSMUSG00000025491	4.86249391582994	0.00163433484763382	-1.61804	0.2269	4.69566	5.02158e-08	-0.701412	0.55889	3.44102	5.77418e-05	7.48482	3.32869e-15	6.48053	5.05476e-05	6.3137	5.42559e-12	0.916625	1	5.05906	5.48605e-09	5.56391	0.000373103	4.14243	5.37e-07	0.166833	1	-5.39707	1.12e-09	-1.25464	0.537911	1.42148	0.939361	-2.62233	0.180914	-9.10286	1.04e-19	-2.78916	0.024705	-8.18623	3.37e-17	-4.0438	1.23e-05
Tle4	ENSMUSG00000024642	-3.21524612092025	0.00168935656462513	-2.10353	0.0109696	-0.613257	0.807564	-2.71041	0.000240016	-1.0426	0.321503	-2.34878	0.0103206	-1.11172	0.932813	1.49027	0.228642	-0.606874	1	1.06093	0.392703	-0.504841	1	1.6678	0.0917591	-2.60199	0.0486623	-2.09715	0.0422391	-0.429345	1	-2.17264	0.116282	-0.866464	1	0.245251	1	1.73553	0.220462	-0.361623	1	1.30618	0.414869
Smtn	ENSMUSG00000020439	-6.10762170045728	0.00171212589539289	-0.700014	1	-1.04269	0.831903	-0.0912017	1	-0.898947	0.740395	-1.04115	0.848104	-5.40761	0.012286	-0.342676	1	0.608812	1	-0.198933	1	-6.01642	0.00368779	-0.807745	1	-5.06493	0.0423292	0.951488	1	0.143743	1	-5.20868	0.0214338	-5.06647	0.0533908	0.341136	1	-0.00153958	1	0.949949	1	0.142204	1
Tnfsf13b	ENSMUSG00000031497	-Inf	0.00175014888177854	-10.0261	2.36153e-07	#NAME?	2.09017e-08	#NAME?	5.84357e-10	-12.3597	2.34282e-09	-11.4673	7.1406e-06	#NAME?	1	#NAME?	0.6022	#NAME?	0.485094	-2.33366	0.862824	NA	NA	Inf	1	NA	NA	NA	NA	Inf	1	#NAME?	1	#NAME?	1	1.44123	1	#NAME?	1	#NAME?	1	-0.892428	1
Gucy2e	ENSMUSG00000020890	-6.68998417482856	0.00175014888177854	-6.22011	2.14558e-05	-8.21661	5.32642e-07	-9.6799	5.58177e-10	-6.56657	2.37145e-06	-8.96542	3.10354e-06	-0.469879	1	-1.9965	0.586704	-3.45979	0.0494836	-0.346466	1	2.98992	0.977705	3.11333	0.0883057	1.52662	1	-1.46329	1	1.65003	0.869118	-0.123412	1	2.27543	1	2.74531	0.324131	0.74881	1	-0.714483	1	2.39884	0.475867
Ptrh1	ENSMUSG00000053746	-4.60704308937019	0.0017537666338454	-2.09412	0.121054	-2.93592	0.00241757	-2.56508	0.0184451	-3.62053	0.000307019	-1.83962	0.252522	-2.51293	0.289759	-0.841801	0.649605	-0.470965	1	-1.52642	0.349748	-2.04196	0.563894	-1.05545	0.826401	-1.67112	1	0.370836	1	-0.684616	1	-0.986508	1	-2.76742	0.318413	-0.254498	1	-1.0963	0.505193	-0.725463	1	-1.78092	0.304042
Ccdc163	ENSMUSG00000028689	-5.31377781930755	0.00178103248804756	-1.64974	0.438193	-2.88832	0.026969	-1.96949	0.170562	-2.3773	0.0589613	-2.17193	0.175032	-3.66404	0.0921881	-1.23858	0.779673	-0.319746	1	-0.727563	1	-3.34429	0.161796	-0.407817	1	-2.42545	0.742329	0.918838	1	0.511022	1	-2.93647	0.320399	-3.14185	0.371209	0.522193	1	-0.716392	1	0.202447	1	-0.20537	1
Usp50	ENSMUSG00000027364	-4.34943970436475	0.00178103248804756	-0.692742	1	-1.28511	0.513788	-1.43183	0.276872	-1.39459	0.262611	-1.33314	0.470933	-3.6567	0.0202324	-0.592372	1	-0.739089	1	-0.701852	0.930353	-2.91761	0.114253	0.037237	1	-3.06433	0.132349	-0.146716	1	-0.109479	1	-2.95485	0.116272	-3.0163	0.182348	0.640398	1	0.0480257	1	-0.0986906	1	-0.0614536	1
Galk1	ENSMUSG00000020766	-2.50012838155805	0.00178261309319035	0.37038	1	-0.837607	0.477815	1.50884	0.0247294	-0.873932	0.27534	-1.06988	0.241573	-2.87051	0.000383546	-1.20799	0.265292	1.13846	0.280781	-1.24431	0.0860402	-4.00897	2.82016e-07	-2.38277	6.72e-05	-1.66252	0.195406	2.34645	0.00140927	-0.0363248	1	-1.6262	0.159246	-1.43025	0.48319	1.44026	0.114617	0.232272	1	2.57872	0.000547416	0.195947	1
Mrps7	ENSMUSG00000046756	-2.86921327139093	0.0017998763025853	-0.377233	1	-0.911613	0.571348	-0.67679	0.623208	-1.64914	0.0218704	-1.20244	0.282855	-2.49198	0.0156989	-0.53438	1	-0.299557	1	-1.27191	0.160177	-2.19242	0.0514889	-0.972352	0.553391	-1.9576	0.167026	0.234822	1	-0.73753	0.769968	-1.22007	0.695585	-1.66677	0.444458	0.825211	0.841932	0.290831	1	0.525654	1	-0.446698	1
Rcc1	ENSMUSG00000028896	-3.28208623180882	0.0017998763025853	-0.397296	1	-1.15558	0.23391	-0.0715259	1	-0.14316	1	-0.432868	1	-2.88479	0.0139948	-0.758279	0.751807	0.32577	1	0.254135	1	-3.21056	0.00432404	-0.0716345	1	-2.12651	0.234613	1.08405	0.535011	1.01241	0.54224	-3.13893	0.00645987	-2.84922	0.0465004	0.0355718	1	-0.722708	0.845963	0.361342	1	0.289707	1
Zc3hc1	ENSMUSG00000039130	-3.20794148973919	0.00181900464231888	-0.935282	0.599521	-1.54242	0.208774	-1.26348	0.182913	-1.46477	0.0873163	-1.05458	0.462635	-2.27266	0.0879579	-0.607141	1	-0.3282	1	-0.529483	0.980913	-1.94446	0.216852	-0.201284	1	-1.66552	0.5276	0.278942	1	0.0776582	1	-1.74318	0.36933	-2.15336	0.255417	0.1193	1	-0.487842	1	-0.2089	1	-0.410183	1
Cthrc1	ENSMUSG00000054196	-6.03411085519605	0.00181900464231888	-3.70037	0.00720691	-3.57137	0.00807607	-3.47259	0.00321656	0.772744	0.873028	-10.7893	9.97783e-09	-2.33374	0.956174	0.128998	1	0.22778	1	4.47311	0.000245772	-2.56152	0.790523	4.24533	0.000436334	-2.46274	1	0.0987826	1	4.34411	0.00227677	-6.80685	0.000707986	4.7552	0.854682	7.08895	0.000144983	7.21794	0.000329443	7.31673	0.000197153	11.5621	2.06e-09
Nipal1	ENSMUSG00000067219	-5.20253929666665	0.00181935323040966	-3.25424	0.00986081	-7.90442	5.77468e-09	-8.34912	1.57691e-11	-8.88458	1.02712e-12	-6.38871	2.12742e-05	-1.94829	0.884085	-4.65018	0.000791475	-5.09488	1.83361e-05	-5.63034	1.38872e-06	3.14658	0.427468	-0.535458	1	2.70188	0.783531	-0.4447	1	-0.980157	1	3.68204	0.315667	1.18617	1	3.13447	0.0908623	-1.51571	0.662008	-1.96041	0.216351	-2.49587	0.0898567
Tmem98	ENSMUSG00000035413	7.25310614903373	0.00183840122083728	2.38601	0.27788	-0.740222	1	8.29713	2.77977e-08	8.20802	3.4309e-08	-1.13166	1	4.86709	0.219827	-3.12623	0.19383	5.91112	5.16506e-05	5.822	4.35572e-05	-1.04402	1	-0.0891142	1	7.99333	0.00810523	9.03735	8.99e-07	8.94824	6.31e-07	-0.954909	1	8.38477	0.0149354	3.51767	0.144237	0.391437	1	9.42879	4.33e-06	9.33967	4.95e-06
Cdc20	ENSMUSG00000006398	-2.51760016045828	0.00184232466878428	-1.16507	0.164055	-0.712557	0.693058	-0.875822	0.350779	-1.07352	0.12964	-2.43693	0.000615415	-1.35253	0.368639	0.452516	1	0.289251	1	0.0915545	1	-1.64178	0.149232	-0.197696	1	-1.80504	0.132349	-0.163265	1	-0.360961	1	-1.44408	0.294901	-0.0806725	1	1.27186	0.274925	1.72437	0.0519986	1.56111	0.0958999	1.36341	0.225486
Fam134a	ENSMUSG00000049339	-3.56300286503651	0.0018644449042464	-1.6287	0.152988	-4.32575	1.25577e-07	-1.70806	0.0670342	-2.89039	0.000252558	-1.31368	0.328044	-1.9343	0.333113	-2.69706	0.0016442	-0.0793576	1	-1.26169	0.312915	-1.85495	0.382149	-1.18233	0.489072	0.762752	1	2.6177	0.00457585	1.43536	0.22899	-0.672612	1	-2.24932	0.306149	-0.315014	1	-3.01207	0.0013624	-0.394372	1	-1.57671	0.242655
Yrdc	ENSMUSG00000028889	-3.49892058087337	0.00187392093731359	-1.01577	0.599902	-1.60356	0.205583	-1.52685	0.156016	-1.2124	0.282457	-2.31003	0.0335098	-2.48315	0.0778619	-0.58779	1	-0.511074	1	-0.196624	1	-1.97207	0.266639	0.31445	1	-1.89536	0.416795	0.0767161	1	0.391166	1	-2.28652	0.140901	-1.18889	1	1.29426	0.596717	0.70647	1	0.783186	1	1.09764	0.732332
Gstm7	ENSMUSG00000004035	9.73979497056556	0.00188374204045544	9.34143	0.000117416	5.5385	0.0164034	5.01576	0.040143	6.4283	0.00501683	1.05145	1	0.398369	1	-3.80292	0.298329	-4.32566	0.0972171	-2.91313	0.289209	4.72403	0.460496	1.41254	1	4.20129	0.796845	-0.522738	1	0.889799	1	3.31149	0.816574	8.68835	0.109131	8.28998	0.00902478	4.48705	0.250764	3.96431	0.411774	5.37685	0.143166
Perp	ENSMUSG00000019851	-8.01130522350702	0.00188661868241039	-0.315047	1	-4.99366	0.000326981	-4.60671	0.00396529	-4.94882	0.000529914	-3.96075	0.0421484	-7.69626	0.00538346	-4.67861	0.00143755	-4.29166	0.0176778	-4.63377	0.00168406	-3.4046	0.981767	-0.342114	1	-3.01764	1	0.386956	0.984686	0.0448416	1	-3.06248	1	-4.05055	0.862887	3.64571	0.112936	-1.03291	0.626754	-0.645953	1	-0.988067	1
Tcl1	ENSMUSG00000041359	4.13259068524527	0.00191024065559175	2.29963	0.00831144	3.57984	3.25591e-06	4.34115	9.47625e-09	-3.2385	5.04929e-05	4.64752	4.75637e-09	1.83296	0.433647	1.2802	0.428545	2.04152	0.0279196	-5.53814	4.02946e-12	-0.208559	1	-7.57965	4.8e-19	0.552753	1	0.761312	1	-6.81834	9.34e-16	7.37109	7.04e-09	-0.514929	1	-2.34789	0.0122236	-1.06768	0.683019	-0.30637	1	-7.88602	2.87e-19
Ddr2	ENSMUSG00000026674	-5.92481766717724	0.00191024065559175	0.755618	1	-2.0183	0.286233	1.12623	0.588314	-7.89534	1.57467e-10	-2.98441	0.0408115	-6.68044	0.00057758	-2.77392	0.135117	0.370614	1	-8.65095	1.0693e-11	-7.05105	0.000281061	-9.02157	1.68e-12	-3.90651	0.245456	3.14454	0.0600169	-5.87703	1.26e-06	1.97052	1	-2.94041	0.835094	3.74003	0.0167545	0.966108	0.911737	4.11064	0.00581149	-4.91092	0.000193535
Cdc14b	ENSMUSG00000033102	-3.78198487213076	0.00191024065559175	-1.76589	0.114597	-3.69184	4.29393e-05	-3.38327	0.000102125	-2.70659	0.00158962	-5.52462	1.19843e-07	-2.0161	0.388411	-1.92596	0.131259	-1.61739	0.318804	-0.940709	0.715046	-0.398712	1	0.676678	1	-0.09014	1	0.308572	1	0.98525	0.831724	-1.07539	1	1.74264	0.909533	3.75874	0.000395772	1.83278	0.21311	2.14135	0.064881	2.81803	0.00991439
Iqub	ENSMUSG00000046192	-Inf	0.00191192761925828	-2.28487	0.380387	-4.99545	0.00541591	-10.1023	4.54685e-08	-4.02901	0.0126388	-9.42569	3.75943e-05	#NAME?	0.06347	-2.71058	0.317072	-7.81741	2.33648e-05	-1.74414	0.574415	#NAME?	1	6.07327	0.00103006	#NAME?	0.988277	-5.10683	0.0173704	0.966443	1	#NAME?	0.422117	#NAME?	1	7.14082	0.00258275	4.43024	0.132312	-0.676595	1	5.39668	0.0312543
AC140333.1	ENSMUSG00000097076	Inf	0.00194350648981469	Inf	1	Inf	1.71473e-05	Inf	1	Inf	0.0957465	Inf	0.000327259	9.25588	0.0285805	9.60105	0.000268524	-1.39712	1	3.1542	0.451596	10.653	0.0100561	4.55132	0.268654	-0.345165	1	-10.9982	0.000214343	-6.44684	0.0151782	6.10168	0.34704	1.75119	1	-7.50469	0.00371099	2.09635	1	-8.90181	0.0016482	-4.35049	0.116403
Trib3	ENSMUSG00000032715	-6.87011114749755	0.00194722056290748	-0.309136	1	-7.66575	6.01865e-08	0.374598	1	-1.01586	0.634014	2.21238	0.150168	-6.56098	0.00635409	-7.35662	5.8368e-07	0.683734	1	-0.706719	1	-7.24471	0.00166215	-1.39045	0.886976	0.795643	1	8.04035	3.88e-07	6.6499	6.68e-06	-5.85426	0.0296084	-9.08249	8.59e-05	-2.52152	0.106588	-9.87813	4.91e-10	-1.83778	0.255574	-3.22824	0.0189134
Hsp90b1	ENSMUSG00000020048	3.11566822914535	0.00195990791190811	1.64638	0.0114434	3.30932	2.96218e-10	4.53139	1.00984e-16	2.89718	4.28107e-08	3.21934	1.028e-08	1.46929	0.414816	1.66294	0.00515855	2.88501	1.28579e-07	1.2508	0.0676349	-1.41572	0.247431	-1.63421	0.0113974	-0.19365	1	1.22207	0.34672	-0.412142	1	0.218492	1	-0.103674	1	-1.57296	0.0261355	0.0899763	1	1.31205	0.181438	-0.322165	1
Stk11	ENSMUSG00000003068	-2.97775553491836	0.00200097642583756	-0.779644	0.736616	-1.71715	0.0639262	-1.61189	0.0246012	-1.10276	0.214211	-0.919041	0.553845	-2.19811	0.0685436	-0.937504	0.828983	-0.832247	0.633772	-0.32312	1	-1.36586	0.595545	0.509127	1	-1.26061	0.874515	0.105257	1	0.614385	1	-1.87499	0.19903	-2.05871	0.229318	0.139397	1	-0.798107	1	-0.69285	0.823668	-0.183722	1
D5Ertd577e	ENSMUSG00000070677	-Inf	0.00201124260655935	-4.45526	0.0223461	#NAME?	2.99721e-08	-11.0427	3.5729e-08	-13.1711	1.39518e-09	#NAME?	1.55496e-06	#NAME?	0.52721	#NAME?	0.000253152	-6.58748	0.00100841	-8.71586	4.57137e-05	#NAME?	1	-2.12837	1	NA	NA	Inf	1	Inf	1	#NAME?	1	NA	NA	Inf	0.00182659	NA	NA	Inf	1	Inf	1
Zmat5	ENSMUSG00000009076	-3.78051939080494	0.00201664236876407	-0.391562	1	-0.782872	1	-1.81864	0.0563846	-3.2339	9.05202e-05	-1.16604	0.473401	-3.38896	0.0118148	-0.39131	1	-1.42708	0.346953	-2.84234	0.00118713	-1.96188	0.395004	-1.41526	0.366338	-2.99765	0.063031	-1.03577	0.565368	-2.45103	0.00635202	-0.546616	1	-2.61448	0.201866	0.774476	1	0.383166	1	-0.652606	1	-2.06787	0.0749275
Snx1	ENSMUSG00000032382	-3.99226104766387	0.00201664236876407	-0.0120914	1	-4.46332	9.79553e-07	-1.43837	0.201211	-3.64388	2.39553e-05	-1.72902	0.201628	-3.98017	0.00361741	-4.45123	3.59088e-06	-1.42628	0.385532	-3.63179	4.31481e-05	-2.55389	0.16458	-2.20551	0.0499168	0.471061	1	3.02495	0.00371762	0.819442	0.834754	-0.348381	1	-2.26324	0.483016	1.71693	0.341709	-2.7343	0.0106163	0.29065	1	-1.91486	0.133429
Gm15387	ENSMUSG00000082585	3.47716196655419	0.00202203846010445	0.866222	0.518147	1.10108	0.331621	0.0473634	1	0.195645	1	-0.144067	1	2.61094	0.058934	0.234862	1	-0.818859	0.5551	-0.670577	0.65327	3.4298	0.00639895	0.148281	1	2.37608	0.128139	-1.05372	0.603569	-0.905439	0.823775	3.28152	0.0119396	3.62123	0.052111	1.01029	0.537705	1.24515	0.529498	0.19143	1	0.339712	1
Hspa8	ENSMUSG00000015656	-2.13420724433476	0.00204000547495625	-0.322365	1	-0.0518755	1	-0.226886	1	-0.560242	0.532518	-0.157221	1	-1.81184	0.023067	0.270489	1	0.0954785	1	-0.237878	1	-1.90732	0.014181	-0.333356	1	-2.08233	0.0100481	-0.175011	1	-0.508367	0.997252	-1.57397	0.0802605	-1.97699	0.0361461	-0.165144	1	0.105345	1	-0.0696653	1	-0.403021	1
Nmrk1	ENSMUSG00000037847	5.62242255022481	0.0020497108387633	1.67592	0.405915	0.576414	1	-0.465885	1	-0.253788	1	1.15906	0.643695	3.9465	0.115766	-1.09951	1	-2.14181	0.217684	-1.92971	0.230032	6.08831	0.00294409	0.212098	1	5.04601	0.0507719	-1.0423	1	-0.830202	1	5.87621	0.0051647	4.46336	0.232241	0.516862	1	-0.582647	1	-1.62495	0.524753	-1.41285	0.652332
Clpp	ENSMUSG00000002660	-2.70093151108406	0.00205276786316757	0.0903442	1	-0.390194	0.947627	-0.0889588	1	-0.830838	0.354257	-0.938898	0.40395	-2.79128	0.00234089	-0.480538	1	-0.179303	1	-0.921182	0.407531	-2.61197	0.00570613	-0.741879	0.64933	-2.31074	0.0389745	0.301235	1	-0.440644	1	-1.87009	0.125638	-1.76203	0.323786	1.02924	0.525437	0.548704	1	0.849939	0.70632	0.108059	1
Timp1	ENSMUSG00000001131	4.71970718134183	0.00205276786316757	3.07405	0.000872648	5.5089	2.23573e-10	5.84859	3.35959e-12	1.93696	0.0506542	5.3576	8.45795e-10	1.64566	0.757188	2.43484	0.0216261	2.77454	0.000749601	-1.13709	0.481004	-1.12888	1	-3.91163	1.04e-06	-0.789189	1	0.339696	1	-3.57193	9.84e-05	2.78274	0.213881	-0.637895	1	-2.28355	0.0261615	0.151294	1	0.490989	1	-3.42064	0.000139743
Dcaf4	ENSMUSG00000021222	-3.14478213327118	0.00207658130541563	-2.02117	0.0129255	-2.59706	0.0002058	-3.55608	3.40288e-07	-0.966019	0.351421	-2.13333	0.0199814	-1.12361	1	-0.575893	0.858189	-1.53491	0.143004	1.05515	0.39597	0.411298	1	2.59006	0.000649984	-0.547719	1	-0.959017	1	1.63104	0.0748493	-2.17876	0.125894	-1.01145	1	0.112162	1	-0.463731	1	-1.42275	0.230448	1.16731	0.54083
Fkbp2	ENSMUSG00000056629	-3.85559584976222	0.00207658130541563	0.273842	1	-1.16159	0.467541	0.136921	1	-1.24059	0.276129	-0.701008	0.796179	-4.12944	0.00143742	-1.43543	0.453049	-0.136921	1	-1.51444	0.206271	-3.99252	0.00241767	-1.37752	0.387116	-2.69401	0.16133	1.29851	0.724379	-0.0790053	1	-2.615	0.135225	-3.15459	0.0756307	0.97485	0.78082	-0.460582	1	0.837929	0.999488	-0.539587	1
Fndc3b	ENSMUSG00000039286	7.37119542255561	0.00208369684977628	4.04186	0.0203905	4.10578	0.00812273	5.61074	0.00024339	3.91545	0.0118681	5.52524	0.000401636	3.32934	0.607895	0.0639237	1	1.56888	0.798431	-0.126409	1	1.76046	1	-1.69529	0.669895	3.26541	0.787294	1.50495	1	-0.190333	1	3.45575	0.57156	1.84595	1	-1.48339	0.793489	-1.41946	1	0.0854919	1	-1.60979	0.711287
Ctu1	ENSMUSG00000038888	-6.50299505304801	0.00208369684977628	0.0256908	1	-1.82799	0.235928	-1.12128	0.662659	-1.44603	0.484414	-0.39127	1	-6.52869	0.00335531	-1.85368	0.304593	-1.14697	0.837451	-1.47172	0.516487	-5.38171	0.0302336	-0.324744	1	-4.675	0.152598	0.706709	1	0.381965	1	-5.05697	0.0561427	-6.11173	0.0188578	0.416961	1	-1.43672	0.615963	-0.730011	1	-1.05476	0.977819
Npl	ENSMUSG00000042684	-3.35896131550928	0.00208709263906673	-0.189414	1	-2.04182	0.0456599	-0.557857	1	-5.01986	9.41495e-11	-7.83493	1.45353e-13	-3.16955	0.00717535	-1.85241	0.146694	-0.368443	1	-4.83045	3.86591e-10	-2.8011	0.0259556	-4.462	4.8e-09	-1.31714	0.978702	1.48397	0.362487	-2.97804	0.000257148	1.6609	0.65813	4.47597	0.0622755	7.64552	7.43e-13	5.79311	1.98e-08	7.27707	3.58e-12	2.81507	0.00960544
Gmnn	ENSMUSG00000006715	-2.87798473353789	0.0021053991746304	-0.952504	0.502919	-0.407798	1	-1.2212	0.208966	-1.08651	0.257969	-1.629	0.085332	-1.92548	0.137206	0.544706	1	-0.268696	1	-0.13401	1	-1.65678	0.284401	0.134686	1	-2.47019	0.0370513	-0.813403	0.960007	-0.678717	0.973974	-1.79147	0.21548	-1.24898	0.953701	0.676496	1	1.2212	0.430689	0.4078	1	0.542486	1
Lrp2	ENSMUSG00000027070	-3.32514422860323	0.00210926707600692	-3.62554	1.41523e-06	-5.11075	3.46763e-10	2.10579	0.0186275	-0.0923081	1	-3.76613	3.96124e-05	0.300394	1	-1.48521	0.254572	5.73132	4.8366e-13	3.53323	1.63404e-06	-5.43093	5.74021e-07	-2.19809	0.0169239	1.78561	0.877241	7.21654	8.94e-15	5.01844	3.28e-09	-3.23284	0.00616371	0.440987	1	0.140593	1	-1.34462	0.34403	5.87192	6.62e-09	3.67382	0.000180987
Amot	ENSMUSG00000041688	-5.08321321924935	0.00213689425746797	0.508571	1	-1.32692	0.968157	1.53641	0.332234	-0.552669	0.973171	-8.32414	9.5193e-09	-5.59178	0.000975404	-1.83549	0.854221	1.02784	0.959365	-1.06124	0.745241	-6.61963	8.00423e-05	-2.08908	0.165031	-3.75629	0.119575	2.86333	0.236671	0.774253	1	-4.53054	0.0165578	3.24093	1	8.83271	4.27e-09	6.99722	4.44e-07	9.86056	2.11e-10	7.77147	1.03e-07
Nhej1	ENSMUSG00000026162	-Inf	0.00215426824189148	-0.394944	1	-1.18476	0.858265	-0.894472	0.889287	-0.587877	1	-0.94615	1	#NAME?	0.00699746	-0.789812	1	-0.499528	1	-0.192933	1	#NAME?	0.0164556	0.306594	1	#NAME?	0.0433046	0.290284	1	0.596879	1	#NAME?	0.0114265	#NAME?	0.0363598	0.551205	1	-0.238606	1	0.0516778	1	0.358272	1
Gata6	ENSMUSG00000005836	-2.97632173623421	0.00216244549740439	-0.60566	0.985262	-4.69826	4.93039e-08	-0.317917	1	-9.06205	1.29654e-29	-10.4032	8.8757e-24	-2.37066	0.0378369	-4.0926	1.13779e-05	0.287743	1	-8.45639	7.37497e-27	-2.6584	0.0140605	-8.74413	2.53e-28	1.72193	0.77599	4.38034	1.65e-06	-4.36379	6.59e-12	6.08573	5.22e-06	7.42685	1.18e-06	9.79751	1.02e-21	5.70491	1.9e-11	10.0853	1.46e-22	1.34112	0.31525
Dbnl	ENSMUSG00000020476	-3.12041365913587	0.00216244549740439	0.190416	1	-1.03912	0.301236	-0.0533155	1	-0.707021	0.623106	0.0517572	1	-3.31083	0.00170282	-1.22954	0.303542	-0.243731	1	-0.897436	0.558329	-3.0671	0.00492708	-0.653705	0.996492	-2.08129	0.218378	0.985808	0.671147	0.332102	1	-2.41339	0.05775	-3.17217	0.0120432	0.138658	1	-1.09088	0.484173	-0.105073	1	-0.758778	0.858677
Ucp2	ENSMUSG00000033685	4.55872609545223	0.00219634869713671	2.17017	0.0266335	6.10973	1.2871e-13	6.15699	5.76845e-14	4.97935	2.37409e-10	5.60009	1.2821e-11	2.38855	0.3285	3.93956	1.7673e-06	3.98681	7.58313e-07	2.80918	0.000404906	-1.59826	0.472106	-1.17763	0.518786	-1.55101	0.656194	0.0472556	1	-1.13038	0.6706	-0.420629	1	-1.04136	1	-3.42991	4.42e-05	0.509644	1	0.5569	1	-0.620733	1
Cdc42ep5	ENSMUSG00000063838	-4.36238280249422	0.00219634869713671	0.196689	1	-1.62406	0.139094	-2.12817	0.0342913	-1.00954	0.556373	-0.898533	0.766759	-4.55907	0.00224605	-1.82074	0.160148	-2.32486	0.0413339	-1.20623	0.535891	-2.23421	0.413957	1.11863	0.607826	-2.73833	0.263209	-0.504114	1	0.614513	1	-3.35284	0.0542879	-3.46385	0.082	1.09522	0.849803	-0.725523	0.993879	-1.22964	0.637633	-0.11101	1
Psmd11	ENSMUSG00000017428	-2.71085228007021	0.0022012266851623	0.107744	1	-1.11344	0.407333	-1.47955	0.0477127	-1.19449	0.131805	-1.45272	0.101811	-2.8186	0.00232361	-1.22118	0.523046	-1.58729	0.0657942	-1.30223	0.130266	-1.23131	0.615263	0.285057	1	-1.59741	0.363243	-0.366106	1	-0.0810483	1	-1.51636	0.346436	-1.25813	0.854288	1.56046	0.12786	0.339278	1	-0.0268276	1	0.25823	1
Nup210	ENSMUSG00000030091	4.97310155960996	0.00222850930875948	4.54857	3.10297e-06	5.36104	1.6727e-08	3.37246	0.000394452	5.37327	9.8424e-09	6.17781	4.83549e-10	0.424535	1	0.812476	1	-1.17611	0.673705	0.8247	0.867049	1.60064	0.77145	2.00081	0.107958	-0.387941	1	-1.98858	0.16586	0.0122237	1	-0.400165	1	-1.2047	1	-1.62924	0.354384	-0.816763	1	-2.80535	0.0149308	-0.804539	1
Rmnd5b	ENSMUSG00000001054	-3.01315681275995	0.00225451186437951	-1.96896	0.0147084	-2.4611	0.000542011	-3.03164	1.52621e-05	-4.31574	2.97458e-10	-1.58058	0.0939266	-1.0442	0.973439	-0.492144	1	-1.06269	0.578121	-2.34678	0.00158984	0.0184847	1	-1.28409	0.257508	-0.552058	1	-0.570543	1	-1.85464	0.110034	1.30258	0.875925	-1.43257	0.780346	-0.38837	1	-0.880514	0.687398	-1.45106	0.281103	-2.73515	0.000740384
Gm6269	ENSMUSG00000080241	-5.78046575719394	0.0022558559532274	-0.777828	1	-3.70788	0.0042323	-4.8395	0.000176452	-9.37989	1.21967e-11	-7.35373	7.67674e-06	-5.00264	0.0175066	-2.93006	0.0540366	-4.06167	0.00442623	-8.60206	3.20701e-10	-0.940965	1	-4.54039	0.000626344	-2.07258	1	-1.13162	1	-5.67201	0.000108056	3.59943	0.621993	1.57326	1	6.5759	9.37e-05	3.64584	0.0912549	2.51422	0.232753	-2.02617	0.489488
Azin1	ENSMUSG00000037458	-3.06723051102692	0.00229328735947393	-2.3558	0.0020546	-3.24045	1.06185e-05	-2.8512	4.95447e-05	-2.43429	0.000741785	-3.72673	1.95095e-05	-0.711434	1	-0.884652	0.701932	-0.495407	1	-0.0784916	1	-0.216026	1	0.416916	1	0.173218	1	0.389245	1	0.80616	0.78088	-0.632942	1	0.659504	1	1.37094	0.413812	0.486286	1	0.875531	0.977458	1.29245	0.428804
Mospd1	ENSMUSG00000023074	-5.67480898167883	0.0023214567764639	-2.38339	0.140333	-3.68748	0.00288928	-3.35287	0.00968381	-5.14566	3.04525e-05	-5.55545	0.00032371	-3.29142	0.256619	-1.30409	0.589668	-0.969477	1	-2.76227	0.0675238	-2.32194	0.753544	-1.79279	0.455498	-1.98733	1	0.334609	1	-1.45818	1	-0.529149	1	-0.119362	1	3.17205	0.085058	1.86797	0.80414	2.20258	0.343623	0.409787	1
C130026I21Rik	ENSMUSG00000052477	-8.40159333291206	0.00232583340413237	-2.4428	0.283123	-10.5623	1.16995e-07	-7.05156	1.77593e-05	-10.9183	1.32376e-09	-8.10723	9.80678e-05	-5.95879	0.109055	-8.11948	5.5647e-05	-4.60876	0.011988	-8.47551	1.22122e-06	-1.35003	1	-3.86675	0.0651258	2.16069	1	3.51072	0.234173	-0.356026	1	2.51672	1	-0.294362	1	5.66443	0.00997876	-2.45505	0.716142	1.05567	1	-2.81108	0.463317
Zfp62	ENSMUSG00000046311	6.99249262254923	0.00235361025605549	4.61289	0.00353602	6.94886	2.20645e-06	2.79773	0.0702703	6.30515	1.40964e-05	5.24913	0.000505972	2.3796	0.860451	2.33598	0.238568	-1.81516	0.739379	1.69226	0.507434	4.19476	0.326275	3.50742	0.0516117	0.0436277	1	-4.15114	0.0179041	-0.643715	1	0.687343	1	1.74336	1	-0.636245	1	1.69973	0.685423	-2.4514	0.407438	1.05602	1
Pfn1	ENSMUSG00000018293	-2.04730090728978	0.00236684740906842	0.561178	0.788538	-0.8257	0.119253	0.937466	0.209394	0.349287	0.934685	0.696229	0.466447	-2.60848	7.42111e-05	-1.38688	0.0073752	0.376288	1	-0.211891	1	-2.98477	4.12508e-06	-0.588178	0.842558	-1.2216	0.381353	1.76317	0.00128487	1.17499	0.0450361	-2.39659	0.000427902	-2.74353	0.000266286	-0.135051	1	-1.52193	0.00780561	0.241236	1	-0.346942	1
Eif2b2	ENSMUSG00000004788	-3.28448074663879	0.00236684740906842	-0.177329	1	-0.740993	0.97223	-0.332507	1	-0.760908	0.660623	-0.0490498	1	-3.10715	0.00771332	-0.563663	1	-0.155177	1	-0.583578	0.967478	-2.95197	0.0140291	-0.428401	1	-2.54349	0.0810328	0.408486	1	-0.019915	1	-2.52357	0.0576943	-3.23543	0.0172093	-0.12828	1	-0.691943	1	-0.283457	1	-0.711858	0.982486
Med28	ENSMUSG00000015804	-2.82148608610322	0.00236847500273356	-0.292641	1	-0.962183	0.369717	-1.0486	0.266856	-1.45367	0.0530765	-1.35998	0.140124	-2.52885	0.0144985	-0.669542	0.95144	-0.755956	0.875435	-1.16103	0.24492	-1.77289	0.203891	-0.405077	1	-1.8593	0.240303	-0.0864134	1	-0.49149	1	-1.36781	0.572533	-1.4615	0.704647	1.06734	0.482442	0.397798	1	0.311385	1	-0.093692	1
Ykt6	ENSMUSG00000002741	-3.51647487894081	0.00236847500273356	0.31965	1	-0.967621	0.350922	0.152054	1	0.204863	1	-0.127902	1	-3.83612	0.00131082	-1.28727	0.291447	-0.167596	1	-0.114787	1	-3.66853	0.00252937	0.0528091	1	-2.54885	0.134301	1.11967	0.434635	1.17248	0.425365	-3.72134	0.00240469	-3.38857	0.0208038	0.447551	1	-0.839719	0.742503	0.279955	1	0.332764	1
Pkm	ENSMUSG00000032294	2.51315591972749	0.00236847500273356	3.68304	2.94815e-15	5.36483	2.37144e-29	5.1882	1.65203e-27	5.87591	8.12676e-34	5.35811	1.11552e-27	-1.16989	0.310608	1.68179	0.000867396	1.50515	0.00807788	2.19286	1.73267e-06	-2.67504	4.8437e-05	0.687711	0.467664	-2.85168	2.47e-05	-0.176635	1	0.511076	1	-3.36275	5.29e-08	-2.84496	0.000100369	-1.67507	0.00252913	0.0067184	1	-0.169917	1	0.517794	0.92512
Gm20667	ENSMUSG00000093726	10.0357741004861	0.00237309368916894	2.44779	0.818688	6.19698	0.0416792	5.4285	0.0248076	5.66607	0.0206015	-1.63691	1	7.58799	0.0676	3.7492	0.59684	2.98071	0.365484	3.21828	0.263644	4.60728	0.584973	0.23757	1	3.83879	0.705429	-0.768485	1	-0.530915	1	4.3697	0.620212	11.6727	0.0295521	4.0847	0.629942	7.8339	0.124921	7.06541	0.0705299	7.30298	0.0674207
Bcat1	ENSMUSG00000030268	-2.64032667823561	0.00239197023970645	-1.02674	0.282362	-1.01945	0.154601	-3.29925	2.4932e-08	-2.95302	2.61394e-07	-0.0554091	1	-1.61358	0.251854	0.00728981	1	-2.27251	0.000670113	-1.92628	0.00285319	0.658924	1	0.346229	1	-1.62087	0.351919	-2.2798	0.00462015	-1.93357	0.0206891	0.312696	1	-2.58492	0.0224488	-0.971335	0.476272	-0.964045	0.405336	-3.24384	7.96e-07	-2.89761	6.88e-06
Cand1	ENSMUSG00000020114	-2.41388483572817	0.00239786283845752	-0.309683	1	-1.4194	0.0192836	-2.11782	0.000448498	-1.88059	0.00121228	-2.52145	0.000144204	-2.1042	0.0201211	-1.10971	0.155987	-1.80813	0.0105025	-1.57091	0.0160769	-0.296068	1	0.237223	1	-0.994487	0.947996	-0.698419	1	-0.461196	1	-0.533292	1	0.107568	1	2.21177	0.0021303	1.10206	0.527037	0.403637	1	0.64086	0.800812
Chaf1a	ENSMUSG00000002835	-4.46442575370905	0.00239786283845752	0.556376	1	0.907806	0.806335	0.380106	1	0.798404	0.809393	1.16699	0.51711	-5.0208	0.000810708	0.351429	1	-0.176271	1	0.242027	1	-4.84453	0.0015014	0.418298	1	-5.37223	0.000697565	-0.5277	1	-0.109402	1	-5.26283	0.000441744	-5.63142	0.000515275	-0.610617	1	-0.259188	1	-0.786888	1	-0.36859	1
Atg14	ENSMUSG00000037526	-4.26562589207875	0.00241621467221059	-1.98439	0.134925	-3.30771	0.00750506	-4.17647	2.37105e-05	-4.36236	7.63945e-06	-3.26502	0.00990225	-2.28123	0.354656	-1.32332	0.985922	-2.19207	0.103404	-2.37796	0.0421061	-0.0891578	1	-0.18589	1	-0.957915	1	-0.868758	0.845609	-1.05465	0.637839	0.0967321	1	-1.00061	1	1.28062	0.785186	-0.0426942	1	-0.911452	0.994938	-1.09734	0.776659
Gm2a	ENSMUSG00000000594	-3.07937584265787	0.00242141896698653	-0.258325	1	-3.93349	6.18477e-09	-3.51363	4.39163e-07	-5.11089	2.79929e-13	-4.11592	1.52372e-06	-2.82105	0.0115844	-3.67517	1.22677e-07	-3.2553	8.3135e-06	-4.85257	4.74576e-12	0.434254	1	-1.59726	0.0876612	0.854117	1	0.419864	0.890292	-1.1774	1	2.03152	0.271424	1.03655	1	3.8576	1.42e-05	0.182428	1	0.602291	1	-0.994971	0.587535
Snrpc	ENSMUSG00000024217	-2.97002494134404	0.00242349298396609	-0.476854	1	-1.37644	0.0846362	-0.637256	0.579475	-1.36735	0.0912888	-0.844665	0.546228	-2.49317	0.0275842	-0.899589	0.574711	-0.160401	1	-0.890494	0.557203	-2.33277	0.0512166	-0.730093	1	-1.59358	0.518498	0.739188	1	0.00909464	1	-1.60268	0.400782	-2.12536	0.206501	0.36781	1	-0.531778	1	0.207409	1	-0.522684	1
Ido2	ENSMUSG00000031549	9.15464267920652	0.00243904422600267	4.16033	0.113832	4.33181	0.120563	-1.07741	1	3.55007	0.131769	4.73168	0.0379759	4.99432	0.456004	0.171483	1	-5.23774	0.0417783	-0.610255	1	10.2321	0.00222734	4.62748	0.0782755	4.82283	0.472523	-5.40922	0.11435	-0.781739	1	5.60457	0.308944	4.42296	0.94083	-0.571358	1	-0.399875	1	-5.8091	0.0238929	-1.18161	1
Hn1l	ENSMUSG00000024165	4.06303950371903	0.00244970634648488	3.58054	5.51693e-06	4.21142	3.78328e-08	3.94598	8.76405e-08	4.70148	2.92974e-10	3.05052	0.000123114	0.482501	1	0.630883	1	0.365438	1	1.12094	0.344094	0.117063	1	0.755502	0.948145	-0.148383	1	-0.265445	1	0.490056	1	-0.638439	1	1.01252	1	0.530023	1	1.16091	0.719179	0.895461	0.850598	1.65096	0.221991
Stmn1	ENSMUSG00000028832	4.06411899771406	0.00252616839712299	0.624629	1	3.41098	4.7233e-06	2.93703	4.70076e-05	3.85308	1.69905e-07	3.17079	4.65396e-05	3.43949	0.0357505	2.78635	0.000589411	2.3124	0.00309304	3.22845	1.63592e-05	1.12709	0.973482	0.916047	0.879551	0.653142	1	-0.473946	1	0.442101	1	0.21104	1	0.893329	1	-2.54616	0.00293356	0.240187	1	-0.233759	1	0.682289	1
Zfp207	ENSMUSG00000017421	-2.52008583208935	0.00252616839712299	-0.812242	0.541054	-0.05601	1	-0.906569	0.412575	-0.392229	0.955106	-1.79193	0.0181435	-1.70784	0.137852	0.756232	0.75683	-0.0943265	1	0.420014	0.941796	-1.61352	0.183837	0.51434	1	-2.46408	0.0115598	-0.850559	0.930946	-0.336219	1	-2.12786	0.0316769	-0.728152	1	0.979692	0.520846	1.73592	0.0690984	0.885365	0.529141	1.39971	0.136958
Bivm	ENSMUSG00000041684	7.51393722292865	0.00254836195379873	2.92904	0.184663	6.61973	3.67587e-05	5.84569	0.000152129	7.59435	1.70665e-06	6.70127	3.86877e-05	4.5849	0.324962	3.69069	0.0499654	2.91666	0.123232	4.66531	0.00246863	1.66824	1	1.74865	0.714553	0.89421	1	-0.774032	1	0.97462	1	-0.0804102	1	0.812665	1	-3.77223	0.0424221	-0.081545	1	-0.855577	1	0.893075	1
Bex4	ENSMUSG00000047844	5.60664295973432	0.00259432833264629	1.58438	0.500708	5.18706	2.0385e-06	5.61494	1.99659e-07	8.55422	8.42816e-14	7.23253	2.02051e-10	4.02226	0.120164	3.60268	0.00203066	4.03056	0.000232767	6.96984	1.11136e-10	-0.00829984	1	2.93928	0.0113101	0.419583	1	0.427883	1	3.36716	0.00805233	-2.94758	0.144143	-1.62588	1	-5.64814	3.01e-07	-2.04547	0.241727	-1.61758	0.425056	1.32169	0.73182
Sgpp1	ENSMUSG00000021054	-3.84073850380588	0.00262492640390811	-3.22117	0.000707596	-5.38717	9.2065e-09	-5.00218	1.02321e-07	-6.70349	4.68564e-13	-8.92728	5.83407e-13	-0.619564	1	-2.166	0.0333451	-1.78101	0.327146	-3.48232	0.000109527	1.16144	1	-1.70131	0.11728	1.54643	0.94025	0.384988	1	-1.31632	0.921982	2.86275	0.236011	5.08654	0.0363598	5.7061	7.12e-07	3.54011	0.0113913	3.9251	0.000331395	2.22379	0.0960315
Polr1e	ENSMUSG00000028318	-4.41271031473387	0.00262645678556776	-1.0834	0.727841	-1.38773	0.641696	-1.04932	0.623597	-0.360873	1	-1.29847	0.548702	-3.32931	0.0639716	-0.30433	1	0.0340816	1	0.722524	0.971523	-3.36339	0.0609501	0.688443	1	-3.02498	0.183971	0.338411	1	1.02685	1	-4.05184	0.0135753	-3.11424	0.197402	0.215078	1	-0.0892521	1	0.249159	1	0.937602	0.994768
2310002L13Rik	ENSMUSG00000024512	-Inf	0.00262645678556776	#NAME?	2.5726e-09	-11.7531	1.90557e-07	#NAME?	1.97456e-09	-13.258	2.98237e-09	-11.503	1.48859e-05	NA	NA	Inf	1	NA	NA	Inf	1	NA	NA	Inf	1	#NAME?	1	#NAME?	1	-1.50494	1	#NAME?	1	#NAME?	1	#NAME?	1	-0.250082	1	#NAME?	1	-1.75502	1
Sh3bp4	ENSMUSG00000036206	4.8407045792256	0.00262645678556776	4.72856	9.15302e-07	5.23875	1.01259e-08	3.44188	0.000410884	5.40113	4.9344e-09	2.39479	0.0271135	0.112141	1	0.51019	1	-1.28668	0.444567	0.672565	0.96907	1.39882	0.862745	1.95925	0.0724459	-0.398049	1	-1.79687	0.114859	0.162375	1	-0.560424	1	2.44591	0.700623	2.33377	0.111878	2.84396	0.0288849	1.04709	1	3.00634	0.0207611
Psmc5	ENSMUSG00000020708	-2.58930557289752	0.00263327433551827	0.43993	1	0.0567278	1	0.209572	1	-0.458254	0.822993	0.460501	0.977478	-3.02924	0.000454205	-0.383202	1	-0.230358	1	-0.898183	0.400201	-2.79888	0.00175809	-0.667826	0.936719	-2.64603	0.00733095	0.152844	1	-0.514982	0.919685	-2.13105	0.0407309	-3.04981	0.00230584	-0.0205713	1	-0.403773	1	-0.250929	1	-0.918755	0.528818
Prrc2b	ENSMUSG00000039262	3.58324703799125	0.00264705307500316	1.44195	0.127238	2.14911	0.00655545	1.37605	0.0945409	2.1941	0.00133051	3.85173	2.09133e-08	2.14129	0.18711	0.707158	1	-0.0659077	1	0.752144	0.679445	2.2072	0.161151	0.818052	0.739124	1.43414	0.690705	-0.773066	1	0.0449857	1	1.38915	0.629631	-0.268478	1	-2.40977	0.00174154	-1.70261	0.0581355	-2.47568	0.00179121	-1.65763	0.0779577
Myo1c	ENSMUSG00000017774	-3.63827444473782	0.00264989870702447	-1.36388	0.32571	-2.52935	0.00179605	-0.438821	1	-1.8729	0.0445291	-0.418422	1	-2.27439	0.19298	-1.16546	0.316543	0.925063	0.902112	-0.509011	1	-3.19945	0.01826	-1.43407	0.333739	-1.10893	1	2.09053	0.0369031	0.656453	0.832787	-1.76538	0.517896	-3.21985	0.0432717	-0.945462	0.809946	-2.11093	0.0364437	-0.020399	1	-1.45447	0.344358
Slc7a6	ENSMUSG00000031904	-3.59200659585082	0.00265112008926143	0.0910854	1	-1.54861	0.299929	1.73417	0.0679104	-2.105	0.0173325	-1.93931	0.101634	-3.68309	0.00336052	-1.63969	0.42577	1.64308	0.143199	-2.19609	0.0190761	-5.32618	8.95781e-06	-3.83917	2.84e-06	-2.0434	0.405383	3.28278	0.00227996	-0.556392	1	-1.48701	0.777247	-1.65269	0.835094	2.0304	0.144403	0.390705	1	3.67348	0.00064409	-0.165687	1
Foxe1	ENSMUSG00000070990	-5.91799946415687	0.00265112008926143	-3.69515	0.0121842	-8.59511	3.64487e-08	-9.23912	2.8876e-10	-8.59852	1.18469e-09	-6.34356	0.000162655	-2.22285	0.911037	-4.89996	0.00165561	-5.54397	8.63074e-05	-4.90337	0.000284226	3.32112	0.727842	0.640596	1	2.67711	1	-0.644009	1	-0.00341288	1	2.68052	1	0.425563	1	2.64841	0.233139	-2.25155	0.405996	-2.89555	0.132532	-2.25496	0.37814
D19Wsu162e	ENSMUSG00000047731	-3.35682461679032	0.00265756029945694	0.692563	1	-1.30961	0.298819	0.224563	1	-0.795623	0.562958	0.642256	0.936141	-4.04939	0.000324238	-2.00218	0.0875508	-0.468	1	-1.48819	0.151693	-3.58139	0.00215173	-1.02019	0.528456	-2.04721	0.319696	1.53418	0.349864	0.51399	1	-2.5612	0.066988	-3.99908	0.00178744	0.0503074	1	-1.95187	0.147678	-0.417692	1	-1.43788	0.291424
Klhl22	ENSMUSG00000022750	4.47715805274561	0.00266963388496301	2.74093	0.00404095	4.33092	9.71526e-07	3.50829	2.3498e-05	3.74231	9.11642e-06	5.31981	2.89133e-09	1.73623	0.614376	1.58999	0.39338	0.767365	0.935516	1.00139	0.632921	0.968868	1	0.234023	1	0.146239	1	-0.822629	1	-0.588606	1	0.734845	1	-0.842651	1	-2.57888	0.0139434	-0.988889	0.754924	-1.81152	0.250034	-1.5775	0.294468
Fbxl15	ENSMUSG00000025226	-Inf	0.00268432921689451	0.257129	1	-0.358033	1	0.998733	0.829203	-0.965845	0.807316	0.711341	1	#NAME?	0.00282901	-0.615161	1	0.741604	1	-1.22297	0.757952	#NAME?	0.000781719	-1.96458	0.359283	#NAME?	0.0167313	1.35677	1	-0.607812	1	#NAME?	0.0292262	#NAME?	0.00325131	-0.454212	1	-1.06937	1	0.287392	1	-1.67719	0.592864
C1qbp	ENSMUSG00000018446	-2.3336205112327	0.00268432921689451	-0.596252	0.769667	-1.26325	0.0536957	-1.4588	0.0187895	-1.17779	0.0744578	-2.43097	0.00016434	-1.73737	0.0821222	-0.666997	0.736792	-0.862549	0.56855	-0.581537	0.793774	-0.87482	0.924328	0.281012	1	-1.07037	0.818508	-0.195552	1	0.0854602	1	-1.15583	0.560733	0.0973529	1	1.83472	0.0142857	1.16772	0.343015	0.972173	0.412128	1.25318	0.172329
Psmb4	ENSMUSG00000005779	-2.22042407292834	0.00268432921689451	0.500594	1	-0.0636734	1	-0.0301672	1	-0.00144906	1	-0.155266	1	-2.72102	0.00019514	-0.564268	0.958698	-0.530761	1	-0.502043	0.850923	-2.19026	0.00587442	0.0287181	1	-2.15675	0.0133388	0.0335063	1	0.0622244	1	-2.21898	0.00563274	-2.06516	0.0406142	0.65586	0.851104	0.0915928	1	0.125099	1	0.153817	1
Polr2f	ENSMUSG00000033020	-2.64315842926813	0.00271040089343791	-1.18167	0.215537	-1.19566	0.23062	-1.06078	0.179302	-1.71391	0.00815179	-1.18445	0.214492	-1.46149	0.37291	-0.0139901	1	0.12089	1	-0.532242	0.877197	-1.58238	0.268422	-0.653132	0.919354	-1.4475	0.494162	0.13488	1	-0.518252	0.979638	-0.929245	1	-1.45871	0.602258	0.00277929	1	-0.0112108	1	0.123669	1	-0.529463	1
Stam2	ENSMUSG00000055371	-3.78990750085721	0.00271846099024087	-1.07472	0.594059	-2.91911	0.00171161	-2.73952	0.00295781	-2.53963	0.00566502	-2.17367	0.0646619	-2.71519	0.0879579	-1.84439	0.152572	-1.6648	0.288092	-1.46491	0.316776	-1.05039	1	0.199894	1	-0.870802	1	0.179586	1	0.37948	1	-1.25028	1	-1.61624	0.920865	1.09895	0.792788	-0.745439	1	-0.565852	1	-0.365958	1
Ccdc117	ENSMUSG00000020482	-3.16144790191891	0.00272265339052128	-3.07349	6.45656e-05	-3.96147	9.91789e-07	-4.49915	1.56702e-09	-3.6377	4.26781e-07	-4.38789	1.62387e-06	-0.0879598	1	-0.887977	0.931914	-1.42566	0.272097	-0.564213	0.980281	1.3377	0.764842	0.861451	0.778065	0.800017	1	-0.537687	1	0.323764	1	0.476253	1	1.22644	1	1.3144	0.476346	0.426425	1	-0.111262	1	0.750189	0.982486
E330014E10Rik	ENSMUSG00000072813	-8.32348653870528	0.0027244667165683	-4.33819	0.0167984	-13.6499	1.98124e-08	-10.3939	4.1845e-08	-12.2471	4.74607e-10	-12.8435	1.23908e-06	-3.9853	0.716922	-9.31176	0.000268163	-6.05569	0.00192359	-7.90895	2.84927e-05	2.07039	1	-1.85326	0.948511	5.32646	1	3.25607	1	1.40281	1	3.92365	1	4.51998	1	8.50527	0.00208914	-0.806486	1	2.44959	1	0.596326	1
Rpl18a	ENSMUSG00000045128	-1.94517762837115	0.0027244667165683	-0.373001	0.999473	-0.199224	1	-0.0395213	1	-0.104821	1	0.137563	1	-1.57218	0.0469074	0.173778	1	0.33348	1	0.268181	1	-1.90566	0.00658101	-0.0652993	1	-1.74595	0.0322128	0.159702	1	0.0944029	1	-1.84036	0.0115048	-2.08274	0.010752	-0.510564	0.83012	-0.336787	1	-0.177084	1	-0.242384	1
Epas1	ENSMUSG00000024140	-3.50732214051089	0.00275005549237491	-2.56141	0.00415644	-1.86073	0.108619	-4.1481	1.29933e-07	-6.53848	3.04677e-14	-4.35799	2.28321e-05	-0.945909	1	0.700682	0.840187	-1.58669	0.142235	-3.97706	2.02838e-06	0.640782	1	-2.39037	0.0320043	-1.64659	0.677311	-2.28737	0.00905369	-4.67775	2.53e-08	3.03116	0.213846	0.850673	1	1.79658	0.274466	2.49726	0.0413636	0.209891	1	-2.18048	0.0395951
Memo1	ENSMUSG00000058704	-3.96876965931768	0.00275610239944722	-1.63301	0.257824	-1.39548	0.20699	-1.18993	0.585823	-0.739936	0.862226	-3.77764	0.000851541	-2.33576	0.262042	0.237537	1	0.443078	1	0.893076	0.697711	-2.77883	0.104594	0.449999	1	-2.57329	0.24686	0.205541	1	0.65554	0.920967	-3.22883	0.0407831	-0.191126	1	2.14463	0.147906	2.38217	0.205595	2.58771	0.0372275	3.03771	0.0136508
Wdr5	ENSMUSG00000026917	-2.55131114708511	0.00278995970019736	-0.529839	0.936332	-0.900705	0.323931	-1.80636	0.00154738	-1.69103	0.0062913	-0.0521275	1	-2.02147	0.0503531	-0.370866	1	-1.27653	0.0851909	-1.16119	0.168309	-0.744947	1	0.115331	1	-1.65061	0.278458	-0.90566	0.521125	-0.790329	0.820343	-0.860277	1	-2.49918	0.0247634	-0.477712	1	-0.848577	0.645109	-1.75424	0.0117698	-1.63891	0.0381371
Lifr	ENSMUSG00000054263	5.22145415966552	0.00279831234298505	3.68124	0.000651381	5.21967	3.47851e-07	4.91329	8.70756e-07	0.930342	0.580998	4.24797	6.73466e-05	1.54021	0.938773	1.53843	0.445345	1.23204	0.632191	-2.7509	0.0188421	0.308168	1	-3.98294	0.000165558	0.00178173	1	-0.306386	1	-4.28933	0.000121841	4.29111	0.0708031	0.973482	1	-0.566729	1	0.9717	0.966239	0.665315	1	-3.31763	0.00907432
Timm50	ENSMUSG00000003438	-2.76817939516264	0.0028168052162117	-0.478774	1	-0.62166	0.726076	-0.532363	0.796699	-1.05885	0.190334	-0.874418	0.486545	-2.28941	0.0364681	-0.142886	1	-0.0535883	1	-0.580076	0.842959	-2.23582	0.0473861	-0.526487	1	-2.14652	0.104114	0.0892975	1	-0.43719	1	-1.70933	0.265368	-1.89376	0.292516	0.395643	1	0.252758	1	0.342055	1	-0.184432	1
Ap2a2	ENSMUSG00000002957	-2.77106023172147	0.00281813685617039	-0.804645	0.606263	-0.799153	0.279435	-0.362333	1	-1.48604	0.0388168	-1.74854	0.0393314	-1.96642	0.110964	0.00549119	1	0.442312	1	-0.681394	0.754102	-2.40873	0.0233987	-1.12371	0.342462	-1.97191	0.174085	0.43682	1	-0.686885	1	-1.28502	0.648161	-1.02252	1	0.943899	0.66571	0.94939	1	1.38621	0.274201	0.262505	1
Hn1	ENSMUSG00000020737	-2.41897144576295	0.00281913763500495	-0.848863	0.419228	-0.456854	1	0.154177	1	-0.921571	0.203524	-1.61472	0.0344973	-1.57011	0.18711	0.392009	0.959183	1.00304	0.381152	-0.0727073	1	-2.57315	0.002336	-1.07575	0.254187	-1.96212	0.0708472	0.611031	1	-0.464717	0.898097	-1.4974	0.248045	-0.804249	1	0.765859	0.839622	1.15787	0.247517	1.7689	0.0461063	0.693152	0.916372
Klf15	ENSMUSG00000030087	8.16934766135364	0.00285412651827297	5.44843	0.00786446	4.68729	0.00750506	5.24688	0.00475011	5.05781	0.00614152	7.58075	6.057e-05	2.72091	0.867077	-0.761144	1	-0.20155	1	-0.390625	1	2.92246	0.782583	-0.189075	1	3.48206	0.878867	0.559594	1	0.370519	1	3.11154	0.766423	0.588603	1	-2.13231	0.535907	-2.89345	0.568224	-2.33386	0.516282	-2.52294	0.404964
Ankrd10	ENSMUSG00000031508	-2.75858357710743	0.00291314114840632	-3.43726	1.35542e-07	-3.53021	1.1925e-07	-4.21837	8.94559e-11	-2.84356	6.09052e-06	-2.57564	0.0009452	0.67868	1	-0.0929494	1	-0.781109	0.903107	0.593706	0.834844	1.45979	0.522811	1.37481	0.174467	0.77163	1	-0.688159	1	0.686656	0.872921	0.084974	1	-0.182944	1	-0.861624	0.695481	-0.954574	0.568108	-1.64273	0.100009	-0.267918	1
Dyrk2	ENSMUSG00000028630	8.64954832650439	0.00293091035867089	7.78592	0.000158425	8.58534	2.55528e-05	7.79942	5.33539e-05	8.05167	3.01905e-05	7.05865	0.000274241	0.86363	1	0.799418	1	0.0135035	1	0.265752	1	0.850126	1	0.252249	1	0.0642121	1	-0.785914	1	-0.533665	1	0.597877	1	1.5909	1	0.727272	1	1.52669	1	0.740775	1	0.993024	1
Prss35	ENSMUSG00000033491	7.88891451142521	0.00297548408249065	7.51525	3.32305e-05	3.99594	0.0313722	7.66048	8.81257e-06	-0.424165	1	7.9967	5.39357e-06	0.373663	1	-3.51931	0.134495	0.145233	1	-7.93942	4.23477e-06	0.22843	1	-8.08465	4.95e-06	3.89298	0.715543	3.66455	0.146574	-4.4201	0.0296596	8.31308	0.00447397	-0.107787	1	-0.481449	1	-4.00076	0.0764638	-0.336217	1	-8.42087	2.91e-06
Elof1	ENSMUSG00000013822	-3.08846262140018	0.00297598258578283	-1.05035	0.463022	-0.728914	0.818848	-0.498834	0.921557	-0.894679	0.446959	-1.90899	0.0522081	-2.03811	0.184476	0.321434	1	0.551515	1	0.15567	1	-2.58963	0.034845	-0.395845	1	-2.35955	0.114971	0.23008	1	-0.165764	1	-2.19378	0.128554	-1.17948	1	0.858636	0.893183	1.18007	0.531305	1.41015	0.397571	1.01431	0.701156
Fgf4	ENSMUSG00000050917	3.9496638243644	0.00300224531199537	3.00734	0.000160745	5.23285	5.91483e-11	0.818736	0.889287	4.43878	2.16532e-09	5.35218	1.43261e-11	0.942324	1	2.22551	0.0505165	-2.1886	0.00382488	1.43144	0.163517	3.13093	0.0397637	3.62004	4.24e-07	-1.28318	1	-4.41411	7.95e-08	-0.794068	1	-0.489117	1	-1.40251	1	-2.34484	0.0114608	-0.119329	1	-4.53344	4.47e-09	-0.913397	0.784734
Fcgr3	ENSMUSG00000059498	-4.303609293726	0.00300224531199537	-4.42376	3.65214e-05	-3.74566	3.57653e-05	-4.63017	1.12697e-05	-14.0747	4.78602e-24	#NAME?	1.12378e-16	0.120146	1	0.678096	1	-0.20641	1	-9.65096	7.88e-14	0.326556	1	-9.44455	2e-13	-0.557949	1	-0.884506	1	-10.3291	8.94e-13	9.77111	4.2e-07	Inf	2.32e-05	Inf	9.15e-10	Inf	5.62e-09	Inf	1.61e-09	Inf	1
Ipo4	ENSMUSG00000002319	-2.68277294008728	0.00300224531199537	-0.733883	0.721741	-0.736919	0.831838	-0.373471	1	-1.04243	0.223847	-1.91818	0.0190617	-1.94889	0.0906632	-0.00303581	1	0.360413	1	-0.308549	1	-2.3093	0.0252743	-0.668962	0.753042	-1.94585	0.144704	0.363449	1	-0.305513	1	-1.64034	0.246382	-0.764597	1	1.18429	0.378336	1.18126	0.29043	1.54471	0.117404	0.875743	0.690528
Commd5	ENSMUSG00000055041	-3.36704529072387	0.00301848756111033	0.744976	0.947765	-1.46583	0.156946	-0.445813	1	-1.58242	0.0875497	-1.35053	0.332281	-4.11202	0.000325528	-2.21081	0.0276388	-1.19079	0.578121	-2.3274	0.00586194	-2.92123	0.0230607	-1.13661	0.440246	-1.90121	0.426714	1.02002	0.715566	-0.11659	1	-1.78462	0.414996	-2.01651	0.422773	2.09551	0.0955192	-0.115301	1	0.904718	0.917197	-0.231891	1
Psma6	ENSMUSG00000021024	-2.48205268364545	0.00302866638034374	-0.468634	1	-0.77738	0.504917	-1.442	0.0418644	-1.18069	0.103698	-1.51475	0.0675725	-2.01342	0.0445091	-0.308746	1	-0.973369	0.527868	-0.712053	0.646007	-1.04005	0.789332	0.261316	1	-1.70467	0.216392	-0.664623	1	-0.403307	1	-1.30137	0.482403	-0.9673	1	1.04612	0.498768	0.737373	0.926552	0.0727503	1	0.334066	1
Ckap4	ENSMUSG00000046841	4.00707975206421	0.00302866638034374	3.59324	6.75081e-07	4.96384	6.50614e-13	8.18702	1.42568e-25	3.19776	4.28682e-06	5.07292	2.52895e-12	0.413838	1	1.3706	0.109495	4.59378	1.68865e-10	-0.395481	1	-4.17994	2.05725e-05	-4.98926	2.39e-12	-0.956758	1	3.22318	0.000514697	-1.76608	0.0217841	0.80932	1	-1.06584	1	-1.47968	0.144574	-0.109086	1	3.11409	0.00123128	-1.87516	0.0279884
Ipo5	ENSMUSG00000030662	-2.31194950088642	0.00302866638034374	-1.51677	0.0166285	-1.32148	0.068756	-1.01216	0.159395	-0.697826	0.45556	-2.2535	0.000529695	-0.795177	1	0.195296	1	0.504617	1	0.818946	0.360251	-1.29979	0.373399	0.314329	1	-0.990473	0.939147	0.309321	1	0.62365	0.991203	-1.61412	0.144235	-0.0584473	1	0.73673	0.779455	0.932026	0.465765	1.24135	0.210624	1.55568	0.0524634
Pfkp	ENSMUSG00000021196	4.68913430918496	0.00302866638034374	3.16368	0.000881167	7.95719	1.77085e-17	5.74736	6.01781e-11	5.21001	1.32211e-09	8.34379	7.20774e-18	1.52545	0.854698	4.7935	2.31503e-08	2.58367	0.00577735	2.04632	0.029258	-1.05822	1	-0.537352	1	-3.26805	0.0299388	-2.20983	0.0446686	-2.74718	0.00402258	-0.520873	1	-3.65466	0.0160841	-5.18011	8.83e-09	-0.386608	1	-2.59643	0.0169973	-3.13379	0.00145904
Dnajc21	ENSMUSG00000044224	-2.83458354762589	0.00303185088243921	-2.24686	0.00158145	-2.03336	0.00607075	-3.70127	4.93793e-08	-3.53976	4.21651e-08	-3.29024	3.58401e-05	-0.587723	1	0.2135	1	-1.45441	0.257521	-1.2929	0.207686	0.866687	1	0.161514	1	-0.801222	1	-1.66791	0.166141	-1.5064	0.185782	0.705173	1	0.455655	1	1.04338	0.617283	1.25688	0.449076	-0.411032	1	-0.249518	1
Palm3	ENSMUSG00000047986	-5.60186034630574	0.00306454105351884	0.731442	1	-1.73258	0.129229	0.289471	1	-1.12824	0.544955	-2.3745	0.119977	-6.3333	0.00102046	-2.46402	0.0545939	-0.441971	1	-1.85968	0.245374	-5.89133	0.00294409	-1.41771	0.645626	-3.86928	0.227351	2.02205	0.203807	0.604339	1	-4.47362	0.0569798	-3.22736	0.570605	3.10594	0.0625109	0.64192	1	2.66397	0.163856	1.24626	0.822876
Khdc1b	ENSMUSG00000085079	-Inf	0.0030732393181645	-3.23127	0.160057	-11.7289	1.03388e-06	-6.85385	8.18781e-05	-11.9111	1.02733e-08	-12.2181	9.10061e-06	#NAME?	0.217561	-8.49768	0.000733674	-3.62258	0.0708416	-8.67983	1.72862e-05	#NAME?	1	-5.05724	0.0638497	#NAME?	1	4.87509	0.305163	-0.18215	1	#NAME?	1	#NAME?	1	8.98687	0.0015822	0.489191	1	5.36429	0.190085	0.307041	1
Trim35	ENSMUSG00000022043	6.84089914736873	0.00309100450108442	3.25059	0.105414	8.69485	8.28574e-09	7.57213	5.816e-07	8.7783	5.43655e-09	9.70423	5.6555e-10	3.59031	0.367192	5.44426	9.57086e-05	4.32155	0.00606604	5.52772	4.80917e-05	-0.731233	1	1.20617	0.748901	-1.85395	1	-1.12271	0.915892	0.083459	1	-1.93741	1	-2.86333	0.675863	-6.45364	6.76e-06	-1.00939	1	-2.1321	0.257554	-0.925926	1
Med22	ENSMUSG00000015776	-3.85890204272744	0.00309100450108442	-0.766279	0.997353	-2.19179	0.00966549	-1.11283	0.481072	-1.24316	0.331742	-1.55061	0.363095	-3.09262	0.0459133	-1.42551	0.168946	-0.346553	1	-0.476878	1	-2.74607	0.11098	-0.130325	1	-1.66711	0.955584	1.07896	0.46274	0.948636	0.54381	-2.61575	0.161282	-2.30829	0.465034	0.784332	1	-0.641182	0.679631	0.437779	1	0.307454	1
Eif4h	ENSMUSG00000040731	-2.249386037967	0.00309100450108442	-0.503378	0.90096	-0.587334	0.643871	-0.519087	0.756938	-0.21395	1	-1.78082	0.00656696	-1.74601	0.0664846	-0.0839557	1	-0.0157088	1	0.289428	1	-1.7303	0.0717058	0.305137	1	-1.66205	0.152598	0.068247	1	0.373384	1	-2.03544	0.0200305	-0.468563	1	1.27745	0.151696	1.19349	0.259559	1.26174	0.150271	1.56687	0.0406971
Tmem188	ENSMUSG00000036810	-5.03311977997162	0.00309199363583612	-2.86087	0.0308796	-1.7425	0.276077	-2.58891	0.0476682	-1.678	0.290785	-2.32274	0.131042	-2.17225	0.751743	1.11837	0.990323	0.271956	1	1.18287	0.611738	-2.44421	0.538383	0.910915	1	-3.29062	0.244032	-0.846417	1	0.0644982	1	-3.35512	0.158674	-2.71038	0.588518	-0.538129	1	0.580243	1	-0.266174	1	0.644741	1
Cox16	ENSMUSG00000091803	-7.09533245822483	0.0031127869090838	-0.579489	1	-0.271352	1	-0.13072	1	-0.801214	0.894687	-1.59726	0.636348	-6.51584	0.0145971	0.308137	1	0.448769	1	-0.221724	1	-6.96461	0.00698064	-0.670493	1	-6.82398	0.0167599	0.140632	1	-0.529861	1	-6.29412	0.0252034	-5.49807	0.140237	1.01777	1	1.32591	1	1.46654	0.979244	0.796049	1
Prosc	ENSMUSG00000031485	-3.43115705278336	0.00314364463661738	-2.53926	0.0051112	-3.25412	5.23777e-05	-1.7925	0.0466731	-2.39967	0.00501683	-1.85819	0.128655	-0.891901	1	-0.714864	0.753593	0.746757	1	0.139584	1	-1.63866	0.561497	-0.607172	1	-0.177037	1	1.46162	0.260421	0.854448	0.636605	-1.03148	1	-1.57297	0.862887	-0.681069	0.984244	-1.39593	0.211439	0.0656877	1	-0.541485	1
Rfk	ENSMUSG00000024712	-3.45891655005565	0.00315505591622237	-0.853931	0.779495	-2.77025	0.000722446	-1.63853	0.139161	-3.27235	3.22503e-05	-2.99445	0.00284855	-2.60499	0.0787557	-1.91632	0.0554259	-0.784595	1	-2.41842	0.00523441	-1.82039	0.468961	-1.63383	0.104818	-0.688669	1	1.13172	0.417602	-0.502106	1	-0.186563	1	-0.46447	1	2.14052	0.0905379	0.224199	1	1.35592	0.412128	-0.277907	1
Polr2c	ENSMUSG00000031783	-2.94634029753261	0.00318656845913112	-0.366255	1	-0.869686	0.546408	-0.495894	0.992746	-0.488882	0.892492	-0.551466	0.970612	-2.58009	0.0225818	-0.503431	1	-0.129639	1	-0.122627	1	-2.45045	0.0362285	0.00701208	1	-2.07665	0.179429	0.373792	1	0.380804	1	-2.45746	0.0395262	-2.39487	0.104723	0.185211	1	-0.31822	1	0.0555722	1	0.0625842	1
Ten1	ENSMUSG00000020778	-4.00607531439819	0.00318682662879184	-0.121459	1	-0.970416	0.707685	-0.319936	1	-2.13403	0.0320959	-0.611649	0.99554	-3.88462	0.00772851	-0.848958	1	-0.198477	1	-2.01257	0.0795116	-3.68614	0.014181	-1.8141	0.18028	-3.03566	0.11308	0.650481	1	-1.16362	0.719884	-1.87204	0.628768	-3.39443	0.068872	0.49019	1	-0.358767	1	0.291713	1	-1.52238	0.39738
Gm12625	ENSMUSG00000094005	-8.35448688576813	0.00318682662879184	-3.00166	0.155838	-7.13735	0.000104762	-6.06819	0.000357156	-8.50578	4.86908e-07	-7.41897	0.000545883	-5.35282	0.239567	-4.13569	0.0524675	-3.06653	0.231483	-5.50412	0.00092508	-2.2863	1	-2.43759	0.300492	-1.21713	1	1.06916	1	-1.36843	1	0.151297	1	-0.935519	1	4.4173	0.0744658	0.281613	1	1.35078	1	-1.08682	1
Zbtb7b	ENSMUSG00000028042	-3.70891903566653	0.00318682662879184	-0.551058	1	-4.24935	2.76301e-06	-2.95374	0.00149049	-2.79244	0.0010251	-1.32758	0.370642	-3.15786	0.0288663	-3.69829	0.00012299	-2.40269	0.0380239	-2.24138	0.0194486	-0.755175	1	0.161307	1	0.540428	1	1.2956	0.419222	1.45691	0.411218	-0.916482	1	-2.38134	0.362607	0.77652	1	-2.92177	0.00820649	-1.62617	0.410903	-1.46486	0.371947
Atg3	ENSMUSG00000022663	-4.31948216587638	0.00318682662879184	-1.66393	0.36543	-1.39686	0.483849	-2.68576	0.0171913	-2.34207	0.0486923	-2.96293	0.0319281	-2.65555	0.224387	0.267071	1	-1.02183	0.932641	-0.678139	1	-1.63373	0.882249	0.343687	1	-2.92262	0.205641	-1.2889	0.806134	-0.94521	1	-1.97741	0.63613	-1.35655	1	1.299	0.768066	1.56607	0.61623	0.277173	1	0.62086	1
Mmp2	ENSMUSG00000031740	8.87121664745441	0.00319308896884927	2.55592	0.684512	6.05431	0.00240734	-0.716067	1	10.3978	1.62932e-06	6.02228	0.00771854	6.3153	0.127322	3.49839	0.0776858	-3.27198	0.466134	7.84187	0.000101431	9.58728	0.00391563	11.1139	1.65e-06	2.81691	1	-6.77037	0.00236657	4.34348	0.272303	-1.52657	1	2.84894	1	-3.46636	0.247774	0.032027	1	-6.73835	0.00686667	4.37551	0.150253
Eme1	ENSMUSG00000039055	-4.82337430889444	0.00323148763421947	-0.0604299	1	-0.704587	0.801197	-0.535485	1	-0.0530569	1	-0.789363	0.958029	-4.76294	0.00644399	-0.644157	1	-0.475055	1	0.00737301	1	-4.28789	0.020251	0.482428	1	-4.11879	0.0510757	0.169102	1	0.65153	1	-4.77032	0.00758713	-4.03401	0.0764515	0.728933	1	0.0847757	1	0.253877	1	0.736306	1
Oraov1	ENSMUSG00000031072	-6.68820559570601	0.00328727063354204	-0.563543	1	-1.94467	0.4307	-2.28912	0.116824	-2.18359	0.174379	-0.820786	1	-6.12466	0.014547	-1.38113	1	-1.72558	0.484426	-1.62005	0.509549	-4.39908	0.201839	0.105531	1	-4.74353	0.192931	-0.344449	1	-0.238919	1	-4.50461	0.190088	-5.86742	0.0473057	0.257243	1	-1.12389	1	-1.46834	0.640047	-1.36281	0.77193
Hcn3	ENSMUSG00000028051	-Inf	0.00328727063354204	-3.57387	0.0816758	-3.85043	0.0464087	-7.35432	5.5897e-05	-2.75511	0.155183	-6.9806	0.0021488	#NAME?	0.336407	-0.276559	1	-3.78046	0.113788	0.818754	1	#NAME?	1	4.59921	0.0257175	#NAME?	0.546524	-3.5039	0.268296	1.09531	1	#NAME?	0.16178	#NAME?	1	3.40674	0.297599	3.13018	0.468236	-0.373722	1	4.22549	0.135864
Ppfibp2	ENSMUSG00000036528	-3.83540363140426	0.00330657837717268	-2.79488	0.00400238	-5.87415	5.96363e-09	-3.70256	5.19286e-05	-6.02772	4.15109e-11	-3.26681	0.00244558	-1.04052	1	-3.07927	0.00588581	-0.90768	1	-3.23284	0.000522828	-0.132842	1	-2.32516	0.0236466	2.03875	0.697766	2.17159	0.110983	-0.153573	1	2.19232	0.487152	-0.568595	1	0.471927	1	-2.60734	0.057502	-0.435753	1	-2.76091	0.015362
Bbx	ENSMUSG00000022641	-4.3651684059625	0.00333116482705907	-5.05127	1.20546e-06	-2.97371	0.00396553	-3.34296	0.00165957	-1.77987	0.140584	-3.45825	0.00564602	0.6861	1	2.07756	0.279805	1.70831	0.244937	3.2714	0.00148719	-1.02221	1	1.56309	0.479112	-1.39146	1	-0.369251	1	1.19384	0.630377	-2.5853	0.291594	-0.906921	1	-1.59302	0.426104	0.48454	1	0.115289	1	1.67838	0.451763
A530040E14Rik	ENSMUSG00000072109	-8.39765478493084	0.00333232075320835	-3.57102	0.076312	-11.4727	7.19842e-08	-8.46098	2.64383e-06	-10.4962	9.01952e-09	-10.1223	1.90872e-05	-4.82663	0.416984	-7.90171	0.000181751	-4.88995	0.0126875	-6.92519	6.18351e-05	0.0633202	1	-2.03523	0.550975	3.07508	1	3.01176	0.429326	0.976524	1	2.09855	1	1.72467	1	6.5513	0.00744673	-1.35041	1	1.66135	1	-0.373881	1
Gm13580	ENSMUSG00000087283	10.0975145132369	0.00338280491464246	-1.4399	1	8.9447	0.000181051	6.31739	0.017968	-1.44602	1	10.3438	3.51813e-05	11.5374	0.00274562	10.3846	6.71988e-05	7.75729	0.0107218	-0.00612541	1	3.78012	0.739719	-7.76341	0.011105	1.15281	1	-2.62731	0.410622	-10.3907	0.000112147	11.5435	0.00344213	-0.246296	1	-11.7837	1.47e-05	-1.39911	1	-4.02642	0.120404	-11.7898	1.85e-05
Gm11546	ENSMUSG00000083227	-Inf	0.00340837806220358	-4.39623	0.0221336	#NAME?	6.76778e-08	#NAME?	2.40337e-09	#NAME?	9.11119e-10	#NAME?	2.9698e-06	#NAME?	0.59455	#NAME?	0.000470475	#NAME?	7.31338e-05	#NAME?	2.50204e-05	NA	NA	NA	NA	NA	NA	NA	NA	NA	NA	NA	NA	NA	NA	Inf	0.00289721	NA	NA	NA	NA	NA	NA
Cul7	ENSMUSG00000038545	5.09809451746967	0.0034250439162844	3.5881	0.000664548	4.37478	1.20305e-05	5.3754	4.22259e-08	5.5086	2.53426e-08	7.10797	2.12262e-11	1.51	0.958173	0.786685	1	1.7873	0.215863	1.9205	0.143142	-0.277305	1	0.133198	1	0.723314	1	1.00062	0.963105	1.13382	0.853443	-0.410503	1	-2.00987	0.739188	-3.51987	0.00147456	-2.73319	0.0492697	-1.73257	0.403937	-1.59937	0.397174
Get4	ENSMUSG00000025858	-3.08103161172853	0.00345300814223578	0.204391	1	-0.136506	1	-0.262264	1	-0.780836	0.573236	-0.0851751	1	-3.28542	0.00268815	-0.340898	1	-0.466656	1	-0.985228	0.468854	-2.81877	0.0164556	-0.518572	1	-2.94453	0.0186239	-0.125758	1	-0.64433	0.952825	-2.3002	0.0948175	-2.99586	0.0277832	0.289566	1	-0.0513313	1	-0.177089	1	-0.695661	0.942725
B4galnt1	ENSMUSG00000006731	-5.89873198794431	0.00345300814223578	-1.312	0.721648	-3.23156	0.00374722	0.218139	1	-1.49377	0.429317	-4.85636	0.00199768	-4.58673	0.0636522	-1.91956	0.13816	1.53014	0.684008	-0.181765	1	-6.11687	0.00399272	-1.7119	0.520229	-2.66717	0.966431	3.4497	0.00827842	1.73779	0.220849	-4.40497	0.0949412	-1.04237	1	3.54436	0.0541713	1.62481	1	5.0745	0.0032903	3.3626	0.0704405
Tbl2	ENSMUSG00000005374	-4.39324874879961	0.00345300814223578	-0.858839	0.991344	-2.8163	0.0245296	-0.418436	1	-0.956662	0.673287	-0.699087	0.99554	-3.53441	0.0450465	-1.95746	0.320368	0.440403	1	-0.0978228	1	-3.97481	0.0171745	-0.538226	1	-1.57695	1	2.39786	0.168004	1.85964	0.443808	-3.43659	0.0631547	-3.69416	0.0718563	-0.159752	1	-2.11721	0.283549	0.280651	1	-0.257575	1
Mrps11	ENSMUSG00000030611	-2.92017532120867	0.00345300814223578	-0.209288	1	0.66207	0.710754	0.388633	1	-0.312534	1	-1.19815	0.314398	-2.71089	0.0137616	0.871358	0.629691	0.597921	1	-0.103246	1	-3.30881	0.00124516	-0.701167	0.87023	-3.58225	0.00077872	-0.273437	1	-0.974604	0.588116	-2.60764	0.0237401	-1.72203	0.530841	0.988859	0.670499	1.86022	0.0839826	1.58678	0.188933	0.885613	0.756317
Rnpep	ENSMUSG00000041926	-3.29896809092614	0.00346107120377997	-1.10069	0.530986	-0.999147	0.839619	1.07302	0.425867	-1.58223	0.0889194	-0.196141	1	-2.19828	0.159953	0.101541	1	2.17371	0.023951	-0.481545	1	-4.37199	0.000130634	-2.65526	0.00174124	-2.29982	0.183971	2.07217	0.204856	-0.583086	0.860663	-1.71673	0.458352	-3.10283	0.0347025	-0.904548	0.815758	-0.803006	1	1.26917	0.588014	-1.38609	0.323421
Arih2	ENSMUSG00000064145	-2.60187015411658	0.00356734401617809	-1.28037	0.139525	-3.01042	7.07411e-07	-2.77144	1.0517e-05	-3.59553	6.93509e-10	-1.15618	0.268195	-1.3215	0.570506	-1.73005	0.0140685	-1.49107	0.118631	-2.31516	0.000142417	0.169568	1	-0.824089	0.431164	0.408549	1	0.238981	1	-0.585108	1	0.993657	0.83264	-1.44569	0.668952	-0.124189	1	-1.85424	0.0125395	-1.61526	0.0751539	-2.43935	0.000193488
6030458C11Rik	ENSMUSG00000022195	-4.88007548412808	0.00359070064068542	0.131104	1	-1.31421	0.219607	-0.538569	1	-0.225592	1	0.206774	1	-5.01118	0.00450259	-1.44532	0.285151	-0.669673	1	-0.356696	1	-4.34151	0.0212842	0.312977	1	-3.56586	0.165001	0.775643	0.847281	1.08862	0.555637	-4.65448	0.0122278	-5.08685	0.0106902	-0.0756698	1	-1.52099	0.306971	-0.745343	1	-0.432366	1
Grxcr1	ENSMUSG00000068082	9.22157150116566	0.00361060796452432	-0.581386	1	-0.957383	1	-3.6238	0.491508	-0.828647	1	-0.414479	1	9.80296	0.00547645	-0.375997	1	-3.04241	0.954289	-0.24726	1	12.8454	0.000472415	2.79515	1	10.179	0.0104121	-2.66641	1	0.128736	1	10.0502	0.00386731	9.63605	0.0586424	-0.166907	1	-0.542904	1	-3.20932	0.945984	-0.414168	1
Psap	ENSMUSG00000004207	-2.88639692645535	0.00362936011777175	0.867216	0.714201	-2.28592	0.00123077	-2.32688	0.000770525	-3.1392	1.06919e-06	-1.10435	0.333561	-3.75361	0.00011406	-3.15313	2.31733e-05	-3.19409	6.25557e-06	-4.00641	1.32245e-09	-0.559519	1	-0.81232	0.656638	-0.600479	1	-0.0409609	1	-0.853281	0.879697	0.252801	1	-1.78204	0.463486	1.97157	0.0500095	-1.18157	0.376214	-1.22253	0.382092	-2.03485	0.0136508
Hspb1	ENSMUSG00000004951	4.63635302866761	0.00365359312473216	0.713782	0.96255	4.58417	2.35794e-07	5.58376	1.48228e-09	1.79606	0.0802366	5.87801	5.96627e-10	3.92257	0.0575261	3.87039	3.70744e-05	4.86998	3.41901e-07	1.08228	0.611958	-0.947405	1	-3.7877	8.19e-05	0.0521836	1	0.999589	1	-2.78811	0.0059901	2.84029	0.235991	-1.24166	1	-5.16423	1.08e-07	-1.29384	0.761868	-0.294254	1	-4.08195	2.8e-05
Def8	ENSMUSG00000001482	-3.23703423405529	0.00372769006506416	-2.42693	0.005624	-2.48819	0.0181064	-2.7973	0.00043881	-2.89157	0.000158702	-1.73682	0.133213	-0.810106	1	-0.061263	1	-0.370371	1	-0.464642	1	-0.439736	1	-0.0942713	1	-0.748843	1	-0.309108	1	-0.403379	0.996609	-0.345464	1	-1.50021	0.875422	-0.690109	0.998622	-0.751372	1	-1.06048	0.646108	-1.15475	0.486058
Trmt61a	ENSMUSG00000060950	-3.61362758341569	0.00372899352447315	-0.493154	1	-1.1894	0.356682	-0.664397	0.698434	-1.23075	0.281552	-0.811697	0.766054	-3.12047	0.0285699	-0.696246	1	-0.171243	1	-0.737595	0.882147	-2.94923	0.0488564	-0.566352	1	-2.42423	0.254067	0.525003	1	-0.0413488	1	-2.38288	0.202384	-2.80193	0.147641	0.318543	1	-0.377703	1	0.1473	1	-0.419052	1
Coro2b	ENSMUSG00000041729	6.50455263721658	0.00374544432763508	1.48958	0.751846	6.62304	6.42471e-06	6.02636	1.93175e-05	6.00651	2.11605e-05	2.18574	0.218261	5.01497	0.111848	5.13346	0.000918334	4.53678	0.00206617	4.51693	0.00161044	0.478197	1	-0.0198448	1	-0.118484	1	-0.596681	1	-0.616526	1	0.498042	1	4.31881	0.551442	-0.696163	1	4.4373	0.0551449	3.84061	0.07916	3.82077	0.0888774
Trpm1	ENSMUSG00000030523	6.24500821482506	0.00375929687884998	-0.591671	1	-1.71564	0.36538	-1.89867	0.270075	-1.36183	0.538692	6.88136	3.17973e-07	6.83668	0.00428415	-1.12397	0.966679	-1.307	0.903107	-0.770162	1	8.14368	0.000190038	0.536839	1	7.96065	0.000902399	-0.18303	1	0.353808	1	7.60684	0.000663119	-0.636353	1	-7.47303	6.03e-08	-8.597	8.13e-08	-8.78003	1.86e-09	-8.24319	4.4e-09
N6amt2	ENSMUSG00000021951	-3.3348469263575	0.00380116536818823	-1.58979	0.158098	-0.761014	0.824143	-1.66583	0.107687	-0.576879	0.878431	-1.92872	0.0725913	-1.74505	0.468336	0.828778	0.852447	-0.0760339	1	1.01291	0.521889	-1.66902	0.509258	1.08895	0.654853	-2.57383	0.112105	-0.904812	1	0.184134	1	-2.75797	0.045736	-1.40612	1	0.338931	1	1.16771	0.616781	0.262898	1	1.35184	0.435507
Cops7a	ENSMUSG00000030127	-2.40938903599931	0.00380393571409988	0.00828412	1	-1.17369	0.135583	-0.661153	0.689263	-2.07033	0.00033902	-1.57274	0.0397417	-2.41767	0.00637566	-1.18197	0.254088	-0.669437	1	-2.07861	0.000561044	-1.74824	0.114393	-1.40917	0.0400872	-1.2357	0.669308	0.512536	1	-0.896638	0.600826	-0.339063	1	-0.836651	1	1.58102	0.0774338	0.399049	1	0.911585	0.49521	-0.497589	1
Prc1	ENSMUSG00000038943	-3.56804575265005	0.00380415916569906	-2.79649	0.00294127	-2.69934	0.0075256	-3.00356	0.000844186	-2.47395	0.00528622	-2.58879	0.0230233	-0.771556	1	0.0971464	1	-0.207069	1	0.322543	1	-0.564487	1	0.529611	1	-0.868702	1	-0.304215	1	0.225396	1	-1.0941	1	-0.979251	1	-0.207696	1	-0.110549	1	-0.414764	1	0.114847	1
Ddx49	ENSMUSG00000057788	-3.41553297522666	0.00380643155813369	-0.468083	1	0.0659457	1	-0.588071	0.972178	-0.973623	0.466758	-0.82108	0.820777	-2.94745	0.0285805	0.534029	1	-0.119987	1	-0.50554	1	-2.82746	0.0419929	-0.385553	1	-3.48148	0.0104121	-0.654016	1	-1.03957	0.621888	-2.44191	0.125638	-2.59445	0.165021	0.352996	1	0.887025	0.920049	0.233009	1	-0.152544	1
Psmg3	ENSMUSG00000029551	-3.23092467229524	0.00383836194315757	1.0648	0.538629	-0.503659	1	-0.424696	1	-0.46257	0.927469	-0.690883	0.849082	-4.29573	9.71782e-05	-1.56846	0.39331	-1.4895	0.246338	-1.52737	0.12487	-2.80623	0.0286272	-0.0378744	1	-2.72727	0.0600722	0.0789636	1	0.0410892	1	-2.76835	0.0356341	-2.54004	0.137574	1.75569	0.172942	0.187224	1	0.266188	1	0.228313	1
Ccna2	ENSMUSG00000027715	-2.63907742106438	0.00388114965187216	-1.36948	0.141291	-1.05075	0.463051	-1.30836	0.144892	-0.924437	0.394203	-3.00555	0.000128423	-1.26959	0.611116	0.318731	1	0.0611245	1	0.445046	0.97891	-1.33072	0.516993	0.383921	1	-1.58833	0.38986	-0.257607	1	0.126314	1	-1.71464	0.216244	0.36647	1	1.63606	0.122519	1.9548	0.0323682	1.69719	0.0842083	2.08111	0.0201031
Utf1	ENSMUSG00000047751	2.77653235664918	0.00388114965187216	5.74989	5.59605e-25	6.94479	1.66786e-33	6.69373	1.77643e-31	7.05884	8.96729e-35	4.55501	1.91079e-16	-2.97335	7.49979e-05	1.1949	0.137443	0.943845	0.530009	1.30895	0.0452642	-3.9172	8.29633e-08	0.365109	1	-4.16825	1.97e-08	-0.251053	1	0.114056	1	-4.28231	1.5e-09	-1.77848	0.16676	1.19488	0.172341	2.38978	0.000643841	2.13872	0.0032988	2.50383	0.000108986
Apba3	ENSMUSG00000004931	-3.17538213139104	0.00389028924922894	-0.0238945	1	-0.956413	0.525021	-0.193073	1	-1.42568	0.0932994	-1.42794	0.174031	-3.15149	0.00730163	-0.932518	0.850481	-0.169179	1	-1.40179	0.178228	-2.98231	0.0140843	-1.23261	0.357668	-2.21897	0.204898	0.763339	1	-0.469271	1	-1.7497	0.41682	-1.74744	0.626255	1.40405	0.338245	0.471531	1	1.23487	0.497681	0.00226025	1
Rpl8	ENSMUSG00000003970	-1.67667770929584	0.00389028924922894	0.232601	1	-0.000770521	1	0.289148	1	0.30791	0.930356	0.371859	0.905328	-1.90928	0.00108199	-0.233372	1	0.0565464	1	0.0753082	1	-1.96583	0.000761206	0.0187619	1	-1.67591	0.0131809	0.289918	1	0.30868	1	-1.98459	0.000663119	-2.04854	0.00273144	-0.139258	1	-0.372629	1	-0.0827112	1	-0.0639494	1
Stk24	ENSMUSG00000063410	-3.70081296259135	0.00391757174840602	-0.754045	0.944991	-3.63341	6.38736e-05	-3.10422	0.000273693	-3.11816	0.000329911	-3.4171	0.00139571	-2.94677	0.0556791	-2.87936	0.0044755	-2.35018	0.0190855	-2.36412	0.0166014	-0.59659	1	-0.0139402	1	-0.067406	1	0.529184	1	0.515244	1	-0.58265	1	-0.283713	1	2.66306	0.0327487	-0.216307	1	0.312877	1	0.298936	1
Mtap7d2	ENSMUSG00000041020	-7.16059171578302	0.00394288889904599	-3.13	0.0916567	-5.58188	0.00140498	-6.07565	0.00016109	-2.4873	0.169857	-2.06873	0.455467	-4.03059	0.417535	-2.45188	0.484719	-2.94565	0.25623	0.642701	1	-1.08494	1	3.58835	0.0686914	-1.57871	1	-0.493766	1	3.09458	0.261361	-4.67329	0.217581	-5.09186	0.206501	-1.06127	1	-3.51315	0.15221	-4.00692	0.0465038	-0.418569	1
Abcb10	ENSMUSG00000031974	-4.90621764709969	0.00396973732230134	-0.301732	1	-1.34681	0.455596	-0.898541	0.836453	-2.01668	0.128375	-2.60639	0.0833096	-4.60449	0.0128663	-1.04508	0.916475	-0.596809	1	-1.71494	0.339618	-4.00768	0.0459933	-1.11813	0.826401	-3.55941	0.16124	0.448267	1	-0.669867	1	-2.88954	0.315229	-2.29983	0.859084	2.30466	0.246189	1.25958	0.973704	1.70785	0.541868	0.589715	1
Gm10800	ENSMUSG00000075014	5.38210795420669	0.00401558428921508	6.82379	4.01501e-09	4.75909	1.01412e-05	5.20617	3.5207e-06	4.36995	5.20802e-05	6.92032	1.31664e-09	-1.44169	1	-2.06471	0.274779	-1.61763	0.289971	-2.45385	0.0380157	0.175942	1	-0.836217	1	0.623022	1	0.44708	1	-0.389137	1	1.01216	1	-1.53822	1	-0.0965295	1	-2.16124	0.24396	-1.71416	0.235688	-2.55038	0.0470355
Lpcat3	ENSMUSG00000004270	-2.86337291910913	0.00403592306630714	0.646853	1	-2.60814	0.000214446	-0.712372	0.71132	-3.11449	2.66461e-06	-0.536488	0.912569	-3.51023	0.000421731	-3.25499	1.75923e-05	-1.35923	0.320495	-3.76135	3.60551e-08	-2.151	0.0866075	-2.40212	0.000716771	-0.255236	1	1.89576	0.0275751	-0.506355	1	0.251119	1	-2.32688	0.116622	1.18334	0.509236	-2.07165	0.0229571	-0.175884	1	-2.578	0.00092073
Cmtm3	ENSMUSG00000031875	8.44641623101178	0.00409787383572657	5.83571	0.00768019	4.57138	0.0138919	4.48234	0.0209244	4.02637	0.0516551	6.7711	0.000798218	2.6107	0.986278	-1.26433	1	-1.35338	1	-1.80934	0.746174	3.96408	0.669519	-0.455962	1	3.87503	0.921796	-0.0890491	1	-0.545011	1	4.42004	0.544817	1.67532	1	-0.935385	1	-2.19971	1	-2.28876	0.795181	-2.74473	0.424029
Nosip	ENSMUSG00000003421	-3.19561090700125	0.00410789966581014	-0.608917	0.993002	-1.26982	0.20711	-1.25981	0.203418	-1.07818	0.307032	0.593488	0.948116	-2.58669	0.0518756	-0.660904	0.998296	-0.65089	1	-0.469259	1	-1.9358	0.284401	0.181631	1	-1.92579	0.404112	0.0100142	1	0.191645	1	-2.11744	0.20333	-3.7891	0.00305704	-1.2024	0.445578	-1.86331	0.0938406	-1.85329	0.0777694	-1.67166	0.137619
Apobec2	ENSMUSG00000040694	8.23235451668713	0.00410789966581014	0.714795	1	9.88303	6.89066e-08	10.1293	3.51246e-08	4.28885	0.034651	9.94392	1.74097e-07	7.51756	0.0243296	9.16824	2.30512e-07	9.41448	1.02462e-07	3.57406	0.0778353	-1.89692	1	-5.84042	0.000315067	-1.65068	1	0.246247	1	-5.59418	0.000821856	3.9435	0.584945	-1.71157	1	-9.22913	6.44e-07	-0.0608925	1	0.185355	1	-5.65507	0.00150788
Scyl2	ENSMUSG00000069539	-7.26354687071762	0.00411083528080057	-0.0399141	1	-1.56981	0.734734	-0.448201	1	-0.590544	1	-2.80448	0.143752	-7.22363	0.00733466	-1.52989	1	-0.408287	1	-0.55063	1	-6.81535	0.0153655	-0.142343	1	-5.69374	0.136144	1.1216	1	0.979262	1	-6.673	0.0217918	-4.45906	0.59302	2.76457	0.259237	1.23468	0.875314	2.35628	0.347401	2.21394	0.462228
D14Ertd668e	ENSMUSG00000068245	4.8627519715682	0.00416001988635699	1.33803	0.510086	3.32439	0.0015529	2.79939	0.00389683	-0.397415	1	2.97103	0.00548243	3.52472	0.125579	1.98636	0.252123	1.46136	0.363898	-1.73544	0.271944	2.06336	0.574206	-3.19681	0.00222782	1.53836	1	-0.525003	1	-3.72181	0.00165238	5.26017	0.00863912	1.89172	1	-1.633	0.377769	0.353363	1	-0.17164	1	-3.36845	0.00417548
Xpo4	ENSMUSG00000021952	-7.11857182718841	0.00416245869751005	0.259123	1	-1.90967	0.311235	-0.443088	1	-0.986776	0.824238	-5.05364	0.00446676	-7.37769	0.00449375	-2.16879	0.352186	-0.702211	1	-1.2459	0.802014	-6.67548	0.0155187	-0.543688	1	-5.2089	0.207928	1.46658	0.984097	0.922893	1	-6.1318	0.040387	-2.06494	1	5.31276	0.00598947	3.14397	0.258173	4.61055	0.02719	4.06686	0.0478699
Ptges3	ENSMUSG00000071072	-2.26334617254489	0.00416245869751005	-1.24571	0.0979744	-0.621105	0.945824	-1.54056	0.0156981	-0.539491	0.752556	-2.38602	0.000286885	-1.01763	0.75931	0.624607	0.527028	-0.294849	1	0.706221	0.493922	-0.722785	1	1.00107	0.316294	-1.64224	0.182214	-0.919457	0.349864	0.0816135	1	-1.72385	0.0971466	0.122674	1	1.14031	0.279798	1.76492	0.0136216	0.845459	0.552708	1.84653	0.0115977
Frmpd1	ENSMUSG00000035615	-6.98212297044548	0.00416245869751005	-2.658	0.178796	-10.3524	1.25577e-07	-1.13734	0.704016	-5.0867	0.000443657	-10.2799	2.14078e-06	-4.32412	0.270784	-7.69435	0.000140262	1.52066	0.95909	-2.4287	0.216237	-5.84478	0.0397637	-3.94936	0.0221751	3.37023	1	9.21501	1.4e-05	5.26566	0.0268829	-1.89542	1	3.29776	1	7.62188	0.000521839	-0.0724773	1	9.14254	5.5e-05	5.19318	0.0286197
Smek2	ENSMUSG00000020463	-4.67866272597433	0.00416399859516439	-1.65715	0.363498	-0.538133	1	-1.57218	0.356254	-0.818839	0.871733	-1.80354	0.366881	-3.02151	0.209719	1.11902	1	0.0849664	1	0.83831	0.858925	-3.10648	0.177437	0.753344	1	-4.14053	0.0423012	-1.03405	1	-0.280706	1	-3.85982	0.0481991	-2.87512	0.420853	0.14639	1	1.26541	1	0.231356	1	0.9847	1
Tpm1	ENSMUSG00000032366	-3.13024898913999	0.00416399859516439	-0.324851	1	-1.38266	0.0936905	-0.524619	0.884406	-0.590584	0.766426	-1.45397	0.156834	-2.8054	0.0224953	-1.05781	0.434513	-0.199767	1	-0.265733	1	-2.60563	0.0436507	-0.0659655	1	-1.74759	0.514108	0.858039	0.759647	0.792073	0.745238	-2.53966	0.0569798	-1.67628	0.675863	1.12912	0.563376	0.0713129	1	0.929352	0.801513	0.863386	0.776566
Atg2a	ENSMUSG00000024773	-2.71903308478272	0.00422904193071202	0.177965	1	-2.67247	0.000408933	-2.31711	0.000599671	-3.04501	1.22752e-06	-1.3177	0.200429	-2.897	0.00335425	-2.85043	0.000465762	-2.49507	0.000535361	-3.22297	4.69363e-07	-0.401926	1	-0.7279	0.738975	-0.0465646	1	0.355361	1	-0.372539	1	0.325974	1	-1.40134	0.773469	1.49566	0.21624	-1.35477	0.401487	-0.999411	0.555799	-1.72731	0.0391557
Pfkfb3	ENSMUSG00000026773	-6.13756098081129	0.00432279574912336	-2.09763	0.329375	-3.15659	0.0637871	-4.14562	0.00148303	-1.01833	0.822728	-9.25057	1.5425e-06	-4.03993	0.190133	-1.05897	1	-2.048	0.299681	1.0793	0.854667	-1.99194	1	3.1273	0.0304527	-2.98097	0.771513	-0.989028	1	2.13827	0.537833	-5.11924	0.0442053	3.11301	1	7.15294	0.000221928	6.09398	0.0025751	5.10495	0.0179276	8.23225	2.22e-05
Map2k7	ENSMUSG00000002948	-4.03909296409091	0.00434822274562107	-0.885534	0.892509	-0.446652	1	-0.475095	1	-0.581762	0.910158	0.0851045	1	-3.15356	0.0670187	0.438882	1	0.410439	1	0.303772	1	-3.564	0.0264851	-0.106667	1	-3.59244	0.0416207	-0.0284428	1	-0.13511	1	-3.45733	0.0378808	-4.1242	0.0174492	-0.970639	0.894516	-0.531757	1	-0.5602	1	-0.666866	1
Bex2	ENSMUSG00000042750	7.04710601692903	0.00435859188921367	5.2629	0.00104002	7.21085	5.08016e-06	4.89641	0.000940906	8.33357	6.09845e-08	9.32068	6.67678e-09	1.78421	1	1.94795	0.766475	-0.366495	1	3.07067	0.0652366	2.1507	0.985315	3.43716	0.0573181	-0.163743	1	-2.31444	0.719087	1.12272	0.935188	-1.28646	1	-2.27357	1	-4.05778	0.0123503	-2.10983	0.354904	-4.42427	0.00917455	-0.987111	1
Cep55	ENSMUSG00000024989	4.93374200751581	0.00435859188921367	2.93357	0.00954563	3.19426	0.00310334	0.958851	0.892466	1.23296	0.438274	2.79224	0.0103658	2.00017	0.626495	0.260683	1	-1.97472	0.102746	-1.70061	0.237895	3.97489	0.0564508	0.274111	1	1.73948	0.899976	-2.23541	0.114021	-1.9613	0.330211	3.70078	0.112262	2.14151	0.92416	0.141339	1	0.402022	1	-1.83338	0.161713	-1.55927	0.415489
Timm8a2	ENSMUSG00000071229	-3.69951005525404	0.00441149864292837	-1.8836	0.12253	-3.69319	0.00018899	-3.34903	0.000328231	-5.98911	1.21471e-10	-3.98243	0.000534034	-1.81591	0.537087	-1.80959	0.243854	-1.46543	0.466137	-4.10551	7.83625e-06	-0.350481	1	-2.64008	0.0102482	-0.00632422	1	0.344157	1	-2.29592	0.073003	2.2896	0.604012	0.282925	1	2.09884	0.204293	0.289249	1	0.633406	1	-2.00667	0.113795
Med14	ENSMUSG00000064127	-3.89984656664812	0.00441762080167661	-2.2311	0.0507206	-0.671984	1	-1.78717	0.168538	0.0714663	1	-2.2375	0.0906001	-1.66874	0.81336	1.55912	0.198885	0.443931	1	2.30257	0.0251096	-2.11267	0.429149	1.85864	0.219482	-3.22786	0.0739337	-1.11519	0.776886	0.74345	1	-3.97131	0.00724927	-1.66235	1	0.0063972	1	1.56552	0.384217	0.450328	1	2.30897	0.125452
Epb4.1l4a	ENSMUSG00000024376	5.21328592323213	0.00442807180736835	3.54333	0.00278078	6.23715	9.03664e-09	3.59059	0.00138735	4.17069	7.65386e-05	6.63804	3.96948e-09	1.66995	0.852898	2.69382	0.0240597	0.0472539	1	0.62736	1	1.6227	0.835064	0.580106	1	-1.02387	1	-2.64657	0.0333162	-2.06646	0.180495	1.04259	1	-1.42476	1	-3.09471	0.0108807	-0.400888	1	-3.04746	0.0118014	-2.46735	0.0783257
Gpx3	ENSMUSG00000018339	-5.05481174066533	0.00442807180736835	-1.77339	0.326834	-2.67775	0.0597705	1.61149	0.261486	-1.05328	0.632523	-3.11333	0.0473411	-3.28143	0.230573	-0.904367	1	3.38488	0.00384668	0.720108	1	-6.6663	0.000193558	-2.66477	0.0311939	-2.37706	0.882935	4.28924	0.00193477	1.62448	0.701571	-4.00153	0.072857	-1.94148	1	1.33994	0.936349	0.435574	1	4.72482	0.00209	2.06005	0.458326
Dhdds	ENSMUSG00000012117	-4.42253691740493	0.00444041417822382	-0.888783	0.946137	-3.14877	0.00314817	-1.90005	0.192531	-1.63703	0.212533	-1.15969	0.649503	-3.53375	0.0554501	-2.25998	0.0833535	-1.01126	1	-0.748244	0.969948	-2.52249	0.346224	0.263021	1	-1.27377	1	1.24872	0.536203	1.51174	0.440425	-2.78551	0.245689	-3.26285	0.185601	0.270908	1	-1.98908	0.193974	-0.740356	1	-0.477336	1
Hipk3	ENSMUSG00000027177	-3.71074996587706	0.00452207608092426	-1.77188	0.139107	-4.86922	1.18495e-07	-4.17478	1.98132e-06	-5.17367	3.70379e-09	-10.0141	9.5075e-15	-1.93887	0.527543	-3.09734	0.00132855	-2.4029	0.0237675	-3.40179	0.000143954	0.464026	1	-0.998897	0.784073	1.15847	1	0.694441	1	-0.304456	1	1.46292	0.803518	6.30338	0.00276987	8.24226	4.83e-11	5.14492	9.74e-05	5.83936	1.14e-06	4.84046	3.94e-05
Ints1	ENSMUSG00000029547	-2.81608055436902	0.00452207608092426	0.344493	1	-0.40704	1	0.585755	0.91719	-0.279062	1	0.164597	1	-3.16057	0.00186384	-0.751534	0.897535	0.241262	1	-0.623556	0.825766	-3.40184	0.000725401	-0.864817	0.656638	-2.40904	0.0614098	0.992795	0.745109	0.127978	1	-2.53702	0.0259093	-2.98068	0.0152598	0.179896	1	-0.571637	1	0.421158	1	-0.443659	1
Abcf2	ENSMUSG00000028953	-2.57539675884922	0.00452207608092426	-0.86944	0.521348	-0.661029	0.785935	-0.249855	1	-0.326479	1	-1.40231	0.124604	-1.70596	0.20371	0.208411	1	0.619585	1	0.542961	0.86912	-2.32554	0.0234589	-0.0766239	1	-1.91437	0.162292	0.411174	1	0.33455	1	-2.24892	0.0352779	-1.17309	0.967949	0.532866	1	0.741277	0.875314	1.15245	0.482821	1.07583	0.472436
Rcl1	ENSMUSG00000024785	-3.52328694879652	0.00452462935011655	-1.55394	0.221289	-0.786298	0.745	-1.10862	0.437829	-1.24712	0.276648	-0.96731	0.672735	-1.96935	0.393867	0.76764	1	0.445317	1	0.306813	1	-2.41467	0.15737	-0.138504	1	-2.73699	0.11792	-0.322323	1	-0.460827	1	-2.27616	0.226955	-2.55598	0.224799	-0.586628	1	0.181012	1	-0.141311	1	-0.279815	1
Gpr137	ENSMUSG00000024958	-Inf	0.00454426189413211	0.907545	1	-1.25447	0.382942	-0.279157	1	-2.24901	0.18371	-0.274038	1	#NAME?	0.00168615	-2.16202	0.173646	-1.1867	1	-3.15656	0.0483555	#NAME?	0.0125594	-1.96985	0.416756	#NAME?	0.0906779	0.975314	0.799188	-0.994541	1	#NAME?	0.208321	#NAME?	0.0266955	1.18158	1	-0.980432	0.749482	-0.00511864	1	-1.97497	0.497536
Dhx34	ENSMUSG00000006019	-4.86942070518164	0.00461975318636375	0.138376	1	-0.816232	0.657213	0.88759	0.832505	0.087889	1	1.25342	0.593546	-5.0078	0.00561103	-0.954608	0.769218	0.749214	1	-0.0504871	1	-5.75701	0.000960942	-0.799701	1	-4.05319	0.0826141	1.70382	0.320625	0.904121	0.886617	-4.95731	0.00758713	-6.12284	0.00115025	-1.11504	0.876516	-2.06965	0.171938	-0.365827	1	-1.16553	0.784734
Eif4e	ENSMUSG00000028156	-2.45378062558111	0.00462674161421767	-2.76802	1.07283e-05	-1.72997	0.00991905	-2.05646	0.0015749	-1.97046	0.00236634	-4.04464	3.84994e-08	0.314242	1	1.03806	0.522588	0.711563	0.764848	0.797558	0.464915	-0.397321	1	0.085995	1	-0.723815	1	-0.326494	1	-0.240499	1	-0.483316	1	1.59086	0.83796	1.27662	0.271139	2.31468	0.0125158	1.98818	0.0184179	2.07418	0.0106073
Bnip3l	ENSMUSG00000022051	-2.90422577701806	0.00462674161421767	-1.78917	0.0390018	-1.8815	0.0141217	-3.11074	1.34445e-05	-1.83581	0.0192376	-2.9469	0.000648165	-1.11505	0.972141	-0.0923216	1	-1.32156	0.33461	-0.0466323	1	0.206511	1	1.27493	0.29484	-1.02273	1	-1.22924	0.693694	0.0456893	1	-1.06842	1	0.042673	1	1.15772	0.545478	1.0654	0.848693	-0.163838	1	1.11109	0.536048
Gorasp1	ENSMUSG00000032513	-3.80747986187788	0.00465704564806255	-1.5224	0.361758	-2.1601	0.0861113	-1.31731	0.44512	-1.49353	0.239632	-2.33664	0.0680485	-2.28508	0.292167	-0.637705	1	0.205086	1	0.0288618	1	-2.49017	0.193296	-0.176224	1	-1.64738	0.915191	0.842791	1	0.666567	1	-2.31395	0.289824	-1.47084	1	0.814247	1	0.176541	1	1.01933	0.857675	0.843108	0.984085
Exosc2	ENSMUSG00000039356	-3.32268480841292	0.00465704564806255	0.358242	1	0.933466	0.457098	0.586235	0.956139	0.656774	0.791449	0.353176	1	-3.68093	0.00226365	0.575224	1	0.227993	1	0.298532	1	-3.90892	0.00105568	0.070539	1	-4.25615	0.000611725	-0.347231	1	-0.276692	1	-3.97946	0.000852651	-3.67586	0.00820312	0.00506674	1	0.580291	1	0.233059	1	0.303598	1
Slc20a1	ENSMUSG00000027397	3.38696095579726	0.00477446977109761	1.12064	0.383073	3.03117	9.56306e-06	1.65423	0.0393887	1.51197	0.0579098	2.47365	0.00086104	2.26632	0.139986	1.91053	0.0252236	0.533591	1	0.39133	1	1.73273	0.345603	-0.142261	1	0.355795	1	-1.37694	0.259449	-1.5192	0.171389	1.87499	0.290668	0.913315	1	-1.35301	0.233634	0.55752	1	-0.819417	0.810292	-0.961678	0.628317
Dnajc15	ENSMUSG00000022013	-3.26441307307751	0.00484115194456574	-1.51606	0.209883	-1.7243	0.131517	-1.83388	0.069569	-2.62013	0.00120983	-3.12932	0.00166857	-1.74836	0.490692	-0.208246	1	-0.317826	1	-1.10407	0.469051	-1.43053	0.77428	-0.786247	0.780921	-1.54011	0.836546	-0.10958	1	-0.895827	0.794687	-0.644284	1	-0.135092	1	1.61326	0.30518	1.40502	0.423271	1.29544	0.476955	0.509192	1
Usp10	ENSMUSG00000031826	-3.01498296595523	0.00485546866057593	-0.562591	1	-1.31323	0.216636	-1.35015	0.171953	-0.769927	0.611603	-0.593413	0.905144	-2.45239	0.0546991	-0.75064	0.928066	-0.787561	0.928762	-0.207336	1	-1.66483	0.411685	0.580225	1	-1.70175	0.504017	-0.036922	1	0.543303	1	-2.24506	0.111853	-2.42157	0.137127	0.030822	1	-0.719818	1	-0.756739	1	-0.176514	1
Acer2	ENSMUSG00000038007	-7.12985868332088	0.00485546866057593	-2.47291	0.244071	-10.3603	6.4693e-08	-3.45114	0.0156496	-4.0857	0.00614027	-11.0649	2.20405e-06	-4.65695	0.213489	-7.88741	4.29032e-05	-0.978226	1	-1.6128	0.604944	-3.67872	0.55953	-0.634569	1	3.23046	1	6.90918	0.00110632	6.27461	0.0014308	-3.04415	0.924024	3.93501	1	8.59196	0.000338728	0.704556	1	7.61374	0.00320363	6.97917	0.00493547
Gm12446	ENSMUSG00000087383	-Inf	0.0049340553182782	-9.38255	4.19334e-06	-11.1834	1.40519e-06	-12.8498	3.30451e-08	-8.21149	1.51812e-05	-5.79478	0.0180424	#NAME?	1	-1.80081	1	-3.46723	0.681568	1.17107	0.9854	#NAME?	1	4.63829	0.175774	#NAME?	1	-1.66641	1	2.97188	0.541659	#NAME?	1	#NAME?	1	-3.58777	0.127695	-5.38858	0.0402151	-7.05499	0.00558753	-2.4167	0.503283
Gcat	ENSMUSG00000006378	3.45877614180042	0.00494729575169556	2.88123	4.81262e-05	3.41034	3.31322e-07	3.62334	7.95438e-08	3.27431	7.51473e-07	4.7773	1.02191e-11	0.577551	1	0.529113	1	0.742111	0.998623	0.393081	1	-0.164561	1	-0.349031	1	0.0484376	1	0.212998	1	-0.136032	1	0.18447	1	-1.31852	0.901166	-1.89607	0.0316061	-1.36696	0.336632	-1.15396	0.366604	-1.50299	0.146618
Slc28a1	ENSMUSG00000025726	4.8679090679732	0.00494891439045613	-2.84622	0.0286713	5.20678	2.3808e-07	-0.43867	1	1.26402	0.340669	5.21877	1.99954e-07	7.71413	6.86518e-06	8.053	1.41074e-12	2.40755	0.112445	4.11024	6.21152e-05	5.30658	0.00604895	1.70269	0.238818	-0.338867	1	-5.64545	3.19e-07	-3.94276	0.000435162	3.60389	0.144235	-0.350865	1	-8.065	4.51e-13	-0.0119972	1	-5.65744	7.15e-08	-3.95476	0.000166665
Asna1	ENSMUSG00000052456	-2.65077971060859	0.00495164155906467	-0.319324	1	-0.741208	0.824495	-0.638191	0.698434	-0.607693	0.649282	0.189503	1	-2.33146	0.0311778	-0.421885	1	-0.318867	1	-0.28837	1	-2.01259	0.0993058	0.0304977	1	-1.90957	0.204284	0.103017	1	0.133515	1	-2.04309	0.0984495	-2.84028	0.0149673	-0.508826	1	-0.930711	0.875314	-0.827694	0.765812	-0.797196	0.686666
Aebp2	ENSMUSG00000030232	-3.31691965301138	0.00497818349579142	-2.03415	0.0413843	-2.71312	0.00112934	-4.20526	2.77271e-07	-2.41255	0.00435993	-3.30473	0.00133673	-1.28277	0.944641	-0.678976	0.88491	-2.17111	0.0338962	-0.378399	1	0.888336	1	1.79271	0.104639	-0.603796	1	-1.49213	0.59206	0.300577	1	-0.904373	1	-0.0121881	1	1.27058	0.641798	0.591608	1	-0.900524	0.823668	0.892185	0.942484
Rad54l2	ENSMUSG00000040661	-4.2257999859934	0.00497818349579142	-1.18929	0.648543	-2.47714	0.0176413	-1.69315	0.181637	-1.69818	0.166629	-2.84703	0.0340398	-3.03651	0.126278	-1.28785	0.462579	-0.503858	1	-0.508889	1	-2.53265	0.312283	-0.00503102	1	-1.74866	1	0.78399	1	0.778959	0.941335	-2.52762	0.333565	-1.37877	1	1.65773	0.523286	0.369887	1	1.15388	0.988471	1.14885	0.885259
Psmd7	ENSMUSG00000039067	-2.33645635342142	0.00497818349579142	0.334305	1	-0.653573	0.513258	-0.681556	0.578741	-0.568223	0.681485	-0.568123	0.812055	-2.67076	0.00152042	-0.987879	0.303542	-1.01586	0.377271	-0.902528	0.37489	-1.6549	0.143877	0.113333	1	-1.68288	0.20255	-0.0279826	1	0.0853506	1	-1.76823	0.106501	-1.76833	0.216948	0.902428	0.598274	-0.0854507	1	-0.113433	1	-0.000100177	1
Camk2g	ENSMUSG00000021820	-5.0323715266141	0.00497963368346829	0.731494	1	-0.487539	1	-1.0359	0.748019	-0.278504	1	0.199391	1	-5.76387	0.00152432	-1.21903	1	-1.76739	0.442977	-1.01	0.8203	-3.99647	0.0717332	0.757395	1	-4.54483	0.0416207	-0.548361	1	0.209034	1	-4.75387	0.0179834	-5.23176	0.0147521	0.532102	1	-0.68693	1	-1.23529	0.791445	-0.477896	1
Pik3r2	ENSMUSG00000031834	-4.31543273884088	0.00500724415195547	0.335463	1	-0.14722	1	0.759519	0.92171	0.300026	1	-0.686359	1	-4.6509	0.0035031	-0.482682	1	0.424057	1	-0.0354371	1	-5.07495	0.00124331	-0.459494	1	-4.16821	0.0224674	0.906739	1	0.447245	1	-4.61546	0.0045268	-3.62907	0.0936893	1.02182	1	0.539139	1	1.44588	0.765774	0.986385	0.99729
Fbxo15	ENSMUSG00000034391	-2.40286206327001	0.0050903675375499	-1.64204	0.0147315	-4.38449	7.1591e-12	-3.71133	3.34784e-10	-11.5306	1.20645e-56	-2.98629	1.23535e-05	-0.760826	1	-2.74245	0.000100323	-2.06929	0.00428477	-9.88861	2.28723e-46	1.30846	0.40417	-7.81932	2.3e-34	1.98162	0.143433	0.67316	1	-7.14616	6.2e-30	9.12778	4.54e-24	0.583432	1	1.34426	0.180128	-1.39819	0.279436	-0.725032	1	-8.54435	2.08e-36
Far1	ENSMUSG00000030759	5.1518315124632	0.00509980105029544	1.93139	0.262263	4.53254	2.7096e-05	4.30458	4.91288e-05	4.40839	2.52297e-05	3.61838	0.00147966	3.22044	0.229069	2.60115	0.04838	2.37318	0.0682873	2.477	0.030701	0.847255	1	0.103816	1	0.619291	1	-0.227964	1	-0.124147	1	0.743439	1	1.53345	1	-1.68699	0.380682	0.914158	1	0.686194	1	0.79001	1
GM3106	ENSMUSG00000096259	-Inf	0.005116356797628	-2.70536	0.334523	#NAME?	2.10067e-07	#NAME?	9.63862e-09	-12.6623	1.50159e-08	#NAME?	7.48044e-06	#NAME?	0.169516	#NAME?	5.24293e-05	#NAME?	5.29723e-06	-9.95691	5.91325e-06	NA	NA	Inf	1	NA	NA	NA	NA	Inf	1	#NAME?	1	NA	NA	Inf	0.00052718	NA	NA	NA	NA	Inf	1
Cyb5r3	ENSMUSG00000018042	3.21245806228577	0.005116356797628	2.30582	0.00126014	2.26399	0.000609781	3.64016	1.10295e-08	2.60214	6.08566e-05	4.13094	6.69308e-10	0.906642	1	-0.0418224	1	1.33434	0.178031	0.296319	1	-0.427698	1	-1.03802	0.381896	0.948464	1	1.37616	0.323179	0.338141	1	0.610323	1	-0.918482	1	-1.82512	0.0294203	-1.86695	0.0703262	-0.490784	1	-1.5288	0.0989744
Siglecg	ENSMUSG00000030468	-Inf	0.00512126502830261	0.999649	1	-6.95963	8.64274e-05	-6.60174	2.91788e-05	-4.28365	0.00468359	-6.53102	0.00115084	#NAME?	0.00194454	-7.95928	3.06431e-05	-7.60138	6.91277e-06	-5.2833	0.000743129	#NAME?	1	2.31809	0.383576	#NAME?	1	0.357895	1	2.67598	0.441904	#NAME?	0.989182	#NAME?	1	7.53067	0.000528069	-0.428609	1	-0.0707133	1	2.24737	0.610733
D830025C05Rik	ENSMUSG00000043794	6.53379901387562	0.00514673799536043	0.16824	1	-0.363421	1	-0.232509	1	-0.898338	0.892492	-1.00222	0.988156	6.36556	0.0258955	-0.531661	1	-0.400749	1	-1.06658	0.896036	6.76631	0.0103461	-0.665829	1	6.89722	0.0258897	0.130912	1	-0.534917	1	7.43214	0.00309051	7.53602	0.0302038	1.17046	1	0.638802	1	0.769714	1	0.103885	1
Osbpl8	ENSMUSG00000020189	-5.2152306201132	0.00516099478587084	-2.01447	0.258203	-2.80677	0.127495	-3.62621	0.00302588	-3.90549	0.00133322	-4.1069	0.00914044	-3.20076	0.276849	-0.792299	1	-1.61174	0.580038	-1.89101	0.33127	-1.58902	1	-0.279274	1	-2.40846	0.851724	-0.819442	0.944111	-1.09872	0.720193	-1.30975	1	-1.10833	1	2.09243	0.476992	1.30013	0.696221	0.48069	1	0.201416	1
Ipo7	ENSMUSG00000066232	-5.50114509972126	0.00519813196379058	-0.418406	1	-0.275588	1	-0.643783	1	0.485468	1	-8.51972	4.95634e-07	-5.08274	0.0201609	0.142818	1	-0.225377	1	0.903874	0.88503	-4.85736	0.0313122	1.12925	1	-5.22556	0.0277627	-0.368196	1	0.761056	1	-5.98661	0.00380552	3.01858	1	8.10131	3.22e-06	8.24413	2.32e-06	7.87594	3.33e-06	9.00519	2.63e-07
Ssna1	ENSMUSG00000026966	-2.86948654595983	0.00527525088694678	-0.593533	1	-0.194912	1	0.137426	1	-1.11801	0.255298	-0.762028	0.767684	-2.27595	0.0704715	0.398621	1	0.730959	0.988133	-0.524479	0.971597	-3.00691	0.00542556	-1.25544	0.313918	-2.67457	0.0334468	0.332338	1	-0.923099	0.506224	-1.75147	0.313708	-2.10746	0.242656	0.168495	1	0.567116	1	0.899454	0.898652	-0.355984	1
Prrc2a	ENSMUSG00000024393	-2.61428460401902	0.0053341949916757	-0.21695	1	-0.921222	0.403725	-0.492184	0.875664	0.0406277	1	-0.0120721	1	-2.39733	0.0225818	-0.704272	0.889248	-0.275234	1	0.257578	1	-2.1221	0.0641882	0.532812	1	-1.69306	0.345333	0.429038	1	0.96185	0.638244	-2.65491	0.0090357	-2.60221	0.0331025	-0.204878	1	-0.90915	0.672797	-0.480112	1	0.0526998	1
Arhgap18	ENSMUSG00000039031	-6.55277016573085	0.00538287720567839	-3.87333	0.0187734	-7.17803	8.78332e-06	-3.66717	0.0153424	-4.73607	0.00120811	-7.19533	0.000206934	-2.67944	0.942811	-3.3047	0.0640881	0.206157	1	-0.862738	1	-2.8856	0.803135	-1.0689	1	0.625257	1	3.51086	0.0692914	2.44196	0.275513	-1.8167	1	0.642559	1	3.322	0.171921	0.0173022	1	3.52816	0.152357	2.45926	0.4326
Ntn1	ENSMUSG00000020902	6.5718270473375	0.00538418394050933	-0.29897	1	5.12276	0.000634507	0.558072	1	1.35997	0.580168	6.23149	2.29058e-05	6.8708	0.0122904	5.42173	0.000804512	0.857041	1	1.65894	0.51193	6.01376	0.0488564	0.801894	1	1.44907	1	-4.56469	0.0137059	-3.7628	0.0572267	5.21186	0.136382	0.34034	1	-6.53046	1.85e-05	-1.10873	0.951908	-5.67342	0.000360923	-4.87152	0.00187115
Ankrd33b	ENSMUSG00000022237	5.51219553368524	0.00539141442572872	4.2859	0.000640107	2.68489	0.0731335	5.08486	1.41522e-05	-0.891589	0.972656	-3.47502	0.0583587	1.2263	1	-1.60101	0.418918	0.798956	1	-5.17749	2.98665e-05	0.427339	1	-5.97645	2.14e-06	2.8273	0.515737	2.39996	0.137929	-3.57648	0.0401647	6.40378	0.00482163	8.98721	0.000542654	7.76092	6.11e-06	6.15991	0.00127353	8.55988	8.48e-07	2.58343	0.267156
H2-Ke2	ENSMUSG00000024309	-2.72266202981845	0.00539141442572872	-0.0423928	1	-0.972982	0.577459	-0.938051	0.30802	-0.630791	0.628717	-0.0111676	1	-2.68027	0.0107714	-0.93059	0.932314	-0.895658	0.602262	-0.588398	0.855669	-1.78461	0.219737	0.30726	1	-1.74968	0.336388	0.0349317	1	0.342191	1	-2.09187	0.099384	-2.71149	0.0321798	-0.0312251	1	-0.961815	0.951595	-0.926883	0.63292	-0.619624	0.965817
Ogdh	ENSMUSG00000020456	-3.43535364285677	0.00541064625297717	1.20084	0.4541	0.290471	1	0.515558	1	0.220386	1	1.47617	0.19245	-4.6362	0.000109541	-0.910373	0.912557	-0.685286	1	-0.980458	0.560272	-3.95091	0.00166215	-0.295172	1	-3.72583	0.00733268	0.225087	1	-0.0700852	1	-3.65574	0.00512549	-4.91152	0.000197242	-0.275323	1	-1.1857	0.663947	-0.96061	0.774404	-1.25578	0.449404
Cbr1	ENSMUSG00000051483	-3.34811689392648	0.00541641161616541	0.968728	0.721741	-0.838541	0.971399	-0.549758	0.972178	-0.977522	0.479592	0.0727309	1	-4.31684	0.000301093	-1.80727	0.306822	-1.51849	0.283499	-1.94625	0.0460565	-2.79836	0.0491949	-0.427764	1	-2.50958	0.156733	0.288783	1	-0.138981	1	-2.37059	0.153706	-3.42085	0.0230429	0.895997	0.899898	-0.911272	1	-0.622489	1	-1.05025	0.701278
Gpc3	ENSMUSG00000055653	6.20197226811129	0.00542071522023398	0.176166	1	1.23627	0.791776	0.97369	0.964195	3.16623	0.0200582	0.818295	0.988473	6.02581	0.0288663	1.0601	1	0.797524	1	2.99007	0.0428521	5.22828	0.0669274	2.19254	0.215642	4.9657	0.162592	-0.262578	1	1.92997	0.509081	3.03574	0.565931	5.38368	0.238166	-0.642129	1	0.417973	1	0.155395	1	2.34794	0.361099
Wdr74	ENSMUSG00000042729	-2.95991323663707	0.00561475936214376	-0.446468	1	-1.07656	0.598306	-0.692539	0.674426	-0.867734	0.483359	-0.803383	0.725747	-2.51344	0.0438345	-0.630091	1	-0.246071	1	-0.421266	1	-2.26737	0.0953085	-0.175195	1	-1.88335	0.359094	0.38402	1	0.208825	1	-2.09218	0.166897	-2.15653	0.260572	0.356915	1	-0.273176	1	0.110844	1	-0.0643507	1
Sec13	ENSMUSG00000030298	-2.59448159477174	0.00567855478260387	0.142679	1	-0.113877	1	0.696936	0.590929	-0.0658684	1	0.0139531	1	-2.73716	0.00525498	-0.256555	1	0.554258	0.94874	-0.208547	1	-3.29142	0.000426594	-0.762805	0.619473	-2.48061	0.0283168	0.810813	0.892196	0.0480082	1	-2.52861	0.0149401	-2.60843	0.0312296	0.128726	1	-0.12783	1	0.682983	0.887266	-0.0798215	1
Plod2	ENSMUSG00000032374	5.66860764835844	0.00567959837363007	8.64173	5.09552e-14	7.90538	2.73776e-13	11.0754	2.13046e-20	7.38359	9.72604e-12	7.87606	2.64381e-12	-2.97313	0.108295	-0.73635	1	2.43362	0.0434277	-1.25815	0.493922	-5.40675	0.000216574	-3.69177	0.000277134	-2.23678	0.521699	3.16997	0.0363713	-0.521796	1	-1.71498	0.82649	-2.20746	0.635503	0.76567	1	0.0293202	1	3.19929	0.0212625	-0.492476	1
Snap29	ENSMUSG00000022765	-5.20679280980579	0.00568090282467988	-1.03329	0.91151	-2.17683	0.103031	-1.57938	0.329286	-2.22996	0.103629	-1.3342	0.697398	-4.1735	0.0656007	-1.14354	0.746734	-0.546083	1	-1.19667	0.720403	-3.62742	0.164508	-0.650585	1	-3.02996	0.508767	0.597454	1	-0.0531312	1	-2.97683	0.426646	-3.87259	0.200055	0.300909	1	-0.842627	0.937093	-0.245174	1	-0.895759	0.980744
Atp5d	ENSMUSG00000003072	-2.10268606090399	0.00568090282467988	0.77367	0.56008	-0.0606174	1	0.407036	0.941239	-0.474548	0.661686	-0.247607	1	-2.87636	7.61948e-05	-0.834287	0.721889	-0.366633	1	-1.24822	0.0472004	-2.50972	0.00101277	-0.881584	0.309838	-2.04207	0.0240719	0.467654	1	-0.413931	0.955711	-1.62814	0.102223	-1.85508	0.0971767	1.02128	0.328829	0.18699	1	0.654643	0.803027	-0.226941	1
Itgb7	ENSMUSG00000001281	-7.66387077055604	0.00568391800738751	-0.442932	1	-1.73521	0.520166	-7.23377	5.41887e-06	-5.2562	0.000420929	-3.64712	0.0836388	-7.22094	0.0177484	-1.29227	0.99549	-6.79084	3.97355e-05	-4.81327	0.00177106	-0.4301	1	1.97757	0.559778	-5.92866	0.160721	-5.49856	0.00215714	-3.521	0.0783463	-2.40767	1	-4.01676	0.931718	3.20418	0.233248	1.91191	0.847815	-3.58666	0.0581447	-1.60909	0.685034
Xylb	ENSMUSG00000035769	-5.05957513701148	0.00568772673097624	-2.21232	0.246909	-3.99025	0.0009257	-3.39862	0.00810688	-4.84805	8.29021e-05	-1.27303	0.711647	-2.84725	0.386929	-1.77793	0.229255	-1.1863	0.884177	-2.63572	0.0683869	-1.66096	1	-1.44943	0.719531	-1.06933	1	0.591628	1	-0.8578	1	-0.211529	1	-3.78654	0.176212	-0.939291	1	-2.71722	0.0647854	-2.12559	0.32266	-3.57502	0.016051
Gng2	ENSMUSG00000043004	5.05754859674362	0.00570916159783081	0.308383	1	1.76532	0.0886942	4.0662	0.000141693	4.05218	0.000142421	1.64184	0.262602	4.74917	0.0358909	1.45693	0.235694	3.75782	0.000998139	3.74379	0.000690752	0.99135	1	-0.0140232	1	3.29223	0.371359	2.30088	0.48048	2.28686	0.491289	1.00537	1	3.41571	0.500785	-1.33345	0.629675	0.123479	1	2.42436	0.211666	2.41034	0.219114
6230427J02Rik	ENSMUSG00000042106	-Inf	0.00571815296482868	-2.61752	0.303372	-4.49692	0.0556369	-3.20184	0.0894666	-4.23781	0.0152192	-11.8584	1.6533e-05	#NAME?	0.178824	-1.8794	1	-0.584316	1	-1.62028	0.720502	#NAME?	0.303137	-1.03597	1	#NAME?	0.954834	1.29508	1	0.259114	1	#NAME?	0.701955	#NAME?	1	9.24093	0.00133723	7.36153	0.010831	8.65661	0.0035475	7.62064	0.0111142
Zfand2a	ENSMUSG00000053581	-3.46388582022674	0.00571818839724492	-2.93603	0.0013123	-3.09904	0.000701918	-3.77432	1.22575e-05	-3.94831	2.09758e-06	-2.54374	0.0176494	-0.527853	1	-0.163013	1	-0.838291	1	-1.01228	0.605574	0.310437	1	-0.173988	1	-0.364841	1	-0.675278	1	-0.849266	1	0.484425	1	-0.920148	1	-0.392294	1	-0.555307	1	-1.23059	0.705626	-1.40457	0.451278
Tnfrsf12a	ENSMUSG00000023905	-6.65373402441232	0.00573421244832994	-0.525232	1	-1.74035	0.472097	1.47574	0.52882	-0.410919	1	-0.00188842	1	-6.1285	0.0242726	-1.21512	1	2.00097	0.403143	0.114313	1	-8.12947	0.000643522	-1.88666	0.440246	-4.91338	0.24218	3.21609	0.114859	1.32943	0.985528	-6.24281	0.0230758	-6.65185	0.023171	-0.523344	1	-1.73846	0.718486	1.47762	0.898652	-0.409031	1
Arhgdig	ENSMUSG00000073433	-4.39967911207375	0.00578242889229198	-0.802997	1	-4.50024	7.63817e-05	-3.27271	0.00231056	-1.02675	0.617928	-5.86548	1.55558e-05	-3.59668	0.0576204	-3.69725	0.00282747	-2.46972	0.0623865	-0.22375	1	-1.12697	1	2.24597	0.103456	0.100566	1	1.22753	0.915338	3.4735	0.00707537	-3.37293	0.100719	1.4658	1	5.06248	0.000319797	1.36523	0.87895	2.59276	0.150347	4.83873	0.000611593
Psd	ENSMUSG00000037126	5.68347720276264	0.00578373174992483	-0.001115	1	-0.0396586	1	-0.398726	1	0.425633	1	-0.130251	1	5.68459	0.0229364	-0.0385436	1	-0.397611	1	0.426748	1	6.0822	0.00695763	0.824359	1	5.72314	0.0404671	-0.359067	1	0.465292	1	5.25784	0.0394085	5.81373	0.102544	0.129136	1	0.0905924	1	-0.268475	1	0.555884	1
C1qtnf4	ENSMUSG00000040794	-6.0199679494201	0.00578874429198397	-3.04411	0.0778785	-4.90021	0.00506938	-5.17961	0.000116635	-5.03214	0.000286739	-4.54886	0.0161923	-2.97586	0.600513	-1.85611	0.932909	-2.1355	0.25623	-1.98803	0.356916	-0.840362	1	0.147469	1	-1.11976	1	-0.279393	1	-0.131924	1	-0.987831	1	-1.47111	1	1.50476	0.992301	-0.351351	1	-0.630744	1	-0.483275	1
Med29	ENSMUSG00000003444	-3.35746119652289	0.00585805952583624	-0.592383	1	-0.745618	0.936314	-1.0135	0.53714	-1.44173	0.199164	-2.19729	0.0589152	-2.76508	0.0546991	-0.153236	1	-0.421116	1	-0.849345	0.792496	-2.34396	0.158132	-0.428229	1	-2.61184	0.132349	-0.267881	1	-0.696109	1	-1.91573	0.397692	-1.16017	1	1.60491	0.366172	1.45167	0.456103	1.18379	0.736353	0.755564	1
Ocln	ENSMUSG00000021638	-6.65752074177024	0.00587784366490805	-0.266455	1	-8.56297	1.06771e-06	-1.3269	0.485257	-3.01158	0.0469236	-4.55638	0.0161491	-6.39107	0.014547	-8.29651	5.95268e-06	-1.06045	0.918298	-2.74513	0.117163	-5.33062	0.073521	-1.68468	0.84088	1.90544	1	7.23606	0.000265455	5.55139	0.00351078	-3.64594	0.55893	-2.10114	1	4.28993	0.0475175	-4.00659	0.0665019	3.22948	0.305776	1.5448	0.907042
Gm13394	ENSMUSG00000083773	4.27708142564992	0.00590401977704237	4.90685	1.49876e-07	3.38734	0.000112145	3.30576	0.000148839	5.61025	3.47505e-10	3.74518	4.54464e-05	-0.629772	1	-1.51951	0.509825	-1.6011	0.386239	0.703396	0.814335	0.971324	1	2.30449	0.0327769	0.889739	1	-0.0815847	1	2.22291	0.10514	-1.33317	1	0.531902	1	1.16167	0.807585	-0.357838	1	-0.439422	1	1.86507	0.23199
Eif4g1	ENSMUSG00000045983	-2.29049645867503	0.00592177330939374	-0.423118	1	-0.699991	0.507059	-0.388177	0.948156	-0.589399	0.618602	-0.631589	0.755765	-1.86738	0.0630325	-0.276873	1	0.0349416	1	-0.166281	1	-1.90232	0.0567158	-0.201223	1	-1.59051	0.254067	0.311815	1	0.110592	1	-1.7011	0.128006	-1.65891	0.278407	0.208471	1	-0.0684021	1	0.243412	1	0.0421899	1
Dclk2	ENSMUSG00000028078	6.69747244598807	0.00595192271094645	-0.865143	1	6.20516	2.54418e-05	2.35796	0.262145	5.29032	0.000427446	5.74572	0.000178758	7.56262	0.00599906	7.0703	6.88876e-06	3.22311	0.176299	6.15547	9.37464e-05	4.33951	0.261969	2.93236	0.107958	0.492317	1	-3.84719	0.0161714	-0.914831	0.998385	1.40715	1	0.951749	1	-6.61087	5.21e-05	0.459432	1	-3.38776	0.0494032	-0.455398	1
Capn2	ENSMUSG00000026509	9.67497209241013	0.00597839635137369	7.47111	0.00646616	7.82005	0.00650948	8.8433	0.000311324	8.29215	0.000772496	5.99595	0.0257465	2.20386	1	0.348936	1	1.37219	1	0.821033	1	0.831668	1	-0.551157	1	1.85492	1	1.02325	0.985763	0.472097	1	1.38283	1	3.67903	1	1.47517	1	1.8241	1	2.84736	0.617409	2.2962	0.811135
Akt1	ENSMUSG00000001729	-3.37506349964062	0.00613383771877264	1.17387	0.541813	-1.98873	0.0148932	0.825691	0.694264	-0.551306	0.892492	-0.983389	0.637134	-4.54894	0.00017355	-3.1626	0.00024843	-0.348181	1	-1.72518	0.109825	-4.20075	0.000721639	-1.377	0.326483	-1.38634	1	2.81442	0.00173293	1.43742	0.206434	-2.82376	0.056808	-2.39167	0.279834	2.15726	0.105238	-1.00534	0.478085	1.80908	0.22871	0.432083	1
Zfp51	ENSMUSG00000023892	-5.81449127738076	0.0061356889078556	-2.51505	0.165795	-2.68046	0.0575767	-5.091	0.000221283	-2.1942	0.179035	-2.79743	0.13885	-3.29944	0.415685	-0.165413	1	-2.57595	0.205664	0.320852	1	-0.723494	1	2.8968	0.095502	-3.13403	0.62881	-2.41053	0.585385	0.486265	1	-3.62029	0.293314	-3.01706	0.758293	0.282377	1	0.116964	1	-2.29357	0.349085	0.60323	1
Lclat1	ENSMUSG00000054469	-4.60547212534847	0.0061356889078556	-1.17762	0.768574	-4.07481	7.43618e-05	-5.5259	5.84717e-07	-4.87453	1.41783e-05	-3.40376	0.0248196	-3.42785	0.111367	-2.8972	0.00613802	-4.34828	0.000121812	-3.69691	0.001643	0.920426	1	0.65137	0.992525	-0.530658	1	-1.45108	1	-0.799713	1	0.269055	1	-1.20171	1	2.22614	0.334684	-0.671053	0.59165	-2.12214	0.118845	-1.47077	0.567416
Mup1	ENSMUSG00000078683	9.19025091094192	0.00615383730389752	-0.542057	1	1.0043	1	-0.114973	1	-0.400917	1	0.0837843	1	9.73231	0.00901959	1.54636	1	0.427084	1	0.14114	1	9.30522	0.0123766	-0.285944	1	8.18595	0.0812522	-1.11927	1	-1.40522	1	9.59117	0.0113467	9.10647	0.110196	-0.625842	1	0.920515	1	-0.198757	1	-0.484701	1
Dab2	ENSMUSG00000022150	-2.67156483971798	0.00615397696487371	-3.44321	2.55633e-07	-10.0006	2.71721e-27	1.72806	0.0379495	-3.17812	1.26379e-06	-12.0047	2.19353e-27	0.771643	1	-6.5574	1.19219e-13	5.17127	9.69439e-14	0.26509	1	-4.39963	3.55983e-06	-4.90618	1.94e-12	7.32904	5.01e-07	11.7287	6.47e-32	6.82249	5.18e-15	0.506553	1	9.33318	1.13e-09	8.56154	1.44e-16	2.00414	0.0976558	13.7328	1.67e-31	8.82663	1.33e-17
1700019D03Rik	ENSMUSG00000043629	5.3566436630016	0.00618476359994531	4.83987	7.27146e-05	4.24405	0.000173166	1.96104	0.233531	4.69383	3.35589e-05	4.79078	5.60957e-05	0.516771	1	-0.595822	1	-2.87883	0.0263672	-0.146046	1	3.3956	0.221647	2.73278	0.0284457	1.11259	1	-2.28301	0.112873	0.449776	1	0.662817	1	0.565861	1	0.0490896	1	-0.546732	1	-2.82974	0.0371164	-0.0969566	1
Serinc3	ENSMUSG00000017707	-3.38115899797478	0.00618725295153474	-1.32534	0.330281	-3.33537	9.59002e-05	-2.58058	0.00212042	-3.34768	5.04175e-05	-1.80164	0.141768	-2.05582	0.311228	-2.01003	0.0596184	-1.25524	0.473123	-2.02234	0.0493437	-0.800578	1	-0.7671	1	-0.0457868	1	0.754792	1	-0.0123081	1	-0.0334787	1	-1.57952	0.920401	0.476301	1	-1.53373	0.243118	-0.778939	0.944342	-1.54604	0.290314
Gmppb	ENSMUSG00000070284	-4.09339836819886	0.00618725295153474	0.522205	1	-0.252915	1	1.59291	0.233235	-0.641719	0.844439	1.02688	0.735798	-4.6156	0.0025273	-0.77512	1	1.07071	0.790047	-1.16392	0.558329	-5.68631	0.00013349	-2.23463	0.0551004	-3.84048	0.0358581	1.84583	0.385374	-0.388804	1	-3.45168	0.0561415	-5.12027	0.00205886	-0.504672	1	-1.27979	0.855851	0.566034	1	-1.6686	0.351242
Lmo3	ENSMUSG00000030226	6.77467615435428	0.00623250822481968	0.714428	1	0.1208	1	-0.0576472	1	-0.46371	1	1.33851	0.73936	6.06025	0.061127	-0.593628	1	-0.772075	1	-1.17814	0.921252	6.83232	0.0155517	-0.406063	1	6.65388	0.0541026	-0.178447	1	-0.58451	1	7.23839	0.0103997	5.43617	0.351012	-0.624082	1	-1.21771	1	-1.39616	0.894899	-1.80222	0.673709
Dus3l	ENSMUSG00000007603	-2.86976359713368	0.00623250822481968	-0.1013	1	-1.11376	0.392847	-0.44519	1	-0.702756	0.673581	-0.0628691	1	-2.76846	0.014903	-1.01246	0.689687	-0.34389	1	-0.601456	0.913429	-2.42457	0.0506958	-0.257566	1	-1.75601	0.409868	0.668568	1	0.411002	1	-2.16701	0.117118	-2.80689	0.0387432	-0.0384313	1	-1.05089	0.683026	-0.382321	1	-0.639887	0.965964
Zfp599	ENSMUSG00000062794	-5.98219069247753	0.00623250822481968	-1.99125	0.362593	-2.46377	0.231226	-1.1415	0.691678	-1.71263	0.375087	-3.08465	0.118629	-3.99095	0.221506	-0.472523	1	0.849743	1	0.278615	1	-4.84069	0.0667693	-0.571128	1	-3.51842	0.503475	1.32227	1	0.751138	1	-4.26956	0.162744	-2.89754	0.92868	1.0934	1	0.620881	1	1.94315	0.782176	1.37202	0.963423
Sos1	ENSMUSG00000024241	-4.31373999230502	0.00623250822481968	-2.74151	0.0225434	-2.88417	0.0189034	-3.38935	0.000979578	-3.00317	0.00507937	-3.69291	0.00443713	-1.57223	1	-0.142664	1	-0.647845	1	-0.261665	1	-0.924386	1	0.38618	1	-1.42957	1	-0.505182	1	-0.119002	1	-1.31057	1	-0.620834	1	0.951397	1	0.808734	1	0.303552	1	0.689732	1
1810019D21Rik	ENSMUSG00000086390	-7.87617194823287	0.00631878486102086	-1.59778	0.772635	-4.99428	0.0052305	-3.62142	0.0626718	-3.55871	0.0300517	-2.96288	0.268069	-6.27839	0.08229	-3.3965	0.130238	-2.02364	0.79486	-1.96093	0.439893	-4.25475	0.629748	0.0627061	1	-2.88189	1	1.37286	0.943731	1.43557	1	-4.31746	0.633128	-4.91329	0.52899	1.3651	1	-2.0314	0.538066	-0.658538	1	-0.595831	1
Rell1	ENSMUSG00000047881	4.92226137270114	0.00637797374371532	2.03704	0.173031	2.43848	0.044834	0.845647	0.741934	-0.238469	1	2.54573	0.0406861	2.88522	0.292225	0.401444	1	-1.19139	0.949335	-2.27551	0.0648416	4.07661	0.0843831	-1.08412	0.6585	2.48378	0.533031	-1.59284	0.720862	-2.67695	0.0479201	5.16073	0.0128922	2.37653	0.82618	-0.508693	1	-0.107249	1	-1.70009	0.564083	-2.7842	0.0341626
Tsc22d4	ENSMUSG00000029723	-3.07415973946074	0.00638372379520881	-1.4161	0.230927	-3.14007	0.000111714	-3.54453	5.15891e-06	-2.24268	0.00437372	-1.59314	0.150275	-1.65806	0.477401	-1.72397	0.119522	-2.12843	0.0280037	-0.82658	0.680675	0.470375	1	1.30185	0.400927	0.0659148	1	-0.40446	1	0.897393	0.836582	-0.831478	1	-1.48102	0.871017	0.177035	1	-1.54694	0.266171	-1.9514	0.0885466	-0.649545	1
Ilvbl	ENSMUSG00000032763	6.88003528560026	0.00640630180288986	4.62207	0.00507395	4.8287	0.00583319	7.36041	3.06723e-06	5.08985	0.00063111	8.00716	6.91416e-07	2.25796	1	0.206631	1	2.73834	0.291567	0.467775	1	-0.480374	1	-2.27056	0.458048	2.05133	1	2.53171	0.253646	0.261144	1	1.79019	1	-1.12713	1	-3.38509	0.0811615	-3.17846	0.0777157	-0.646755	1	-2.91732	0.182341
Ddx19b	ENSMUSG00000033658	-4.2586597346341	0.00643988540294578	-1.3102	0.58755	-3.1467	0.00296535	-1.88432	0.175741	-2.02496	0.108404	-2.25193	0.131479	-2.94846	0.171733	-1.83651	0.189065	-0.574124	1	-0.714763	1	-2.37434	0.423923	-0.14064	1	-1.11195	1	1.26238	0.549531	1.12174	0.632374	-2.2337	0.533355	-2.00673	0.910996	0.941732	1	-0.894774	0.841294	0.367608	1	0.226969	1
D230025D16Rik	ENSMUSG00000031889	-3.16580707259586	0.00648003766844257	-0.336902	1	-2.01202	0.0100552	-3.14707	5.7386e-05	-3.02411	7.64419e-05	-0.797175	0.767926	-2.8289	0.0317231	-1.67511	0.0776858	-2.81016	0.0010643	-2.6872	0.000962298	-0.0187412	1	0.12296	1	-1.15379	1	-1.13505	1	-1.01209	1	-0.141702	1	-2.36863	0.23788	0.460272	1	-1.21484	0.308188	-2.34989	0.0157045	-2.22693	0.0212157
Uhmk1	ENSMUSG00000026667	-3.28157912439544	0.00657866425672373	-2.0155	0.0536893	-2.69094	0.00214416	-2.32199	0.0124749	-2.57719	0.00295611	-3.91811	0.000178114	-1.26608	0.93003	-0.675445	0.960828	-0.306497	1	-0.561692	1	-0.959584	1	-0.255195	1	-0.590637	1	0.368948	1	0.113753	1	-0.70439	1	0.636528	1	1.90261	0.207644	1.22716	0.89103	1.59611	0.357713	1.34092	0.54846
Sp5	ENSMUSG00000075304	5.92379128818263	0.00660334131147906	-0.939638	1	2.59296	0.0921932	1.00607	0.912028	0.407543	1	9.23846	6.49389e-11	6.86343	0.00434046	3.5326	0.0240379	1.94571	0.53744	1.34718	0.720403	4.91772	0.082614	-0.59853	1	3.33083	0.515987	-1.58689	0.754705	-2.18542	0.378178	5.51625	0.0435005	-3.31466	0.300383	-10.1781	4.97e-12	-6.64549	2.47e-05	-8.23238	7.7e-09	-8.83091	4.53e-10
Mpnd	ENSMUSG00000003199	4.74134230939526	0.00660391874751268	4.78785	1.21676e-06	5.33663	2.10052e-08	5.81025	2.15829e-09	5.93184	5.92957e-10	6.59258	5.87468e-11	-0.0465117	1	0.548772	1	1.02239	0.953549	1.14399	0.558329	-1.0689	1	0.121595	1	-0.595284	1	0.473619	1	0.595214	1	-1.1905	1	-1.85124	0.793757	-1.80472	0.22986	-1.25595	0.784079	-0.782334	1	-0.660738	1
Plp2	ENSMUSG00000031146	3.19160721354766	0.00663311833807863	1.92018	0.0178341	2.60699	0.000377901	1.31565	0.0987522	2.04421	0.00358591	2.66619	0.000198887	1.27143	0.678435	0.686807	1	-0.604528	1	0.12403	1	1.87595	0.261767	0.728559	0.964246	0.58462	1	-1.29134	0.64176	-0.562777	1	1.1474	0.809072	0.525414	1	-0.746013	0.848719	-0.0592058	1	-1.35054	0.333787	-0.621982	0.974743
Zmynd19	ENSMUSG00000026974	-3.58745818040336	0.00665994052450274	-2.41511	0.0211675	-1.1381	0.373286	-1.2965	0.365484	-0.980799	0.569889	-4.77381	1.78359e-05	-1.17235	1	1.27701	0.763718	1.11861	0.664883	1.43431	0.281567	-2.29096	0.273605	0.315699	1	-2.44936	0.297074	-0.158397	1	0.157301	1	-2.60666	0.154429	1.18635	1	2.35871	0.0885772	3.63571	0.00748081	3.47731	0.00352432	3.79301	0.00112844
Mycbp	ENSMUSG00000028647	-4.56753511775854	0.00667205351576442	-0.608991	1	-0.886788	0.839619	-0.706756	0.82069	-0.968428	0.700609	-2.78301	0.0492285	-3.95854	0.0405654	-0.277797	1	-0.0977657	1	-0.359438	1	-3.86078	0.0528252	-0.261672	1	-3.68075	0.117602	0.180031	1	-0.0816405	1	-3.59911	0.0927992	-1.78453	1	2.17402	0.25117	1.89622	0.454184	2.07625	0.407314	1.81458	0.422425
Csde1	ENSMUSG00000068823	-2.37319310154565	0.006693136234763	-1.36741	0.0867697	-1.4347	0.0997749	-1.91987	0.00180481	-1.4112	0.041788	-1.68805	0.031659	-1.00579	0.886891	-0.0672925	1	-0.55246	1	-0.0437971	1	-0.453328	1	0.508662	0.965606	-0.938495	1	-0.485167	1	0.0234954	1	-0.96199	0.9594	-0.68514	1	0.320648	1	0.253355	1	-0.231812	1	0.276851	1
Atxn7l3	ENSMUSG00000059995	-3.36481953479799	0.00676392922159015	-1.53176	0.236084	-1.86375	0.0803491	-1.76778	0.0630986	-0.890613	0.577432	-0.893634	0.736636	-1.83306	0.4766	-0.331989	1	-0.23602	1	0.641149	0.965323	-1.59704	0.658568	0.877169	0.775685	-1.50107	0.921796	0.095969	1	0.973138	0.893355	-2.47421	0.138245	-2.47119	0.248557	-0.638127	1	-0.970116	0.864301	-0.874147	0.862798	0.00302191	1
Anp32b	ENSMUSG00000028333	-2.15031467315803	0.00676946523426485	0.230176	1	0.332528	1	0.104391	1	0.220493	1	-0.900576	0.413674	-2.38049	0.00329171	0.102352	1	-0.125785	1	-0.00968319	1	-2.25471	0.00681549	0.116102	1	-2.48284	0.00407042	-0.228137	1	-0.112035	1	-2.37081	0.00403646	-1.24974	0.664855	1.13075	0.313421	1.2331	0.250376	1.00497	0.480445	1.12107	0.304806
Nfia	ENSMUSG00000028565	4.66940228259206	0.00677280111187463	0.970187	0.821784	1.19014	0.693014	0.179517	1	-0.597265	0.906092	0.290543	1	3.69922	0.106291	0.219948	1	-0.79067	0.915672	-1.56745	0.250528	4.48989	0.0220057	-0.776782	1	3.47927	0.163829	-1.01062	1	-1.7874	0.459752	5.26667	0.00603241	4.37886	0.165871	0.679644	1	0.899592	1	-0.111026	1	-0.887808	0.931421
Fabp3	ENSMUSG00000028773	3.14540401041328	0.00677280111187463	-0.873098	0.485166	-1.91473	0.00467875	2.01694	0.00654295	-3.7749	1.40762e-09	1.41412	0.146985	4.0185	0.00165984	-1.04164	0.390027	2.89004	2.33648e-05	-2.9018	7.70436e-06	1.12846	0.744915	-5.79184	1.71e-17	5.06014	4.95e-05	3.93168	9.12e-08	-1.86016	0.051739	6.9203	1.36e-10	1.73129	0.642937	-2.28722	0.0031565	-3.32885	1.54e-05	0.602824	1	-5.18902	6.6e-14
H2-M6-ps	ENSMUSG00000083534	7.56633584204192	0.00684792142772726	-1.44612	1	6.02134	0.000743086	-1.18886	1	-1.14171	0.961783	7.86193	2.72133e-05	9.01246	0.00292332	7.46746	0.000112898	0.257263	1	0.304415	1	8.75519	0.00494617	0.0471521	1	1.54499	1	-7.2102	0.000568494	-7.16305	0.000248232	8.70804	0.00447397	-0.295598	1	-9.30806	3.83e-06	-1.84059	0.939971	-9.05079	1.35e-05	-9.00364	6.77e-06
Enthd2	ENSMUSG00000025377	-4.3556000525811	0.00688737320091012	0.510986	1	-1.39377	0.352184	0.119035	1	-0.766024	0.821607	0.123862	1	-4.86659	0.0033055	-1.90475	0.241512	-0.391951	1	-1.27701	0.548343	-4.47464	0.00909943	-0.885059	1	-2.96183	0.296085	1.5128	0.710009	0.627741	1	-3.58958	0.0679008	-4.47946	0.023171	0.387124	1	-1.51763	0.557396	-0.00482708	1	-0.889886	1
Ctage5	ENSMUSG00000021000	-4.31144398599594	0.00691987514918662	-0.744781	1	-2.23693	0.0438506	-0.870388	0.610705	-1.82571	0.156036	-1.55164	0.351818	-3.56666	0.0605082	-1.49214	0.376473	-0.125607	1	-1.08093	0.739421	-3.44106	0.0804767	-0.955327	1	-2.07452	0.878341	1.36654	0.740998	0.411211	1	-2.48573	0.436603	-2.7598	0.447202	0.806859	1	-0.685286	1	0.681252	1	-0.274075	1
Eif4g2	ENSMUSG00000005610	-1.99235988708767	0.00691987514918662	-1.29908	0.0384382	-0.509823	0.868905	-1.13607	0.0780035	-0.396815	0.892492	-1.73691	0.00642621	-0.693283	1	0.789254	0.39331	0.163007	1	0.902262	0.191257	-0.85629	0.814978	0.739255	0.530983	-1.48254	0.196001	-0.626247	0.879669	0.113008	1	-1.59555	0.0901341	-0.255447	1	0.437836	1	1.22709	0.156213	0.600843	0.893613	1.3401	0.0828337
Klhl10	ENSMUSG00000001558	-7.95885194177086	0.00691987514918662	-1.57965	0.822234	-5.6234	0.00848548	-6.38269	0.000161653	-5.3219	0.00132787	-4.08432	0.0580154	-6.37921	0.0821164	-4.04375	0.16776	-4.80304	0.00878689	-3.74226	0.0421908	-1.57616	1	1.06079	1	-2.33546	1	-0.759293	1	0.301495	1	-2.63695	1	-3.87453	1	2.50467	0.460786	-1.53908	1	-2.29837	0.548033	-1.23758	1
Dars2	ENSMUSG00000026709	-4.00598738117748	0.00691987514918662	0.0225225	1	-1.01986	0.704452	-0.561641	1	-0.0613964	1	-0.176572	1	-4.02851	0.0107714	-1.04238	0.985922	-0.584164	1	-0.0839188	1	-3.44435	0.0462372	0.500245	1	-2.98613	0.183058	0.458221	1	0.958466	1	-3.94459	0.0158113	-3.82942	0.0432717	0.199094	1	-0.843291	1	-0.385069	1	0.115175	1
C130073F10Rik	ENSMUSG00000046133	-3.52372385849404	0.00691987514918662	-0.0261207	1	-1.93059	0.0208745	-1.3836	0.383914	-6.59577	7.13077e-13	-14.167	8.7776e-19	-3.4976	0.0122904	-1.90447	0.0422562	-1.35748	0.664479	-6.56965	1.2965e-12	-2.14012	0.335323	-5.21216	3.23e-09	-1.59313	0.964078	0.546987	0.765594	-4.66518	1.08e-05	3.07204	0.189036	10.6433	3.65e-06	14.1409	1.98e-18	12.2364	2.88e-13	12.7834	4.83e-16	7.57127	2.21e-06
Ddit4l	ENSMUSG00000046818	-5.67703426543799	0.00698589772772753	-1.15484	0.912752	-10.0726	9.21946e-09	-5.22283	0.000136066	-2.63131	0.0681747	-2.18123	0.387832	-4.5222	0.0730543	-8.91773	5.31988e-07	-4.06799	0.00739929	-1.47648	0.572512	-0.454207	1	2.59151	0.18298	4.39553	0.794552	4.84974	0.0181213	7.44126	3.26e-05	-3.04572	0.519585	-3.4958	0.456686	1.0264	1	-7.89134	1.46e-05	-3.0416	0.0651167	-0.450082	1
Xrcc5	ENSMUSG00000026187	4.23818653611523	0.00699061566930185	2.83076	0.00353998	4.64825	2.74816e-07	4.16972	1.04579e-06	4.09381	1.52841e-06	5.47772	1.57936e-09	1.40743	0.884085	1.8175	0.273958	1.33896	0.419856	1.26305	0.374965	0.0684705	1	-0.0759102	1	-0.410064	1	-0.478534	1	-0.554444	1	0.144381	1	-1.23953	1	-2.64696	0.0104566	-0.829466	0.857725	-1.308	0.584711	-1.38391	0.458856
Tprn	ENSMUSG00000048707	-3.52130856504664	0.00699061566930185	-0.611098	1	-3.65897	0.000759302	-2.50181	0.00659396	-4.28535	8.50662e-07	-1.95093	0.126533	-2.91021	0.0600513	-3.04787	0.0187402	-1.89071	0.110953	-3.67425	2.91339e-05	-1.0195	1	-1.78354	0.178949	0.137663	1	1.15716	1	-0.626376	0.851557	0.764039	1	-1.57038	1	1.33983	0.578485	-1.70804	0.604152	-0.550881	1	-2.33442	0.0393075
Polrmt	ENSMUSG00000020329	-3.52258365864796	0.00704626633470838	-2.08733	0.0680714	-2.47116	0.0351723	-2.1056	0.0308217	-2.15779	0.0241927	-1.65123	0.224532	-1.43525	0.958311	-0.383827	1	-0.0182661	1	-0.0704599	1	-1.41698	0.95243	-0.0521938	1	-1.05142	1	0.365561	1	0.313367	1	-1.36479	1	-1.87135	0.787224	-0.4361	1	-0.819928	1	-0.454366	1	-0.50656	1
Arfip1	ENSMUSG00000074513	-5.33206018579055	0.00708045802219789	-1.01711	0.93652	-0.339563	1	0.220087	1	-0.718816	0.930061	-0.76337	1	-4.31495	0.0729461	0.677545	1	1.2372	0.801669	0.298292	1	-5.55215	0.00783334	-0.938903	0.995323	-4.9925	0.0396213	0.55965	1	-0.379253	1	-4.61324	0.0499456	-4.56869	0.0936893	-0.253738	1	0.423807	1	0.983457	1	0.0445543	1
Slc45a3	ENSMUSG00000026435	-Inf	0.00711306198196237	-1.8324	0.687258	-2.81272	0.180596	-2.76992	0.251946	-3.33034	0.0782531	-10.7502	3.75608e-05	#NAME?	0.0965133	-0.980312	1	-0.937512	1	-1.49793	0.803208	#NAME?	0.248137	-0.560421	1	#NAME?	0.366417	0.0427998	1	-0.517621	1	#NAME?	0.428448	#NAME?	1	8.91776	0.00100759	7.93745	0.00820649	7.98025	0.00295155	7.41983	0.00725733
2610002J02Rik	ENSMUSG00000073684	-4.43865706337863	0.00713149696055094	-0.344591	1	-0.847263	0.847387	0.580593	0.977654	1.3513	0.405848	0.452794	1	-4.09407	0.0262665	-0.502672	1	0.925184	0.915164	1.69589	0.270703	-5.01925	0.00293516	0.770707	1	-3.59139	0.124698	1.42786	0.619163	2.19856	0.206398	-5.78996	0.000421118	-4.89145	0.0112308	-0.797385	1	-1.30006	0.676617	0.127799	1	0.898506	1
Rmnd5a	ENSMUSG00000002222	-3.49929857527873	0.00714997097039422	-1.95249	0.0870133	-1.73034	0.17359	-2.5289	0.00513963	-1.64929	0.134594	-3.12442	0.00454368	-1.54681	0.824888	0.222149	1	-0.576407	1	0.303204	1	-0.970399	1	0.879611	0.773781	-1.76895	0.746265	-0.798556	1	0.0810551	1	-1.85001	0.550505	-0.374875	1	1.17193	0.728604	1.39408	0.531692	0.595524	1	1.47513	0.451977
Pmf1	ENSMUSG00000028066	-2.76066938405084	0.00723940811780518	0.671658	1	1.11904	0.318765	1.15433	0.339919	0.345508	1	0.29997	1	-3.43233	0.000765155	0.447378	1	0.482676	1	-0.32615	1	-3.915	0.000102889	-0.808826	0.815857	-3.87971	0.000224128	0.0352974	1	-0.773528	0.844183	-3.10618	0.00372603	-3.06064	0.0144878	0.371688	1	0.819066	0.858867	0.854363	0.94246	0.0455375	1
Fam134b	ENSMUSG00000022270	8.57140637647109	0.00723940811780518	3.83407	0.196454	2.10121	0.610821	7.24375	0.00101778	3.59127	0.145465	2.40203	0.515585	4.73733	0.510825	-1.73286	1	3.40967	0.284937	-0.242799	1	1.32766	1	-3.65247	0.21133	6.4702	0.2905	5.14254	0.113138	1.49006	1	4.98013	0.454746	6.16937	0.498975	1.43204	1	-0.300822	1	4.84171	0.177579	1.18924	1
Dhx57	ENSMUSG00000035051	-5.75955256705383	0.00723940811780518	-1.30954	0.758172	-1.94162	0.344843	-1.37003	0.495572	-2.1484	0.176875	-1.0645	0.910352	-4.45001	0.0979633	-0.632082	1	-0.0604856	1	-0.838861	1	-4.38953	0.109092	-0.778376	1	-3.81793	0.336388	0.571596	1	-0.206779	1	-3.61115	0.320405	-4.69505	0.12313	-0.245039	1	-0.877121	1	-0.305525	1	-1.0839	0.946871
Gls2	ENSMUSG00000044005	-4.24594389843865	0.00724320868250001	-1.78448	0.333795	-2.65786	0.106073	-1.2833	0.672128	-2.04564	0.121092	-1.84474	0.333801	-2.46146	0.38524	-0.873378	1	0.501185	1	-0.26116	1	-2.96265	0.166305	-0.762345	0.963267	-1.58809	1	1.37456	1	0.612218	1	-2.2003	0.559907	-2.4012	0.612229	0.0602612	1	-0.813117	1	0.561446	1	-0.200899	1
Wls	ENSMUSG00000028173	10.4785509442736	0.0072532467125326	4.76999	0.287563	2.58003	1	8.52213	0.00189506	10.1095	0.000164677	10.7746	8.31656e-05	5.70856	0.470291	-2.18996	0.877339	3.75214	0.268294	5.33952	0.0287841	1.95642	1	1.58738	1	7.89852	0.162019	5.9421	0.070019	7.52949	0.011267	0.369034	1	-0.296096	1	-6.00465	0.0180399	-8.19462	0.00630607	-2.25251	0.766294	-0.66513	1
Fam108a	ENSMUSG00000003346	-2.33520379080251	0.0072532467125326	-0.230908	1	-0.45333	1	0.166676	1	-0.43039	0.880131	-0.696351	0.666758	-2.1043	0.0331888	-0.222422	1	0.397584	1	-0.199482	1	-2.50188	0.00571147	-0.597066	0.818189	-1.88187	0.126858	0.620006	1	0.0229403	1	-1.90481	0.081203	-1.63885	0.351599	0.465443	1	0.243021	1	0.863027	0.646908	0.265961	1
Lyplal1	ENSMUSG00000039246	9.18413475822748	0.0072532467125326	6.46181	0.012436	9.80811	4.15396e-06	8.1535	0.000177615	10.2545	3.06137e-06	11.8451	1.94055e-07	2.72232	1	3.3463	0.0666384	1.69169	0.745876	3.79272	0.0596456	1.03063	1	2.10103	0.724909	-0.623979	1	-1.65461	0.814181	0.446416	1	-1.0704	1	-2.66092	1	-5.38324	0.00614171	-2.03694	1	-3.69155	0.150848	-1.59052	0.832325
Psmd14	ENSMUSG00000026914	-2.52078685652505	0.0072781367697121	-0.120525	1	0.0488568	1	-0.627748	0.801028	-0.278918	1	-0.662407	0.786051	-2.40026	0.0206604	0.169382	1	-0.507222	1	-0.158392	1	-1.89304	0.129755	0.34883	1	-2.56964	0.0188485	-0.676604	1	-0.327774	1	-2.24187	0.0433165	-1.85838	0.292516	0.541882	1	0.711264	1	0.0346591	1	0.383489	1
Stag3	ENSMUSG00000036928	-5.39348767355662	0.00727922712966072	1.00694	0.958372	0.228815	1	-0.527871	1	0.222099	1	1.32041	0.648387	-6.40043	0.00131844	-0.778129	0.533885	-1.53482	0.636829	-0.784845	1	-4.86562	0.0358548	0.74997	1	-5.6223	0.0155748	-0.756686	1	-0.00671614	1	-5.61559	0.00899184	-6.7139	0.00200921	-0.313466	1	-1.09159	0.485353	-1.84828	0.519703	-1.09831	0.999591
Ooep	ENSMUSG00000032346	3.99142287840959	0.0072984312050596	1.39204	0.338302	3.90121	1.24827e-06	3.61138	8.31877e-06	1.07888	0.376257	3.52594	2.80001e-05	2.59939	0.204269	2.50917	0.00515855	2.21934	0.0220787	-0.31316	1	0.380041	1	-2.5325	0.00733174	0.0902163	1	-0.289825	1	-2.82233	0.00218217	2.91255	0.142139	0.465483	1	-2.1339	0.0330493	0.375266	1	0.0854417	1	-2.44706	0.014625
Zc3hav1	ENSMUSG00000029826	3.96059907442855	0.00734173973959151	4.50342	2.67417e-07	2.85494	0.0049146	1.54455	0.151302	-0.751815	0.76603	2.69487	0.00384344	-0.542821	1	-1.64848	0.104332	-2.95887	0.00170901	-5.25524	8.87644e-10	2.41605	0.230587	-2.29637	0.0206712	1.10566	1	-1.31038	1	-3.60675	0.00063321	4.71241	0.00470958	1.26573	1	1.80855	0.23048	0.160064	1	-1.15032	0.722065	-3.44669	0.000250514
Wwp2	ENSMUSG00000031930	-2.85815153580413	0.00736578845939639	-0.453114	1	-1.09093	0.35095	-1.50889	0.0804931	-1.54913	0.0675886	-0.272608	1	-2.40504	0.0592026	-0.637814	1	-1.05578	0.498968	-1.09601	0.35525	-1.34926	0.737193	-0.0402358	1	-1.76722	0.453223	-0.417963	1	-0.458199	1	-1.30902	0.825594	-2.58554	0.0840371	-0.180506	1	-0.81832	0.870011	-1.23628	0.367457	-1.27652	0.341274
Iqcg	ENSMUSG00000035578	-Inf	0.00736578845939639	-1.5721	0.822234	-1.68809	0.840863	-1.50157	0.693682	-1.75918	0.557869	-1.28858	0.99554	#NAME?	0.0863845	-0.11599	1	0.0705322	1	-0.187078	1	#NAME?	0.0804431	-0.25761	1	#NAME?	0.156566	0.186523	1	-0.0710872	1	#NAME?	0.118462	#NAME?	0.107184	-0.283525	1	-0.399516	1	-0.212993	1	-0.470603	1
Dus2l	ENSMUSG00000031901	-5.24897391727983	0.00743022768575546	0.974408	0.934403	-1.21401	0.623941	0.00774441	1	-0.556181	1	0.224234	1	-6.22338	0.00152106	-2.18841	0.21425	-0.966664	1	-1.53059	0.435461	-5.25672	0.0126276	-0.563925	1	-4.03497	0.182535	1.22175	0.840064	0.657825	1	-4.69279	0.0416005	-5.47321	0.0198579	0.750174	1	-1.43824	0.596589	-0.216489	1	-0.780415	1
Pelp1	ENSMUSG00000018921	-2.85042276740087	0.00748171888284434	-0.243909	1	-0.633977	0.798246	-0.873676	0.494096	-1.12849	0.26924	-0.332514	1	-2.60651	0.0288751	-0.390068	1	-0.629766	1	-0.884584	0.563343	-1.97675	0.1857	-0.254818	1	-2.21645	0.156586	-0.239699	1	-0.494516	1	-1.72193	0.355508	-2.51791	0.0955206	0.0886045	1	-0.301463	1	-0.541162	1	-0.79598	0.831672
Atg16l2	ENSMUSG00000047767	-3.90320554756222	0.00752989527497573	-0.14596	1	-2.24715	0.0348714	-2.69773	0.00654295	-4.00006	2.9866e-05	-1.66775	0.284013	-3.75725	0.0179696	-2.10119	0.109273	-2.55177	0.0279196	-3.8541	0.000105322	-1.20548	1	-1.30233	0.643687	-1.65605	1	-0.450573	1	-1.75291	0.513454	0.0968561	1	-2.23546	0.602384	1.52179	0.56278	-0.579406	1	-1.02998	0.854615	-2.33231	0.0802179
Bcas3	ENSMUSG00000059439	-3.02216449861539	0.0075574213983847	0.266656	1	-1.95531	0.0667217	-1.20923	0.303236	-3.54159	1.55124e-06	-0.675193	0.832142	-3.28882	0.00503159	-2.22197	0.0681808	-1.47589	0.320495	-3.80824	4.97557e-07	-1.81293	0.349673	-2.33236	0.00397991	-1.06685	1	0.74608	1	-1.58628	0.0973012	0.519423	1	-2.34697	0.206501	0.941849	0.842257	-1.28012	0.718913	-0.534036	1	-2.86639	0.000786127
Gtpbp8	ENSMUSG00000022668	-Inf	0.00758215817957028	-0.726831	1	-1.11409	0.605627	-0.279842	1	-0.111354	1	-0.294726	1	#NAME?	0.0348828	-0.387263	1	0.446989	1	0.615477	1	#NAME?	0.0194261	0.168488	1	#NAME?	0.101468	0.834252	1	1.00274	0.884568	#NAME?	0.017153	#NAME?	0.0384848	-0.432105	1	-0.819367	0.950893	0.0148845	1	0.183373	1
Atp6v0e	ENSMUSG00000015575	-2.34409064590355	0.00758269898596337	-1.74495	0.0097786	-1.89445	0.00531897	-1.41896	0.0390628	-2.27033	0.000105413	-2.44492	0.000501805	-0.599145	1	-0.149499	1	0.325988	1	-0.525381	0.932376	-0.925133	0.972421	-0.851369	0.544243	-0.449646	1	0.475487	1	-0.375882	1	-0.0737634	1	0.100827	1	0.699972	0.86629	0.550472	1	1.02596	0.445451	0.17459	1
Gpcpd1	ENSMUSG00000027346	-3.65312907789058	0.00764228282976395	-0.973396	0.779472	-5.61719	5.87647e-08	-3.40242	0.000221451	-5.20401	4.48623e-08	-6.28963	3.17973e-07	-2.67973	0.130165	-4.64379	1.41207e-05	-2.42902	0.0262171	-4.23062	1.09926e-05	-0.25071	1	-1.80159	0.310739	1.96406	0.94025	2.21477	0.14641	0.413177	1	1.55088	1	2.6365	0.873086	5.31624	2.14e-05	0.672442	1	2.88721	0.0549797	1.08562	0.808284
Sdc2	ENSMUSG00000022261	8.22533898427093	0.00772077661322617	0.706132	1	5.71753	0.00914719	-0.33883	1	8.66075	4.66063e-05	7.31639	0.000572614	7.51921	0.0451486	5.0114	0.0420147	-1.04496	1	7.95462	0.000165852	8.56417	0.014768	8.99958	8.39e-05	2.50781	1	-6.05636	0.0200012	2.94322	0.511229	-0.43541	1	0.90895	1	-6.61026	0.00254979	-1.59886	0.967761	-7.65522	0.000960578	1.34436	1
Rnf10	ENSMUSG00000041740	-2.43632231707912	0.00772220881829597	-0.190999	1	-1.11603	0.229865	-0.404209	0.998332	-0.122795	1	0.229487	1	-2.24532	0.0285488	-0.925036	0.616028	-0.213211	1	0.0682034	1	-2.03211	0.0641882	0.281414	1	-1.32029	0.631162	0.711825	1	0.993239	0.581384	-2.31353	0.0252034	-2.66581	0.01865	-0.420486	1	-1.34552	0.247419	-0.633697	1	-0.352283	1
Vcp	ENSMUSG00000028452	-2.44228410923512	0.00772220881829597	0.981596	0.442525	-0.215607	1	0.497737	0.940663	-0.0276524	1	0.514434	0.904627	-3.42388	9.47231e-05	-1.1972	0.460461	-0.483858	1	-1.00925	0.313048	-2.94002	0.00139848	-0.52539	1	-2.22668	0.0536544	0.713344	1	0.187954	1	-2.41463	0.0171976	-2.95672	0.00566341	0.467162	1	-0.730041	1	-0.0166967	1	-0.542087	0.980744
Ing1	ENSMUSG00000045969	-3.55153177361355	0.00772220881829597	-2.38174	0.0257739	-2.32541	0.0138591	-2.45223	0.00944815	-1.42203	0.251757	-1.88142	0.152759	-1.16979	1	0.0563361	1	-0.0704878	1	0.959711	0.663233	-1.0993	1	1.0302	0.673688	-1.22612	1	-0.126824	1	0.903375	0.746443	-2.1295	0.369363	-1.67011	0.943426	-0.500319	1	-0.443983	1	-0.570807	1	0.459392	1
Eif1ad	ENSMUSG00000024841	-2.65908637898452	0.00772220881829597	0.0613446	1	-0.0710488	1	-0.197885	1	-0.292163	1	-0.655782	0.806499	-2.72043	0.0101167	-0.132393	1	-0.259229	1	-0.353508	1	-2.4612	0.0286819	-0.0942789	1	-2.58804	0.0310983	-0.126836	1	-0.221115	1	-2.36692	0.0437762	-2.0033	0.260536	0.717126	0.971083	0.584733	0.891506	0.457897	1	0.363618	1
Ccdc40	ENSMUSG00000039963	-7.40955123788043	0.00775114326238991	-1.45326	0.769667	-5.0854	0.00256715	-9.39355	6.14968e-08	-0.836918	0.899915	-1.82078	0.586372	-5.9563	0.0879579	-3.63215	0.0776858	-7.94029	6.61654e-06	0.616338	1	1.984	1	8.55663	1.18e-06	-2.32415	1	-4.30815	0.0518438	4.24848	0.036076	-6.57263	0.0453089	-5.58877	0.227218	0.367525	1	-3.26462	0.146688	-7.57277	2.12e-05	0.983863	1
Ict1	ENSMUSG00000018858	-2.77486902826389	0.0079095571799002	-0.354938	1	-0.105775	1	-0.100366	1	-0.795775	0.538253	-0.491744	0.99554	-2.41993	0.0454046	0.249163	1	0.254571	1	-0.440838	1	-2.6745	0.0196703	-0.695409	0.865881	-2.66909	0.0358221	0.00540833	1	-0.690001	1	-1.97909	0.189036	-2.28312	0.16414	0.136807	1	0.38597	1	0.391378	1	-0.304031	1
Birc3	ENSMUSG00000032000	-6.59112841735834	0.0079537730767567	-2.35688	0.300926	-2.57617	0.182625	-5.27206	0.00138735	-5.43915	0.000353367	-5.34693	0.00817923	-4.23425	0.282073	-0.219294	1	-2.91519	0.292503	-3.08227	0.0972559	-1.31907	1	-0.167085	1	-4.01496	0.468379	-2.69589	0.521981	-2.86298	0.29837	-1.15198	1	-1.2442	1	2.99005	0.328829	2.77076	0.490178	0.0748672	1	-0.0922176	1
Ccm2	ENSMUSG00000000378	-3.71958229465145	0.0080794605664404	1.09023	0.730588	-0.239967	1	1.55554	0.236757	1.46269	0.253229	0.683449	0.989315	-4.80981	0.000453092	-1.33019	0.527542	0.465311	1	0.372464	1	-5.27512	0.000124063	-0.0928476	1	-3.47961	0.0452328	1.7955	0.29894	1.70266	0.327523	-5.18227	0.000157322	-4.40303	0.00614374	0.406777	1	-0.923416	0.965521	0.872088	1	0.77924	1
Alg14	ENSMUSG00000039887	-4.50719042544049	0.00809764557696207	-0.325919	1	-1.88643	0.253169	-0.632936	0.950146	-0.993869	0.67772	-1.72588	0.352064	-4.18127	0.0263601	-1.56051	0.657917	-0.307017	1	-0.66795	1	-3.87425	0.051	-0.360933	1	-2.62076	0.516131	1.25349	1	0.892557	1	-3.51332	0.105993	-2.78131	0.491604	1.39996	0.76537	-0.160546	1	1.09294	1	0.732012	1
Phka2	ENSMUSG00000031295	5.08859432573167	0.00813998184109412	2.32924	0.112509	3.46128	0.00216598	3.48364	0.00181715	2.65954	0.0235701	3.90198	0.000798218	2.75935	0.407544	1.13203	0.792049	1.15439	0.815622	0.330298	1	1.60496	0.899429	-0.824093	1	1.62732	1	0.0223585	1	-0.801734	1	2.42905	0.531377	1.18662	1	-1.57273	0.50735	-0.4407	1	-0.418341	1	-1.24243	0.760495
Ric8b	ENSMUSG00000035620	9.71838536274535	0.00816715614752867	5.85034	0.0549817	7.92843	0.00403275	8.31717	0.00089297	9.02816	0.000316853	8.76102	0.000707281	3.86805	0.854698	2.07809	1	2.46683	0.62381	3.17782	0.292421	1.40122	1	0.710987	1	1.78995	1	0.388738	1	1.09973	1	0.690229	1	0.95737	1	-2.91068	0.510378	-0.832584	1	-0.443846	1	0.267141	1
Mrp63	ENSMUSG00000021967	-2.72885475872259	0.00819411760303221	-0.235359	1	-1.56432	0.0850073	-0.955817	0.399534	-1.79333	0.0144797	-1.93338	0.0334707	-2.4935	0.0322834	-1.32896	0.330837	-0.720458	0.979536	-1.55798	0.0693336	-1.77304	0.281099	-0.837518	0.684902	-1.16454	1	0.608501	1	-0.229017	1	-0.93552	1	-0.795472	1	1.69802	0.136663	0.369065	1	0.977566	0.718061	0.140048	1
Syce1	ENSMUSG00000025480	-Inf	0.00819755692885549	-2.0696	0.490944	0.224716	1	-5.16614	0.00249306	-0.865159	0.966574	-1.45255	0.801349	#NAME?	0.180161	2.29431	0.443662	-3.09655	0.226078	1.20444	0.867611	#NAME?	1	4.30099	0.0232967	#NAME?	0.0186239	-5.39086	0.00636948	-1.08987	1	#NAME?	0.0474547	#NAME?	0.149168	-0.617044	1	1.67727	0.941617	-3.71359	0.0930555	0.587395	1
Pex12	ENSMUSG00000018733	-5.90203338559656	0.00834972032499561	-0.174844	1	-0.776344	1	-1.40656	0.709909	-1.73076	0.392497	-2.26435	0.300911	-5.72719	0.0182096	-0.6015	1	-1.23171	1	-1.55592	0.580471	-4.49548	0.125842	-0.324208	1	-5.12569	0.0810328	-0.630213	1	-0.95442	0.991249	-4.17127	0.211337	-3.63768	0.561968	2.08951	0.510349	1.48801	0.718913	0.857793	1	0.533585	1
Dab2ip	ENSMUSG00000026883	4.91963137439852	0.00834972032499561	4.44413	2.51073e-05	5.62496	2.91865e-07	5.31831	1.4988e-07	5.92538	7.7353e-09	6.22334	5.80925e-09	0.475505	1	1.18083	1	0.874186	1	1.48125	0.401878	-0.398681	1	0.607068	1	-0.705329	1	-0.306649	1	0.300419	1	-1.00575	1	-1.30371	1	-1.77922	0.315711	-0.598381	0.952472	-0.905029	1	-0.297961	1
Gm4222	ENSMUSG00000091703	-Inf	0.00837558209027357	-0.890027	1	-4.36469	0.0354808	-5.41013	0.00338754	-10.1846	2.16777e-07	-3.99081	0.103542	#NAME?	0.0376233	-3.47467	0.201974	-4.5201	0.0352277	-9.29457	2.02216e-06	#NAME?	1	-4.77447	0.0230324	#NAME?	1	-1.04544	1	-5.8199	0.0065233	#NAME?	1	#NAME?	0.902384	3.10078	0.380467	-0.373882	1	-1.41932	1	-6.19379	0.0026634
Cks2	ENSMUSG00000062248	-2.78500306410973	0.00838560598936487	-1.82194	0.0378344	-2.14979	0.00893997	-2.60352	0.000396732	-1.97721	0.0102136	-3.28603	0.000186517	-0.963061	1	-0.327853	1	-0.781576	0.943735	-0.155268	1	-0.181485	1	0.626308	1	-0.635208	1	-0.453723	1	0.172585	1	-0.807793	1	0.501031	1	1.46409	0.317015	1.13624	0.643414	0.682516	1	1.30882	0.415475
Slc25a13	ENSMUSG00000015112	4.03863871183326	0.00839034827498529	4.3233	7.53338e-07	3.89286	1.63679e-05	2.18696	0.0224911	2.31694	0.00912961	2.76137	0.00341162	-0.284657	1	-0.430437	1	-2.13634	0.0358207	-2.00635	0.0480333	1.85168	0.512964	0.129986	1	0.14578	1	-1.7059	0.43136	-1.57592	0.590639	1.7217	0.629631	1.27727	1	1.56193	0.329762	1.13149	0.999192	-0.574412	1	-0.444426	1
Zcwpw1	ENSMUSG00000037108	-6.72575747814589	0.0085227837180874	-1.57231	0.5758	0.261712	1	-8.69329	1.2212e-08	1.68121	0.390827	-1.33426	0.637452	-5.15344	0.164546	1.83403	0.660576	-7.12098	5.06302e-06	3.25353	0.023681	1.96753	1	10.3745	1.09e-10	-6.98747	0.0171477	-8.955	1.06e-07	1.4195	0.764771	-8.40697	0.000748709	-5.3915	0.2056	-0.238052	1	1.59597	0.886894	-7.35903	6.25e-06	3.01547	0.139951
Rpl13a	ENSMUSG00000074129	-1.65039184380787	0.00858598634971077	0.218397	1	-0.329533	1	0.139789	1	-0.397059	0.667374	0.260345	1	-1.86879	0.00307509	-0.547931	1	-0.0786089	1	-0.615456	0.44727	-1.79018	0.00566565	-0.536847	0.617387	-1.32086	0.155232	0.469322	1	-0.0675253	1	-1.25333	0.153767	-1.91074	0.0134602	-0.041948	1	-0.589879	1	-0.120557	1	-0.657404	0.503444
Tmem51	ENSMUSG00000040616	5.83925441570387	0.00860304389547603	1.65908	0.611651	1.25366	0.693316	6.82881	7.31431e-07	4.98174	0.000235065	6.96281	1.12367e-06	4.18018	0.198599	-0.40542	1	5.16973	0.000232312	3.32266	0.0287841	-0.989558	1	-1.84707	0.417506	4.5856	0.213905	5.57515	0.00107805	3.72808	0.0574812	0.857512	1	-1.12356	1	-5.30373	0.000303927	-5.70915	0.00115573	-0.133999	1	-1.98107	0.433749
C2cd2l	ENSMUSG00000032120	-3.93341522284814	0.00860304389547603	-4.2086	9.71909e-05	-3.28023	0.0207938	-2.64374	0.0128764	-6.47155	7.2857e-10	-2.12298	0.159778	0.275185	1	0.92837	0.505183	1.56486	0.537251	-2.26295	0.0620432	-1.28968	1	-3.82781	0.000493797	-0.653185	1	0.636491	1	-3.19132	0.00091939	2.53814	0.619147	-1.81044	0.938229	-2.08562	0.169286	-1.15725	1	-0.520761	1	-4.34857	7.54e-05
Nhp2l1	ENSMUSG00000063480	-2.27296245000191	0.00863386768899227	-1.00543	0.332096	-0.828114	0.507669	-1.05149	0.252506	-0.961645	0.270216	-2.50286	0.000424761	-1.26753	0.505085	0.177316	1	-0.0460577	1	0.043785	1	-1.22148	0.541885	0.0898426	1	-1.44485	0.419002	-0.223374	1	-0.133531	1	-1.31132	0.461913	0.229895	1	1.49743	0.111334	1.67474	0.0682988	1.45137	0.107476	1.54121	0.0854065
Grik3	ENSMUSG00000001985	5.78521527895063	0.00871034337755338	-4.00077	0.00491193	1.85025	0.322834	1.50257	0.403927	4.8401	7.77743e-05	5.14951	5.33134e-05	9.78598	1.40968e-06	5.85101	1.91288e-05	5.50333	2.23972e-05	8.84086	8.97097e-11	4.28265	0.213353	3.33753	0.0271705	3.93497	0.366676	-0.347684	1	2.98985	0.0946257	0.945117	1	0.635707	1	-9.15027	1.1e-10	-3.29926	0.0540426	-3.64694	0.0184227	-0.30941	1
Tmem120a	ENSMUSG00000039886	-2.6648174411852	0.00871034337755338	-1.54151	0.078507	-3.31768	1.8217e-06	-2.48253	0.000502808	-3.38394	2.3151e-07	-2.93108	0.000388669	-1.12331	0.931248	-1.77617	0.0408862	-0.941019	0.775555	-1.84243	0.0171646	-0.182287	1	-0.901413	0.503892	0.652866	1	0.835153	0.666207	-0.0662598	1	0.719126	1	0.266267	1	1.38957	0.313421	-0.386599	1	0.448554	1	-0.452859	1
Vamp8	ENSMUSG00000050732	-2.98476696957385	0.00882126512867201	-2.07781	0.0224287	-3.17158	0.000678927	0.208938	1	-2.05498	0.010342	-2.77692	0.00371528	-0.906956	1	-1.09377	1	2.28675	0.0112751	0.0228343	1	-3.19371	0.00730985	-2.26392	0.00963958	0.186811	1	3.38052	0.00136821	1.1166	1	-0.92979	1	-0.207849	1	0.699107	1	-0.39466	1	2.98586	0.00443468	0.721941	1
Mri1	ENSMUSG00000004996	-4.53095660279649	0.00882126512867201	1.89691	0.175721	1.73927	0.190222	1.69733	0.181805	1.64241	0.195164	1.66082	0.207501	-6.42786	7.42111e-05	-0.157636	1	-0.199575	1	-0.254494	1	-6.22829	0.000168439	-0.0549193	1	-6.27023	0.00028317	-0.041939	1	-0.0968583	1	-6.17337	0.000186658	-6.19178	0.000590267	0.236083	1	0.0784474	1	0.0365084	1	-0.018411	1
2210016L21Rik	ENSMUSG00000029559	-3.43427378610082	0.00890478051477646	0.532491	1	-1.81282	0.180274	-0.859738	0.695213	-0.756629	0.717232	-0.595577	1	-3.96676	0.00286191	-2.34531	0.0843362	-1.39223	0.445759	-1.28912	0.365421	-2.57454	0.134908	0.103109	1	-1.62145	0.890779	0.953085	1	1.05619	1	-2.67764	0.118131	-2.8387	0.152533	1.12807	0.794621	-1.21725	0.829911	-0.264161	1	-0.161052	1
Csda	ENSMUSG00000030189	-2.20276616549181	0.0089122885276868	0.0878821	1	-0.0281565	1	-0.540118	0.710347	-0.415544	0.892492	-1.52147	0.0453683	-2.29065	0.00967574	-0.116039	1	-0.628	0.902856	-0.503427	0.952839	-1.66265	0.137764	0.124573	1	-2.17461	0.0322415	-0.511961	1	-0.387388	1	-1.78722	0.0957346	-0.681295	1	1.60935	0.0621857	1.49332	0.187044	0.981354	0.525968	1.10593	0.316898
Ttc1	ENSMUSG00000041278	-2.98505084548954	0.0089122885276868	-0.298895	1	-1.13315	0.380103	-1.72044	0.0396334	-2.27757	0.00507756	-1.3789	0.256188	-2.68616	0.0376233	-0.834253	0.887474	-1.42154	0.214724	-1.97868	0.0295367	-1.26461	0.863407	-0.557136	1	-1.8519	0.439431	-0.587289	1	-1.14443	0.647655	-0.707477	1	-1.60615	0.771962	1.08001	0.644124	0.245754	1	-0.341535	1	-0.898671	0.846604
Csnk2b	ENSMUSG00000024387	-2.36193106488371	0.0089122885276868	-0.269732	1	-1.24128	0.114566	-1.0648	0.200999	-0.774076	0.425304	-0.749258	0.604501	-2.0922	0.0450011	-0.971546	0.468905	-0.795063	0.734398	-0.504344	0.930353	-1.29714	0.525362	0.29072	1	-1.12065	0.919529	0.176482	1	0.467202	1	-1.58786	0.271424	-1.61267	0.433011	0.479526	1	-0.49202	1	-0.315538	1	-0.0248179	1
Tmem70	ENSMUSG00000025940	-3.28112024088347	0.00891779855048264	-0.142898	1	-2.4241	0.00139599	-1.8515	0.0954555	-2.38943	0.00683383	-4.30425	2.29982e-05	-3.13822	0.0228656	-2.2812	0.0051476	-1.7086	0.268708	-2.24653	0.0174823	-1.42962	0.877066	-0.537929	1	-0.857019	1	0.572604	0.63995	0.0346741	1	-0.891693	1	1.02313	1	4.16135	7.98e-05	1.88015	0.546809	2.45275	0.0258571	1.91483	0.145284
Nol10	ENSMUSG00000061458	-5.18766521765287	0.00893361002579421	-0.407486	1	-1.2061	0.57373	-1.21849	0.642978	-0.148879	1	-0.326742	1	-4.78018	0.0310013	-0.798616	1	-0.811005	1	0.258607	1	-3.96917	0.123504	1.06961	0.964573	-3.98156	0.187996	-0.0123887	1	1.05722	0.941333	-5.03879	0.0224884	-4.86092	0.0581185	-0.0807441	1	-0.87936	1	-0.891749	1	0.177863	1
Prkag1	ENSMUSG00000067713	-3.69296864028653	0.0089917448386368	0.11096	1	-1.62777	0.287692	-0.411861	1	-1.40001	0.251042	0.490269	1	-3.80393	0.0109156	-1.73873	0.415107	-0.522822	1	-1.51097	0.29913	-3.28111	0.0434648	-0.988152	0.84273	-2.0652	0.583184	1.21591	1	0.227756	1	-2.29296	0.338081	-4.18324	0.0120481	-0.379308	1	-2.11804	0.234196	-0.90213	0.978922	-1.89028	0.190825
Gtf2h5	ENSMUSG00000034345	-2.83700027944294	0.0089917448386368	-1.11646	0.450303	-1.36625	0.228936	-1.43758	0.108348	-1.49153	0.0960747	-1.79911	0.0802371	-1.72054	0.389621	-0.249792	1	-0.321118	1	-0.375075	1	-1.39942	0.681212	-0.0539568	1	-1.47075	0.768156	-0.0713266	1	-0.125283	1	-1.34547	0.779821	-1.03789	1	0.68265	1	0.432858	1	0.361531	1	0.307574	1
Dusp1	ENSMUSG00000024190	4.53479862266442	0.0089917448386368	1.10113	0.762251	2.31471	0.0803951	0.787909	0.967772	0.616499	0.949098	2.20745	0.0496476	3.43366	0.135923	1.21357	0.997818	-0.313225	1	-0.484634	1	3.74689	0.0773748	-0.171409	1	2.22009	0.569349	-1.5268	0.724379	-1.69821	0.604395	3.9183	0.0728346	2.32735	0.853943	-1.10632	0.677404	0.107258	1	-1.41954	0.392394	-1.59095	0.326498
Foxd3	ENSMUSG00000067261	5.44710280427459	0.00899600349171381	3.79138	0.00391319	5.57902	5.14831e-06	1.19329	0.744317	5.67383	1.90753e-06	5.38738	1.13061e-05	1.65572	0.999986	1.78764	0.485511	-2.59809	0.0724431	1.88245	0.263644	4.25381	0.121063	4.48053	0.000220268	-0.131913	1	-4.38572	0.0011407	0.0948092	1	-0.226722	1	0.0597239	1	-1.596	0.510841	0.191637	1	-4.19409	0.00101364	0.286446	1
Sh3d21	ENSMUSG00000073758	-5.5515042484717	0.0090350015181809	-3.43379	0.0235626	-6.76892	1.41033e-05	-3.93678	0.00278923	-3.73477	0.0050559	-0.110272	1	-2.11771	1	-3.33513	0.0940783	-0.502987	1	-0.300977	1	-1.61472	1	0.20201	1	1.21742	1	2.83214	0.325346	3.03415	0.195871	-1.81674	1	-5.44123	0.0376342	-3.32352	0.0469527	-6.65865	0.000147845	-3.82651	0.0137729	-3.6245	0.0241511
[truncated: 37,279 more rows]
