# Supplementary material for: Lineage-Specific Profiling Delineates the Emergence and Progression of Naive Pluripotency in Mammalian Embryogenesis
Source: Dev Cell. 2015 Nov 9;35(3):366–82. doi: 10.1016/j.devcel.2015.10.011 (PMC4643313; doi:10.1016/j.devcel.2015.10.011)
Supplement: Table S6. Marmoset Gene Expression Levels over the Developmental Stages Analyzed in FPKMs, Related to Figure 5 [file mmc7.xlsx]

## Sheet: Sheet1
Gene	Entrez ID	Ensembl ID	Mouse ortholog	Mouse ortholog mapping	Human ortholog	Human ortholog mapping	Early ICM-1	Early ICM-2	Early ICM-3	Early ICM-4	Early ICM-5	Mid ICM-1	Mid ICM-2	Late ICM-1	Late ICM-2
ATRAID	100405419	ENSCJAG00000001170	0610007C21Rik	ortholog_one2one	ATRAID	ortholog_one2one	39.3508	83.7052	111.67	38.8761	64.8791	78.0586	103.217	101.664	104.467
TMEM248	100387190	ENSCJAG00000004278	0610007L01Rik	ortholog_one2one	TMEM248	ortholog_one2one	74.3575	52.2227	71.3853	11.3598	42.5896	53.9712	30.6985	22.6204	44.4168
ERCC6L2	100415645	ENSCJAG00000008862	0610007P08Rik	ortholog_one2one	ERCC6L2	ortholog_one2one	0.1289	2.194	1.2251	0.1485	0	0.0214	0.4923	0.0349	0.0711
C14orf1	100392097	ENSCJAG00000020659	0610007P14Rik	ortholog_one2one	C14orf1	ortholog_one2one	6.9845	6.9907	19.6689	9.4094	9.1856	13.6886	13.4929	7.867	7.1222
TSR3	100408198	ENSCJAG00000013185	0610007P22Rik	ortholog_one2one	TSR3	ortholog_one2one	37.6318	48.9026	49.9053	27.9946	17.9791	41.1802	43.6478	27.9233	32.8822
	100386467	ENSCJAG00000007716	0610009D07Rik	ortholog_one2one	SF3B14	ortholog_one2one	123.0745	183.321	120.919	157.508	154.52	143.147	89.765	154.103	167.956
KIAA0141	100412671	ENSCJAG00000018193	0610009O20Rik	ortholog_one2one	KIAA0141	ortholog_one2one	18.8162	18.8275	22.1643	6.346	16.63	14.2424	23.3847	9.3165	16.0512
KIAA1841	100411943	ENSCJAG00000009029	0610010F05Rik	ortholog_one2one	KIAA1841	ortholog_one2one	10.0739	5.4332	0.1204	6.304	2.5774	1.4082	8.1512	7.4658	13.3848
C5ORF32	NA	ENSCJAG00000016823	0610010O12Rik	ortholog_one2one	CYSTM1	ortholog_one2one	266.1801	252.393	165.178	181.269	117.05	292.183	222.484	101.436	184.084
C16ORF13	100402039	ENSCJAG00000011974	0610011F06Rik	ortholog_one2one	C16orf13	ortholog_one2one	23.4403	84.5508	74.3725	48.9753	79.8531	28.2293	53.5091	35.3788	15.1581
AAR2	100386280	ENSCJAG00000017423	0610011L14Rik	ortholog_one2one	AAR2	ortholog_one2one	20.1657	39.7092	18.4826	12.2211	16.6006	26.5803	14.4446	19.8249	17.7184
C2orf68	100410390	ENSCJAG00000019632	0610030E20Rik	ortholog_one2one	C2orf68	ortholog_one2one	0.7112	5.0444	1.8668	2.9245	2.3491	0.422	0.864	0.321	0.3153
C1orf85	100387701	ENSCJAG00000005757	0610031J06Rik	ortholog_one2one	C1orf85	ortholog_one2one	31.8545	28.1961	26.3958	24.6084	24.4174	39.9846	44.4416	18.2289	11.2068
C1orf123	100388940	ENSCJAG00000004526	0610037L13Rik	ortholog_one2one	C1orf123	ortholog_one2one	91.2775	83.6453	91.1189	72.9054	136.404	177.128	166.916	165.173	159.23
FOPNL	100388376	ENSCJAG00000005629	0610037P05Rik	ortholog_one2one	FOPNL	ortholog_one2one	18.8516	18.082	7.164	5.2058	13.5219	6.6025	7.1337	5.5672	13.072
C4orf19	100395550	ENSCJAG00000020970	0610040J01Rik	ortholog_one2one	C4orf19	ortholog_one2one	0	0	0	0	0	0	0	0	0
C7ORF59	NA	ENSCJAG00000015475	0910001L09Rik	apparent_ortholog_one2one	LAMTOR4	ortholog_one2one	16.146	24.0428	25.5575	28.1362	33.0182	36.8553	18.6087	49.9166	46.5907
	NA	ENSCJAG00000033075	1100001G20Rik	ortholog_one2one	NA	NA	0	0	0	0.0609	0	0	0	1.5701	0.0223
SPTSSA	100391489	ENSCJAG00000005412	1110002B05Rik	ortholog_one2one	SPTSSA	ortholog_one2one	4.2786	0.1383	6.6679	4.1475	2.039	4.5581	4.3984	5.6091	7.527
TEFM	100390497	ENSCJAG00000014201	1110002N22Rik	ortholog_one2one	TEFM	ortholog_one2one	27.4399	28.4038	21.1747	23.8483	18.0928	16.7231	16.31	16.9541	27.2772
C21ORF59	NA	ENSCJAG00000009160	1110004E09Rik	ortholog_one2one	C21ORF59	ortholog_one2many	32.3636	53.455	76.9895	61.0019	37.218	60.4719	28.6247	55.6447	51.2481
C11orf58	100397799	ENSCJAG00000009626	1110004F10Rik	apparent_ortholog_one2one	C11orf58	ortholog_one2one	236.7347	262.839	242.79	143.27	163.331	207.521	109.062	221.541	173.015
	100395937	ENSCJAG00000013434	1110005A03Rik	ortholog_one2one	METTL23	ortholog_one2many	105.6962	116.867	115.446	118.394	141.204	102.702	77.9636	147.628	244.565
	NA	ENSCJAG00000013220	1110007C09Rik	ortholog_one2many	C9orf89	ortholog_one2many	1.9836	4.9601	0.0472	4.5479	2.679	2.1476	4.4828	2.3278	0.4439
	NA	ENSCJAG00000035898	1110007C09Rik	ortholog_one2many	C9orf89	ortholog_one2many	0	0	0	0.0572	0	0	0	0	0
C20orf24	100408380	ENSCJAG00000001344	1110008F13Rik	ortholog_one2one	C20orf24	ortholog_one2one	142.9598	110.204	57.5075	142.099	62.7996	63.7632	80.3588	177.014	226.804
	100400199	ENSCJAG00000006750	1110008L16Rik	ortholog_one2one	KIAA0391	ortholog_one2many	9.2061	9.0383	7.8341	1.574	4.481	4.7659	7.0852	5.0653	7.5882
	100403857	ENSCJAG00000019946	1110008P14Rik	ortholog_one2many	C9orf16	ortholog_one2many	54.0012	158.8	116.528	34.5324	119.474	62.1335	121.903	88.9752	63.9665
	NA	ENSCJAG00000022915	1110008P14Rik	ortholog_one2many	C9orf16	ortholog_one2many	6.7051	6.318	7.9237	2.6914	23.0523	13.7506	24.4277	15.915	11.4821
SOGA2	100397187	ENSCJAG00000004279	1110012J17Rik	ortholog_one2one	SOGA2	ortholog_one2one	0.331	0.0394	0.2891	0.2799	0.024	0.0825	0.0568	1.4592	1.8777
	100386756	ENSCJAG00000004082	1110012L19Rik	ortholog_one2many	CXorf40A	ortholog_many2many	14.9709	38.8693	15.9691	34.4647	15.4219	23.2732	20.5236	25.3018	11.1752
	NA	ENSCJAG00000012836	1110012L19Rik	ortholog_one2many	CXorf40A	ortholog_many2many	0	0.1309	0.0702	0.1555	0.1253	0.1192	0.2751	0.2603	0.0852
VPS51	100413954	ENSCJAG00000002459	1110014N23Rik	ortholog_one2one	VPS51	ortholog_one2one	50.933	79.4756	89.5742	48.9903	86.4677	110.352	82.3625	52.7554	43.1975
C9orf24	100392732	ENSCJAG00000008549	1110017D15Rik	ortholog_one2one	C9orf24	ortholog_one2one	0.8756	0.672	1.861	5.1498	8.9896	0.4588	1.845	0.6748	1.4662
C17ORF110	NA	ENSCJAG00000031490	1110017F19Rik	ortholog_one2one	SMIM6	ortholog_one2one	0.0746	0	0	0.0478	0	0	0.0183	0.3128	0.0175
KIAA0317	100415390	ENSCJAG00000020497	1110018G07Rik	ortholog_one2one	KIAA0317	ortholog_one2one	5.5782	11.6887	9.222	11.1121	2.9075	14.42	7.9552	5.0367	2.603
C9ORF21	NA	ENSCJAG00000005509	1110018J18Rik	ortholog_one2one	AAED1	ortholog_one2one	0.0487	4.8268	1.8825	0.8297	2.1054	2.3502	0.399	1.713	3.2663
NADKD1	100391776	ENSCJAG00000018248	1110020G09Rik	ortholog_one2one	NADKD1	ortholog_one2one	1.9449	0.9646	1.266	0	4.7468	3.4893	3.1873	1.332	1.1122
CCDC167	100392771	ENSCJAG00000005622	1110021J02Rik	ortholog_one2one	CCDC167	ortholog_one2one	3.1429	4.3615	8.1061	1.7876	4.1572	4.8169	7.9313	10.356	7.7508
SLC18B1	100385796	ENSCJAG00000002872	1110021L09Rik	ortholog_one2one	SLC18B1	ortholog_one2one	7.9819	0.0426	1.8799	0.0868	1.9118	2.7427	1.5099	0.4497	2.5465
C2ORF67	100401508	ENSCJAG00000010851	1110028C15Rik	ortholog_one2one	KANSL1L	ortholog_one2one	7.3851	3.8469	0.5001	11.3967	7.6633	8.7816	1.1204	0.073	1.2778
OGFOD3	100395938	ENSCJAG00000017955	1110031I02Rik	ortholog_one2one	OGFOD3	ortholog_one2one	24.059	46.9947	31.2592	29.5451	25.9986	40.4836	43.6174	10.5513	14.3981
C11orf1	100396074	ENSCJAG00000010781	1110032A03Rik	ortholog_one2one	C11orf1	ortholog_one2one	0	1.0099	0.7569	0.0247	0	0	8.0802	1.0177	2.2049
SPTSSB	100412084	ENSCJAG00000022463	1110032A04Rik	ortholog_one2one	SPTSSB	ortholog_one2one	0.0392	0.0661	0.0701	0.1005	0	0.0378	0.0384	0.058	0.0276
DNAAF2	100403583	ENSCJAG00000017421	1110034A24Rik	ortholog_one2one	DNAAF2	ortholog_one2one	12.1774	25.432	22.114	8.6178	35.1485	8.8894	13.7006	17.7429	23.1188
TYW5	100388926	ENSCJAG00000004155	1110034B05Rik	ortholog_one2one	TYW5	ortholog_one2one	2.5214	12.0232	9.9655	8.1777	1.8891	1.7355	12.6103	1.3387	2.7059
C20orf196	100387348	ENSCJAG00000021294	1110034G24Rik	ortholog_one2one	C20orf196	ortholog_one2one	0	6.4514	0.0133	1.7363	9.6256	6.1945	4.6324	1.6883	1.3754
KIAA1429	100386360	ENSCJAG00000000064	1110037F02Rik	ortholog_one2one	KIAA1429	ortholog_one2one	7.7041	26.7858	29.2079	23.4839	10.7179	21.6903	11.31	18.0477	21.9736
GUCD1	100385034	ENSCJAG00000009635	1110038D17Rik	ortholog_one2one	GUCD1	ortholog_one2one	1.9756	3.6229	5.9259	2.8843	1.3344	5.712	5.0446	0.4301	1.9759
C8orf33	100396488	ENSCJAG00000021378	1110038F14Rik	ortholog_one2one	C8orf33	ortholog_one2one	9.2181	25.8707	14.3246	6.8718	4.9533	12.7313	4.3978	30.6053	12.1358
PITHD1	100384989	ENSCJAG00000020925	1110049F12Rik	ortholog_one2one	PITHD1	ortholog_one2one	30.5957	33.4643	30.7144	26.2857	60.2775	40.3535	44.0837	30.3679	35.3424
C11orf49	100387527	ENSCJAG00000019962	1110051M20Rik	ortholog_one2one	C11orf49	ortholog_one2one	3.9383	2.2747	2.1047	0.7796	0.3178	6.8547	5.184	7.9967	1.5328
INIP	100388987	ENSCJAG00000017735	1110054O05Rik	ortholog_one2one	INIP	ortholog_one2one	17.7761	20.2737	9.3583	19.9113	10.5028	6.3145	18.1158	7.5211	21.3365
C2orf43	100399976	ENSCJAG00000007531	1110057K04Rik	ortholog_one2one	C2orf43	ortholog_one2one	0.0807	0.0195	5.4557	9.4242	1.8629	3.0426	0.049	0.8048	2.6078
C6ORF57	100400982	ENSCJAG00000003698	1110058L19Rik	ortholog_one2one	C6orf57	ortholog_one2one	16.5041	13.9729	4.203	21.4834	11.3459	18.4779	35.7734	59.7633	23.1255
C9orf85	100409308	ENSCJAG00000001441	1110059E24Rik	ortholog_one2one	C9orf85	ortholog_one2one	0.1075	5.4778	0.1174	0.5573	2.6626	0.6257	0.8251	1.1216	3.0834
KIAA1143	100392372	ENSCJAG00000001835	1110059G10Rik	ortholog_one2one	KIAA1143	apparent_ortholog_one2one	78.3025	69.8546	16.0731	61.9923	27.733	22.5192	31.8479	35.0334	42.2015
CXorf64	100409367	ENSCJAG00000002938	1110059M19Rik	ortholog_one2one	CXorf64	ortholog_one2one	0.1028	0	0	0.1178	0	0	0.014	0	3.7259
LGALSL	100400462	ENSCJAG00000006878	1110067D22Rik	ortholog_one2one	LGALSL	ortholog_one2one	0.1945	3.9243	0.1428	3.898	2.1979	0.2109	6.3268	5.7171	3.5498
RGCC	100386179	ENSCJAG00000017692	1190002H23Rik	ortholog_one2one	RGCC	ortholog_one2one	6.5056	7.3411	0.0628	10.6826	3.9978	21.999	6.1597	0.0307	0.094
C3orf58	100410282	ENSCJAG00000001605	1190002N15Rik	ortholog_one2one	C3orf58	ortholog_one2one	0.234	0.8952	0.0322	1.4136	0.7592	0.1167	0.0442	0.3072	0.0678
	NA	ENSCJAG00000010446	1190003J15Rik	ortholog_one2one	AC133919.6	ortholog_one2one	0	0	0	0	0	0	0	0	0
TRMT1L	100388059	ENSCJAG00000005456	1190005F20Rik	ortholog_one2one	TRMT1L	ortholog_one2one	3.6239	9.2687	38.9462	4.1969	14.26	14.3837	4.4044	33.013	36.9996
C16orf74	100405947	ENSCJAG00000017308	1190005I06Rik	ortholog_one2one	C16orf74	ortholog_one2one	1.9223	7.5357	1.8686	1.5838	1.505	3.2575	0.018	0.3106	0.6376
C12orf73	100398494	ENSCJAG00000014509	1190007I07Rik	ortholog_one2one	C12orf73	ortholog_one2one	13.5033	4.6485	6.2634	31.6295	9.7059	8.3694	6.3595	10.4046	14.0783
EXOC3L4	100395714	ENSCJAG00000017071	1200009I06Rik	ortholog_one2one	EXOC3L4	ortholog_one2one	0.0471	0.0123	0	0.2682	0.0219	0.0515	0.0333	0.0066	0.015
KIAA1704	100405732	ENSCJAG00000019204	1200011I18Rik	ortholog_one2one	KIAA1704	ortholog_one2one	22.5598	9.4683	12.9252	19.2104	14.215	13.4476	17.243	17.0079	9.3013
	100405117	ENSCJAG00000001649	1200011M11Rik	ortholog_one2one	SMG8	ortholog_one2one	28.6205	18.2586	17.4878	15.5496	11.4803	16.6547	20.9865	16.8752	10.1194
	NA	ENSCJAG00000000536	1200014J11Rik	ortholog_one2many	C17orf85	ortholog_one2many	0	0	0	0	0	0	0	0	0
	100393899	ENSCJAG00000001992	1200014J11Rik	ortholog_one2many	C17orf85	ortholog_one2many	0	0	0	0	0	0	0	0	0
SWT1	100387702	ENSCJAG00000005544	1200016B10Rik	ortholog_one2one	SWT1	ortholog_one2one	11.1143	0.0342	1.788	3.5787	2.7629	0.8288	6.5805	1.6516	6.0574
KIAA0664	100391689	ENSCJAG00000012281	1300001I01Rik	ortholog_one2one	CLUH	ortholog_one2one	79.0448	139.421	117.977	90.4853	146.212	127.919	185.069	109.807	117.986
	NA	ENSCJAG00000013514	1300002K09Rik	ortholog_one2one	NA	NA	0	0.0056	0	0.0168	0.5733	0	0	0.0073	0
KIAA0564	NA	ENSCJAG00000017682	1300010F03Rik	ortholog_one2one	VWA8	ortholog_one2one	5.6157	12.8591	4.1473	13.4092	3.469	11.6412	11.5763	11.4461	19.5555
PXDC1	100414489	ENSCJAG00000017603	1300014I06Rik	ortholog_one2one	PXDC1	ortholog_one2one	5.1718	6.2193	9.275	20.9833	4.4669	34.4233	9.3479	2.1314	6.6715
C16ORF7	NA	ENSCJAG00000010650	1300018I17Rik	ortholog_one2one	VPS9D1	ortholog_one2one	5.1267	19.7528	9.0538	4.7294	16.742	19.6007	9.2972	4.6498	13.3103
	100396245	ENSCJAG00000003360	1300018J18Rik	ortholog_one2one	RP3-402G11.5	ortholog_one2one	21.6748	46.311	38.5213	19.1037	76.551	47.1944	34.7696	32.0354	32.6154
TAMM41	100413021	ENSCJAG00000016643	1500001M20Rik	ortholog_one2one	TAMM41	ortholog_one2one	5.9009	16.2038	27.3686	11.5087	11.6644	12.212	3.1884	19.7901	20.0094
SMG9	100395804	ENSCJAG00000013416	1500002O20Rik	ortholog_one2one	SMG9	ortholog_one2one	9.7657	20.3012	40.2284	16.173	33.2587	15.9552	25.2917	19.3089	17.9939
CHP1	NA	ENSCJAG00000020761	1500003O03Rik	ortholog_one2one	CHP1	ortholog_one2one	36.8315	144.686	98.4864	28.7161	97.6775	88.4232	63.2933	60.0994	59.7516
C12ORF75	NA	ENSCJAG00000032007	1500009L16Rik	ortholog_one2one	C12orf75	ortholog_one2one	24.4422	3.6997	0.1069	8.8979	9.0347	5.3395	0.1397	47.8386	16.6478
CTC1	NA	ENSCJAG00000014494	1500010J02Rik	ortholog_one2one	CTC1	ortholog_one2one	15.1623	27.5952	18.4932	22.3497	30.3355	27.9008	11.6316	15.8835	15.8304
C12ORF24	NA	ENSCJAG00000009328	1500011H22Rik	ortholog_one2one	FAM216A	ortholog_one2one	9.3668	15.316	12.0001	19.2522	20.4736	16.2112	8.2193	36.2428	40.0033
	100398884	ENSCJAG00000013467	1500015O10Rik	ortholog_one2many	C2orf40	ortholog_one2many	0	0	0	0	0	0	0	0	0.1852
	100393720	ENSCJAG00000013670	1500031L02Rik	ortholog_one2many	CEP19	ortholog_one2many	0.0972	0.0109	0.1517	0.0383	0.0263	0.652	0.0321	3.5257	0.3749
	NA	ENSCJAG00000033459	1500031L02Rik	ortholog_one2many	CEP19	ortholog_one2many	0	0	0	0	0	0	0	0.6194	0.0294
C22orf32	100386902	ENSCJAG00000002333	1500032L24Rik	ortholog_one2one	C22orf32	ortholog_one2one	0	0	0	0	0	0	0	0	0
LURAP1	100412152	ENSCJAG00000021078	1520402A15Rik	ortholog_one2one	LURAP1	ortholog_one2one	0.0768	0.0537	0.0505	0.1188	0.0297	0.0383	0.0246	0.816	0.0274
C16orf59	100401170	ENSCJAG00000014922	1600002H07Rik	ortholog_one2one	C16orf59	ortholog_one2one	19.5684	35.4005	42.1926	24.4981	52.9173	44.3481	42.9621	42.2753	27.7884
C19orf24	100395794	ENSCJAG00000005541	1600002K03Rik	ortholog_one2one	C19orf24	ortholog_one2one	15.7936	15.7801	19.3479	11.9025	23.9049	17.1208	20.4949	10.317	10.0412
YAE1D1	100411436	ENSCJAG00000007624	1600012F09Rik	ortholog_one2many	YAE1D1	ortholog_one2one	74.0401	42.1454	29.548	35.4792	15.715	27.6917	24.8502	28.8959	51.9754
	NA	ENSCJAG00000003474	1600012H06Rik	ortholog_one2many	C6orf120	ortholog_one2many	0	0	0	0	0	0	0	0	0
	NA	ENSCJAG00000015026	1600012H06Rik	ortholog_one2many	C6orf120	ortholog_one2many	0.068	0.9687	0.1518	5.4475	0.1757	0.5654	0.0517	0.0326	0
	NA	ENSCJAG00000015696	1600012H06Rik	ortholog_one2many	C6orf120	ortholog_one2many	1.3128	0.6609	2.3158	1.0759	0	0.3574	0.1369	2.2916	0.9516
C19orf12	100399051	ENSCJAG00000001867	1600014C10Rik	ortholog_one2one	C19orf12	ortholog_one2one	0.4496	16.1473	0.8656	5.7564	0.7653	1.2521	1.8985	2.9609	8.2198
C11orf35	100411334	ENSCJAG00000012183	1600016N20Rik	ortholog_one2one	C11orf35	ortholog_one2one	0.3286	0.0639	0.1616	0.4291	0.382	0.2658	0.1271	0.1595	0.0915
MB21D2	100396607	ENSCJAG00000014162	1600021P15Rik	ortholog_one2one	MB21D2	ortholog_one2one	1.7417	1.3158	3.9291	8.6244	5.2915	6.5291	7.488	12.909	8.2426
C20ORF20	100394590	ENSCJAG00000009857	1600027N09Rik	ortholog_one2one	MRGBP	ortholog_one2one	7.1991	5.8387	12.9221	4.6054	31.3459	24.1274	14.8199	28.9586	24.8113
C11orf34	100399925	ENSCJAG00000005902	1600029D21Rik	ortholog_one2one	C11orf34	ortholog_one2one	0	0	0	0	0	0	0	0	0
NME9	100391292	ENSCJAG00000002391	1600029I14Rik	ortholog_one2one	NME9	ortholog_one2one	0	0.0212	0.0472	0.0279	0	0.0342	0.0349	0.0231	0.0101
C2orf70	100388622	ENSCJAG00000001406	1700001C02Rik	ortholog_one2one	C2orf70	ortholog_one2one	0.1734	0	0.0226	0.216	0	0	0	0	0
C5orf49	100385298	ENSCJAG00000008913	1700001L19Rik	ortholog_one2one	C5orf49	ortholog_one2one	0	0	0	0	0	0	0	0	0
C9orf50	100393234	ENSCJAG00000020306	1700001O22Rik	ortholog_one2one	C9orf50	ortholog_one2one	0.1084	0.0122	0.0308	0.5972	0	0	0.0715	0.0525	0.044
C17orf98	100385575	ENSCJAG00000008309	1700001P01Rik	ortholog_one2one	C17orf98	ortholog_one2one	0.3119	0	0	0	0	0	0	0.6452	0
C2ORF81	100387305	ENSCJAG00000017577	1700003E16Rik	ortholog_one2one	C2orf81	ortholog_one2one	0.0357	0	0.0239	0.088	0	0.0574	0.009	0	0.0078
C20orf144	100403897	ENSCJAG00000018471	1700003F12Rik	ortholog_one2one	C20orf144	ortholog_one2one	0.1406	0.0339	0.0689	0.2767	0	0.0393	0.0641	0.0372	0
C6orf165	100410308	ENSCJAG00000036461	1700003M02Rik	ortholog_one2one	C6orf165	ortholog_one2one	0.0254	0	0.0073	0.0423	0	0	0.0133	0.0156	0.0147
C17orf105	100396164	ENSCJAG00000010586	1700006E09Rik	ortholog_one2one	C17orf105	ortholog_one2one	0	0.0147	0	0	0	0.0168	0.0171	0	0.0164
	NA	ENSCJAG00000002355	1700007B14Rik	ortholog_one2one	NA	NA	0	0	0.0113	0.1116	0	0.0097	0	0.0116	0.0093
SYCE3	NA	ENSCJAG00000019194	1700007E06Rik	ortholog_one2one	SYCE3	ortholog_one2one	18.5344	3.633	0	0	1.6611	12.9705	13.5333	0	0.0471
C4orf22	100385665	ENSCJAG00000015075	1700007G11Rik	ortholog_one2one	C4orf22	ortholog_one2one	0.4784	0	0	0	0	0	0	0	0
ACTL10	NA	ENSCJAG00000022560	1700007I08Rik	ortholog_one2one	ACTL10	ortholog_one2one	0.0799	0.007	0	0.0618	0	0	0.0171	0.0354	0.0071
FAM24A	100390189	ENSCJAG00000001122	1700007K09Rik	ortholog_many2many	FAM24A	ortholog_one2one	0.1776	0	0	0	0	0	0	0	0
FAM24B	100389832	ENSCJAG00000035782	1700007K09Rik	ortholog_many2many	FAM24B	ortholog_one2one	0	0	0	0	0.8677	1.6062	0.0187	0.2947	1.7107
C9orf116	100396605	ENSCJAG00000010430	1700007K13Rik	ortholog_one2one	C9orf116	ortholog_one2one	0.1319	1.5522	4.6068	0.1709	0.0297	0.9229	0.5339	3.4878	0.007
C5ORF50	NA	ENSCJAG00000019324	1700008A04Rik	ortholog_one2one	C5orf50	ortholog_one2one	0	0	0	0	0	0	0	0	0
	NA	ENSCJAG00000019717	1700008I05Rik	ortholog_one2one	LL0XNC01-19D8.1	ortholog_one2many	0	0	0	0	0	0	0	0.8837	0.2086
C19ORF81	NA	ENSCJAG00000032438	1700008O03Rik	ortholog_one2one	C19orf81	ortholog_one2one	0.1742	0.5141	0.0541	0.2663	0.0921	0	0.0237	0.0277	0.0443
	NA	ENSCJAG00000004753	1700009P17Rik	ortholog_one2many	C1orf192	ortholog_one2many	0	0	0	0	0	0.0222	0	0.6003	0
	100409364	ENSCJAG00000023045	1700009P17Rik	ortholog_one2many	C1orf192	ortholog_one2many	0.0764	0	0.0212	0.0544	0	0.0239	0.0216	0.0216	0.0163
	100406567	ENSCJAG00000012391	1700010I14Rik	ortholog_one2many	C6orf118	ortholog_one2many	0.0328	0.009	0	0.071	0	0.0097	0.0296	0	0.0171
	NA	ENSCJAG00000031401	1700010I14Rik	ortholog_one2many	C6orf118	ortholog_one2many	0	0	0	0	0	0	0	0	0
SCP2D1	100386037	ENSCJAG00000022305	1700010M22Rik	ortholog_one2one	SCP2D1	ortholog_one2one	0	0	0	0	0	0	0	0	0
	NA	ENSCJAG00000037645	1700011A15Rik	apparent_ortholog_one2one	NA	NA	0	0	0	0	0	0	0	0	0
C2orf61	100388986	ENSCJAG00000000655	1700011E24Rik	ortholog_one2one	C2orf61	ortholog_one2one	0	0.0239	0	0.0837	0	0	0	0.0344	0
TEX37	100398774	ENSCJAG00000007468	1700011F03Rik	ortholog_one2one	TEX37	ortholog_one2one	1.8029	0	0.0203	0	0.0725	0	0	0	0
CCDC172	100391035	ENSCJAG00000019401	1700011F14Rik	ortholog_one2one	CCDC172	ortholog_one2one	0.0308	0.0081	0.0203	0.0477	0	0	0.0198	0.0307	0.0083
C14orf105	100392597	ENSCJAG00000018651	1700011H14Rik	ortholog_one2one	C14orf105	ortholog_one2one	0.0646	0.0325	0.0616	0.0538	0.0515	0.0128	0.045	0.0132	0.0187
C4ORF51	100894466	ENSCJAG00000002521	1700011L22Rik	ortholog_one2one	C4orf51	ortholog_one2one	1.2327	0	0.0173	0.0966	0	0.5259	0	0.0378	0.0375
SHCBP1L	100403028	ENSCJAG00000004967	1700012A16Rik	ortholog_one2one	SHCBP1L	ortholog_one2one	0.1035	0	0.0233	0.8764	0.1839	0	0.012	0.0254	0.0252
C1orf158	100387133	ENSCJAG00000013736	1700012P22Rik	ortholog_one2one	C1orf158	ortholog_one2one	0	0.0407	0.0882	0.1229	0	0.0462	0	0	0.0159
C1orf194	100400777	ENSCJAG00000002720	1700013F07Rik	ortholog_one2one	C1orf194	ortholog_one2one	0	0.0286	0	0.05	0.1373	0.0181	0.0335	1.6011	0.0172
	NA	ENSCJAG00000032722	1700013G24Rik	ortholog_one2one	NA	NA	0.0729	0	0.0178	0.0478	0	0	0	0	0.0315
	100400286	ENSCJAG00000033569	1700014N06Rik	ortholog_one2many	H2BFM	ortholog_one2many	0	0	0	0	0	0	0	0	0.0258
	NA	ENSCJAG00000033818	1700014N06Rik	ortholog_one2many	H2BFWT	ortholog_one2many	0	0	0.0163	0	0	2.0399	0	0	0
	NA	ENSCJAG00000034411	1700014N06Rik	ortholog_one2many	H2BFWT	ortholog_one2many	0	0	0	0	0	0	0	0	0
	NA	ENSCJAG00000034692	1700014N06Rik	ortholog_one2many	H2BFM	ortholog_one2many	0	0	0	0	0	0	0	0	0
	100399922	ENSCJAG00000035241	1700014N06Rik	ortholog_one2many	H2BFWT	ortholog_one2many	0.0808	0.0407	0	0.0673	0	0.1679	0	0	0.0234
C1ORF111	100391181	ENSCJAG00000004527	1700015E13Rik	ortholog_one2one	C1orf111	ortholog_one2one	0	0	0	0	0	0	0	0	0.0129
C1orf100	100396863	ENSCJAG00000017074	1700016C15Rik	ortholog_one2one	C1orf100	ortholog_one2one	0	0.0267	0	0	0.0909	0	0	0	0.0507
C4orf36	100397222	ENSCJAG00000006045	1700016H13Rik	ortholog_one2one	C4orf36	ortholog_one2one	0	0.0126	0.0153	0.0385	0.0654	0.0145	0	3.0202	0
C17ORF97	NA	ENSCJAG00000018734	1700016K19Rik	ortholog_one2one	C17orf97	ortholog_one2one	0	0	0	0	0	0	0	0	0
C12ORF50	100412510	ENSCJAG00000019757	1700017N19Rik	ortholog_one2one	C12orf50	ortholog_one2one	0.0631	0.0079	0.009	0.1051	0	0.0094	0	0.0097	0.0183
	NA	ENSCJAG00000004497	1700018B08Rik	ortholog_one2one	RP11-178L8.4	ortholog_one2one	0.0667	0	0.0347	2.1197	0.8796	0.097	0.048	0	0.0309
TEX29	100403001	ENSCJAG00000014083	1700018L24Rik	ortholog_one2one	TEX29	ortholog_one2one	0.1636	0	0	0	0	0	0	0	0
C19orf45	100403772	ENSCJAG00000008413	1700019B03Rik	ortholog_one2one	C19orf45	ortholog_one2one	0.0823	0.0225	0.0167	0.1384	0.128	0.0081	0.0165	0.0245	0.0143
C2orf88	100395219	ENSCJAG00000005673	1700019D03Rik	ortholog_one2one	C2orf88	ortholog_one2one	0.0777	0	0	0.0601	0	0	0	0	0
IFT43	100392827	ENSCJAG00000020692	1700019E19Rik	ortholog_one2one	IFT43	ortholog_one2one	13.9628	13.732	5.3247	8.3045	2.5181	15.1923	7.0269	9.3185	18.8792
C9ORF117	NA	ENSCJAG00000019835	1700019L03Rik	ortholog_one2one	C9orf117	ortholog_one2one	1.9935	7.6283	1.1548	5.8626	7.6	5.9466	4.2258	4.3133	4.3761
C11orf20	100401546	ENSCJAG00000018046	1700019N12Rik	ortholog_one2one	TEX40	ortholog_one2one	26.3168	113.963	66.4844	38.6408	21.1524	82.1319	66.7413	56.8027	92.034
C10orf82	100392845	ENSCJAG00000019437	1700019N19Rik	ortholog_one2one	C10orf82	ortholog_one2one	0.0351	0.0169	0.0258	0.092	0	0.0098	0.008	0.0093	0.4542
	100385922	ENSCJAG00000021046	1700020A23Rik	apparent_ortholog_one2one	C20ORF141	ortholog_one2one	0.0242	0.0061	0	0.0201	0.0578	0.0144	0	0	0
SPATA25	100405470	ENSCJAG00000017323	1700020C07Rik	ortholog_one2one	SPATA25	ortholog_one2one	1.69	0.0355	0.019	0.211	3.1274	0.1078	2.2762	0.464	1.4328
C17orf50	100412353	ENSCJAG00000014952	1700020L24Rik	ortholog_one2one	C17orf50	ortholog_one2one	1.6163	2.4961	1.1452	5.5416	3.6269	0.4489	1.0157	2.381	1.9635
GPATCH2L	100396582	ENSCJAG00000020696	1700020O03Rik	apparent_ortholog_one2one	GPATCH2L	ortholog_one2one	12.5531	23.3986	24.0494	16.6769	11.5343	9.9831	8.1364	11.9082	13.1362
TSACC	100405810	ENSCJAG00000005831	1700021C14Rik	ortholog_one2one	TSACC	ortholog_one2one	1.8595	0	0.0619	0.1015	1.3335	0.0176	0.0904	0.0422	0
C6orf203	100410205	ENSCJAG00000017871	1700021F05Rik	ortholog_one2one	C6orf203	ortholog_one2one	0	0	0	0	0	0	0	0	0
C20orf85	100405233	ENSCJAG00000019072	1700021F07Rik	ortholog_one2one	C20orf85	ortholog_one2one	0	0.0182	0	0.0603	0	0	0.0189	0	0.021
KIAA0226	100410533	ENSCJAG00000016456	1700021K19Rik	ortholog_one2one	KIAA0226	ortholog_one2one	3.3541	0.6327	0.0281	0.2643	0.0495	0.0128	0.0548	0.0496	0.0801
C1orf227	100407880	ENSCJAG00000015706	1700022P22Rik	ortholog_one2one	C1orf227	ortholog_one2one	0	0	0	0	0	0.0342	0	0	0.0279
	NA	ENSCJAG00000032955	1700023F06Rik	ortholog_one2one	NA	NA	0.0634	0.0132	0	0.1184	0.1928	0.0369	0	0.0514	0
C10orf53	100390914	ENSCJAG00000013171	1700024G13Rik	ortholog_one2one	C10orf53	ortholog_one2one	0	0.0192	0.024	0	0	0.0268	0	0	0
C1orf168	100394398	ENSCJAG00000015907	1700024P16Rik	ortholog_one2one	C1orf168	ortholog_one2one	0.0258	0.0399	8.3175	0.0891	0	0.0071	0	1.0933	0.0219
C7orf45	100391244	ENSCJAG00000010598	1700025E21Rik	ortholog_one2one	C7orf45	ortholog_one2one	0.0499	0	0	0	0.0578	0	0	0.0166	0.0668
	100400598	ENSCJAG00000002567	1700025G04Rik	ortholog_one2many	C1orf21	ortholog_one2many	0	0.0184	0.3322	0.2163	0.0376	0.0231	0.5647	0.16	0.2919
	100396014	ENSCJAG00000005369	1700025G04Rik	ortholog_one2many	C1orf21	ortholog_one2many	0.1068	0.0224	3.3086	1.3214	0	0.7805	3.3979	5.0286	5.7868
C6orf225	100395922	ENSCJAG00000004822	1700025K23Rik	ortholog_one2one	FAM229B	ortholog_one2one	1.3478	0.0148	0.0185	0.0442	0	0.0138	0.3406	1.4848	0.0109
C15orf26	100413913	ENSCJAG00000007830	1700026D08Rik	ortholog_one2one	C15orf26	ortholog_one2one	0.2062	0	0.0252	0.4508	1.4208	0.0384	0.0078	1.4463	0
C6ORF146	NA	ENSCJAG00000021382	1700026J04Rik	ortholog_one2one	FAM217A	ortholog_one2one	6.5883	0.052	0.0176	0.1571	0.1152	0.0201	0.0382	0.0127	0.4137
C9orf9	100407380	ENSCJAG00000031223	1700026L06Rik	ortholog_one2one	C9orf9	ortholog_one2one	1.422	1.469	11.1849	5.447	13.1267	11.3234	15.9509	6.2485	16.133
PIFO	100390890	ENSCJAG00000013286	1700027A23Rik	ortholog_one2one	PIFO	ortholog_one2one	0.0776	0	0	0.2132	0	0.0218	0	1.0603	0
SPATC1L	100409108	ENSCJAG00000001842	1700027D21Rik	ortholog_one2one	SPATC1L	ortholog_one2one	0.0818	0	0	0.0644	0.0884	0.0467	0	0.0396	0.0221
C1orf146	100412380	ENSCJAG00000017547	1700028K03Rik	ortholog_one2one	C1orf146	ortholog_one2one	0.0779	0.0188	0	0	2.9209	0.0217	0.0177	0.0412	0
C9ORF135	100894510	ENSCJAG00000001660	1700028P14Rik	ortholog_one2one	C9orf135	ortholog_one2one	0	0	0	0	0	0	0	0	0
TEX30	100393097	ENSCJAG00000020102	1700029F09Rik	ortholog_one2one	TEX30	ortholog_one2one	0.4919	9.7914	4.1451	14.7992	2.441	3.3	2.2354	8.8255	28.8536
SH3D21	100391602	ENSCJAG00000001796	1700029G01Rik	ortholog_one2one	SH3D21	ortholog_one2one	10.3562	38.1571	22.8845	24.9006	49.9695	27.155	25.9201	12.6579	24.2791
	NA	ENSCJAG00000033547	1700029H14Rik	ortholog_one2one	NA	NA	0	0.0424	0.0482	0.1402	0	0.025	0	0.0517	0.0244
C11orf94	100405171	ENSCJAG00000011591	1700029I15Rik	ortholog_one2one	C11orf94	ortholog_one2one	1.6849	0.0362	0.0476	5.9687	0.1619	0.0406	0	0	0
C4orf47	NA	ENSCJAG00000005969	1700029J07Rik	ortholog_one2one	C4orf47	ortholog_one2one	0	0.8244	1.1897	0	0.736	0.0257	0	0.3159	0.5001
	100401735	ENSCJAG00000011338	1700029J11Rik	ortholog_one2one	FAM209A	ortholog_one2many	0.1172	8.7684	0.5418	6.9185	2.5328	5.9598	13.3552	2.8416	4.4357
NDUFB11	100415214	ENSCJAG00000012090	1700029P11Rik	ortholog_one2many	NDUFB11	ortholog_one2one	437.9282	281.115	335.973	393.889	547.589	262.576	247.342	410.94	197.312
FAM186A	NA	ENSCJAG00000021122	1700030F18Rik	apparent_ortholog_one2one	FAM186A	ortholog_one2one	0.114	0.0807	0.1558	0.1741	0.1927	0.0846	0.1117	0.1231	0.0986
C16orf46	100388068	ENSCJAG00000016662	1700030J22Rik	ortholog_one2one	C16orf46	ortholog_one2one	0.0483	0.0243	0.076	2.3128	0.0577	0.0287	0.019	1.1941	0.028
C19ORF44	NA	ENSCJAG00000013966	1700030K09Rik	ortholog_one2one	C19orf44	ortholog_one2one	0.4312	3.1632	2.6049	0.1414	0.8293	2.5085	4.3007	4.3949	1.7634
ZNF474	NA	ENSCJAG00000017194	1700034E13Rik	ortholog_one2one	ZNF474	ortholog_one2one	0	0.0054	0	0.033	0.0561	0	0	0.0064	0.006
	NA	ENSCJAG00000010057	1700034F02Rik	ortholog_one2one	CLHC1	ortholog_one2many	0.9799	1.0885	0.8874	8.4493	0.0464	3.5512	0.2804	2.8612	8.9166
TIMM21	100392246	ENSCJAG00000003159	1700034H14Rik	ortholog_one2one	TIMM21	ortholog_one2one	43.4485	27.8162	27.7198	25.1986	43.5296	35.1091	33.5677	35.7588	57.6069
C7ORF34	NA	ENSCJAG00000009465	1700034O15Rik	ortholog_one2one	C7orf34	ortholog_one2one	0	0	0	0.0585	0	0	0.0482	0	0
C16orf90	100390063	ENSCJAG00000019654	1700037C18Rik	ortholog_one2one	C16orf90	ortholog_one2one	1.8455	0.0091	0.3942	0.0294	0.6501	0.3874	0.0209	0.4398	0
C20orf27	100394478	ENSCJAG00000021194	1700037H04Rik	ortholog_one2one	C20orf27	ortholog_one2one	42.1135	189.704	118.175	53.0253	101.182	129.022	87.5898	69.3096	87.0226
PRADC1	100391267	ENSCJAG00000003970	1700040I03Rik	ortholog_one2one	PRADC1	ortholog_one2one	79.2748	76.9765	101.741	30.0974	49.7561	57.4721	74.3871	12.3904	9.6449
C10orf107	100402041	ENSCJAG00000007069	1700040L02Rik	ortholog_one2one	C10orf107	ortholog_one2one	0.0917	0.0359	0	0.5552	0	0.0143	0.013	0	0.0195
C6orf211	100385560	ENSCJAG00000013343	1700052N19Rik	ortholog_one2one	C6orf211	ortholog_one2one	57.4575	9.699	46.4451	59.1046	15.5366	13.6706	18.3122	22.7521	27.2742
CCSAP	100397360	ENSCJAG00000011187	1700054N08Rik	ortholog_one2one	CCSAP	ortholog_one2one	0.1809	6.8018	0.5023	0.1793	0.5907	3.0032	0.1291	1.0764	0.7474
CXorf27	100388805	ENSCJAG00000022337	1700054O13Rik	ortholog_one2one	CXorf27	ortholog_one2one	0	0	0.0323	0	0	0	0	0	0
PLSCR1	100408594	ENSCJAG00000001542	1700057G04Rik	apparent_ortholog_one2one	PLSCR1	ortholog_one2one	135.1658	109.364	71.7452	89.5145	43.4817	68.1364	46.7455	60.788	158.011
C1ORF49	NA	ENSCJAG00000008446	1700057K13Rik	ortholog_one2one	TEX35	ortholog_one2one	3.4098	3.4648	0.0395	0.0467	0.2394	2.0332	11.0771	1.7055	0.0662
BPIFA3	100406931	ENSCJAG00000018565	1700058C13Rik	ortholog_one2one	BPIFA3	ortholog_one2one	0	0.0142	0	0	0	0	0.0154	0	0
TEX33	100393842	ENSCJAG00000012701	1700061J05Rik	ortholog_one2one	TEX33	ortholog_one2one	0	0	0	0	0	0	0	0	0
C5orf48	100400714	ENSCJAG00000011071	1700065I17Rik	ortholog_one2one	C5orf48	ortholog_one2one	0	0	0	0	0.2486	0.0765	0	0	0.0293
	NA	ENSCJAG00000016897	1700066B19Rik	ortholog_one2one	AC138517.1	ortholog_one2one	0	0	0	0	0	0	0.0419	0	0
C2orf69	100388203	ENSCJAG00000004149	1700066M21Rik	ortholog_one2one	C2orf69	ortholog_one2one	1.2873	3.0491	3.0457	1.1379	0	0.1354	0.9774	1.0511	0.0367
C19orf67	100400013	ENSCJAG00000004924	1700067K01Rik	ortholog_one2one	C19orf67	ortholog_one2one	7.5375	8.1817	5.8195	14.681	1.5316	4.209	16.0984	9.6714	2.5793
MAGEA10	100397508	ENSCJAG00000003841	1700080O16Rik	ortholog_one2many	MAGEA10	ortholog_one2one	0.12	0	0	0.9752	0.0436	0.0096	0	0	0
KANSL1	100409246	ENSCJAG00000019927	1700081L11Rik	ortholog_one2one	KANSL1	ortholog_one2one	9.4153	3.3251	6.3597	3.0171	2.9027	2.4683	4.1206	1.4459	2.4047
C1orf110	100399887	ENSCJAG00000004163	1700084C01Rik	ortholog_one2one	C1orf110	ortholog_one2one	0.4256	0.0099	0.0062	0.0589	0.048	0.0138	0.0057	0.0128	0.0164
	100396938	ENSCJAG00000019253	1700086L19Rik	ortholog_one2one	NA	NA	0.0327	0	0.0168	0.0188	0	0	0.0316	0.0148	0.0208
C22orf23	100404230	ENSCJAG00000012220	1700088E04Rik	ortholog_one2one	C22orf23	ortholog_one2one	1.5215	8.0467	3.9667	0.1039	0.0464	2.2936	0.6045	3.5242	1.4597
TMEM247	100388261	ENSCJAG00000000699	1700090G07Rik	ortholog_one2one	TMEM247	ortholog_one2one	0.0822	0.0198	0	0	0	0	0	0.0217	0
C1orf189	100402797	ENSCJAG00000009736	1700094D03Rik	ortholog_one2one	C1orf189	ortholog_one2one	0	0.6193	0	0.0556	0.0763	0.2619	1.1361	0	0
C9ORF171	NA	ENSCJAG00000018226	1700101E01Rik	apparent_ortholog_one2one	C9orf171	ortholog_one2one	0	0	0	0.0815	0	0	0.036	0	0
C3orf62	100392499	ENSCJAG00000003785	1700102P08Rik	ortholog_one2one	C3orf62	ortholog_one2one	0.8555	14.2347	10.0431	8.3847	4.8071	12.248	9.662	2.9309	12.9345
	NA	ENSCJAG00000022062	1700106J16Rik	ortholog_one2one	AC007431.1	ortholog_one2one	0.1222	0	0	0	0	0	0.0322	0	0
CAMKMT	100399973	ENSCJAG00000000749	1700106N22Rik	ortholog_one2one	CAMKMT	ortholog_one2one	0.5348	0.4816	2.9118	3.7109	0.5031	1.8631	1.5356	4.0313	4.7692
LRRC72	100390527	ENSCJAG00000000948	1700108M19Rik	apparent_ortholog_one2one	LRRC72	ortholog_one2one	0.1904	0.028	0.0163	0.0731	0	0	0.0153	0	0.0538
	100402735	ENSCJAG00000013913	1700109H08Rik	ortholog_one2one	NA	NA	0	0	0.0229	0	0	0.5029	0	0	0
C2ORF53	NA	ENSCJAG00000001206	1700110M21Rik	ortholog_one2one	C2orf53	ortholog_one2one	0.0559	0.0132	0	0.0213	0.0295	0	0	0.0089	0.0071
C10orf11	100414444	ENSCJAG00000001111	1700112E06Rik	ortholog_one2one	C10orf11	ortholog_one2one	0	0	0.0272	0	0	0	0.0248	0.4954	0.0275
C12orf42	100396433	ENSCJAG00000014347	1700113H08Rik	ortholog_one2one	C12orf42	ortholog_one2one	0.0692	0.0087	0.0297	0.1727	0.0413	0.0205	0.0271	0.0106	0.02
MA_R332_JSM910EBR	100408083	ENSCJAG00000002554	1700123I01Rik	apparent_ortholog_one2one	C11orf85	ortholog_one2one	1.9601	1.092	1.4516	2.5948	3.4205	1.8493	4.7207	1.7089	1.6006
	NA	ENSCJAG00000010611	1700123L14Rik	ortholog_many2many	NA	NA	0.7714	0.7117	0.3938	0.6114	0	0.4731	0.2236	0.1055	0.337
NUP50	100409558	ENSCJAG00000016242	1700123L14Rik	ortholog_many2many	NUP50	ortholog_one2one	37.5259	46.3464	55.7809	37.899	18.9912	27.7291	15.4611	19.9105	45.6007
C14orf119	100395861	ENSCJAG00000008070	1700123O20Rik	ortholog_one2one	C14orf119	ortholog_one2one	63.0378	58.5938	61.6961	71.4423	33.3467	66.7219	40.1196	41.1721	39.6883
C17orf64	100401611	ENSCJAG00000001176	1700125H20Rik	ortholog_one2one	C17orf64	ortholog_one2one	0	0.1814	0.0918	0.0903	0.1249	0.0784	0.1126	0.0376	0.0602
SNRNP35	100415261	ENSCJAG00000007131	1700128F08Rik	ortholog_one2one	SNRNP35	ortholog_one2one	3.853	1.94	1.4383	13.6325	13.304	5.0078	3.8299	3.6011	11.3432
C11orf10	100389940	ENSCJAG00000019216	1810006K21Rik	ortholog_one2one	TMEM258	ortholog_one2one	56.8002	65.8213	64.7784	85.847	113.039	66.9837	102.999	249.631	175.004
FAM207A	100401352	ENSCJAG00000010599	1810008A18Rik	ortholog_one2one	FAM207A	ortholog_one2one	0.0795	0.744	1.1504	1.0685	0.5489	0.0881	0.7751	2.1222	0.0562
C10ORF128	NA	ENSCJAG00000013489	1810011H11Rik	ortholog_one2one	C10orf128	ortholog_one2one	0	0	0	0	0	0	0	0	0.021
C8orf4	100400576	ENSCJAG00000023414	1810011O10Rik	ortholog_one2one	C8orf4	ortholog_one2one	0.0354	0.0082	0	0.0584	0	0	0.0086	0.0093	0.0071
C4ORF52	NA	ENSCJAG00000021059	1810013D10Rik	ortholog_one2one	C4orf52	ortholog_one2one	16.6682	19.5888	37.871	26.0884	28.5217	32.2047	17.5784	20.2554	16.65
C16orf72	100411218	ENSCJAG00000017187	1810013L24Rik	ortholog_one2one	C16orf72	ortholog_one2one	61.8985	34.7136	43.35	91.6214	27.0678	38.9857	55.3376	30.3195	51.58
FUOM	100390428	ENSCJAG00000005221	1810014F10Rik	ortholog_one2one	FUOM	ortholog_one2one	53.5769	22.7259	20.1403	26.7387	25.5548	9.8837	25.9461	29.8002	14.4545
C1orf172	100410708	ENSCJAG00000010076	1810019J16Rik	ortholog_one2one	C1orf172	ortholog_one2one	2.8972	42.6573	9.7215	0.7801	17.9929	11.9262	11.0774	8.6264	12.2095
	100414912	ENSCJAG00000014890	1810020D17Rik	ortholog_one2many	AAMDC	ortholog_one2many	16.5452	22.4311	27.2396	37.141	12.2552	14.5669	13.8804	9.2544	8.7124
	NA	ENSCJAG00000022891	1810020D17Rik	ortholog_one2many	AAMDC	ortholog_one2many	2.5668	1.6386	3.2106	5.0639	1.9168	2.0204	1.823	0.9834	1.7194
C8orf59	100396845	ENSCJAG00000000379	1810022K09Rik	ortholog_one2many	C8orf59	ortholog_one2one	58.6807	40.2896	35.1049	55.651	18.8831	28.9147	36.2887	26.0678	41.6779
C19orf52	100415087	ENSCJAG00000006287	1810026J23Rik	ortholog_one2one	C19orf52	ortholog_one2one	7.6576	24.7883	26.7205	16.5148	29.2395	23.8316	18.0855	22.629	19.4218
	100395083	ENSCJAG00000037786	1810027O10Rik	ortholog_one2one	C17orf61-PLSCR3	ortholog_one2many	407.0709	405.441	339.395	275.145	433.959	332.62	358.572	143.197	199.163
TMA16	100410654	ENSCJAG00000012470	1810029B16Rik	ortholog_one2one	TMA16	ortholog_one2one	1.1739	1.544	7.3512	0.2043	1.5665	3.8664	4.9502	7.0268	2.4357
C6orf162	100389993	ENSCJAG00000000648	1810030N24Rik	ortholog_one2one	SMIM8	ortholog_one2one	4.5766	4.0712	0.0297	1.3248	0.9931	0.7224	0.2024	5.7857	4.0773
CXorf38	100397256	ENSCJAG00000003854	1810030O07Rik	ortholog_one2one	CXorf38	ortholog_one2one	6.2639	18.1829	29.074	20.7862	16.102	15.3788	11.3182	10.8106	11.8996
CNPPD1	100398004	ENSCJAG00000011492	1810031K17Rik	ortholog_one2one	CNPPD1	ortholog_one2one	4.3814	3.9739	0.6925	4.6405	4.7346	9.3683	5.6797	8.4529	9.6113
C19ORF59	NA	ENSCJAG00000008706	1810033B17Rik	ortholog_one2one	C19orf59	ortholog_one2one	0	0	0.0295	0	0	0	0	0	0.0244
SLIRP	100405163	ENSCJAG00000016946	1810035L17Rik	ortholog_one2one	SLIRP	ortholog_one2one	99.7895	86.2851	108.273	130.741	104.128	125.505	129.964	199.34	189.925
C4ORF3	NA	ENSCJAG00000003231	1810037I17Rik	ortholog_one2one	C4orf3	ortholog_one2one	12.8606	18.8066	19.3896	36.3784	17.5348	8.9543	14.3565	20.4274	16.1397
KIAA1644	100408473	ENSCJAG00000008436	1810041L15Rik	ortholog_one2one	KIAA1644	ortholog_one2one	0	0	0.0236	0	0.0842	0.0267	0.0231	0.025	0.0191
C21ORF2	NA	ENSCJAG00000017611	1810043G02Rik	ortholog_one2one	C21orf2	ortholog_one2one	6.0342	12.9362	22.8202	3.0293	9.3103	29.5027	27.7115	4.5186	2.2524
C17orf89	100386295	ENSCJAG00000000048	1810043H04Rik	ortholog_one2one	C17orf89	ortholog_one2one	12.248	32.7324	7.4366	3.7725	26.1583	10.7073	15.6017	15.9304	27.979
MIEN1	100391696	ENSCJAG00000008895	1810046J19Rik	ortholog_one2one	MIEN1	ortholog_one2one	162.2635	239.83	128.905	102.037	167.46	128.448	101.529	135.064	113.432
C11orf53	100393558	ENSCJAG00000010442	1810046K07Rik	ortholog_one2one	C11orf53	ortholog_one2one	0.0543	0	0	0.0783	0	0	0.0163	0.0323	0
PCNXL4	100405162	ENSCJAG00000019055	1810048J11Rik	ortholog_one2one	PCNXL4	ortholog_one2one	5.3676	1.7882	0.5968	3.1521	2.5178	1.7881	0.5506	3.232	10.6037
OXLD1	100391334	ENSCJAG00000001620	1810049H13Rik	ortholog_one2one	OXLD1	ortholog_one2one	51.4706	91.4281	105.042	102.678	91.8417	53.7582	88.4922	79.4961	69.5496
C11orf24	100401547	ENSCJAG00000015749	1810055G02Rik	ortholog_one2one	C11orf24	ortholog_one2one	12.0042	3.4631	7.1757	1.4367	4.6407	12.0274	8.0036	6.234	5.2931
COA6	100413641	ENSCJAG00000018183	1810063B05Rik	ortholog_one2one	COA6	ortholog_one2one	21.3618	42.0693	20.2739	32.5137	27.6574	23.6015	5.9661	52.4184	63.0785
SAYSD1	100397237	ENSCJAG00000005885	1810063B07Rik	ortholog_one2one	SAYSD1	ortholog_one2one	2.3915	6.3025	5.4299	3.9267	6.2808	5.785	4.5837	4.6011	1.8716
	100896830	ENSCJAG00000035090	1810065E05Rik	ortholog_one2many	NA	NA	0	0	0.0411	0	0	0	0	0	0
UFL1	100406075	ENSCJAG00000001179	1810074P20Rik	ortholog_one2one	UFL1	ortholog_one2one	17.2997	5.9101	9.9451	11.9301	1.7328	4.739	6.7882	5.774	7.5203
KIAA1919	100401972	ENSCJAG00000005198	2010001E11Rik	ortholog_one2many	KIAA1919	ortholog_one2one	0.5781	0.0157	0.7837	0	2.3476	2.4145	0.8094	0.0447	5.5382
C5ORF62	NA	ENSCJAG00000020942	2010002N04Rik	ortholog_one2one	SMIM3	ortholog_one2one	0.044	0.0102	0	0.0966	0	0.0247	0.0107	2.2632	0.0088
C11orf86	100402157	ENSCJAG00000001141	2010003K11Rik	ortholog_one2one	C11orf86	ortholog_one2one	0.058	0.0258	0.013	0.0715	0	0	0.0294	0.0139	0.0127
PPP1R35	100398183	ENSCJAG00000015345	2010007H12Rik	ortholog_one2one	PPP1R35	ortholog_one2one	20.2324	6.9366	8.0914	18.4442	8.7337	10.4788	15.9825	11.7006	17.4393
FAM210B	100397747	ENSCJAG00000011258	2010011I20Rik	ortholog_one2one	FAM210B	ortholog_one2one	8.378	2.6674	8.3657	2.079	5.2232	1.0989	1.0021	6.6561	5.3059
C10orf32	100402045	ENSCJAG00000018107	2010012O05Rik	ortholog_one2one	C10orf32	ortholog_one2one	18.3594	16.6942	4.4985	11.7654	18.1041	6.9174	10.8684	8.0397	4.4689
	100401265	ENSCJAG00000002396	2010015L04Rik	ortholog_one2one	C1orf222	apparent_ortholog_one2one	0.0807	0.0057	0.0137	0.0862	0.0586	0.0065	0.0066	0.1128	0.0126
SPPL2A	100401531	ENSCJAG00000001267	2010106G01Rik	ortholog_one2one	SPPL2A	ortholog_one2one	38.1735	31.0719	47.5083	18.9442	41.4555	39.4212	51.0507	16.8993	37.48
C14ORF2	NA	ENSCJAG00000017233	2010107E04Rik	ortholog_one2many	C14orf2	ortholog_one2one	199.545	187.964	206.349	208.079	279.652	230.085	258.206	401.951	297.2
	100392232	ENSCJAG00000022812	2010107E04Rik	ortholog_one2many	NA	NA	0	0	0	0	0	0	0	0	0
C10orf35	100411459	ENSCJAG00000016482	2010107G23Rik	ortholog_one2one	C10orf35	ortholog_one2one	18.052	34.2125	18.4379	9.9749	15.5914	8.426	31.7588	30.5242	67.0682
SMIM4	100412422	ENSCJAG00000006634	2010107H07Rik	ortholog_one2one	SMIM4	ortholog_one2one	8.5797	10.9736	4.6689	2.1891	17.7034	14.1953	10.7987	25.2084	18.5969
	NA	ENSCJAG00000035177	2010109I03Rik	ortholog_one2one	NA	NA	0	0	0.0462	0.1106	0	0	0	0	0
CHP2	100409778	ENSCJAG00000020636	2010110P09Rik	ortholog_one2one	CHP2	ortholog_one2one	0.1015	1.7329	0.4038	0.0333	0.8538	0.0071	0.0231	0.0134	0.011
C9ORF3	NA	ENSCJAG00000021327	2010111I01Rik	ortholog_one2one	C9orf3	ortholog_one2one	24.2221	34.7604	39.3037	35.1134	26.2895	34.6867	48.9212	14.1943	31.8226
C2ORF55	NA	ENSCJAG00000031536	2010300C02Rik	ortholog_one2one	KIAA1211L	ortholog_one2one	0.7456	0.043	0.0407	1.4282	0.1576	0.0548	0.0541	0.0254	0.0503
	100405623	ENSCJAG00000021584	2010305A19Rik	ortholog_one2many	SELRC1	ortholog_one2many	33.6377	22.5986	56.444	18.8143	22.926	23.1444	23.2575	59.0594	44.679
	NA	ENSCJAG00000031151	2010305A19Rik	ortholog_one2many	SELRC1	ortholog_one2many	0	0	0.1412	0	0	0.0473	0	0.0268	0
	NA	ENSCJAG00000033985	2010305A19Rik	ortholog_one2many	SELRC1	ortholog_one2many	0	0.1353	0.2289	0.1251	0	0.0434	0	0.1561	0.125
C9ORF140	NA	ENSCJAG00000004827	2010317E24Rik	ortholog_one2many	SAPCD2	ortholog_one2many	0.1096	0.03	0.1333	0.2765	0.0511	0.1452	0.0988	0.0815	0.057
	100413132	ENSCJAG00000012905	2010317E24Rik	ortholog_one2many	SAPCD2	ortholog_one2many	0.1849	0.0107	0.0115	0.2031	0.0409	0.895	0.0449	0.0486	0.0371
VWA9	100413942	ENSCJAG00000007118	2010321M09Rik	ortholog_one2one	VWA9	ortholog_one2one	14.9509	7.8128	2.7379	6.5487	12.1548	9.4266	24.8131	21.1285	13.4017
	100388079	ENSCJAG00000013549	2200002D01Rik	ortholog_one2one	CTB-102L5.4	ortholog_one2many	0.0397	1.7574	0.0845	0.0858	2.2948	0.1285	2.3726	1.2157	1.4351
VSTM5	100414316	ENSCJAG00000003861	2200002K05Rik	ortholog_one2one	VSTM5	ortholog_one2one	0.0936	0	0	0.1474	0	0	0	0.0303	0
SLX4IP	100393509	ENSCJAG00000021356	2210009G21Rik	ortholog_one2one	SLX4IP	ortholog_one2one	0.0764	0	2.1967	2.7156	0.0443	0	1.9954	0.8238	1.2274
IGSF23	100395567	ENSCJAG00000013231	2210010C17Rik	ortholog_one2one	IGSF23	ortholog_one2one	0.0858	0	0	0.0672	0	0	0.0083	2.3494	1.7807
	NA	ENSCJAG00000004926	2210011C24Rik	ortholog_one2one	CTB-55O6.8	ortholog_one2one	4.2357	1.5231	0.9679	0.5994	0.6141	0.6465	1.6307	0.1214	0.0685
TCEANC2	100391115	ENSCJAG00000004976	2210012G02Rik	ortholog_one2one	TCEANC2	ortholog_one2one	4.4321	8.0958	14.4207	2.7814	3.6169	2.9901	6.2601	4.3061	9.3706
C9orf64	100392619	ENSCJAG00000003739	2210016F16Rik	ortholog_one2one	C9orf64	ortholog_one2one	6.2648	11.7551	3.0301	17.7614	29.8921	10.2435	7.6732	14.1088	14.9315
	100400880	ENSCJAG00000017368	2210016L21Rik	ortholog_one2many	C12orf43	ortholog_one2many	0	0	0	0	0	0	0	0	0
	NA	ENSCJAG00000017691	2210016L21Rik	ortholog_one2many	C12orf43	ortholog_one2many	0.2095	0.0352	0.5393	0.4649	0	0.0621	0.1095	0.15	0.0405
	100389107	ENSCJAG00000021722	2210016L21Rik	ortholog_one2many	C12orf43	ortholog_one2many	0.0756	2.7563	20.0006	6.9444	1.4544	7.6014	7.4769	5.6252	0.4571
C11orf30	100397430	ENSCJAG00000015204	2210018M11Rik	ortholog_one2one	C11orf30	ortholog_one2one	12.6016	18.8807	8.4835	11.6599	12.4171	12.0406	9.4747	9.3987	9.7326
CDPF1	100385168	ENSCJAG00000000179	2210021J22Rik	ortholog_one2one	CDPF1	ortholog_one2one	23.3279	48.667	30.7738	21.6811	28.0775	40.454	42.1013	29.4958	40.4602
C19orf77	100395663	ENSCJAG00000014859	2210404O07Rik	ortholog_one2one	C19orf77	ortholog_one2one	0.0723	0.7577	0.0475	7.7672	0.0838	0.0216	0.0232	0.024	0.0387
KIAA0825	100408485	ENSCJAG00000010418	2210408I21Rik	apparent_ortholog_one2one	KIAA0825	ortholog_one2one	4.4943	6.0625	0.0641	0.1067	1.147	0.7157	0.0179	0.1606	4.9463
TMEM238	100394121	ENSCJAG00000022190	2210411K11Rik	ortholog_one2one	TMEM238	ortholog_one2one	0.262	0.0408	0.9719	0.9856	0.3324	0.3238	0.076	0.225	0.0478
C6orf15	100415080	ENSCJAG00000019814	2300002M23Rik	ortholog_one2one	C6orf15	ortholog_one2one	0	0	0.0163	0.0476	0	0	0	0.0175	0
C15orf61	100394881	ENSCJAG00000002154	2300009A05Rik	ortholog_one2one	C15orf61	ortholog_one2one	1.4323	3.2327	3.1567	2.7018	2.8856	0.5934	1.4619	2.1331	0.2506
APMAP	100408741	ENSCJAG00000011868	2310001A20Rik	ortholog_one2one	APMAP	ortholog_one2one	7.0858	28.8855	18.7027	14.6967	9.6487	23.1154	15.8992	32.7651	24.8942
C9ORF169	100385285	ENSCJAG00000013115	2310002J15Rik	ortholog_one2one	C9orf169	ortholog_one2one	0	0	0	0	0	0	0	0	0.038
DYNAP	100386813	ENSCJAG00000004179	2310002L13Rik	apparent_ortholog_one2one	DYNAP	ortholog_one2one	0	0	0	0	0	0	0.2661	0	0
GID8	100404988	ENSCJAG00000010007	2310003C23Rik	ortholog_one2one	GID8	ortholog_one2one	30.7643	57.2671	37.601	25.7192	28.6273	51.1885	19.6729	32.1944	47.3877
SERF2	100397052	ENSCJAG00000002541	2310003F16Rik	ortholog_one2one	HYPK	ortholog_one2one	46.6035	57.8539	54.784	53.4121	62.1473	53.3651	54.2964	109.779	101.139
C17orf70	100388811	ENSCJAG00000001556	2310003H01Rik	ortholog_one2one	C17orf70	ortholog_one2one	35.3352	75.9926	42.913	34.3739	46.9046	58.9917	59.8949	47.1583	26.6904
	NA	ENSCJAG00000034738	2310003L06Rik	ortholog_one2one	NA	NA	0	0	0.012	0.0296	0	0	3.5691	0	0
NDUFAF5	100405232	ENSCJAG00000004655	2310003L22Rik	ortholog_one2one	NDUFAF5	ortholog_one2one	10.685	8.2982	18.9323	7.3856	7.1416	10.7028	6.8004	18.8861	10.4255
ADPRM	100399298	ENSCJAG00000013179	2310004I24Rik	ortholog_one2one	ADPRM	ortholog_one2one	0.5768	2.6484	1.1942	3.4523	0.421	0.0064	11.0911	1.376	1.3165
TEN1	100391949	ENSCJAG00000013878	2310004N24Rik	ortholog_one2one	TEN1	ortholog_one2one	7.4536	53.4028	79.9714	24.2149	46.5067	35.0493	62.0332	36.1888	37.9878
C2ORF54	NA	ENSCJAG00000006386	2310007B03Rik	ortholog_one2one	C2orf54	ortholog_one2one	0.3867	0.0174	0.0329	1.2482	0.2089	0.1214	0.0816	0.0375	0.0942
C17ORF72	NA	ENSCJAG00000019442	2310007L24Rik	ortholog_one2one	C17orf72	ortholog_one2one	0.2621	0.0412	0.0689	0.1216	0.1215	0.0628	0.0672	0.0522	0.1123
KIAA0146	100894621	ENSCJAG00000013681	2310008H04Rik	ortholog_one2one	KIAA0146	ortholog_one2one	0.1367	1.1243	4.9426	4.4233	2.6497	2.8465	4.1004	8.5302	2.3371
	NA	ENSCJAG00000006636	2310008H09Rik	ortholog_one2many	C16orf88	ortholog_one2many	0.3194	0.0481	0.035	0.3219	0.3976	0.1649	0.2569	0.2252	0.1604
	100413239	ENSCJAG00000009625	2310008H09Rik	ortholog_one2many	C16orf88	ortholog_one2many	5.9253	3.9163	1.9011	0.9187	2.1379	4.9787	5.1348	3.1137	2.3865
C1orf53	100386855	ENSCJAG00000004910	2310009B15Rik	ortholog_one2one	C1orf53	ortholog_one2one	12.0275	10.0846	9.9722	0.0562	5.4172	7.6038	13.6592	2.7054	15.5243
C3orf43	100386597	ENSCJAG00000001690	2310010M20Rik	ortholog_one2one	C3orf43	ortholog_one2one	0	0	0.0131	0	0	0	0.0386	0	0
C19ORF25	NA	ENSCJAG00000038129	2310011J03Rik	ortholog_one2one	C19orf25	ortholog_one2one	1.4685	2.7251	0.1093	2.7159	3.7958	0.9194	0.1242	1.1721	1.1761
PPP1R18	100389627	ENSCJAG00000019906	2310014H01Rik	ortholog_one2one	PPP1R18	ortholog_one2one	4.3581	0.4031	0.1054	2.8246	1.0897	0.1024	7.2137	13.0503	6.0559
	NA	ENSCJAG00000023172	2310014L17Rik	ortholog_one2one	AC012313.1	ortholog_one2one	0.4106	0.0462	0.1166	1.0776	0.2958	0.0782	0.0722	0.0885	0.1112
HILPDA	NA	ENSCJAG00000017811	2310016C08Rik	ortholog_one2one	HILPDA	ortholog_one2one	0.0559	4.717	0.0794	0.176	0.9665	1.4842	2.1612	6.8027	10.0413
COX14	100415255	ENSCJAG00000021096	2310016M24Rik	ortholog_one2one	COX14	ortholog_one2one	141.0107	102.854	80.1241	68.9405	62.6327	54.1969	91.7902	52.303	93.8536
ZSWIM8	100412527	ENSCJAG00000001500	2310021P13Rik	apparent_ortholog_one2one	ZSWIM8	apparent_ortholog_one2one	12.9455	15.9394	23.0337	22.6177	30.8519	35.0383	25.2672	10.8405	13.7637
C19orf47	100396523	ENSCJAG00000014624	2310022A10Rik	ortholog_one2one	C19orf47	ortholog_one2one	2.9601	19.7784	9.5199	3.7266	8.7628	15.4697	11.5581	7.5283	4.7358
C1orf198	100388168	ENSCJAG00000012038	2310022B05Rik	ortholog_one2one	C1orf198	ortholog_one2one	0.1862	0	0.0227	0.0268	0.0347	0.0329	0.6827	0.3656	0.0485
C9ORF25	NA	ENSCJAG00000008563	2310028H24Rik	ortholog_one2one	FAM219A	ortholog_one2one	0	4.1289	0	0	0.8017	0	0	0	0.0206
MINOS1	100393791	ENSCJAG00000006709	2310028O11Rik	ortholog_one2one	MINOS1	ortholog_one2one	100.0403	47.8132	47.6236	84.7259	108.513	135.76	126.133	182.651	217.864
C11ORF52	NA	ENSCJAG00000010811	2310030G06Rik	ortholog_one2one	C11orf52	ortholog_one2one	0	0	0	0.0816	0.1141	0	0	0	0.0289
NDUFAF6	100409204	ENSCJAG00000005958	2310030N02Rik	ortholog_one2one	NDUFAF6	ortholog_one2one	0.0728	0.5159	1.1054	3.3875	0	3.5375	1.014	0.9199	2.2594
PINLYP	NA	ENSCJAG00000013544	2310033E01Rik	ortholog_one2one	PINLYP	ortholog_one2one	0	0.0333	2.2447	0	0	2.3234	1.0546	7.4379	17.1811
C1orf35	100387221	ENSCJAG00000016721	2310033P09Rik	ortholog_one2one	C1orf35	ortholog_one2one	27.2041	33.9731	18.0527	65.4364	27.7461	26.4606	36.0567	45.4391	76.2329
KIAA1468	100386458	ENSCJAG00000003333	2310035C23Rik	ortholog_one2one	KIAA1468	ortholog_one2one	13.7433	8.6716	9.7932	10.8318	4.2635	8.2616	11.3707	13.2298	10.4678
AP5S1	100396026	ENSCJAG00000021209	2310035K24Rik	ortholog_one2one	AP5S1	ortholog_one2one	0.6208	13.3229	10.2773	2.8798	8.0136	2.2693	3.7534	1.7469	0.9816
C19orf43	NA	ENSCJAG00000005083	2310036O22Rik	ortholog_one2one	C19orf43	ortholog_one2one	85.816	141.561	103.959	87.52	91.3123	137.363	83.6865	83.7932	56.2785
KANSL2	100408787	ENSCJAG00000020735	2310037I24Rik	ortholog_one2many	KANSL2	ortholog_one2one	109.749	77.4021	107.123	75.6949	43.8632	60.0292	61.1707	45.3508	50.0695
C6orf226	100400134	ENSCJAG00000023341	2310039H08Rik	ortholog_one2one	C6orf226	ortholog_one2one	14.4089	18.973	10.4276	16.4335	8.7889	3.9331	7.8143	2.1348	1.7408
C1ORF170	100415486	ENSCJAG00000011430	2310042D19Rik	ortholog_one2one	C1orf170	ortholog_one2one	0.1599	0.0067	0.0083	0.0399	0.0324	0.0186	0.0077	0	0.0222
	100410758	ENSCJAG00000016147	2310043J07Rik	ortholog_one2one	UPK3BL	ortholog_one2many	0.1433	0.0113	1.5729	0.1095	0	0.19	0.013	0	0.0122
KIAA1737	100399838	ENSCJAG00000016697	2310044G17Rik	ortholog_one2one	KIAA1737	ortholog_one2one	0	0	0.0107	0	0	0.0786	0.0111	0.7838	0
EMC10	100396755	ENSCJAG00000003629	2310044H10Rik	ortholog_one2one	EMC10	ortholog_one2one	21.1975	26.3565	15.4741	20.1485	56.0877	24.5724	17.4283	31.8388	19.8255
	100387099	ENSCJAG00000037028	2310045N01Rik	ortholog_one2one	MEF2BNB	ortholog_one2one	7.9138	25.636	9.8144	11.8651	21.6362	28.8671	20.0915	9.0323	13.9948
MLIP	100405830	ENSCJAG00000010939	2310046A06Rik	ortholog_one2one	MLIP	ortholog_one2one	0.0861	0.0271	0.0554	0.0717	0	0.1086	0.0056	0	0.0312
SLC52A3	100391684	ENSCJAG00000020873	2310046K01Rik	ortholog_one2one	SLC52A3	ortholog_one2one	0.0287	0	0.0081	0.1354	0.031	0.0327	0.0529	0	0.0078
C15ORF17	100400914	ENSCJAG00000015600	2310046O06Rik	ortholog_one2one	FAM219B	ortholog_one2one	28.6114	11.5176	10.317	24.5982	16.4495	21.4845	26.4268	14.9953	20.8953
SWSAP1	100408137	ENSCJAG00000005721	2310047B19Rik	ortholog_one2one	SWSAP1	ortholog_one2one	7.1344	18.6579	14.635	20.5693	23.7415	18.1692	18.8643	29.3816	34.2797
C17orf59	100409480	ENSCJAG00000023107	2310047M10Rik	ortholog_one2one	C17orf59	ortholog_one2one	9.7408	5.8426	9.8181	4.5918	10.2702	14.9525	7.1411	7.579	14.66
CAMSAP3	100407893	ENSCJAG00000008533	2310057J16Rik	ortholog_one2one	CAMSAP3	ortholog_one2one	13.2957	35.9615	39.5084	26.6324	50.2271	34.1013	40.7593	17.1142	18.7455
C6orf58	100402457	ENSCJAG00000003611	2310057J18Rik	ortholog_one2one	C6orf58	ortholog_one2one	0	0.019	0.0405	2.2875	0.034	0.0114	0.5781	3.3364	3.9574
C10orf88	100390547	ENSCJAG00000001118	2310057M21Rik	ortholog_one2many	C10orf88	ortholog_one2one	4.1481	0.3873	0.0071	7.1748	0.8912	2.0548	6.0606	2.7227	9.3833
	NA	ENSCJAG00000001125	2310057M21Rik	ortholog_one2many	NA	NA	0	0	0	0	0.1299	0.1936	0	0.3004	0.0631
CMC2	NA	ENSCJAG00000016683	2310061C15Rik	ortholog_one2one	CMC2	ortholog_one2one	106.5626	108.579	115.112	65.3234	70.5738	100.235	91.2689	72.4759	96.0274
C6ORF136	100388895	ENSCJAG00000019923	2310061I04Rik	ortholog_one2one	C6orf136	ortholog_one2one	24.6381	44.8213	35.8069	14.6711	22.2482	27.0058	24.396	17.9571	17.5813
	100387946	ENSCJAG00000008784	2310061N02Rik	ortholog_many2many	KRTAP13-2	ortholog_many2many	0.0679	0	0	0.0391	0	0	0	0	0
	100402812	ENSCJAG00000022702	2310061N02Rik	ortholog_many2many	KRTAP13-2	ortholog_many2many	0	0	0	0	0	0	0	0	0
KIAA0195	NA	ENSCJAG00000014327	2310067B10Rik	ortholog_one2one	KIAA0195	ortholog_one2one	2.228	0.0694	0.0939	0.2829	0.2995	11.1577	0.2838	0.9132	0.5482
METTL19	NA	ENSCJAG00000021498	2310079F23Rik	ortholog_one2one	TRMT44	ortholog_one2one	1.7842	11.7998	10.3811	2.3825	15.8146	9.4779	5.1433	7.7011	8.4619
	100408984	ENSCJAG00000015051	2400003C14Rik	ortholog_one2one	IST1	ortholog_one2many	44.8193	74.8866	122.042	73.5731	93.3221	61.935	95.3671	71.8163	88.1098
RTFDC1	100399915	ENSCJAG00000011308	2410001C21Rik	ortholog_one2one	RTFDC1	ortholog_one2one	72.573	153.257	186.198	91.8118	105.375	107.291	104.956	118.245	101.03
ENTHD2	100386644	ENSCJAG00000000052	2410002I01Rik	ortholog_one2one	ENTHD2	ortholog_one2one	0.435	0.0938	0.4599	0.2708	0.5903	1.1963	0.1761	0.2894	0.1163
C5orf44	100395541	ENSCJAG00000015812	2410002O22Rik	ortholog_one2one	TRAPPC13	ortholog_one2one	37.0056	20.8628	20.388	10.3401	13.3322	15.6595	11.2723	24.2433	16.9319
MALSU1	100398852	ENSCJAG00000001497	2410003K15Rik	ortholog_one2one	MALSU1	ortholog_one2one	21.0167	41.8747	19.2972	12.8299	19.7582	21.1285	14.133	26.5883	21.3266
KHDC3L	100413535	ENSCJAG00000009947	2410004A20Rik	ortholog_one2one	KHDC3L	ortholog_one2one	1220.13	1294.89	1045.36	1013.89	1955.95	1932.56	1188.28	1111.95	909.686
C1orf52	100413699	ENSCJAG00000007022	2410004B18Rik	ortholog_one2one	C1orf52	ortholog_one2one	34.4502	34.0531	75.39	26.6333	3.8691	22.9082	11.2416	16.5126	24.0762
C2orf50	100401565	ENSCJAG00000006799	2410004P03Rik	ortholog_one2one	C2orf50	ortholog_one2one	0.1209	0	0	0	0	0	0.029	0.0327	0
C19orf70	100407773	ENSCJAG00000017076	2410015M20Rik	ortholog_one2one	C19orf70	ortholog_one2one	81.9206	134.855	113.341	83.6445	188.927	102.333	113.863	82.6751	102.58
PTRHD1	100385395	ENSCJAG00000008012	2410017P09Rik	ortholog_one2one	PTRHD1	ortholog_one2one	1.0659	10.2464	20.7436	25.9884	48.4419	14.5437	7.3849	37.1608	42.8291
KRBA2	100406939	ENSCJAG00000014384	2410018M08Rik	ortholog_one2one	KRBA2	ortholog_one2one	0	0.009	4.2269	0.0645	0.7618	2.1521	0.7697	0.1952	1.7028
C17orf79	100391809	ENSCJAG00000014110	2410022L05Rik	ortholog_one2one	COPRS	ortholog_one2one	22.9341	15.5055	22.9285	30.558	21.9804	14.9508	19.8699	75.5731	35.4511
	100405394	ENSCJAG00000021110	2410042D21Rik	ortholog_one2many	KATNBL1	ortholog_one2many	19.1063	11.0308	24.908	34.2692	14.8623	10.68	2.8159	8.0758	15.3277
	NA	ENSCJAG00000023316	2410042D21Rik	ortholog_one2many	KATNBL1	ortholog_one2many	1.1985	0.6373	0.9766	0.9862	0.304	0.2292	0.0521	0.1286	0.8011
C15orf60	100396799	ENSCJAG00000017991	2410076I21Rik	ortholog_one2one	C15orf60	ortholog_one2one	1.4197	0.3162	7.5501	18.6723	14.0969	20.4265	26.9745	6.6533	14.3096
C5orf42	100386256	ENSCJAG00000018003	2410089E03Rik	ortholog_one2one	C5orf42	ortholog_one2one	9.4981	2.3003	8.4421	10.5807	8.4388	18.2856	19.4362	13.0646	21.6912
NDUFAF7	100397455	ENSCJAG00000003932	2410091C18Rik	ortholog_one2one	NDUFAF7	ortholog_one2one	18.8685	44.1225	11.8167	34.5004	5.8003	15.5068	11.3619	10.9302	6.5642
C9orf41	100404328	ENSCJAG00000001131	2410127L17Rik	ortholog_one2one	C9orf41	ortholog_one2one	4.5323	0.1926	11.1241	0.7361	1.7526	1.763	0.0632	1.3693	6.8245
C12orf49	100400554	ENSCJAG00000009570	2410131K14Rik	ortholog_one2one	C12orf49	ortholog_one2one	14.8768	14.0279	13.483	11.8342	12.6007	29.3597	16.5548	9.9245	21.3898
CHTOP	NA	ENSCJAG00000010383	2500003M10Rik	ortholog_one2one	CHTOP	ortholog_one2one	79.5436	127.945	106.333	85.1175	86.7516	110.875	85.9918	64.4054	97.6122
C22orf39	100408700	ENSCJAG00000036398	2510002D24Rik	ortholog_one2one	C22orf39	ortholog_one2one	11.6445	14.9147	12.7266	7.9452	13.6837	19.2035	17.5417	6.0746	7.4256
KIAA1279	100387291	ENSCJAG00000012896	2510003E04Rik	ortholog_one2one	KIAA1279	ortholog_one2one	17.6566	35.8646	40.8509	50.4266	45.0381	40.6238	22.7535	49.955	27.0051
TMEM234	NA	ENSCJAG00000006793	2510006D16Rik	ortholog_one2one	TMEM234	ortholog_one2one	0.0347	3.488	1.9476	10.6186	1.6265	0.6933	0.4523	0.9139	2.8325
C3orf70	100401441	ENSCJAG00000022231	2510009E07Rik	ortholog_one2one	C3orf70	ortholog_one2one	0	0.0231	0.0584	0	0.1111	7.1933	3.3381	6.7478	3.2297
C19ORF29	100390352	ENSCJAG00000014929	2510012J08Rik	ortholog_one2one	CACTIN	ortholog_one2one	13.917	15.5578	12.6932	17.7825	31.9261	25.666	27.9907	21.6816	11.8728
KIAA2013	100393067	ENSCJAG00000013453	2510039O18Rik	ortholog_one2one	KIAA2013	ortholog_one2one	48.2104	59.2112	73.5389	24.9576	32.2467	38.8372	44.1982	49.7963	42.6233
	NA	ENSCJAG00000022992	2610001J05Rik	ortholog_one2one	AC073346.2	ortholog_one2one	1.0129	1.9212	1.2072	3.898	0	1.3833	0	1.6664	1.2662
AUNIP	100401014	ENSCJAG00000009447	2610002D18Rik	ortholog_one2one	AUNIP	ortholog_one2one	0	0.0083	0.019	0.0828	0	1.3376	0.0087	2.0656	0.0769
ELP6	100404830	ENSCJAG00000002465	2610002I17Rik	ortholog_one2one	ELP6	ortholog_one2one	5.3597	23.9362	35.7361	9.6514	17.8902	15.036	18.4848	21.1914	24.1687
C1orf86	NA	ENSCJAG00000002454	2610002J02Rik	ortholog_one2one	C1orf86	ortholog_one2one	0.389	0.6711	0.1676	0.6081	0.6885	0.3164	1.2618	1.1278	1.2194
KIAA1407	NA	ENSCJAG00000009315	2610015P09Rik	ortholog_one2one	KIAA1407	ortholog_one2one	4.1936	1.0759	0.0779	5.3637	0	1.3598	3.5855	0.4634	1.3512
	100393772	ENSCJAG00000014527	2610018G03Rik	ortholog_one2one	MST4	ortholog_one2one	16.6769	27.9057	29.5648	8.6692	16.4182	19.6969	19.2779	0.144	6.3988
C8orf42	NA	ENSCJAG00000011957	2610019F03Rik	ortholog_one2one	C8orf42	ortholog_one2one	27.9168	46.4481	47.0679	20.0432	32.5741	45.178	30.1941	67.5804	55.4248
	100386340	ENSCJAG00000009363	2610020H08Rik	ortholog_one2one	AC004381.6	ortholog_one2one	4.871	13.0201	1.5442	0.8396	10.0951	14.1809	7.4411	4.896	9.0928
EFCAB11	100410125	ENSCJAG00000017645	2610021K21Rik	ortholog_one2one	EFCAB11	ortholog_one2one	5.8497	12.6178	6.8046	0.9508	9.601	7.33	7.4708	7.9725	11.585
NOA1	100400490	ENSCJAG00000004102	2610024G14Rik	ortholog_one2one	NOA1	ortholog_one2one	30.0387	35.5821	22.7088	2.7127	15.5779	29.7396	17.2582	17.7192	22.9085
NOP9	100396802	ENSCJAG00000006675	2610027L16Rik	ortholog_one2one	NOP9	ortholog_one2one	26.0896	40.0166	18.0875	29.4325	24.9495	20.75	21.138	32.3626	41.909
C21ORF58	NA	ENSCJAG00000001809	2610028H24Rik	ortholog_one2one	C21orf58	ortholog_one2one	0.3951	0.0227	0.0092	1.7739	0.1956	1.2898	3.0603	0.8066	0
	100894240	ENSCJAG00000031571	2610029I01Rik	ortholog_one2one	NA	NA	0.342	8.2005	6.126	3.6927	6.0815	0.0237	2.7067	2.0439	1.8489
	100404523	ENSCJAG00000007127	2610034B18Rik	ortholog_one2one	C15orf38-AP3S2	ortholog_one2many	19.3727	15.5915	23.0734	10.3238	13.7759	29.624	23.8007	18.827	13.5941
	NA	ENSCJAG00000034912	2610034M16Rik	ortholog_one2one	NA	NA	0	0	0	0	0	0	0.0209	0	0
MIS18A	100393501	ENSCJAG00000009090	2610039C10Rik	ortholog_one2one	MIS18A	ortholog_one2one	7.2964	7.2591	0.1088	0.6659	0.244	3.1002	1.3731	8.0281	2.8487
U2SURP	100411013	ENSCJAG00000001639	2610101N10Rik	ortholog_one2one	U2SURP	ortholog_one2one	71.817	51.8697	91.5739	54.0384	44.9112	56.9112	50.5147	80.1967	59.1655
DRAXIN	100389187	ENSCJAG00000013304	2610109H07Rik	ortholog_one2one	DRAXIN	ortholog_one2one	0.5464	0.0273	0	0.0478	0	0.8493	0.016	0.3728	0.0329
C8orf37	100410278	ENSCJAG00000020555	2610301B20Rik	ortholog_one2one	C8orf37	ortholog_one2one	0.0224	0.0059	0	0.3291	0	0	0.0072	0.0074	0.1321
KIAA1967	100398506	ENSCJAG00000020174	2610301G19Rik	ortholog_one2one	KIAA1967	ortholog_one2one	13.7045	28.1039	27.5348	18.5855	14.578	27.5815	15.3859	9.3713	18.2251
KIAA0100	NA	ENSCJAG00000012898	2610507B11Rik	ortholog_one2one	KIAA0100	ortholog_one2one	21.891	37.3173	34.4289	25.7426	12.8691	23.3597	21.6789	22.9539	15.7358
CMSS1	100396114	ENSCJAG00000000610	2610528E23Rik	ortholog_one2one	CMSS1	ortholog_one2one	17.133	0.0579	19.7324	6.4531	26.1201	18.4249	11.5344	35.7112	12.8249
C1orf210	100407091	ENSCJAG00000003350	2610528J11Rik	ortholog_one2one	C1orf210	ortholog_one2one	9.2175	15.1464	22.4864	26.2254	15.6446	24.0559	21.353	9.9122	25.3488
	100400801	ENSCJAG00000006109	2700007P21Rik	ortholog_one2many	ARL14EP	ortholog_one2many	4.2712	34.613	24.0485	10.392	13.9982	12.9076	23.0358	13.6672	11.9552
	NA	ENSCJAG00000033641	2700007P21Rik	ortholog_one2many	ARL14EP	ortholog_one2many	0.1596	0.8664	1.6364	0.4878	0.506	0.8888	1.3467	1.4199	0.8122
C4orf27	NA	ENSCJAG00000005031	2700029M09Rik	ortholog_one2many	NA	NA	0.0586	0.0916	0.0325	0.1668	0.0546	0.0366	0.0331	0.1487	0.8854
	NA	ENSCJAG00000012327	2700029M09Rik	ortholog_one2many	C4orf27	ortholog_one2one	107.4473	27.781	39.8589	79.3406	85.6371	51.369	35.1559	104.645	85.1263
KIAA0586	100386567	ENSCJAG00000018807	2700049A03Rik	ortholog_one2one	KIAA0586	ortholog_one2one	13.7254	3.4486	9.1658	4.8976	5.9817	9.3742	11.6676	10.5129	6.3865
C10orf137	100403476	ENSCJAG00000012481	2700050L05Rik	ortholog_one2one	C10orf137	ortholog_one2one	13.7382	12.8527	8.9574	4.8313	9.3278	7.8951	2.0774	5.9776	9.9686
C14orf166	100391979	ENSCJAG00000006926	2700060E02Rik	ortholog_one2one	C14orf166	ortholog_one2one	168.308	308.729	226.839	103.795	207.474	287.036	178.254	150.851	98.8087
CACUL1	100397921	ENSCJAG00000019578	2700078E11Rik	ortholog_one2one	CACUL1	ortholog_one2one	5.6409	4.5782	1.9903	1.4993	1.7945	0.9484	2.3992	0.9625	2.1271
RCOR2	100398630	ENSCJAG00000018326	2700081O15Rik	ortholog_one2one	NA	NA	0.7532	0.4417	0.0979	0.5028	0.2413	0.0735	0.1598	0.1859	0.1003
C1orf131	100414610	ENSCJAG00000018389	2810004N23Rik	ortholog_one2one	C1orf131	ortholog_one2one	16.5659	1.8962	38.6953	33.679	9.2252	34.7579	41.9875	15.9069	21.1863
C12orf65	100413822	ENSCJAG00000016579	2810006K23Rik	ortholog_one2one	C12orf65	ortholog_one2one	4.929	0	0	0.0753	0.1042	3.921	1.9318	4.6981	1.4548
C5orf43	100404356	ENSCJAG00000015387	2810008M24Rik	ortholog_one2one	SMIM15	ortholog_one2one	0.4445	0.3706	1.4048	0.8229	0.2486	0.2777	0.1257	0.2257	0.3597
MPLKIP	100399102	ENSCJAG00000007653	2810021B07Rik	ortholog_one2one	MPLKIP	ortholog_one2one	35.0729	28.0974	23.4453	13.4641	15.7279	17.2996	10.7679	22.2247	32.4502
SKIDA1	100403432	ENSCJAG00000008166	2810030E01Rik	ortholog_one2one	SKIDA1	ortholog_one2one	0.0286	0.0224	0.0159	0.0814	0.1866	0.0536	0.0404	0.0323	0.0122
PROSER1	100411411	ENSCJAG00000017859	2810046L04Rik	ortholog_one2one	PROSER1	ortholog_one2one	43.307	52.4915	38.2749	13.7272	16.6666	30.7712	35.8959	13.4817	16.6303
L3HYPDH	100402030	ENSCJAG00000018964	2810055F11Rik	ortholog_one2one	L3HYPDH	ortholog_one2one	1.4117	4.6689	5.0286	10.5251	1.7923	2.6573	9.3447	6.6841	11.8242
KIAA0907	100396011	ENSCJAG00000007881	2810403A07Rik	ortholog_one2one	KIAA0907	ortholog_one2one	38.8366	31.4223	10.7439	24.3311	13.896	22.2208	19.2566	19.4556	37.5112
FAM213B	100403434	ENSCJAG00000002562	2810405K02Rik	ortholog_one2one	FAM213B	ortholog_one2one	0	3.7286	0	0.6032	2.1941	1.0255	2.9154	8.1267	4.9667
	NA	ENSCJAG00000001158	2810407C02Rik	ortholog_one2one	SELT	ortholog_one2one	159.3928	192.574	226.289	122.695	102.303	114.682	106.513	127.772	142.107
	NA	ENSCJAG00000032243	2810408A11Rik	ortholog_one2one	NA	NA	0.0504	2.9458	0.0874	0.0553	0.0446	0.0141	0.0245	0.0132	0.0101
TP53RK	100387956	ENSCJAG00000016900	2810408M09Rik	ortholog_one2many	TP53RK	ortholog_one2one	9.4483	18.6314	22.1913	9.2724	12.7951	7.0411	9.0832	19.2782	13.616
KIAA0101	100403713	ENSCJAG00000037051	2810417H13Rik	ortholog_one2one	KIAA0101	ortholog_one2one	1.7476	19.4331	6.6517	8.8207	9.0862	5.2684	3.9611	7.1354	12.1293
KXD1	100412822	ENSCJAG00000007479	2810422J05Rik	ortholog_one2one	KXD1	ortholog_one2one	29.1765	76.542	59.6613	33.3901	148.057	73.5984	95.8601	100.282	48.4613
METTL18	100400001	ENSCJAG00000022732	2810422O20Rik	ortholog_one2one	METTL18	ortholog_one2one	22.3605	10.9497	2.9741	8.5854	0.2647	8.3423	3.8325	3.702	5.0695
C19orf60	NA	ENSCJAG00000007459	2810428I15Rik	ortholog_one2one	C19orf60	ortholog_one2one	29.0043	49.8077	31.8129	21.2842	53.1287	23.2444	21.192	63.4156	70.2823
C9ORF23	100394793	ENSCJAG00000008716	2810432D09Rik	ortholog_one2one	RPP25L	ortholog_one2one	59.4765	55.8752	49.4827	56.6317	84.9376	61.662	86.7588	108.337	89.9718
TMEM246	100391880	ENSCJAG00000016348	2810432L12Rik	ortholog_one2one	TMEM246	ortholog_one2one	0.0621	0.0054	0.0058	0.2434	0.0263	0.1828	0.1622	0.7303	0.0126
FAM220A	NA	ENSCJAG00000034476	2810453I06Rik	ortholog_one2one	FAM220A	ortholog_one2one	8.6563	23.429	23.4645	19.8922	1.1385	25.8199	14.7602	13.8924	16.1581
C2ORF72	100393533	ENSCJAG00000013376	2810459M11Rik	ortholog_one2one	C2orf72	ortholog_one2one	0.1581	0.8537	0.295	0.3023	0.1952	0.0451	0.0119	2.8906	8.5047
KIAA1551	100392341	ENSCJAG00000013037	2810474O19Rik	ortholog_one2one	KIAA1551	ortholog_one2one	159.5617	93.1756	129.335	288.035	61.0262	65.774	99.4072	59.2387	48.4418
CCDC176	100408930	ENSCJAG00000020404	2900006K08Rik	ortholog_one2one	CCDC176	ortholog_one2one	0.4159	0.0661	0.2254	0.0714	4.1872	0.1167	0.0821	0.3208	0.0261
SWI5	NA	ENSCJAG00000019842	2900010J23Rik	ortholog_one2one	SWI5	ortholog_one2one	69.5213	59.5434	41.3832	37.3761	34.7175	57.9057	61.1959	88.0751	56.5471
MNF1	100390120	ENSCJAG00000012180	2900010M23Rik	apparent_ortholog_one2one	MNF1	ortholog_one2one	177.8856	150.825	242.995	165.924	222.941	163.405	168.661	124.527	140.691
C16orf45	100389829	ENSCJAG00000005415	2900011O08Rik	ortholog_one2one	C16orf45	ortholog_one2one	28.0912	19.1287	7.5855	16.3055	1.3908	17.6264	26.9547	7.648	7.0344
	NA	ENSCJAG00000009362	2900026A02Rik	ortholog_one2one	CTA-221G9.5	ortholog_one2many	0.052	0.012	0.0258	0.1	0.046	0.4158	0.6124	0.1092	0.0365
EMC7	100404674	ENSCJAG00000021103	2900064A13Rik	ortholog_one2one	EMC7	ortholog_one2one	22.4735	41.0991	49.931	41.9564	31.542	28.4135	33.5252	30.4592	34.6949
	NA	ENSCJAG00000019149	2900073G15Rik	ortholog_one2many	MYL12A	ortholog_one2many	0	0	0	0	0	0	0	0	0
	NA	ENSCJAG00000031557	2900073G15Rik	ortholog_one2many	MYL12A	ortholog_one2many	0	0	0	0	0	0	0	0	0
MYL12A	100410505	ENSCJAG00000038151	2900073G15Rik	ortholog_one2many	NA	NA	83.0471	108.288	80.0297	50.8164	42.9058	58.1785	75.9471	200.138	126.681
C19ORF18	NA	ENSCJAG00000000378	2900092C05Rik	ortholog_one2one	C19orf18	ortholog_one2one	0.0925	0.0241	0	0.1318	0.1725	0	0	0.0261	0.0197
C5orf45	100386007	ENSCJAG00000010163	3010026O09Rik	ortholog_one2one	C5orf45	ortholog_one2one	15.55	16.259	5.7537	16.8654	16.853	10.1649	11.5585	23.7559	33.0716
C9orf123	100394901	ENSCJAG00000011827	3110001D03Rik	ortholog_one2one	C9orf123	ortholog_one2one	33.4327	27.1022	42.8639	27.629	47.671	32.9481	82.1714	80.7506	64.6239
C18orf8	100400455	ENSCJAG00000020571	3110002H16Rik	ortholog_one2one	C18orf8	ortholog_one2one	9.8904	33.0693	20.64	16.7628	13.8195	4.9796	14.3406	16.2912	11.5699
	100896945	ENSCJAG00000019110	3110003A17Rik	ortholog_one2many	ABRACL	ortholog_one2many	62.455	56.7477	37.8539	88.3218	75.0057	60.6747	99.6473	109.509	77.7141
	NA	ENSCJAG00000023005	3110003A17Rik	ortholog_one2many	ABRACL	ortholog_one2many	4.3366	0.4187	0.1501	3.353	2.6458	1.7771	3.3668	2.349	1.8957
	100896888	ENSCJAG00000023367	3110007F17Rik	ortholog_one2many	AC002365.1	ortholog_one2one	0	0	0	0	0	0	0	0	0
C2orf76	100402001	ENSCJAG00000021435	3110009E18Rik	ortholog_one2one	C2orf76	ortholog_one2one	5.8185	7.0389	2.2951	1.4147	10.5379	8.542	8.2267	2.6021	5.4303
C8orf46	100386004	ENSCJAG00000004450	3110035E14Rik	ortholog_one2one	C8orf46	ortholog_one2one	0	0.016	0.0194	0	0	0	0.0186	0	0
C15orf40	100396546	ENSCJAG00000015877	3110040N11Rik	ortholog_one2one	C15orf40	ortholog_one2one	6.0092	48.4761	30.9396	19.3791	12.771	11.3077	16.0387	4.9609	6.3659
C9orf72	100403966	ENSCJAG00000018440	3110043O21Rik	ortholog_one2one	C9orf72	ortholog_one2one	0.0709	6.1234	4.8909	2.0474	7.3615	1.2723	1.9411	3.5584	3.2627
KIAA1239	100395912	ENSCJAG00000020972	3110047P20Rik	ortholog_one2one	KIAA1239	ortholog_one2one	0.0678	0.0102	0	0.1245	0.0488	0.0193	0.0179	0.0073	0.0245
	NA	ENSCJAG00000010410	3110056O03Rik	ortholog_one2one	NA	NA	16.1294	38.3658	28.6391	12.1077	49.4306	47.9623	24.0662	20.7599	18.7114
C4orf29	100394097	ENSCJAG00000003356	3110057O12Rik	ortholog_one2one	C4orf29	ortholog_one2one	13.2129	14.6446	23.1208	15.8074	5.0175	4.1492	3.0452	12.4657	7.8783
C7orf49	100415498	ENSCJAG00000012428	3110062M04Rik	ortholog_one2one	C7orf49	ortholog_one2one	4.404	3.1151	3.9498	2.5425	4.9787	5.8609	3.4745	3.5622	2.4028
C2orf82	100403203	ENSCJAG00000013948	3110079O15Rik	ortholog_one2one	C2orf82	ortholog_one2one	0.1004	0	0	0.3126	0.1018	0.0584	0.0241	0	0.0232
PTCHD4	100387710	ENSCJAG00000011815	3110082D06Rik	ortholog_one2one	PTCHD4	ortholog_one2one	0.0758	0.0056	0.0226	0.0934	0	0.0136	0.0128	0.0121	0.0166
C7orf50	100407988	ENSCJAG00000015780	3110082I17Rik	ortholog_one2one	C7orf50	ortholog_one2one	9.2216	19.5704	31.9853	7.2538	56.9754	32.6972	20.751	39.2896	23.9095
C20orf111	100401732	ENSCJAG00000017794	3230401D17Rik	ortholog_one2one	C20orf111	ortholog_one2one	28.9204	51.9603	51.6355	41.7159	51.1488	48.6161	48.9633	61.8459	54.3557
C10orf71	100397317	ENSCJAG00000013484	3425401B19Rik	ortholog_one2one	C10orf71	ortholog_one2one	0.1823	0.0161	0.0142	0.2612	0.1686	0.2297	0.2295	0.0941	0.1508
C14orf37	100396580	ENSCJAG00000018672	3632451O06Rik	ortholog_one2one	C14orf37	ortholog_one2one	2.0907	0.0512	0.6146	1.6216	4.0781	0.703	0.7321	3.0595	2.8832
C3orf14	100407256	ENSCJAG00000019678	3830406C13Rik	ortholog_one2one	C3orf14	ortholog_one2one	10.5776	10.462	11.1592	9.7919	4.4724	8.808	15.1057	12.7462	27.6662
PLEKHD1	100393694	ENSCJAG00000014931	3830431G21Rik	ortholog_one2one	PLEKHD1	ortholog_one2one	0	0.0192	0	0.1158	0	0	0.0214	0	0.0112
SPATA6L	100406876	ENSCJAG00000011136	4430402I18Rik	ortholog_one2one	SPATA6L	ortholog_one2one	0.0972	0.21	0.0248	0.0936	0	0.0293	0.0417	0.018	0.0285
KANSL3	100389837	ENSCJAG00000007688	4632411B12Rik	ortholog_one2one	KANSL3	ortholog_one2one	20.62	36.9149	27.912	8.4142	13.91	35.6881	22.2187	11.2945	20.7596
KIAA1609	100401592	ENSCJAG00000004046	4632415K11Rik	ortholog_one2one	KIAA1609	ortholog_one2one	0.6888	1.9334	1.3298	0.0353	0.8103	0.3187	0	3.5692	1.9566
C10ORF54	NA	ENSCJAG00000007203	4632428N05Rik	ortholog_one2one	C10orf54	ortholog_one2one	0.1158	0.006	0.0075	0.0721	0	0.101	0.0069	1.2067	1.7358
C11orf82	100388602	ENSCJAG00000014654	4632434I11Rik	ortholog_one2one	C11orf82	ortholog_one2one	25.645	37.4409	20.6133	35.394	5.865	22.6272	8.3793	11.7461	17.3836
C16orf55	100397111	ENSCJAG00000037845	4732415M23Rik	ortholog_one2one	C16orf55	ortholog_one2one	5.3188	0	0.0774	0.9663	2.5054	0.0389	0.036	0	0
KIAA0494	100408295	ENSCJAG00000021164	4732418C07Rik	ortholog_one2one	EFCAB14	ortholog_one2one	40.1767	44.7583	46.9118	38.4748	28.6505	46.2583	41.4333	26.094	37.8041
SIMC1	100386718	ENSCJAG00000012354	4732471D19Rik	ortholog_one2one	SIMC1	apparent_ortholog_one2one	12.5584	18.219	14.4364	5.0636	11.7249	8.7601	12.114	7.0949	7.8287
SYNE3	100398866	ENSCJAG00000006351	4831426I19Rik	ortholog_one2one	SYNE3	ortholog_one2one	0.0414	0.0107	0	0	0.0263	0.0061	0.018	0.0127	0.0126
	100396337	ENSCJAG00000020064	4832428D23Rik	ortholog_one2one	NA	NA	0	0	0	0	0.1066	0.0472	0.024	0	0.0229
	100404352	ENSCJAG00000016789	4833403I15Rik	ortholog_one2one	AQPEP	ortholog_one2one	0.052	0.012	0.0064	0.2285	0.023	0	0.0316	0.0205	0
	NA	ENSCJAG00000010589	4833413D08Rik	ortholog_one2many	NA	NA	0.033	0	0.0086	0	0	0	0.0079	0	0.0076
C5orf34	100399754	ENSCJAG00000001333	4833420G17Rik	ortholog_one2one	C5orf34	ortholog_one2one	0	0.6552	12.5687	4.6545	0.0719	1.623	0.1022	1.2032	2.2937
C20ORF123	100387240	ENSCJAG00000016959	4833422F24Rik	ortholog_one2one	OCSTAMP	ortholog_one2one	0	0.0089	0	0.0423	0	0	0	0	0
	100389313	ENSCJAG00000018231	4833424O15Rik	ortholog_one2one	LPPR5	ortholog_one2one	0.0646	0.0325	0.0185	0.1613	0.0772	0.0447	0.0338	0.0132	0.0749
C11orf88	100407114	ENSCJAG00000010486	4833427G06Rik	ortholog_one2one	C11orf88	ortholog_one2one	0	0	0	0.1013	0	0	0.0477	0	0.0176
KIAA1191	100387319	ENSCJAG00000012337	4833439L19Rik	ortholog_one2one	KIAA1191	ortholog_one2one	15.5703	21.9154	28.0981	17.4403	10.5387	35.1857	28.1695	4.429	4.5484
METTL20	100395244	ENSCJAG00000008062	4833442J19Rik	ortholog_one2one	METTL20	ortholog_one2one	3.4409	9.8679	35.4015	10.8539	10.9257	18.4877	24.0347	4.7101	2.6188
C10orf67	NA	ENSCJAG00000007850	4921504E06Rik	ortholog_one2one	C10orf67	ortholog_one2one	0	0.0128	0.0161	0	0	0	0	0	0
C7orf31	NA	ENSCJAG00000017265	4921507P07Rik	ortholog_one2one	C7orf31	ortholog_one2one	1.8068	0.0152	0.0128	0.4089	0.781	4.739	0.3993	0.1825	1.2228
C12ORF12	NA	ENSCJAG00000019561	4921510H08Rik	ortholog_one2one	CCER1	ortholog_one2one	0.1604	0.028	0.0352	0.124	0.062	0	0	0.0355	0.043
C7ORF62	NA	ENSCJAG00000014284	4921511H03Rik	ortholog_one2one	C7orf62	ortholog_one2one	0	0.0137	0.0274	0	0	0	0.0156	0	0.0402
KIAA0430	100389469	ENSCJAG00000005426	4921513D23Rik	ortholog_one2one	KIAA0430	ortholog_one2one	0.3191	2.9748	2.7758	4.9109	0.1927	0.145	0.0993	1.3396	0.1044
HENMT1	100396677	ENSCJAG00000002494	4921515J06Rik	ortholog_one2one	HENMT1	ortholog_one2one	0.4635	0.5711	0.0065	7.864	0.0882	1.7864	0.5848	7.2415	1.0915
	NA	ENSCJAG00000031181	4921517D21Rik	ortholog_one2one	NA	NA	0	0	0	0.0891	0	0.0071	0.0249	0	0.0109
C9orf153	100396101	ENSCJAG00000001954	4921517D22Rik	ortholog_one2one	C9orf153	ortholog_one2one	0	0	0.016	0	0	0.0084	0.0248	0.0087	0
CNBD2	100387346	ENSCJAG00000017475	4921517L17Rik	ortholog_one2one	CNBD2	ortholog_one2one	2.754	0.0061	0.0196	0.8213	0	0.3383	1.7107	0.0133	1.8348
PP2D1	100413877	ENSCJAG00000003735	4921523A10Rik	ortholog_one2one	PP2D1	ortholog_one2one	0.0309	0	0.0236	0	0	0.0595	0.0076	0.0152	0.0145
C16ORF87	100412961	ENSCJAG00000020191	4921524J17Rik	ortholog_one2one	C16orf87	ortholog_one2one	0	0	0	0	0	0	0	0	0
CCDC178	NA	ENSCJAG00000020902	4921528I01Rik	ortholog_one2one	CCDC178	ortholog_one2one	0.0706	0.0123	0.0261	0.0503	0.0219	0.0294	0.0333	0.0332	0.0501
C1orf129	100398550	ENSCJAG00000009912	4921528O07Rik	ortholog_one2one	MROH9	ortholog_one2one	0	0	0.0064	0.0178	0	0	0	0	0
KIAA1984	NA	ENSCJAG00000011036	4921530D09Rik	ortholog_one2one	KIAA1984	ortholog_one2one	0.1622	0.0061	0.0077	0.0213	0	0	0.05	1.4246	0.183
C5orf52	100385403	ENSCJAG00000018969	4921536K21Rik	ortholog_one2one	C5orf52	ortholog_one2one	0	0.0168	5.7781	0.0503	0	0.0235	0.0194	0	0.0187
C1orf141	100392701	ENSCJAG00000017398	4921539E11Rik	ortholog_one2one	C1orf141	ortholog_one2one	0.1419	0.0493	0.0677	0.6186	0.8632	0.7427	0.0681	0.0192	0.0328
KIAA1009	100412227	ENSCJAG00000015177	4922501C03Rik	ortholog_one2one	KIAA1009	ortholog_one2one	11.4996	5.5225	0.751	0.5343	10.2286	8.482	0.3711	10.1787	6.7073
C1orf173	100413930	ENSCJAG00000006491	4922501L14Rik	ortholog_one2one	C1orf173	ortholog_one2one	0.0214	0	0.014	0.033	0.0248	0.0256	0.0206	0	0.0229
C1orf65	100407878	ENSCJAG00000013868	4922505E12Rik	ortholog_one2one	C1orf65	ortholog_one2one	0.0951	0	0.009	0.0998	0	0	0	0.0205	0.0086
C20ORF132	100409956	ENSCJAG00000034572	4922505G16Rik	ortholog_one2one	MROH8	ortholog_one2one	0	0	0	0.046	0	0	0	0	0
GGTA1	100390928	ENSCJAG00000020186	4930402F06Rik	apparent_ortholog_one2one	NA	NA	31.1419	14.7218	6.3629	30.4553	12.5058	21.1349	23.6565	2.1048	4.7425
C20orf194	100390852	ENSCJAG00000021125	4930402H24Rik	ortholog_one2one	C20orf194	ortholog_one2one	89.8636	92.9149	79.1375	92.5785	56.7667	78.6025	69.3359	57.8419	45.6232
	NA	ENSCJAG00000005141	4930402K13Rik	ortholog_many2many	FAM47A	ortholog_many2many	0.3614	0.0051	0.0256	2.1158	0.0244	0	0	0	0.0061
	NA	ENSCJAG00000007861	4930402K13Rik	ortholog_many2many	FAM47A	ortholog_many2many	0.0505	0	0	0.0312	0	0.0068	0.0064	0	0.0055
CCDC175	100390410	ENSCJAG00000018979	4930403N07Rik	ortholog_one2one	CCDC175	ortholog_one2one	0	0.0057	0.0265	0.0297	0	0.0286	0.0312	0.0058	0.7326
TEX36	100407367	ENSCJAG00000012522	4930404H21Rik	ortholog_one2one	TEX36	ortholog_one2one	0	0.0149	0	0.0454	0	0	0	2.4443	8.1589
C19orf71	NA	ENSCJAG00000014896	4930404N11Rik	ortholog_one2one	C19orf71	ortholog_one2one	0.0934	0.0243	0	0	3.5696	7.3246	0.0264	3.1619	0.0199
FAM221B	100411704	ENSCJAG00000010080	4930412F15Rik	ortholog_one2one	FAM221B	ortholog_one2one	0.0471	0.0184	0.0065	0.067	0	0	0.0067	0.0066	0.015
C7orf72	100400055	ENSCJAG00000000951	4930415F15Rik	apparent_ortholog_one2one	C7orf72	ortholog_one2one	0.0684	0	0.017	0.0188	0	0.0192	0.0083	0	0.0069
C2ORF84	NA	ENSCJAG00000007770	4930417G10Rik	ortholog_one2one	FAM228A	ortholog_one2one	0	0	0	0	0	0.0678	0	1.7988	0
C7orf23	100399823	ENSCJAG00000014724	4930420K17Rik	ortholog_one2one	TMEM243	ortholog_one2one	5.2472	12.3064	5.5531	27.5204	0	10.3292	14.1518	20.4513	24.0685
C4ORF21	NA	ENSCJAG00000003740	4930422G04Rik	ortholog_one2one	C4orf21	ortholog_one2one	7.0915	7.7446	3.0778	10.4544	3.1727	3.9072	6.0432	12.8035	4.6895
C14orf80	100408800	ENSCJAG00000019791	4930427A07Rik	ortholog_one2one	C14orf80	ortholog_one2one	0.0683	0.0151	0	0.0786	0.0615	0	0.0082	0	0.1519
CXorf68	100392790	ENSCJAG00000004256	4930428E23Rik	ortholog_one2one	SMIM9	ortholog_one2one	0	0	0	0	0	0	0.0474	0	0
C12ORF29	NA	ENSCJAG00000019751	4930430F08Rik	ortholog_one2one	C12orf29	ortholog_one2one	6.1309	22.2545	20.953	19.6087	20.1615	16.9462	14.7949	17.2704	10.2996
C19ORF57	NA	ENSCJAG00000004372	4930432K21Rik	ortholog_one2one	C19orf57	ortholog_one2one	0.5592	1.3484	3.7361	3.749	0.8669	1.7486	0.6787	0.1016	0.0944
	100403260	ENSCJAG00000009123	4930435E12Rik	ortholog_one2one	C3orf30	ortholog_one2many	0	0	0	0	0	0.0104	0	0.0217	0
	100403123	ENSCJAG00000037203	4930444A02Rik	ortholog_one2one	SGK196	ortholog_one2one	12.0532	0	0	4.5211	8.6469	1.9758	0.0398	2.3673	3.8476
C14orf39	100406128	ENSCJAG00000019107	4930447C04Rik	ortholog_one2one	C14orf39	ortholog_one2one	0.0456	0.0161	0.0496	0.0522	0.0241	0.006	0.0372	0.0217	0.0232
	100387680	ENSCJAG00000015957	4930451C15Rik	ortholog_one2one	AC002472.13	ortholog_one2one	0.9943	0.0076	0.0086	0.1003	0.036	0.0804	0	0.1295	0
C16orf71	100397062	ENSCJAG00000019877	4930451G09Rik	ortholog_one2one	C16orf71	ortholog_one2one	0.0641	1.7582	1.1731	0.0661	0.2229	1.3947	0.0343	0.4397	0.0172
C16ORF92	NA	ENSCJAG00000006902	4930451I11Rik	ortholog_one2one	C16orf92	ortholog_one2one	0.0632	0	0	0.1824	0	0.0186	0.019	0.0188	0
C3orf67	100405195	ENSCJAG00000019711	4930452B06Rik	ortholog_one2one	C3orf67	ortholog_one2one	0.0456	0	2.4147	0.0348	2.7942	0.4714	3.5483	0.2607	1.3976
	100896821	ENSCJAG00000008780	4930453N24Rik	ortholog_one2many	C3orf38	ortholog_one2many	20.7105	31.6609	41.7272	17.139	19.6821	11.6509	11.0541	31.6497	21.1869
	NA	ENSCJAG00000010188	4930453N24Rik	ortholog_one2many	C3orf38	ortholog_one2many	0	0	0	0	0	0	0	0	0
TIMMDC1	100392633	ENSCJAG00000008990	4930455C21Rik	ortholog_one2one	TIMMDC1	ortholog_one2one	72.1215	80.1021	90.9173	97.7442	76.9949	73.0892	81.8409	100.517	76.4131
C1orf114	100413991	ENSCJAG00000010246	4930455F23Rik	ortholog_one2one	C1orf114	ortholog_one2one	0.6246	0.1952	0.2279	0.6452	3.808	0.2747	0.2871	1.5137	4.5631
	NA	ENSCJAG00000008105	4930458L03Rik	ortholog_one2many	SPATA31A1	ortholog_many2many	0	0	0	0	0	0	0	0	0
	NA	ENSCJAG00000008445	4930458L03Rik	ortholog_one2many	SPATA31A1	ortholog_many2many	0	0	0	0	0	0	0	0	0
	NA	ENSCJAG00000008721	4930458L03Rik	ortholog_one2many	SPATA31A1	ortholog_many2many	0.0714	0.0394	0.0092	0.1644	0.0321	0.1879	0.2588	0.0483	0.0303
	100386233	ENSCJAG00000009087	4930458L03Rik	ortholog_one2many	SPATA31A1	ortholog_many2many	0.1182	2.2415	0.08	0.0884	0.1199	1.4855	1.3622	0.128	0.0109
	NA	ENSCJAG00000010448	4930458L03Rik	ortholog_one2many	SPATA31A1	ortholog_many2many	0.8889	2.3884	0.4957	0.0348	0.2409	0.8219	0.8685	0.1448	0.0406
	NA	ENSCJAG00000010467	4930458L03Rik	ortholog_one2many	SPATA31A1	ortholog_many2many	4.0652	5.6662	2.0839	0.3556	1.5375	0.6834	0.5841	0.1679	0.0734
	NA	ENSCJAG00000012789	4930458L03Rik	ortholog_one2many	SPATA31A1	ortholog_many2many	0	0	0	0	0.106	0.0984	0.2303	0.0256	0.0127
C2orf18	100387898	ENSCJAG00000001376	4930471M23Rik	ortholog_one2one	SLC35F6	ortholog_one2one	0.2636	0.204	0	4.1749	0.0382	4.0738	0.7953	0.907	5.5266
	100411583	ENSCJAG00000012538	4930473A06Rik	ortholog_one2many	CCDC171	ortholog_one2many	0	0.312	0.0142	0.1045	0.2168	0.6648	0.5211	0.0362	0.2958
	NA	ENSCJAG00000012567	4930473A06Rik	ortholog_one2many	CCDC171	ortholog_one2many	0.0784	0	0	0	0	0.567	0	0	0.1103
	100400553	ENSCJAG00000002518	4930485B16Rik	ortholog_one2one	C12orf55	ortholog_one2one	0.0905	0.0062	0.0138	0.1141	0.0422	0.0067	0.0136	0.0135	0.0235
	NA	ENSCJAG00000032399	4930503B20Rik	ortholog_one2one	NA	NA	0	0	0.0291	0.0747	0	0.0328	0	0	0
C18orf54	100412054	ENSCJAG00000001841	4930503L19Rik	ortholog_one2one	C18orf54	ortholog_one2one	2.1281	2.2907	0.0185	0.0884	0.0719	0.055	2.1625	2.9952	2.4087
C2orf73	100396475	ENSCJAG00000010286	4930505A04Rik	ortholog_one2one	C2orf73	ortholog_one2one	0.0602	0.0376	0.094	0.0563	0.0611	0.0526	0.0289	0.0163	0.0139
KIAA1598	100393934	ENSCJAG00000019457	4930506M07Rik	ortholog_one2one	KIAA1598	ortholog_one2one	0.1547	0.0399	0.0331	0.0891	0.0929	2.5723	0.0249	0.7502	0.0492
ARMC12	100413650	ENSCJAG00000015745	4930511I11Rik	ortholog_one2one	ARMC12	ortholog_one2one	0	4.5404	0.0138	0	0.0524	0	0.0128	0	0.0131
	NA	ENSCJAG00000035126	4930511M11Rik	ortholog_one2one	NA	NA	0	1.0628	0.0915	0.1286	0	1.5176	2.6687	3.503	0.3534
PIH1D3	100406091	ENSCJAG00000007925	4930521A18Rik	ortholog_one2many	PIH1D3	ortholog_one2one	0.033	0.0148	0	0.0519	0.0712	0.0094	0.0087	0	0.0178
C1orf185	100402486	ENSCJAG00000021565	4930522H14Rik	ortholog_one2one	C1orf185	ortholog_one2one	0	0	0	0	0.0583	0.0368	0	0.0186	0.0163
C5ORF47	NA	ENSCJAG00000019160	4930524B15Rik	ortholog_one2one	C5orf47	ortholog_one2one	0	0	0	0.0431	0	0	0	0.2699	0.0476
FAM227B	100398980	ENSCJAG00000001562	4930525F21Rik	ortholog_one2one	FAM227B	ortholog_one2one	0.2093	0	0.0222	0.197	1.9049	0.3104	0.0145	0	0.018
	NA	ENSCJAG00000010564	4930525M21Rik	ortholog_many2many	BTG1	ortholog_one2many	2.077	0.4811	0.5118	0.6573	0.1075	0.2884	0.2284	0.1627	0.3686
BTG1	100405025	ENSCJAG00000019510	4930525M21Rik	ortholog_many2many	BTG1	ortholog_one2many	126.1502	53.5043	86.3998	162.82	33.5944	42.9553	37.9602	26.5473	52.5311
C20ORF201	NA	ENSCJAG00000010705	4930526D03Rik	ortholog_one2one	C20orf201	ortholog_one2one	0.2041	0.0886	0.0754	0.4844	0.1902	0.0638	0.077	0.0576	0.0724
MEIOB	NA	ENSCJAG00000014767	4930528F23Rik	ortholog_one2one	MEIOB	ortholog_one2one	6.3531	0.1558	0.0138	12.2233	0.1626	3.8917	5.143	7.2808	13.8382
C20orf26	100398337	ENSCJAG00000005444	4930529M08Rik	ortholog_one2one	C20orf26	ortholog_one2one	1.0138	0.024	0.0064	0.0428	0.4601	0.4669	0.0189	0.0273	0.4327
CEP128	100406746	ENSCJAG00000017088	4930534B04Rik	ortholog_one2one	CEP128	ortholog_one2one	8.8403	0.214	0.1525	3.8657	0.3686	1.8329	3.5639	2.0865	8.4552
C6orf222	100405828	ENSCJAG00000016001	4930539E08Rik	ortholog_one2one	C6orf222	ortholog_one2one	0.0283	0.0063	0	0.0175	0	0.0152	0	0.0068	0.0062
TEX38	100412497	ENSCJAG00000021163	4930544O15Rik	ortholog_one2one	TEX38	ortholog_one2one	0	0.0159	0.0199	0	0.0701	0	0.0194	0.0201	0
	NA	ENSCJAG00000031529	4930547C10Rik	ortholog_one2one	NA	NA	0.0275	0	0.0234	0	0	0.0079	0	0.0089	0.0074
PARPBP	100393912	ENSCJAG00000014265	4930547N16Rik	ortholog_one2one	PARPBP	ortholog_one2one	5.4845	16.9055	4.7836	3.3355	3.664	1.9193	2.4029	3.9375	4.5068
C11orf65	100402748	ENSCJAG00000010238	4930550C14Rik	ortholog_one2one	C11orf65	ortholog_one2one	0.1103	0.0607	0.0799	0.0843	0.0777	0.0487	0.1201	0.0584	0.0468
	100397390	ENSCJAG00000022389	4930550L24Rik	ortholog_one2one	NA	NA	0	0	0	0	0	0	0	0	0
C1ORF201	NA	ENSCJAG00000020857	4930555I21Rik	ortholog_one2one	STPG1	ortholog_one2one	0.0855	6.7818	0.0919	0.047	2.9276	1.9766	0	0.981	0.7721
C1ORF105	NA	ENSCJAG00000009537	4930558K02Rik	ortholog_one2one	C1orf105	ortholog_one2one	0	0	0	0.1727	0	0	0	0	0
C16ORF96	NA	ENSCJAG00000019838	4930562C15Rik	ortholog_one2one	C16orf96	ortholog_one2one	0.0755	0	0.0094	0.0415	0	0.0212	0.2383	0.0099	0
	100895100	ENSCJAG00000022487	4930563D23Rik	ortholog_one2one	AP000322.54	ortholog_one2one	0	0	0	0	0	0	0	0	0.0195
	100411219	ENSCJAG00000022334	4930571K23Rik	ortholog_one2one	NA	NA	0.4186	0.0308	0	0.0804	0.1256	0.0387	0.0674	0	0
THEM6	100386604	ENSCJAG00000021481	4930572J05Rik	ortholog_one2one	THEM6	ortholog_one2one	1.1683	0.5829	0.8293	0.4799	0.3568	1.5517	0.0067	1.9866	0.5088
CXorf36	100406087	ENSCJAG00000011115	4930578C19Rik	ortholog_one2one	CXorf36	ortholog_one2one	0.2035	0.0557	0.0482	0.8967	0.0844	0.0067	0.0204	0.0135	0.0353
C8orf74	100392353	ENSCJAG00000004183	4930578I06Rik	ortholog_one2one	C8orf74	ortholog_one2one	0.4383	0.0719	0.0267	2.2748	0.0818	0.0258	0	0	0.0228
	NA	ENSCJAG00000006664	4930578N16Rik	ortholog_one2many	CCDC173	ortholog_one2many	0.0678	0.0557	1.665	0.1304	2.1097	1.0788	0.0544	0.1749	1.3888
	NA	ENSCJAG00000020289	4930578N16Rik	ortholog_one2many	CCDC173	ortholog_one2many	0	0.0331	0.0327	0.1073	0	0.3258	0.0382	0.1227	0.0804
C9ORF11	NA	ENSCJAG00000018426	4930579C15Rik	ortholog_one2one	EQTN	ortholog_one2one	0	0	0	0.0702	0.0482	0	0.0235	0	0.0121
C4orf17	100389617	ENSCJAG00000015119	4930579F01Rik	ortholog_one2one	C4orf17	ortholog_one2one	0	0	0.0094	0.0676	0.0367	0	0	0	0
C4orf46	100389246	ENSCJAG00000001487	4930579G24Rik	ortholog_one2one	C4orf46	ortholog_one2one	21.0447	10.2664	7.7086	20.0763	5.0835	5.4055	7.3275	14.4577	17.6655
PPP1R32	NA	ENSCJAG00000019272	4930579J09Rik	ortholog_one2one	PPP1R32	ortholog_one2one	0.4441	0.0116	0.0123	0.0316	2.6494	0.2498	0.2763	2.0922	0
MGARP	100385416	ENSCJAG00000003167	4930583H14Rik	ortholog_one2one	MGARP	ortholog_one2one	0.2897	0.032	0.062	11.3734	0.1739	0.0535	0.07	0.098	0.0614
TEX26	100394380	ENSCJAG00000018665	4930588N13Rik	ortholog_one2one	TEX26	ortholog_one2one	3.2801	0.2741	0.2317	0.1655	0.091	0.1057	0.0719	0.0668	0
C3orf20	100390687	ENSCJAG00000017083	4930590J08Rik	ortholog_one2one	C3orf20	ortholog_one2one	0.1367	0.0215	0.0071	0.0522	0	0.0121	2.1401	0.0145	0.0174
SIGLECL1	100410078	ENSCJAG00000018586	4931406B18Rik	apparent_ortholog_one2one	SIGLECL1	ortholog_one2one	0.0801	0	0	0.0514	0	0	0	0	0
C11orf54	100415268	ENSCJAG00000003791	4931406C07Rik	ortholog_one2one	C11orf54	ortholog_one2one	3.21	7.0859	7.8272	23.5325	3.8616	8.4507	7.9645	14.6185	5.6885
KIAA0355	100410547	ENSCJAG00000010433	4931406P16Rik	ortholog_one2one	KIAA0355	ortholog_one2one	7.05	7.4285	16.943	11.1484	19.1722	9.8133	9.9217	11.908	12.2507
CABS1	100411025	ENSCJAG00000014302	4931407G18Rik	ortholog_one2one	CABS1	ortholog_one2one	0	0	0	0	0	0.0104	0	0.0231	0
C21ORF63	100394577	ENSCJAG00000009130	4931408A02Rik	ortholog_one2one	EVA1C	ortholog_one2one	0.3477	0.0209	0.0592	0.5109	0.2755	0.0331	0.0489	0.03	0.0314
	NA	ENSCJAG00000020368	4931409K22Rik	ortholog_one2one	NA	NA	0.0243	0.0059	0	0.0159	0	0.1422	0.0055	0.0128	0.0105
C14orf93	100393084	ENSCJAG00000008320	4931414P19Rik	ortholog_one2one	C14orf93	ortholog_one2one	5.017	10.2678	6.3961	5.1404	1.6565	9.9797	28.323	6.649	4.8694
JKAMP	100402383	ENSCJAG00000018970	4931417E11Rik	ortholog_one2one	JKAMP	ortholog_one2one	15.8769	9.569	0.513	18.2419	3.0751	5.9124	22.6471	22.7893	20.4699
FANCD2OS	100402900	ENSCJAG00000016380	4931417G12Rik	ortholog_one2one	FANCD2OS	ortholog_one2one	0.1032	0	0.0511	0.0567	0	0.0289	0	0	0
KIAA0895L	NA	ENSCJAG00000016454	4931428F04Rik	ortholog_one2one	KIAA0895L	ortholog_one2one	2.5005	9.0669	7.362	4.7493	2.1545	0.6777	3.8632	1.5603	0.9655
C11orf63	100389092	ENSCJAG00000007637	4931429I11Rik	ortholog_one2one	C11orf63	ortholog_one2one	1.2378	0.0057	0.7748	8.9839	0.0232	4.5229	3.3525	1.5062	0.7162
	NA	ENSCJAG00000006220	4931440L10Rik	ortholog_one2one	RP11-480I12.4	ortholog_one2one	0	0	0.0141	0	0	0	0	0	0.0216
	NA	ENSCJAG00000011217	4932411E22Rik	ortholog_one2one	NA	NA	0.0876	0	0.0123	0	0	0	0	0.0134	0.0133
DMTF1	100400187	ENSCJAG00000014730	4932411N23Rik	ortholog_one2many	DMTF1	ortholog_one2one	18.8212	19.754	3.7581	16.9309	12.3824	14.1258	5.0215	8.0217	6.1245
LRRD1	100389315	ENSCJAG00000014016	4932412H11Rik	ortholog_one2one	LRRD1	ortholog_one2one	0.1216	0.0051	0.0062	0.0156	0	0.0059	0	0.03	0.0114
	100388624	ENSCJAG00000010719	4932418E24Rik	ortholog_one2one	NA	NA	0.1756	0.0212	0.0502	0.192	0	0.0245	0.0133	0.0077	0.0063
MAATS1	100389733	ENSCJAG00000008891	4932425I24Rik	ortholog_one2one	MAATS1	ortholog_one2one	0.4059	0.0112	0.007	0.0165	0.6191	0.0192	2.8567	1.7235	2.6101
	100394593	ENSCJAG00000032445	4932429P05Rik	ortholog_one2many	NA	NA	1.0059	0	0	2.4012	0	0	0.3598	2.3154	0.0077
WDR87	100404140	ENSCJAG00000013480	4932431P20Rik	ortholog_one2one	WDR87	ortholog_one2one	0.4556	0.1343	0.1862	0.5193	0.5254	0.2011	0.1321	0.0635	0.1699
KIAA1109	100387210	ENSCJAG00000002804	4932438A13Rik	ortholog_one2one	KIAA1109	ortholog_one2one	23.4682	17.0895	11.1922	21.7059	9.7633	14.7297	25.3605	12.9146	12.3725
C21orf62	100396271	ENSCJAG00000009437	4932438H23Rik	ortholog_one2one	C21orf62	ortholog_one2one	0	0	0	0	0	0.0184	0.0161	0	0.0141
	100409185	ENSCJAG00000003919	4932442L08Rik	ortholog_one2many	FAM90A26P	ortholog_one2many	0.0911	0	0	0.0562	0.0785	0	0	0	0
SPATA32	100400748	ENSCJAG00000012771	4933400C05Rik	ortholog_one2one	SPATA32	ortholog_one2one	0.0606	0	0	0.0437	0.1131	0	0.0182	0	0.0158
C16orf78	100399041	ENSCJAG00000012672	4933402J07Rik	ortholog_one2one	C16orf78	ortholog_one2one	0	0	0	0.0427	0	0	0	0	0
C10ORF120	100408647	ENSCJAG00000012735	4933402N03Rik	ortholog_one2one	C10orf120	ortholog_one2one	0	0	0	0	0	0	0	0	0
C17orf74	100394721	ENSCJAG00000016391	4933402P03Rik	ortholog_one2one	C17orf74	ortholog_one2one	0.0374	0.0236	0.0573	0.072	0.0815	0.1713	0.0275	0.0369	0.0526
FAM210A	100408207	ENSCJAG00000011171	4933403F05Rik	ortholog_one2one	FAM210A	ortholog_one2one	20.4457	13.2978	38.4101	29.1983	11.1334	24.6199	21.4096	11.8852	12.1908
KIAA1383	100415446	ENSCJAG00000018278	4933403G14Rik	ortholog_one2one	MAP10	ortholog_one2one	0.145	0.0215	0.0175	2.4344	0.0525	0.0122	0.024	0	0.1951
ERICH2	100395830	ENSCJAG00000006973	4933404M02Rik	ortholog_one2one	ERICH2	ortholog_one2one	1.9862	6.2261	0.1187	14.6513	6.022	4.0418	2.654	6.8477	7.7067
C16orf86	100395063	ENSCJAG00000016084	4933405L10Rik	ortholog_one2one	C16orf86	ortholog_one2one	0.0666	0.0091	0.0101	0.0721	0	0.0098	0.2903	0.0099	0
C15orf43	100405027	ENSCJAG00000002364	4933406J08Rik	ortholog_one2one	C15orf43	ortholog_one2one	87.6406	37.2827	62.3661	20.8162	29.628	60.5458	45.4994	24.8592	28.4893
	NA	ENSCJAG00000032638	4933406M09Rik	ortholog_one2one	NA	NA	0	0	0	0.0645	0	0	2.106	0	0
CMIP	100389149	ENSCJAG00000016538	4933407C03Rik	ortholog_one2one	CMIP	ortholog_one2one	0.0505	0	0.0072	0.063	0.0302	0.0075	0	0.0078	0.3806
KIAA1530	100411027	ENSCJAG00000009461	4933407H18Rik	ortholog_one2one	UVSSA	ortholog_one2one	0.2396	3.6258	0.8683	0.7071	2.7414	3.4048	4.2844	0.964	0.2172
	NA	ENSCJAG00000016349	4933407P14Rik	ortholog_one2many	SPPL2C	ortholog_one2many	0	0	0	0	0	0	0	0	0
	100407424	ENSCJAG00000019960	4933407P14Rik	ortholog_one2many	SPPL2C	ortholog_one2many	0.0342	0.009	0	0.0529	0	0	0	0	0
SPDYE4	NA	ENSCJAG00000018264	4933411G11Rik	ortholog_many2many	SPDYE4	ortholog_one2one	0.0685	0.0178	0.0192	0.1073	0	0	0.0199	0.021	0
	100408964	ENSCJAG00000020937	4933411G11Rik	ortholog_many2many	SPDYE1	ortholog_one2many	0.0583	0	0	0.0902	0	0	0.0374	0.0194	0.0469
KIAA1430	100384932	ENSCJAG00000005867	4933411K20Rik	ortholog_one2one	KIAA1430	ortholog_one2one	1.5168	0.5599	1.3206	0.8259	0.1981	1.5354	11.0637	0.1773	1.0818
	100393289	ENSCJAG00000032034	4933412E24Rik	ortholog_many2many	NA	NA	1.9509	9.2501	7.656	0.0979	6.902	5.3262	0.13	6.9983	1.5409
	NA	ENSCJAG00000032793	4933412E24Rik	ortholog_many2many	NA	NA	0.0373	0	0.0107	0.4037	0	0.0111	0.0098	0.0115	0
	NA	ENSCJAG00000018779	4933413G19Rik	ortholog_one2one	AC005841.1	ortholog_one2one	0	0.0221	0	0	0.0755	0.0953	0.0486	0.0481	0.021
C6orf201	NA	ENSCJAG00000021380	4933417A18Rik	ortholog_one2one	C6orf201	ortholog_one2one	1.0841	0.5133	0.0962	0.16	0.3905	1.6699	1.18	0.1679	1.7181
LRIF1	100388221	ENSCJAG00000013162	4933421E11Rik	ortholog_one2one	LRIF1	ortholog_one2one	19.9461	17.8084	14.1458	10.8089	3.0802	9.9951	9.4395	8.2142	12.6934
KIAA0247	100410971	ENSCJAG00000014926	4933426M11Rik	ortholog_one2one	KIAA0247	ortholog_one2one	1.0354	0	0	0.0261	0.5361	0.0334	1.5604	0	0.0172
	100398638	ENSCJAG00000003713	4933427D06Rik	ortholog_one2one	PRR20A	ortholog_one2many	0	3.1422	0	0.1532	0.2807	1.141	1.2102	0.7726	0
KIAA0753	100385443	ENSCJAG00000011156	4933427D14Rik	ortholog_one2one	KIAA0753	ortholog_one2one	0.0958	11.1665	1.3846	1.6657	1.3592	7.7796	5.2013	2.0294	1.9858
LRRC71	100413632	ENSCJAG00000006379	4933430H15Rik	ortholog_one2one	LRRC71	ortholog_one2one	0.0507	0.0066	0	0.0588	0.0294	0.0152	0.0163	0	0.0136
C9orf43	100409676	ENSCJAG00000017924	4933430I17Rik	ortholog_one2one	C9orf43	ortholog_one2one	0	0.0213	4.0573	2.1332	8.4079	6.5515	4.6901	8.2885	2.7958
FAM227A	NA	ENSCJAG00000011747	4933432B09Rik	ortholog_one2one	FAM227A	ortholog_one2one	0.0427	19.4125	6.3572	5.8474	8.0486	0.6142	0.8837	3.2058	4.7737
C9ORF173	NA	ENSCJAG00000013136	4933433C11Rik	ortholog_one2one	C9orf173	ortholog_one2one	0.0692	0.018	0.0389	0.1085	0	0.0305	0.01	0.9127	0.0315
GSKIP	100399950	ENSCJAG00000006459	4933433P14Rik	ortholog_one2one	GSKIP	ortholog_one2one	8.6379	10.6567	31.243	19.4879	13.5436	20.8381	14.1672	28.5366	37.731
	100895649	ENSCJAG00000007239	4933434E20Rik	ortholog_one2many	C1orf43	ortholog_one2many	37.5754	72.1122	46.791	41.3201	48.0235	47.9033	37.8856	34.3572	43.83
	NA	ENSCJAG00000009053	4933434E20Rik	ortholog_one2many	C1orf43	ortholog_one2many	0	0.0893	0.14	0.1976	0.0987	0.2296	0.1639	0.1131	0.2054
	100414116	ENSCJAG00000009722	4933434E20Rik	ortholog_one2many	C1orf43	ortholog_one2many	25.8098	77.7243	48.4138	29.203	22.9665	37.2179	40.5365	28.7542	22.8989
NOXRED1	100402988	ENSCJAG00000016798	4933437F05Rik	ortholog_one2one	NOXRED1	ortholog_one2one	1.1964	1.9485	0.1616	1.7509	0.421	0.3966	5.7134	0.2695	2.6559
GID4	100404395	ENSCJAG00000009068	4933439F18Rik	ortholog_one2one	GID4	ortholog_one2one	2.4325	2.3565	9.3925	3.3299	5.1807	2.7823	5.742	3.6643	6.3396
KIAA0226L	NA	ENSCJAG00000009454	5031414D18Rik	ortholog_one2one	KIAA0226L	ortholog_one2one	0.0899	0	0.0153	0.0192	0	0.0144	0.0147	0.0074	0.007
KIAA0930	NA	ENSCJAG00000016255	5031439G07Rik	ortholog_one2one	KIAA0930	ortholog_one2one	6.7463	19.6724	8.5257	1.3235	9.3702	11.374	14.6522	8.6461	6.0661
C7orf10	100399458	ENSCJAG00000007656	5033411D12Rik	ortholog_one2one	C7orf10	ortholog_one2one	1.0658	0.1502	7.0789	1.7563	1.7715	4.3916	1.389	1.0786	0.0938
C9ORF46	100895969	ENSCJAG00000011374	5033414D02Rik	ortholog_one2one	PLGRKT	ortholog_one2one	5.4836	29.6334	17.7831	13.1999	7.0136	22.6096	17.5983	30.6665	11.9747
IDNK	100395625	ENSCJAG00000003596	5133401N09Rik	ortholog_one2one	IDNK	ortholog_one2one	0.1219	1.2786	0.0169	0.1302	0.0284	0.0381	2.0424	0.7307	0.3505
KIAA1324	100401142	ENSCJAG00000002736	5330417C22Rik	ortholog_one2one	KIAA1324	ortholog_one2one	0.1508	0.0651	0.037	0.2151	0.5403	0.0767	0.0901	0.1058	0.1498
	100389713	ENSCJAG00000034578	5330437I02Rik	ortholog_one2one	NA	NA	0.0546	0.0061	0.0233	0.172	0	0	0.0216	0	0.0074
TMEM74B	100396279	ENSCJAG00000020890	5430405G05Rik	ortholog_one2one	TMEM74B	ortholog_one2one	7.1186	30.1388	10.2247	27.1718	8.5632	4.6225	10.5721	20.4854	5.1185
C10ORF47	NA	ENSCJAG00000020683	5430407P10Rik	ortholog_one2one	PROSER2	ortholog_one2one	2.4196	3.4155	0.7496	1.203	0.538	2.7017	1.4453	1.682	2.3102
EPG5	100393579	ENSCJAG00000008484	5430411K18Rik	ortholog_one2one	EPG5	ortholog_one2one	11.9698	4.3601	11.7853	8.7654	9.6645	6.0349	7.5749	1.1241	2.9409
	NA	ENSCJAG00000032714	5430419D17Rik	ortholog_one2one	NA	NA	0	0	0	0	0	0.0069	0.007	0.0281	0.0067
CXorf21	100400640	ENSCJAG00000007627	5430427O19Rik	ortholog_one2one	CXorf21	ortholog_one2one	0.0398	0	0.0099	0	0	0	0.0097	0	0.008
BABAM1	NA	ENSCJAG00000009641	5430437P03Rik	apparent_ortholog_one2one	NA	NA	71.3046	96.2441	105.065	52.1808	100.725	125.379	106.757	135.255	102.249
CDIP1	100395727	ENSCJAG00000019837	5730403B10Rik	ortholog_one2one	CDIP1	ortholog_one2one	17.1848	30.0976	23.9979	35.212	42.2741	54.6703	50.5136	43.6069	44.6895
C1orf216	100385959	ENSCJAG00000001557	5730409E04Rik	ortholog_one2one	C1orf216	ortholog_one2one	1.1089	1.174	0.2649	1.084	0.8823	1.0432	0.0623	5.8853	2.3563
TMEM242	100399907	ENSCJAG00000003452	5730437N04Rik	ortholog_one2one	TMEM242	ortholog_one2one	30.9129	17.4192	32.2989	40.3699	32.4419	35.8134	33.2597	15.178	19.0777
FRA10AC1	100414689	ENSCJAG00000015574	5730455O13Rik	ortholog_one2one	FRA10AC1	ortholog_one2one	0.2836	11.0718	0.7716	2.9955	2.6561	6.3626	3.6921	9.0672	6.974
C17orf75	100387249	ENSCJAG00000014362	5730455P16Rik	ortholog_one2one	C17orf75	ortholog_one2one	5.0657	16.5717	23.4686	0.2119	1.1392	4.8078	2.6368	4.9043	10.6573
FAM213A	100392111	ENSCJAG00000003657	5730469M10Rik	ortholog_one2one	FAM213A	ortholog_one2one	34.9456	23.3546	7.8634	38.3852	41.0672	46.5518	76.5533	101.382	75.1565
TPGS2	100395622	ENSCJAG00000021123	5730494M16Rik	ortholog_one2one	TPGS2	ortholog_one2one	17.1101	0.0214	21.985	6.8244	2.5102	0.1557	2.8079	14.1113	6.4303
TMEM230	100400633	ENSCJAG00000021275	5730494N06Rik	apparent_ortholog_one2one	TMEM230	ortholog_one2one	31.928	82.2791	84.7954	35.0627	64.5992	44.2005	49.6232	53.1013	53.4607
ZNF124	NA	ENSCJAG00000034006	5730507C01Rik	ortholog_one2many	ZNF124	ortholog_one2one	0	0.0232	0.0396	0	0.0551	0.0274	0.0724	0.0142	0
C4ORF32	100895141	ENSCJAG00000003821	5730508B09Rik	ortholog_one2one	C4orf32	ortholog_one2one	3.4278	4.9285	1.2541	1.7307	1.9331	1.3475	0.8749	3.3355	2.8376
C1orf106	100393615	ENSCJAG00000005256	5730559C18Rik	ortholog_one2one	C1orf106	ortholog_one2one	0.208	0.5107	3.9162	2.6273	1.5645	3.0275	4.9183	5.3452	4.614
TICRR	100414520	ENSCJAG00000012742	5730590G19Rik	ortholog_one2one	TICRR	ortholog_one2one	3.1875	12.876	0.1602	3.3874	1.8525	13.9472	9.6386	0.5354	2.4158
	100394100	ENSCJAG00000031219	5830403L16Rik	ortholog_one2one	NA	NA	0	0	0	0	0	0	0	0	0
TESPA1	100392586	ENSCJAG00000019103	5830405N20Rik	ortholog_one2one	TESPA1	ortholog_one2one	0.0724	0.0063	0	0.0189	0.0306	0.0284	0.028	0	0.1833
C9orf156	100399612	ENSCJAG00000010923	5830415F09Rik	ortholog_one2one	C9orf156	ortholog_one2one	6.6637	12.899	33.4544	2.7139	13.3829	16.6921	11.9163	5.3011	13.9266
KIAA1731	100390783	ENSCJAG00000003748	5830418K08Rik	ortholog_one2one	KIAA1731	ortholog_one2one	53.8573	54.4636	69.1005	56.128	51.4118	63.6491	52.6264	43.5411	65.9219
CAAP1	100401806	ENSCJAG00000007987	5830433M19Rik	apparent_ortholog_one2one	CAAP1	ortholog_one2one	4.8621	4.0873	3.1443	6.4397	5.865	3.8556	10.1802	10.414	6.2437
RHNO1	100412508	ENSCJAG00000018790	5930416I19Rik	apparent_ortholog_one2one	RHNO1	ortholog_one2one	25.8114	21.8056	0.8556	5.2941	21.7046	13.4762	38.3194	19.4884	13.2649
CACFD1	100395158	ENSCJAG00000009854	5930434B04Rik	ortholog_one2one	CACFD1	ortholog_one2one	0.4092	0.0054	0.0123	0.1792	2.4701	5.1304	0.0225	3.9064	0.0999
SERTM1	100403317	ENSCJAG00000018140	6030405A18Rik	ortholog_one2one	SERTM1	ortholog_one2one	0.0707	0.0056	0	0.054	0.0249	0	0.0192	0.0075	0.5276
	NA	ENSCJAG00000022572	6030408B16Rik	ortholog_one2one	NA	NA	0	0	0	0	0	0.0607	0	0	0.0989
C15orf59	NA	ENSCJAG00000017985	6030419C18Rik	ortholog_one2one	C15orf59	ortholog_one2one	0.8909	0.2206	0.3088	1.0785	0.4567	0.1948	1.2849	0.088	0.0474
MCMDC2	100388513	ENSCJAG00000004573	6030422M02Rik	ortholog_one2one	MCMDC2	ortholog_one2one	0.3031	1.1249	1.5345	0.436	0.2394	0.2101	0.0897	2.1047	0.982
C19ORF51	NA	ENSCJAG00000017672	6030429G01Rik	ortholog_one2one	CTD-2587H24.4	ortholog_one2many	0	1.6749	0.0369	0.1178	1.4627	1.85	3.3601	0	0
TMEM241	100399728	ENSCJAG00000020550	6030446N20Rik	ortholog_one2one	TMEM241	ortholog_one2one	3.6655	0.9831	6.0722	1.7286	2.2116	1.077	0.7695	0.2854	2.0582
C5orf22	100398434	ENSCJAG00000018871	6030458C11Rik	ortholog_one2one	C5orf22	ortholog_one2one	0.2526	7.0533	1.9745	3.4101	1.5887	0.549	2.4986	1.1612	1.1476
C17ORF99	NA	ENSCJAG00000019470	6030468B19Rik	ortholog_one2one	C17orf99	ortholog_one2one	0.3308	0	0.3785	0.0688	0	0.4907	0.3676	0.0762	0
FAXC	100393027	ENSCJAG00000001311	6230409E13Rik	ortholog_one2one	FAXC	ortholog_one2one	0.7753	3.3721	0.9117	0.1792	1.1836	10.0116	7.8483	6.0216	21.823
FAM212A	100406657	ENSCJAG00000004364	6230427J02Rik	ortholog_one2one	FAM212A	ortholog_one2one	0.2191	0	0.0155	0.0431	0	0	0	0	0
C1orf95	100401713	ENSCJAG00000012889	6330403A02Rik	ortholog_one2one	C1orf95	ortholog_one2one	0	0	0	0.5364	0	0	0.0341	0	0
MEDAG	100394019	ENSCJAG00000018674	6330406I15Rik	ortholog_one2one	MEDAG	ortholog_one2one	0.0544	0.0314	1.4363	0.1046	0	0.0687	0.033	0.0214	0.0055
	100400736	ENSCJAG00000003616	6330407J23Rik	ortholog_one2one	SOGA3	ortholog_one2one	0.4546	0.0731	0.0733	0.6073	0.0218	0.0949	0.0833	3.3807	4.5902
C19ORF68	NA	ENSCJAG00000000523	6330408A02Rik	ortholog_one2one	C19orf68	ortholog_one2one	0.3506	0.0479	0.0622	1.1796	4.1703	0.585	2.3882	1.8687	1.8856
SPRYD7	100410564	ENSCJAG00000007818	6330409N04Rik	ortholog_one2one	SPRYD7	ortholog_one2one	0	0	0	0	0	0	0	0	0
C9orf91	100411841	ENSCJAG00000020458	6330416G13Rik	ortholog_one2one	C9orf91	ortholog_one2one	0	0.0151	0	0	0	0.0086	1.1017	0.0096	0.0541
DZANK1	100413413	ENSCJAG00000005123	6330439K17Rik	ortholog_one2one	DZANK1	ortholog_one2one	0.0516	0.0114	2.2648	0.2524	0.1393	0.0071	0.0374	0.0233	1.5089
CCP110	100412526	ENSCJAG00000009768	6330503K22Rik	ortholog_one2one	CCP110	ortholog_one2one	0.024	18.4412	15.3535	0.5814	0.1843	1.572	0.0546	0.6596	7.6537
IFITM10	100394530	ENSCJAG00000018403	6330512M04Rik	ortholog_one2one	IFITM10	ortholog_one2one	0.427	0.0119	0.0119	1.053	0.046	0.1003	0.0406	1.7637	0.0466
LAMP5	100410437	ENSCJAG00000021338	6330527O06Rik	ortholog_one2one	LAMP5	ortholog_one2one	0.1524	0.0074	0.0149	0.2399	0	0.0085	0.0069	0	0.0066
RSG1	100413330	ENSCJAG00000008314	6330545A04Rik	ortholog_one2one	RSG1	ortholog_one2one	1.3939	4.1066	4.6351	1.9767	3.6626	6.4443	3.5422	4.4371	4.1043
SFR1	100407366	ENSCJAG00000018436	6330577E15Rik	ortholog_one2one	SFR1	ortholog_one2one	9.3748	14.2178	7.6123	29.6722	7.7273	22.5827	24.3214	7.0795	9.2516
COA5	100397325	ENSCJAG00000007139	6330578E17Rik	ortholog_one2one	COA5	ortholog_one2one	17.6588	43.8693	22.8324	21.2851	13.3276	23.0371	18.7063	11.664	21.4107
IRF2BPL	100401035	ENSCJAG00000016689	6430527G18Rik	ortholog_one2one	IRF2BPL	ortholog_one2one	0.1842	0.0192	0	0.1338	0.0623	0.0179	0.0147	0.432	0.0142
KIAA0513	NA	ENSCJAG00000004127	6430548M08Rik	ortholog_one2one	KIAA0513	ortholog_one2one	0.2955	0.047	0.0283	0.2342	0	0.0453	0.0321	0.0101	0.0553
C3orf18	100409915	ENSCJAG00000005338	6430571L13Rik	ortholog_one2one	C3orf18	ortholog_one2one	0.5341	8.4156	1.6156	0.033	0.4458	0.6525	1.4386	0.3475	1.0761
KIAA1456	NA	ENSCJAG00000012066	6430573F11Rik	ortholog_one2one	KIAA1456	ortholog_one2one	0	0	0	0	0	0	0.0108	0.0126	0
NYAP1	NA	ENSCJAG00000015307	6430598A04Rik	ortholog_one2one	NYAP1	ortholog_one2one	0.2086	0.0729	0.0915	0.1434	0.0806	0.0486	0.0966	0.0462	0.0559
FRRS1L	100403134	ENSCJAG00000017183	6430704M03Rik	ortholog_one2one	FRRS1L	ortholog_one2one	0	0	0	0	0	0.0229	0	0	0
DTD2	100387280	ENSCJAG00000037045	6530401N04Rik	ortholog_one2one	DTD2	ortholog_one2one	0	0	0	2.279	0	3.9272	0	1.4705	2.46
FAM212B	100393542	ENSCJAG00000013425	6530418L21Rik	ortholog_one2one	FAM212B	ortholog_one2one	0.16	0.0059	0.0068	0.1996	0	0.0074	0.0258	0.018	0.0113
	100407108	ENSCJAG00000020769	6720456B07Rik	ortholog_one2many	NA	NA	6.7932	4.359	10.0901	3.2601	5.4309	8.2775	14.1219	10.0322	7.908
BRK1	NA	ENSCJAG00000023079	6720456B07Rik	ortholog_one2many	BRK1	ortholog_one2one	0.2863	0	0.0145	0.2064	0.0445	0.4636	0.0717	0.2271	0.1117
C14orf101	100414909	ENSCJAG00000018523	6720456H20Rik	ortholog_one2one	C14orf101	ortholog_one2one	17.8895	23.9413	24.649	20.4488	9.3026	20.0171	17.7124	15.5706	14.2224
BORA	100396094	ENSCJAG00000021112	6720463M24Rik	ortholog_one2one	BORA	ortholog_one2one	40.7198	49.2321	26.4048	77.9103	33.6793	32.2766	33.5415	33.8847	44.9384
C20orf96	100402936	ENSCJAG00000020829	6820408C15Rik	ortholog_one2one	C20orf96	ortholog_one2one	0.13	0.2403	0.0902	0.4141	0.4831	0.4158	0.0379	0.5393	0.0209
C18orf25	100387537	ENSCJAG00000008285	8030462N17Rik	ortholog_one2one	C18orf25	ortholog_one2one	0.2369	8.5496	9.5793	1.0574	0.4374	2.185	0.0676	2.1218	2.2909
C20orf72	100411627	ENSCJAG00000005037	8430406I07Rik	ortholog_one2one	MGME1	ortholog_one2one	2.6015	10.265	4.7557	14.9952	10.5114	8.8852	3.1393	12.7912	12.8052
C10orf10	100406835	ENSCJAG00000014707	8430408G22Rik	ortholog_one2one	C10orf10	ortholog_one2one	0	0	0	0	0	0	0	0	0
C3orf37	100394801	ENSCJAG00000017396	8430410A17Rik	ortholog_one2one	C3orf37	ortholog_one2one	21.755	19.0287	32.9902	50.4051	18.0895	30.9305	27.4813	91.6645	102.416
KIAA1826	100386684	ENSCJAG00000009913	8430410K20Rik	ortholog_one2one	MSANTD4	ortholog_one2one	18.8311	21.4631	14.1942	33.0701	4.5196	21.1864	9.199	12.8416	22.3738
KIAA1467	100385474	ENSCJAG00000021626	8430419L09Rik	ortholog_one2one	KIAA1467	ortholog_one2one	55.7073	29.9803	47.9353	36.7822	47.2096	52.3276	84.4638	16.9503	17.0638
	100388180	ENSCJAG00000020705	8430427H17Rik	ortholog_one2many	C20orf112	ortholog_one2many	0.608	1.4379	0.0093	5.2128	0.0725	0.0624	1.734	0.2517	0.5713
	100387820	ENSCJAG00000033742	8430427H17Rik	ortholog_one2many	C20orf112	ortholog_one2many	0	3.6431	0	0.0813	0	0	0	0.0706	0
C6orf70	100400864	ENSCJAG00000003391	9030025P20Rik	ortholog_one2many	C6orf70	ortholog_one2one	2.6844	6.9406	16.68	7.9459	3.5324	8.4934	2.2699	9.6362	23.7655
METTL24	100405460	ENSCJAG00000005395	9030224M15Rik	ortholog_one2one	METTL24	ortholog_one2one	0.0207	0.0215	0.0175	7.6602	0	0.0122	0.006	0.0064	0.044
FAM217B	100386388	ENSCJAG00000018823	9030418K01Rik	ortholog_one2one	FAM217B	ortholog_one2one	1.5133	0.0099	0.1784	0.1473	0.8872	0.0206	0.0284	0.1408	0.0493
CLMP	100896989	ENSCJAG00000007685	9030425E11Rik	ortholog_one2one	CLMP	ortholog_one2one	0.182	0.0421	0.0902	0.1142	0.023	0.0219	0.0442	0.0205	0.0365
C14ORF159	NA	ENSCJAG00000017837	9030617O03Rik	ortholog_one2one	C14orf159	ortholog_one2one	1.4815	0.0215	0	7.1573	7.3227	5.7233	4.3051	3.2513	5.5152
C16orf62	100412885	ENSCJAG00000009632	9030624J02Rik	ortholog_one2one	C16orf62	ortholog_one2one	2.2951	7.5338	36.2831	6.4743	14.5574	26.0158	16.8126	3.2974	9.4305
LACC1	NA	ENSCJAG00000017549	9030625A04Rik	ortholog_one2one	LACC1	ortholog_one2one	0.0348	0	0	0.527	0	0	0.5022	0	0.0091
C10orf76	100393571	ENSCJAG00000017743	9130011E15Rik	ortholog_one2one	C10orf76	ortholog_one2one	1.726	0.6609	3.1539	0.9511	11.5987	3.2691	1.6129	4.1933	7.6923
	100385681	ENSCJAG00000013936	9130011J15Rik	ortholog_one2one	SMIM7	ortholog_one2many	90.2163	108.344	85.9074	52.9283	100.315	87.214	73.4744	89.1104	95.708
C6ORF103	100411043	ENSCJAG00000019454	9130014G24Rik	ortholog_one2one	ADGB	ortholog_one2one	0	0.0112	0.0169	0.0934	0	0	0.0192	0.006	0.011
C19orf21	100386733	ENSCJAG00000020198	9130017N09Rik	ortholog_one2one	C19orf21	ortholog_one2one	0.2104	0.0219	0.0411	0.5242	0.1867	0.0459	0.0379	1.7438	2.149
ZNF70	100390870	ENSCJAG00000010854	9130023H24Rik	apparent_ortholog_one2one	ZNF70	ortholog_one2one	0	0	0	0	0	0	0	0	0
	100391172	ENSCJAG00000035957	9130401M01Rik	ortholog_one2one	C8orf76	ortholog_one2many	15.5022	84.5429	83.5364	11.6196	11.6608	42.2388	50.3741	18.9301	14.7847
	NA	ENSCJAG00000033020	9130404H23Rik	ortholog_one2one	NA	NA	0	0	0.0207	0.0277	0	0.0118	0	0	0
DEGS1	100404123	ENSCJAG00000008128	9130409I23Rik	ortholog_one2many	DEGS1	ortholog_one2one	40.4061	18.3425	18.6403	19.9628	26.5603	22.3938	17.2159	56.8885	65.8382
C11orf70	100394777	ENSCJAG00000000623	9230110C19Rik	ortholog_one2one	C11orf70	ortholog_one2one	0.1496	0.1346	0.0955	0.3238	0.1616	0.0747	0.0296	1.6436	0.0101
	NA	ENSCJAG00000034119	9230113P08Rik	ortholog_one2many	NA	NA	0.1468	0	0.0719	0	0	0	0	0	0.0317
TTC40	NA	ENSCJAG00000010091	9330101J02Rik	ortholog_one2one	TTC40	ortholog_one2one	30.3882	4.6503	13.1142	15.7067	52.5472	25.4963	18.7957	17.7763	39.1899
KIAA1324L	100408180	ENSCJAG00000003589	9330182L06Rik	ortholog_one2one	KIAA1324L	ortholog_one2one	3.8027	0.0672	0.0843	0.1487	0.0495	0.0064	0.0411	0.1135	0.0343
AADACL4	100386770	ENSCJAG00000013719	9430007A20Rik	ortholog_one2many	AADACL4	ortholog_one2one	0.0403	0	0.009	0.1492	0	0.0325	0.0205	0.0097	0.0176
C1ORF159	NA	ENSCJAG00000011405	9430015G10Rik	ortholog_one2one	C1orf159	ortholog_one2one	2.6564	11.9442	13.7897	1.9653	7.693	8.6677	4.8625	2.8864	1.0535
C2orf47	100388561	ENSCJAG00000037075	9430016H08Rik	ortholog_one2one	C2orf47	ortholog_one2one	57.7653	46.2519	10.6069	69.8744	20.7246	20.751	46.7125	48.8953	26.5621
KIAA1462	100415603	ENSCJAG00000013253	9430020K01Rik	ortholog_one2one	KIAA1462	ortholog_one2one	0.0709	0.2315	0	0.0736	0.024	4.2983	1.7709	0.8256	1.1222
C12orf44	100393189	ENSCJAG00000017929	9430023L20Rik	ortholog_one2one	C12orf44	ortholog_one2one	22.8576	45.92	42.2329	24.8673	14.9939	48.2434	21.8976	31.903	25.1882
NYAP2	100413082	ENSCJAG00000012708	9430031J16Rik	ortholog_one2one	NYAP2	ortholog_one2one	0.2735	0.0269	0.0496	0.5747	0.3372	0.0604	0.0496	0.0362	0.058
AXDND1	100387332	ENSCJAG00000008147	9430070O13Rik	ortholog_one2one	AXDND1	ortholog_one2one	0.5719	0.0541	0.0966	1.1423	0.2071	0.0511	0.0505	0.0478	0.0521
CREB5	100392579	ENSCJAG00000008344	9430076C15Rik	ortholog_one2many	CREB5	ortholog_one2one	0.1768	0.0619	0.0677	0.3737	0.3264	0.1084	0.1474	0.9495	0.1159
LYZ	100393686	ENSCJAG00000001788	9530003J23Rik	apparent_ortholog_one2one	LYZ	ortholog_one2one	0	0	0.0121	7.922	0.9044	0	0	2.6206	1.0364
ADTRP	100415561	ENSCJAG00000005080	9530008L14Rik	ortholog_one2one	ADTRP	ortholog_one2one	25.4379	62.5368	24.4252	17.6591	25.2743	44.5949	42.8141	13.9776	39.2772
C5orf15	100400476	ENSCJAG00000013543	9530068E07Rik	ortholog_one2one	C5orf15	ortholog_one2one	59.3125	2.203	6.7784	16.3429	10.4842	18.7016	11.3212	24.5686	19.7026
KIAA0895	100387992	ENSCJAG00000012402	9530077C05Rik	ortholog_one2one	KIAA0895	ortholog_one2one	2.803	0.0231	0.0176	0.0314	0.599	1.8462	0.0273	2.6002	0.936
	NA	ENSCJAG00000002234	9530085L02Rik	apparent_ortholog_one2one	NA	NA	0.084	0.023	0	0.0606	0	0	0	0	0.0219
C12orf5	100392339	ENSCJAG00000001601	9630033F20Rik	ortholog_one2one	C12orf5	ortholog_one2one	1.7492	0.5421	18.2541	9.0412	1.5318	3.9592	13.4436	5.0274	13.5456
SOGA1	100411046	ENSCJAG00000001273	9830001H06Rik	ortholog_one2one	SOGA1	ortholog_one2one	1.4343	2.9304	3.5947	0.5457	0.1589	0.4394	1.0654	1.4938	2.547
	NA	ENSCJAG00000020218	9930012K11Rik	ortholog_one2one	AC037459.4	ortholog_one2many	11.6582	8.3235	6.2543	0.1865	13.2736	12.3276	7.4553	8.1292	8.7101
KIAA1199	100406710	ENSCJAG00000007708	9930013L23Rik	ortholog_one2one	KIAA1199	ortholog_one2one	0.145	0	0	0.0649	0	0	0.006	0.4636	0.0126
BRICD5	100405533	ENSCJAG00000015015	9930021D14Rik	ortholog_one2one	BRICD5	ortholog_one2one	0.3554	0.1464	0.7011	0.8243	1.177	0.152	0.4233	0.4551	0.1904
	NA	ENSCJAG00000022411	9930021J03Rik	ortholog_one2one	KIAA2026	ortholog_one2many	3.1404	0.2744	8.3733	0.2147	8.3705	4.0113	0.1507	3.3831	1.0074
	NA	ENSCJAG00000031939	9930021J03Rik	ortholog_one2one	KIAA2026	ortholog_one2many	14.7497	0.0075	0.2632	9.3234	6.2718	5.4304	5.7517	3.3503	0.0833
C10ORF81	NA	ENSCJAG00000019191	9930023K05Rik	ortholog_one2one	PLEKHS1	ortholog_one2one	0.0655	0	0.0084	0.0566	0	0.0182	0.0237	0.0074	0.0139
ASIP	100401359	ENSCJAG00000018327	a	ortholog_one2one	ASIP	ortholog_one2one	0	0.0249	0.0252	0.0676	0	0	0.6576	0	0
C1orf74	100402444	ENSCJAG00000023136	A130010J15Rik	ortholog_one2one	C1orf74	ortholog_one2one	3.0793	6.439	3.4618	2.0129	0.4241	1.4705	2.9566	2.7987	3.6348
EOGT	100390811	ENSCJAG00000013564	A130022J15Rik	ortholog_one2one	EOGT	ortholog_one2one	0	0.0062	0.0138	0.0815	0	0.0067	0.7679	0.0202	0.0353
A1BG	100400383	ENSCJAG00000000314	A1bg	ortholog_one2one	A1BG	ortholog_one2one	0.0316	1.8413	0.0179	3.2336	0.0683	0.009	0.7421	0.0102	0.0086
A1CF	100389343	ENSCJAG00000005045	A1cf	ortholog_one2one	A1CF	ortholog_one2one	0.0234	0	0.0199	0.0368	0	0.0133	0.0185	0.0076	0.0063
KIAA1033	100403826	ENSCJAG00000014770	A230046K03Rik	ortholog_one2one	KIAA1033	ortholog_one2one	10.742	57.3764	18.7625	17.8356	10.9493	8.67	26.4428	13.7105	11.6754
C19orf66	NA	ENSCJAG00000005935	A230050P20Rik	ortholog_one2one	C19orf66	ortholog_one2one	0.1243	0.0376	0.0116	0.5518	0.0263	0.0487	0.024	0.1651	0.1384
IBA57	100388891	ENSCJAG00000016749	A230051G13Rik	ortholog_one2one	IBA57	ortholog_one2one	7.3785	10.8682	6.8722	5.9555	13.6548	11.6235	3.6801	5.4007	5.1712
GGACT	100414329	ENSCJAG00000021010	A2ld1	ortholog_one2one	GGACT	ortholog_one2one	0	0.0103	0.0125	0	0	0	0.036	0	0
A2M	100390764	ENSCJAG00000018648	A2m	ortholog_one2one	A2M	ortholog_one2one	19.4904	3.9841	5.2322	22.4023	40.0246	72.8383	39.4655	4.2703	2.8308
C7orf63	100405268	ENSCJAG00000014219	A330021E22Rik	ortholog_one2one	C7orf63	ortholog_one2one	0.1892	0.0394	0.0308	0.383	0.1199	0.0756	0.0795	0.1472	0.0985
NCMAP	100388710	ENSCJAG00000020836	A330049M08Rik	ortholog_one2one	NCMAP	ortholog_one2one	1.8215	0.0239	2.1538	0.5505	0.0615	0.2108	1.2502	1.8301	4.517
C18orf42	100405541	ENSCJAG00000023098	A330050F15Rik	ortholog_one2one	C18orf42	ortholog_one2one	0	0.0135	0.0151	0.0535	0.0231	0.0073	0.0074	0	0.0193
	100414894	ENSCJAG00000001190	A3galt2	ortholog_one2one	NA	NA	0	0	0	0	0	0.1439	0	0.0168	0
C1orf174	100400897	ENSCJAG00000002869	A430005L14Rik	ortholog_one2one	C1orf174	ortholog_one2one	26.4141	40.9426	26.0506	17.8187	21.5057	34.6025	31.7112	20.8221	23.4825
	NA	ENSCJAG00000008391	A430078G23Rik	ortholog_one2one	CTB-133G6.1	ortholog_one2one	0.0522	0	1.7335	0	0	0	0	0	0.0122
SCIMP	100411775	ENSCJAG00000011513	A430084P05Rik	ortholog_one2one	SCIMP	ortholog_one2one	0.0561	0	0	0.1213	0.0523	0.0165	0	0	0.0146
C15orf52	100386208	ENSCJAG00000020861	A430105I19Rik	ortholog_one2one	C15orf52	ortholog_one2one	0.0373	0	0.0274	0.0979	0	0.0104	0.017	0.0099	0.0161
CPED1	100387997	ENSCJAG00000017180	A430107O13Rik	ortholog_one2one	CPED1	ortholog_one2one	0.1367	0.2098	0.3116	0.0871	0.0964	0.1511	0.7692	0.1448	0.116
SSC5D	NA	ENSCJAG00000017084	A430110N23Rik	ortholog_one2one	SSC5D	ortholog_one2one	0.3379	0.0481	0.0322	0.1428	0.092	0.0219	0.0758	0.0546	0.0261
A4GALT	100399091	ENSCJAG00000022137	A4galt	ortholog_one2many	A4GALT	ortholog_one2many	0	0	0	0	0	0	0	0	0
	NA	ENSCJAG00000037658	A4galt	ortholog_one2many	A4GALT	ortholog_one2many	0	0	0	0	0	0	0	0	0
A4GNT	100393849	ENSCJAG00000002444	A4gnt	ortholog_one2one	A4GNT	ortholog_one2one	0.0666	0.0069	0.0173	0.0623	0	0.0582	0.032	0.0271	0.0309
C14orf180	100401161	ENSCJAG00000007889	A530016L24Rik	ortholog_one2one	C14orf180	ortholog_one2one	0.1092	0.0122	0.0122	0.0842	0.0235	0.0073	0	0.0065	0.0179
METTL21C	100392355	ENSCJAG00000020113	A530098C11Rik	ortholog_one2one	METTL21C	ortholog_one2one	7.6418	0	0.0156	0.0433	0	0	0	0	0
	NA	ENSCJAG00000031667	A630001G21Rik	ortholog_one2one	NA	NA	0	0	0	0	0	0	0	0	0
C10orf118	100388018	ENSCJAG00000019239	A630007B06Rik	ortholog_one2one	C10orf118	ortholog_one2one	1.3857	0.0666	8.4808	0.4522	0.2383	0.0352	0.7975	0.072	0.1766
RMI2	100385843	ENSCJAG00000007537	A630055G03Rik	ortholog_one2one	RMI2	ortholog_one2one	8.9117	10.5291	2.7574	5.9578	8.8847	19.1279	3.0464	7.2056	9.7506
ENDOV	100412594	ENSCJAG00000003329	A730011L01Rik	ortholog_one2one	ENDOV	ortholog_one2one	0.0823	0.4604	3.0863	0.1273	2.4816	3.8546	2.3058	2.369	0
KIAA1024L	100392506	ENSCJAG00000019327	A730017C20Rik	ortholog_one2one	KIAA1024L	ortholog_one2one	0	0	0	0	0	0	0	0	0
CCDC169	NA	ENSCJAG00000031495	A730037C10Rik	ortholog_one2one	CCDC169	ortholog_one2one	0.109	0	0	0	0	0	0	0	0.0148
TOR4A	100386355	ENSCJAG00000023025	A830007P12Rik	ortholog_one2one	TOR4A	ortholog_one2one	0.0507	0.0112	0.013	0.0876	0.0456	0.014	0.0367	0	0
KIAA1107	100386425	ENSCJAG00000017540	A830010M20Rik	ortholog_one2one	KIAA1107	ortholog_one2one	0.0258	0.0114	0.3973	0	0	0.0071	0.0125	0	0.0164
C16H8ORF34	NA	ENSCJAG00000004964	A830018L16Rik	ortholog_one2one	C8orf34	ortholog_one2one	0.3015	0.0542	0.037	0.233	0.1029	0.0639	0.0676	0.0991	0.1373
CXorf23	100401367	ENSCJAG00000005439	A830080D01Rik	ortholog_one2one	CXorf23	ortholog_one2one	0.0427	0.336	0.014	12.0416	0.4953	0.2687	2.658	1.1277	1.6885
	100397079	ENSCJAG00000007757	A830093I24Rik	ortholog_one2one	FAM228B	ortholog_one2many	41.3505	0.048	10.6215	14.836	11.3756	49.2066	47.8358	22.8025	27.478
CREBRF	100392138	ENSCJAG00000019193	A930001N09Rik	ortholog_one2one	CREBRF	ortholog_one2one	10.0283	6.9609	21.3779	9.1252	4.8176	4.2426	6.315	1.4338	1.1947
MSANTD1	100399764	ENSCJAG00000014062	A930005I04Rik	ortholog_one2one	MSANTD1	ortholog_one2one	0.036	0	0	0.0896	0.0365	0	0.0173	2.0341	1.3236
C16ORF11	100394531	ENSCJAG00000011940	A930017K11Rik	ortholog_one2one	C16orf11	ortholog_one2one	0.7514	0.0259	0.0789	0.2464	0.0774	0.0524	0.8681	0.0852	0.0405
NDNF	100389748	ENSCJAG00000003128	A930038C07Rik	ortholog_one2one	NDNF	ortholog_one2one	0.026	0.012	0.0193	0.1428	0.046	0.0073	0.0063	0.0205	0.0365
C15orf48	100409167	ENSCJAG00000002064	AA467197	ortholog_one2one	C15orf48	ortholog_one2one	20.625	0.1125	3.9175	7.5485	12.1355	5.4231	17.5957	1.831	4.2447
USB1	100386861	ENSCJAG00000011733	AA960436	ortholog_one2one	USB1	ortholog_one2one	28.3663	92.9437	77.9147	28.7278	54.5976	51.9209	57.9285	77.5653	59.0577
C1orf116	100388659	ENSCJAG00000018463	AA986860	ortholog_one2one	C1orf116	ortholog_one2one	1.8051	0.0171	0.0066	0.4009	0.0232	1.7506	2.8166	0.5932	1.8478
	NA	ENSCJAG00000000767	Aaas	ortholog_one2many	AAAS	ortholog_one2many	19.7526	10.5321	8.2874	19.544	16.7328	23.1607	22.157	14.7573	14.5715
AAAS	100405154	ENSCJAG00000018507	Aaas	ortholog_one2many	AAAS	ortholog_one2many	31.7205	74.5175	100.262	38.2629	60.5056	61.9497	62.4234	48.3643	45.4694
AACS	100391484	ENSCJAG00000021394	Aacs	ortholog_one2one	AACS	apparent_ortholog_one2one	14.1875	3.2464	7.081	8.5136	0.7913	24.2286	19.122	6.016	19.5979
	100393733	ENSCJAG00000001089	Aadac	ortholog_one2one	NA	NA	0.1074	0.0237	0.069	0.1547	0.0484	0.0447	0.0779	0.0969	0.0228
AADACL2	100394089	ENSCJAG00000001095	Aadacl2	ortholog_one2one	AADACL2	ortholog_one2one	0.0393	0	0.0218	0	0.0733	0.0246	0.0111	0.0222	0
AADACL3	100410582	ENSCJAG00000013722	Aadacl3	ortholog_one2one	AADACL3	ortholog_one2one	0	0.0583	0.0136	0.0304	0	0.0293	0.0255	0	0.0112
AADAT	100403876	ENSCJAG00000005048	Aadat	ortholog_one2one	AADAT	ortholog_one2one	4.9105	7.0479	8.5074	4.9825	2.0841	0.0319	0.9008	2.71	4.2448
AAGAB	100394522	ENSCJAG00000002113	Aagab	ortholog_one2one	AAGAB	ortholog_one2one	18.8066	24.7039	11.6281	1.0057	0.9445	12.7831	6.1782	12.113	11.0875
AAK1	100409309	ENSCJAG00000019159	Aak1	ortholog_one2one	AAK1	ortholog_one2one	0.0641	0.5375	4.0672	4.0799	0.1734	1.9512	1.377	0.1064	1.1276
AAMP	100387844	ENSCJAG00000010793	Aamp	ortholog_one2one	AAMP	ortholog_one2one	77.1941	200.231	120.619	96.0602	114.309	150.298	175.128	147.241	79.112
AANAT	100406947	ENSCJAG00000013563	Aanat	ortholog_one2one	AANAT	ortholog_one2one	0.0457	0.0058	0.0065	0.019	0	0.0203	0	0.0281	0.0132
AARD	100387691	ENSCJAG00000005839	Aard	ortholog_one2one	AARD	ortholog_one2one	0	0	0	0.0859	0	0.0374	0.0354	0	0
AARS	100385066	ENSCJAG00000014562	Aars	ortholog_one2one	AARS	ortholog_one2one	57.311	191.855	213.978	67.0134	162.355	103.936	93.6049	148.484	164.609
AASDH	100399643	ENSCJAG00000018076	Aasdh	ortholog_one2one	AASDH	ortholog_one2one	1.1109	15.2299	15.9036	1.4701	2.3279	10.3192	8.2892	6.4755	12.8787
AASDHPPT	NA	ENSCJAG00000009930	Aasdhppt	ortholog_one2one	AASDHPPT	ortholog_one2one	37.8865	10.8556	16.597	23.7619	14.9293	22.0943	16.8687	19.3229	16.2699
AASS	100385723	ENSCJAG00000017282	Aass	ortholog_one2one	AASS	ortholog_one2one	2.0243	5.263	4.1245	12.9397	3.5104	2.6915	1.3845	0.4914	0.9174
AATF	100404639	ENSCJAG00000015449	Aatf	ortholog_one2one	AATF	ortholog_one2one	21.7092	29.0994	55.5597	35.0823	35.1932	23.628	33.7349	43.1749	31.6523
AATK	100385580	ENSCJAG00000003209	Aatk	ortholog_one2one	AATK	ortholog_one2one	0.49	0.0228	0.0199	1.0692	0.1161	0.0357	0.0499	0.0233	0.0328
METTL7A	NA	ENSCJAG00000021686	AB099516	apparent_ortholog_one2one	METTL7A	ortholog_one2one	0.0827	0	0.0422	0.053	0	0.0199	0.6276	0	0
C19orf38	100413656	ENSCJAG00000006309	AB124611	ortholog_one2one	C19orf38	ortholog_one2one	0.0462	0.012	0.039	0.1087	0	0.0544	0	0	0.014
ABAT	100409777	ENSCJAG00000017292	Abat	ortholog_one2one	ABAT	ortholog_one2one	0.0771	0.0271	0.0394	0.0989	0.14	0.0805	0.0818	0.1015	0.0301
ABCA1	100403133	ENSCJAG00000016653	Abca1	ortholog_one2one	ABCA1	ortholog_one2one	1.4954	0.0392	0.0351	0.1487	0.1981	2.3863	0.7399	0.0496	0.0572
ABCA12	NA	ENSCJAG00000011510	Abca12	ortholog_one2one	ABCA12	ortholog_one2one	0.1677	0.0116	0.0059	0.0786	0.023	0.0201	0.0273	0.0063	0.031
ABCA13	100400418	ENSCJAG00000000920	Abca13	ortholog_one2one	ABCA13	ortholog_one2one	0.2564	0.0112	0.0421	0.1321	0.0495	0.0384	0.8289	0.0142	0.0229
ABCA2	NA	ENSCJAG00000012824	Abca2	ortholog_one2one	ABCA2	ortholog_one2one	0.6775	0.0356	1.3658	1.2801	0.4881	0.2579	0.0775	0.1679	0.1651
ABCA3	100402635	ENSCJAG00000014934	Abca3	ortholog_one2one	ABCA3	ortholog_one2one	23.1678	4.8106	5.8236	8.1547	10.8572	18.1385	22.2776	11.7521	7.4473
ABCA4	100393904	ENSCJAG00000017910	Abca4	ortholog_one2one	ABCA4	ortholog_one2one	0.2963	0.0323	0.0071	0.3483	0	0.0121	0.031	0.0217	0.1044
ABCA5	100396767	ENSCJAG00000000147	Abca5	ortholog_one2one	ABCA5	ortholog_one2one	13.6996	9.0907	1.3183	5.7491	1.7113	1.6767	1.3579	2.7755	1.3084
ABCA6	100396403	ENSCJAG00000000174	Abca6	ortholog_one2one	ABCA6	ortholog_one2one	0.4786	0.0753	0.1062	0.4702	0.2409	0.1148	0.1117	0.0652	0.0754
ABCA7	100393270	ENSCJAG00000007549	Abca7	ortholog_one2one	ABCA7	ortholog_one2one	1.1323	2.0493	1.419	2.9402	13.7445	8.8798	6.0011	3.3406	7.5899
ABCA8	100400515	ENSCJAG00000000190	Abca8b	ortholog_one2many	ABCA8	ortholog_one2one	0.0243	0.0205	0.0248	0.1247	0.053	0	0.0298	0.006	0.0285
	NA	ENSCJAG00000005293	Abcb10	ortholog_one2many	ABCB10	ortholog_one2many	0	0	0	0	0	0	0	0	0
	NA	ENSCJAG00000011011	Abcb10	ortholog_one2many	ABCB10	ortholog_one2many	31.2077	39.311	58.837	25.2353	14.383	33.0439	42.2534	12.063	24.4697
ABCB11	100404882	ENSCJAG00000006261	Abcb11	ortholog_one2one	ABCB11	ortholog_one2one	0.0709	0.0148	0.0123	0.0442	0.024	0.0138	0.0057	0.0128	0.0055
ABCB1	100398256	ENSCJAG00000014528	Abcb1a	ortholog_one2many	ABCB1	ortholog_one2one	1.7094	0.0377	0.0425	45.2253	2.6978	7.1073	11.9848	27.7703	42.9207
ABCB4	100398854	ENSCJAG00000014623	Abcb4	ortholog_one2one	ABCB4	ortholog_one2one	0.0226	0	0.0064	0.0711	0	0.0645	0.0358	0.0292	0.1039
ABCB5	NA	ENSCJAG00000001194	Abcb5	ortholog_one2one	ABCB5	ortholog_one2one	0.0958	0.0173	0.0235	0.1257	0	0.0134	0.1583	0.0127	0.7395
ABCB6	NA	ENSCJAG00000011512	Abcb6	ortholog_one2one	ABCB6	ortholog_one2one	0.2584	8.7611	1.651	11.3631	2.2385	1.8145	2.2858	14.1583	31.149
ABCB7	100415470	ENSCJAG00000016979	Abcb7	ortholog_one2one	ABCB7	ortholog_one2one	17.6566	5.1524	20.3697	25.5669	25.1799	4.0135	11.8925	37.62	14.7592
ABCB8	100412271	ENSCJAG00000020233	Abcb8	ortholog_one2one	ABCB8	ortholog_one2one	29.3917	31.5528	40.6837	20.4003	67.7163	52.7554	44.0788	27.9297	34.9204
ABCB9	100409526	ENSCJAG00000016428	Abcb9	ortholog_one2one	ABCB9	ortholog_one2one	0.6006	1.6224	0.0175	0.3084	0.1313	0.0609	0.5105	0.6668	1.7808
ABCC1	NA	ENSCJAG00000005641	Abcc1	ortholog_one2many	ABCC1	ortholog_one2many	1.3353	2.5318	1.6633	4.3911	1.8525	3.137	1.0247	1.7913	1.7229
	NA	ENSCJAG00000031225	Abcc1	ortholog_one2many	ABCC1	ortholog_one2many	0	0	0	0	0	0	0	0	0
ABCC10	100389402	ENSCJAG00000005446	Abcc10	ortholog_one2one	ABCC10	ortholog_one2one	6.4817	14.3356	12.7023	20.2688	10.4943	15.99	16.2821	4.0148	6.0468
ABCC11	100400129	ENSCJAG00000012514	Abcc12	apparent_ortholog_one2one	ABCC11	ortholog_one2one	2.252	0.0116	0.0176	0.1571	0.023	0.0268	0.0164	0.0127	0.3361
ABCC2	100411692	ENSCJAG00000017142	Abcc2	ortholog_one2one	ABCC2	ortholog_one2one	0.0709	0.0099	0.0308	0.1178	0	0.0344	0.0284	0.0128	0.0109
ABCC3	NA	ENSCJAG00000018609	Abcc3	ortholog_one2one	ABCC3	ortholog_one2one	0.0758	0.0225	0.0226	0.1557	0	0.0339	0.0128	0.0242	0.0276
ABCC4	100391624	ENSCJAG00000003300	Abcc4	ortholog_one2one	ABCC4	ortholog_one2one	10.279	0.0753	0.0708	8.7769	0.0723	1.8191	3.8399	81.7322	67.4809
ABCC5	100414819	ENSCJAG00000013172	Abcc5	ortholog_one2one	ABCC5	ortholog_one2one	15.0864	31.9134	28.4823	6.0451	15.9366	15.5967	32.7429	21.6287	14.5393
ABCC6	100387779	ENSCJAG00000005769	Abcc6	ortholog_one2one	ABCC6	ortholog_one2one	0.4041	2.4467	7.0066	2.1644	11.1426	3.7411	4.1451	5.9813	1.0041
ABCC8	NA	ENSCJAG00000009368	Abcc8	ortholog_one2one	ABCC8	ortholog_one2one	4.3842	0.0058	0.1408	0.0629	0.8754	2.7827	3.553	1.6806	2.1823
ABCD1	NA	ENSCJAG00000011337	Abcd1	apparent_ortholog_one2one	ABCD1	ortholog_one2one	0.2991	13.4325	0.0211	2.296	1.2382	5.4507	8.1317	0.8369	2.8333
ABCD2	100413459	ENSCJAG00000017942	Abcd2	ortholog_one2one	ABCD2	ortholog_one2one	0.0235	0.0061	0.0196	0.1006	0	0.0147	1.3179	0.0133	0.0251
ABCD3	100406482	ENSCJAG00000018054	Abcd3	ortholog_one2one	ABCD3	ortholog_one2one	47.6489	13.5122	17.4169	15.5925	11.3653	17.7635	21.3527	22.6982	21.7872
ABCD4	100412514	ENSCJAG00000020446	Abcd4	ortholog_one2one	ABCD4	ortholog_one2one	16.1421	49.6124	24.0517	10.1817	27.9374	23.7569	23.6704	21.5245	37.6751
ABCE1	100403878	ENSCJAG00000002636	Abce1	ortholog_one2one	ABCE1	ortholog_one2one	43.0649	62.3276	75.9304	52.1808	20.9887	40.0848	29.394	31.3454	44.8456
	NA	ENSCJAG00000005986	Abcf1	ortholog_one2many	NA	NA	2.5629	1.1642	3.6838	1.2824	7.0727	5.2056	4.5282	4.6283	5.5249
ABCF1	100410425	ENSCJAG00000019968	Abcf1	ortholog_one2many	ABCF1	ortholog_one2one	50.095	92.8304	127.011	64.9778	118.02	83.7961	76.1905	92.9403	104.354
ABCF2	100406488	ENSCJAG00000020371	Abcf2	ortholog_one2one	ABCF2	ortholog_one2one	24.2474	40.5481	23.5529	13.3135	39.7607	35.5339	16.2088	29.453	21.7263
ABCF3	100387183	ENSCJAG00000012959	Abcf3	ortholog_one2one	ABCF3	ortholog_one2one	25.5973	34.7152	70.1479	21.3578	63.1516	33.3885	67.3556	42.3822	49.7049
	NA	ENSCJAG00000007350	Abcg1	ortholog_one2one	NA	NA	4.5682	3.0299	0.0275	0.3424	2.4261	2.0044	3.364	0.4575	0.1177
ABCG2	100411493	ENSCJAG00000006370	Abcg2	ortholog_one2many	ABCG2	ortholog_one2one	4.9131	2.0788	0.0451	13.9932	8.8806	2.5606	8.6686	14.6224	10.7555
ABCG4	100407593	ENSCJAG00000013965	Abcg4	ortholog_one2one	ABCG4	ortholog_one2one	6.7556	21.3773	3.1521	10.3082	7.3938	9.1629	7.6547	0.5179	1.8148
ABCG5	100402892	ENSCJAG00000000847	Abcg5	ortholog_one2one	ABCG5	ortholog_one2one	0	0	0.0056	0.0311	0	0.0068	0.0128	0.006	0.011
ABCG8	100402530	ENSCJAG00000000833	Abcg8	ortholog_one2one	ABCG8	ortholog_one2one	0.1768	0	0	0.0156	0	0.0136	0.5253	0	0.0221
ABHD10	100393480	ENSCJAG00000020230	Abhd10	ortholog_one2one	ABHD10	ortholog_one2one	8.1966	13.8475	8.0853	2.5942	4.4562	6.6707	1.8581	5.8323	17.621
ABHD11	NA	ENSCJAG00000016768	Abhd11	ortholog_one2one	ABHD11	ortholog_one2one	18.7059	35.6299	9.4377	20.4886	46.5119	29.5174	25.5303	13.6872	16.9661
ABHD12	100409959	ENSCJAG00000011654	Abhd12	ortholog_one2one	ABHD12	ortholog_one2one	30.977	16.6017	35.4951	22.0845	51.8328	63.5659	48.0502	32.576	27.6749
ABHD12B	100385733	ENSCJAG00000006780	Abhd12b	ortholog_one2one	ABHD12B	ortholog_one2one	0.0371	0.0097	0.0244	0	0	0.0111	0	0	0
ABHD13	100394043	ENSCJAG00000014685	Abhd13	ortholog_one2one	ABHD13	ortholog_one2one	0.0905	32.0366	6.089	8.3961	11.308	4.6813	5.8988	10.1517	7.1206
ABHD14B	100385759	ENSCJAG00000005905	Abhd14b	ortholog_one2one	ABHD14B	ortholog_one2one	0.84	2.8896	0.0308	2.9035	0.9263	1.1117	1.3681	2.9811	5.2935
ABHD15	100399419	ENSCJAG00000013574	Abhd15	ortholog_one2one	ABHD15	ortholog_one2one	0.1255	0.0218	0.0116	0.2978	0.039	0.0261	0.0237	0.0118	0
ABHD16A	100402450	ENSCJAG00000002906	Abhd16a	ortholog_one2one	ABHD16A	ortholog_one2one	17.9944	29.336	28.0535	8.9113	29.2062	48.1958	16.443	14.9761	30.0537
ABHD16B	100410803	ENSCJAG00000010499	Abhd16b	ortholog_one2one	ABHD16B	ortholog_one2one	0	0.0099	0.0125	0.3817	0	0	0	1.0115	0.0358
ABHD2	100408759	ENSCJAG00000012895	Abhd2	ortholog_one2one	ABHD2	ortholog_one2one	0.0471	0.0552	0.0718	0.0503	0.0658	0.0735	0.1065	0.093	0.1003
ABHD3	100397926	ENSCJAG00000020529	Abhd3	ortholog_one2one	ABHD3	ortholog_one2one	13.2031	11.8592	2.2317	15.1464	3.8541	8.5529	8.1882	4.1871	11.0105
ABHD4	100386680	ENSCJAG00000008681	Abhd4	ortholog_one2one	ABHD4	ortholog_one2one	7.6335	3.0175	4.3273	2.9469	16.8419	11.6236	8.4575	29.1192	33.0768
ABHD5	100389366	ENSCJAG00000001747	Abhd5	ortholog_one2one	ABHD5	ortholog_one2one	5.767	13.4398	6.4151	6.252	14.8534	11.6852	4.5862	13.5786	11.4501
ABHD6	100399741	ENSCJAG00000019753	Abhd6	ortholog_one2one	ABHD6	ortholog_one2one	0.733	2.1429	9.0682	1.7381	11.5098	3.8856	1.7822	5.3952	4.7681
ABHD8	100391799	ENSCJAG00000009699	Abhd8	ortholog_one2one	ABHD8	ortholog_one2one	0.1204	0.4692	0.4571	0.1855	0.9076	2.2613	0.0763	3.7331	2.2813
ABI1	100408906	ENSCJAG00000004711	Abi1	ortholog_one2one	ABI1	ortholog_one2one	2.4617	0.3049	0.5514	3.4492	0.2929	1.9343	3.2481	0.4088	0.9293
ABI2	100405981	ENSCJAG00000005399	Abi2	ortholog_one2one	ABI2	ortholog_one2one	11.259	1.5815	22.433	23.4224	7.9971	5.9832	14.2056	11.7816	9.969
ABI3	100394126	ENSCJAG00000007219	Abi3	ortholog_one2one	ABI3	ortholog_one2one	5.9553	0.6379	1.1943	3.3187	1.9527	0.7869	2.8023	8.7912	2.5367
ABI3BP	NA	ENSCJAG00000000533	Abi3bp	ortholog_one2one	ABI3BP	ortholog_one2one	0.3614	0.0102	0.0192	0.4089	0.3173	0.0451	0.2563	0.0438	0.0489
ABL1	100398414	ENSCJAG00000020525	Abl1	ortholog_one2one	ABL1	ortholog_one2one	12.6416	15.3597	25.7941	7.8092	17.9113	22.9069	9.1676	8.5169	4.343
ABL2	100388523	ENSCJAG00000008288	Abl2	ortholog_one2one	ABL2	ortholog_one2one	0.0207	0.3116	0.1048	0.3408	1.2609	1.9192	0.036	0.381	0.0566
ABLIM1	100389219	ENSCJAG00000019303	Ablim1	ortholog_one2one	ABLIM1	ortholog_one2one	1.8522	0.2169	0.2587	0.9678	1.9555	0.2044	0.2308	5.1227	5.5182
ABLIM2	100393497	ENSCJAG00000001053	Ablim2	ortholog_one2one	ABLIM2	ortholog_one2one	0.0958	0.0058	2.6107	0.33	0.023	0.0134	0.0327	0.0063	0.0259
ABLIM3	100415180	ENSCJAG00000021152	Ablim3	ortholog_one2one	ABLIM3	ortholog_one2one	0.2365	0.0246	0	0.4713	0	0.0344	5.988	0.0896	0.6952
GBGT1	100414456	ENSCJAG00000017944	Abo	ortholog_one2one	GBGT1	apparent_ortholog_one2one	0	3.0524	0.0086	0.1004	3.0631	1.6823	0.3864	0.9165	0
ABP1	100414302	ENSCJAG00000020136	Abp1	ortholog_one2many	ABP1	ortholog_one2one	0	0.0057	0.0132	0.0148	0	0	0.0125	0.0058	0
ABR	100385329	ENSCJAG00000021698	Abr	ortholog_one2one	ABR	ortholog_one2one	1.4954	5.0057	0.0281	0.1817	0.9411	0.3519	1.6304	0.0426	0.0172
ABRA	100415185	ENSCJAG00000006567	Abra	ortholog_one2one	ABRA	ortholog_one2one	0	0.0114	0.0066	0.0445	0.0232	0.0071	0.0187	0	0.0055
ABT1	100402314	ENSCJAG00000011174	Abt1	ortholog_one2one	ABT1	ortholog_one2one	20.1051	32.9267	15.5534	18.888	11.4037	23.4905	12.5506	16.8493	23.6959
ABTB1	100413977	ENSCJAG00000005251	Abtb1	ortholog_one2one	ABTB1	ortholog_one2one	7.1079	9.9334	4.3115	12.209	12.2098	10.5482	14.8942	5.0105	8.3996
ABTB2	100388010	ENSCJAG00000010711	Abtb2	ortholog_one2one	ABTB2	ortholog_one2one	4.6359	6.9542	2.578	0.8755	7.3304	9.4172	6.419	1.5249	4.9855
TCL1B	100406747	ENSCJAG00000006387	AC007307.1	ortholog_one2many	TCL1B	ortholog_one2one	0	0.0357	0	1.5628	0	0.0429	0	0	0
	100414104	ENSCJAG00000020499	AC007585.1	ortholog_many2many	NA	NA	0	0	0	0	0	0	0	0	0
	NA	ENSCJAG00000031346	AC007585.1	ortholog_many2many	NA	NA	14.7747	19.2624	33.4504	24.3929	28.3286	51.6551	16.0343	28.819	41.9981
	NA	ENSCJAG00000000725	AC087559.1	ortholog_many2many	FAM205A	ortholog_many2many	0	0	0	0	0	0	0	0	0
	100401807	ENSCJAG00000008950	AC087559.1	ortholog_many2many	FAM205A	ortholog_many2many	0	0	0	0.0747	0	0.0193	0	0.0107	0
CCL19	100397452	ENSCJAG00000008935	AC087559.10	ortholog_one2many	CCL19	ortholog_one2one	0	0	0	0.0552	0	0	0.0231	0	0.0203
CCL21	100397816	ENSCJAG00000008940	AC087559.11	ortholog_one2many	CCL21	ortholog_one2one	0.1999	0.0139	0.0173	0.083	0	0	0	0.0361	0.0617
	100397075	ENSCJAG00000008931	AC087559.8	ortholog_one2many	RP11-195F19.5	ortholog_one2one	4.4274	3.6949	1.3153	3.021	1.1481	4.5559	2.7803	0.6175	1.3896
	NA	ENSCJAG00000030518	AC087898.1	ortholog_one2many	NA	NA	0	0	0	0	0	0	0	0.4004	0
	NA	ENSCJAG00000030355	AC107456.1	ortholog_one2one	AL360154.2	ortholog_one2many	0	0	0.1256	0	0	0	0	0.1284	0
GALNT2	100394463	ENSCJAG00000010925	AC114005.5	ortholog_one2many	GALNT2	ortholog_one2one	0.0215	0.3524	0.0246	1.0933	6.5868	1.2395	1.644	8.1169	3.452
	NA	ENSCJAG00000024711	AC116595.1	ortholog_one2many	MIR378A	ortholog_one2one	0	0	0	0	0	0	0	0.2203	1.8637
	NA	ENSCJAG00000037791	AC117578.1	apparent_ortholog_one2one	NA	NA	0	0	0	0	0	0	0.2484	0	0
ALX3	100408781	ENSCJAG00000003365	AC122902.1	ortholog_one2many	ALX3	ortholog_one2one	0.1908	0.0154	0.0078	0.1878	0.0918	0.0178	0.0145	0.0084	0.0343
	NA	ENSCJAG00000030935	AC124367.1	apparent_ortholog_one2one	NA	NA	0	0	0	0	0	0	0	0	0
	NA	ENSCJAG00000028342	AC124481.1	ortholog_one2one	NA	NA	0	0	0	0	0	0	0	0	0
SP110	100391349	ENSCJAG00000013254	AC125149.4	ortholog_one2many	SP110	ortholog_one2one	0.0226	0.0051	0	0.0711	0	0.0064	0.0119	0.0073	0.0245
SP140	NA	ENSCJAG00000013289	AC125149.7	ortholog_one2many	SP140	ortholog_one2one	0.0706	0	0.0065	0.0503	0.0439	0.0147	0.0266	0.0133	0.005
SP140L	100392075	ENSCJAG00000035676	AC125149.8	ortholog_one2many	SP140L	ortholog_one2one	0.1696	0	0.0176	0.0634	0	0.0099	0	0.0275	0.0314
	NA	ENSCJAG00000030710	AC126023.1	ortholog_one2one	AC011407.1	ortholog_one2one	0	0	0	0	0	0	0.1807	0	0
PRPS1L1	100408058	ENSCJAG00000023190	AC133459.1	ortholog_one2one	PRPS1L1	ortholog_one2one	0.1116	0.0404	0.0547	0	0	0	0.0381	0	0
	NA	ENSCJAG00000023675	AC137708.1	ortholog_one2one	NA	NA	0	0	0	0	0	0.2498	0	0	0
MED20	100407528	ENSCJAG00000004259	AC139214.1	ortholog_one2one	MED20	ortholog_one2one	14.1298	40.6355	18.4318	15.9274	15.2949	4.9615	9.4278	6.3084	18.048
	NA	ENSCJAG00000033898	AC139317.1	ortholog_one2one	NA	NA	0	0	0	0	0	0	0	0	0
	NA	ENSCJAG00000025359	AC153902.1	apparent_ortholog_one2one	NA	NA	0	0	0	0	0	0	0	0	0
	NA	ENSCJAG00000029839	AC154660.1	ortholog_one2one	MIR16-1	ortholog_one2one	0	0	0	0	0	0	0	0	0
	NA	ENSCJAG00000027196	AC154660.2	ortholog_one2one	MIR15A	ortholog_one2one	0	0	0	0	0	0	0.1877	0	0.1647
	NA	ENSCJAG00000013875	AC158671.1	ortholog_many2many	NA	NA	0	0.0436	0	0	0	0	0	0	0
	100895831	ENSCJAG00000013882	AC158671.1	ortholog_many2many	IGKV2D-28	ortholog_one2many	0	0.0084	0.0105	0.0251	0	0.0117	0	0.0435	0
	100414533	ENSCJAG00000013747	AC163611.3	ortholog_one2many	PRAMEF11	ortholog_one2many	7.3351	11.1125	10.4066	5.3926	11.1016	10.1255	49.0481	10.7656	11.5103
TSNAX	100413160	ENSCJAG00000018325	AC168060.1	ortholog_one2many	TRAX	ortholog_one2many	0.5333	4.1773	0.1987	4.1195	0	3.5397	1.847	3.9751	2.4904
DISC1	NA	ENSCJAG00000018323	AC168060.2	ortholog_one2many	DISC1	ortholog_one2one	0.3119	0.006	0.0258	0.1999	0.161	0.0365	0.0126	1.0718	0.0156
SYCP3	NA	ENSCJAG00000001658	AC183902.1	ortholog_one2many	SYCP3	ortholog_one2one	108.5574	124.285	201.106	120.746	106.287	65.0754	124.768	120.413	115.047
	NA	ENSCJAG00000010046	Acaa1b	ortholog_many2many	ACAA1	ortholog_one2many	5.154	4.1457	4.1511	2.5684	12.5439	8.1729	6.799	4.7915	9.8778
	100391255	ENSCJAG00000010212	Acaa1b	ortholog_many2many	ACAA1	ortholog_one2many	38.7853	54.5921	33.3497	44.4326	33.1119	54.182	35.6072	37.9101	45.2696
ACAA2	100402284	ENSCJAG00000004820	Acaa2	ortholog_one2one	ACAA2	ortholog_one2one	15.8971	36.4946	62.2613	22.7725	25.2927	14.5487	14.7994	41.2103	23.0572
ACACA	100397258	ENSCJAG00000015336	Acaca	ortholog_one2one	ACACA	ortholog_one2one	7.9562	8.3864	19.9706	10.0124	8.5963	19.363	29.7717	19.6374	27.5524
ACAD11	100406903	ENSCJAG00000003027	Acad11	ortholog_one2one	ACAD11	ortholog_one2one	0.026	0.024	5.8252	0.3428	1.5421	2.6273	1.5538	6.4332	1.7524
ACAD10	100388120	ENSCJAG00000011944	Acad12	ortholog_one2many	ACAD10	ortholog_one2one	2.2781	5.4582	22.7192	0.1623	12.6356	5.8308	9.1597	1.5304	4.4111
ACAD8	100385977	ENSCJAG00000019530	Acad8	ortholog_one2one	ACAD8	ortholog_one2one	2.5005	1.2262	0.2934	0.981	0.6311	2.0197	1.5312	2.153	4.6895
ACAD9	100409076	ENSCJAG00000017490	Acad9	ortholog_one2one	ACAD9	ortholog_one2one	34.9552	67.2233	56.9661	61.6816	49.9135	71.6336	91.9435	33.9432	66.0035
ACADL	100414283	ENSCJAG00000010915	Acadl	ortholog_one2one	ACADL	ortholog_one2one	6.9768	0.7356	5.1418	6.6345	13.1075	12.4757	18.0523	3.0085	7.5738
ACADM	100391471	ENSCJAG00000006692	Acadm	ortholog_one2one	ACADM	ortholog_one2one	5.5295	17.4006	19.309	10.4192	5.0963	20.7886	26.3019	25.4268	29.1848
ACADS	100387870	ENSCJAG00000001332	Acads	ortholog_one2one	ACADS	ortholog_one2one	8.6421	54.545	13.4014	4.5898	21.8822	20.8959	21.4347	18.0959	7.5872
ACADSB	100396089	ENSCJAG00000001092	Acadsb	ortholog_one2one	ACADSB	ortholog_one2one	0.026	0.0541	0.7214	1.1566	0	3.3266	0.0442	7.5228	5.2656
ACADVL	100399197	ENSCJAG00000016703	Acadvl	ortholog_one2one	ACADVL	ortholog_one2one	35.1713	50.0053	40.9079	15.5496	27.4009	67.3409	51.5382	22.5002	18.3098
ACAN	NA	ENSCJAG00000012944	Acan	ortholog_one2one	ACAN	ortholog_one2one	0.1495	0.028	0.0632	0.1982	0.1981	0.0448	0.048	0.0567	0.0458
ACAP1	100403188	ENSCJAG00000016450	Acap1	ortholog_one2one	ACAP1	ortholog_one2one	5.7199	23.6591	21.3925	1.1398	2.1062	21.3408	29.341	5.9958	2.1958
ACAP2	100400228	ENSCJAG00000013894	Acap2	ortholog_one2one	ACAP2	ortholog_one2one	7.6268	4.4738	0.0913	3.5679	2.4765	2.6806	0.4384	1.6738	3.9953
ACAP3	100409145	ENSCJAG00000011211	Acap3	ortholog_one2one	ACAP3	ortholog_one2one	8.8977	3.0364	1.6119	7.1068	19.7899	24.5765	18.8706	20.4111	32.9817
ACAT1	NA	ENSCJAG00000010127	Acat1	ortholog_one2one	ACAT1	ortholog_one2one	38.2133	44.9816	126.52	9.6662	29.6167	75.0255	113.087	104.048	80.7292
ACAT2	100410799	ENSCJAG00000011777	Acat3	ortholog_one2many	ACAT2	ortholog_one2one	97.5871	146.406	210.003	63.9889	95.2336	112.24	117.522	103.802	185.666
ACBD3	100406431	ENSCJAG00000012717	Acbd3	ortholog_one2one	ACBD3	ortholog_one2one	11.7953	15.6084	27.8009	24.6183	17.1491	18.665	20.7704	19.7765	16.7499
ACBD4	NA	ENSCJAG00000012732	Acbd4	ortholog_one2one	ACBD4	ortholog_one2one	1.478	2.8987	12.0945	5.4051	3.6075	0.4678	5.1374	3.399	0.1633
ACBD5	100411425	ENSCJAG00000004775	Acbd5	ortholog_one2one	ACBD5	ortholog_one2one	6.7081	6.5455	2.3673	11.9425	7.4047	5.4123	1.8771	5.6386	7.6185
ACBD6	100414482	ENSCJAG00000007953	Acbd6	ortholog_one2one	ACBD6	ortholog_one2one	0.1995	2.3167	6.2727	6.0726	0.0506	0.2175	2.7111	0.6546	0.6234
ACBD7	100403204	ENSCJAG00000009249	Acbd7	ortholog_one2one	ACBD7	ortholog_one2one	0.4235	0	0.1288	0.3053	0	0	0	0	0
ACCN1	100413424	ENSCJAG00000014568	Accn1	apparent_ortholog_one2one	ASIC2	ortholog_one2one	0.2442	0.0231	0.0269	0.2009	0.0314	0.0193	0.0337	0.0079	0.0518
ACCN2	100399222	ENSCJAG00000021071	Accn2	ortholog_one2one	ASIC1	ortholog_one2one	0.7427	0.0173	0.0059	0.2671	0	0.2274	0.0055	0.9766	0.5275
ASIC3	100411915	ENSCJAG00000036249	Accn3	ortholog_one2one	ASIC3	ortholog_one2one	0.4948	0.0189	0.0128	1.4348	0.1502	1.2797	0.2432	0.6204	0.4272
ACCN4	100402717	ENSCJAG00000011864	Accn4	ortholog_one2one	ASIC4	ortholog_one2one	0.0946	0.0246	0.0123	0.1031	0.0719	0.0344	0.0057	0.0064	0.0274
ACCN5	100394932	ENSCJAG00000001691	Accn5	ortholog_one2one	ASIC5	ortholog_one2one	0	0	0.0062	0.0295	0	0	0.0454	5.4784	6.8757
ACCS	100415272	ENSCJAG00000011398	Accs	ortholog_one2one	ACCS	ortholog_one2one	3.4764	0.1127	0.0062	3.6642	4.2899	2.1267	4.2734	3.3235	9.6524
	NA	ENSCJAG00000001440	Accsl	ortholog_one2many	ACCSL	ortholog_one2many	0	0	0	0.0244	0.0733	0	0.0304	0.1155	0
	NA	ENSCJAG00000011384	Accsl	ortholog_one2many	ACCSL	ortholog_one2many	0.9531	0.0426	0.072	1.358	1.089	0.0478	0.0421	2.8399	0.9242
ACD	100405339	ENSCJAG00000016106	Acd	ortholog_one2one	ACD	ortholog_one2one	5.2886	13.3359	14.3508	9.5659	19.4262	21.7962	14.9701	9.0126	9.9219
ACE	NA	ENSCJAG00000019755	Ace	ortholog_one2one	ACE	ortholog_one2many	0.1883	0.0368	0.0261	0.4693	0.0658	0	0.0266	0	0.0301
ACE2	100408882	ENSCJAG00000004290	Ace2	ortholog_one2one	ACE2	ortholog_one2one	10.7804	10.9255	8.1362	2.2813	10.5745	14.2447	8.7281	1.0138	1.56
ACER1	100411393	ENSCJAG00000016705	Acer1	ortholog_one2one	ACER1	ortholog_one2one	0	0	0.0147	0.0409	0	0.0148	0	0	0.0983
ACER2	100413010	ENSCJAG00000020617	Acer2	ortholog_one2one	ACER2	ortholog_one2one	0.0452	5.4754	3.4001	0	0.1912	0.024	0.0123	1.3649	1.6685
ACER3	100395873	ENSCJAG00000015179	Acer3	ortholog_one2one	ACER3	ortholog_one2one	5.7441	3.6977	0.5023	6.9451	7.4894	7.3049	11.3084	13.4279	8.5035
ACHE	100392257	ENSCJAG00000014906	Ache	ortholog_one2one	ACHE	ortholog_one2one	0.2735	0.0215	0.0283	0.3309	0.1445	0.0181	0.0372	0.1231	0.0406
HOMEZ	100395500	ENSCJAG00000008076	Acin1	ortholog_one2one	ACIN1	ortholog_one2one	66.454	86.2512	52.203	59.7392	67.2149	91.4591	76.3359	21.2613	73.5143
ACLY	100405725	ENSCJAG00000014988	Acly	ortholog_one2one	ACLY	ortholog_one2one	56.7322	70.4712	105.956	29.1642	40.0503	84.3496	79.8629	37.6377	71.1854
ACMSD	NA	ENSCJAG00000011557	Acmsd	ortholog_one2one	ACMSD	ortholog_one2one	0.0267	0.0129	0	0.0699	0	0	0.0061	0	0.0058
ACN9	100389809	ENSCJAG00000000598	Acn9	ortholog_one2one	ACN9	ortholog_one2one	2.7531	2.1711	1.1621	6.8358	0.4353	2.6093	2.7997	3.1207	5.7047
	100394190	ENSCJAG00000035014	Acnat2	ortholog_one2many	NA	NA	0.4466	0.0244	0.0272	0.2897	0	0.0263	0.0134	0.0266	0.0116
ACO1	NA	ENSCJAG00000007687	Aco1	ortholog_one2one	ACO1	ortholog_one2one	3.749	16.7749	16.7932	17.7796	7.2484	2.9208	22.5696	27.8114	20.7145
ACO2	NA	ENSCJAG00000000971	Aco2	ortholog_one2many	ACO2	ortholog_one2many	4.0781	6.5987	3.6434	4.5011	13.3467	10.7927	9.0094	4.087	2.5502
ACO2	100389367	ENSCJAG00000005004	Aco2	ortholog_one2many	ACO2	ortholog_one2many	21.2023	64.6106	36.8203	26.4311	74.6411	77.4881	55.7566	26.3061	16.4347
ACOT9	100895886	ENSCJAG00000005001	Acot10	ortholog_one2many	ACOT9	ortholog_one2one	1.2998	8.4512	3.8327	3.9978	0.5767	0.89	3.25	3.1223	4.0374
ACOT11	100404788	ENSCJAG00000015521	Acot11	ortholog_one2many	ACOT11	ortholog_one2one	5.8268	12.3639	8.5729	8.0364	6.2477	8.0208	5.4532	3.3724	5.9551
	NA	ENSCJAG00000032106	Acot11	ortholog_one2many	NA	NA	0	0	0	0	0	0	0	0	0
ACOT12	100391176	ENSCJAG00000019453	Acot12	ortholog_one2one	ACOT12	ortholog_one2one	0.0226	0.0062	1.7751	0.0489	0.0211	1.2985	3.2688	0.6458	1.2181
ACOT13	100415328	ENSCJAG00000006130	Acot13	ortholog_one2one	ACOT13	ortholog_one2one	202.7913	113.534	83.5764	116.417	158.358	169.671	136.284	58.0602	209.524
ACOT4	100404918	ENSCJAG00000009911	Acot4	ortholog_one2one	ACOT4	ortholog_one2one	0.1303	0.0271	0.0169	0.0609	0.033	0.0095	0.0156	0.0088	0.0377
ACOT6	100405282	ENSCJAG00000037095	Acot6	ortholog_one2one	ACOT6	ortholog_one2one	0.828	0	0	0	0	0.0902	0	0.1999	0.0202
	NA	ENSCJAG00000000157	Acot7	ortholog_one2many	NA	NA	125.4188	118.238	139.942	90.4082	146.035	118.422	112.695	171.598	160.149
	NA	ENSCJAG00000021848	Acot7	ortholog_one2many	NA	NA	4.0261	2.9825	3.4502	3.1913	3.646	2.7559	3.0324	4.3578	4.2805
ACOT8	100412346	ENSCJAG00000017332	Acot8	ortholog_one2one	ACOT8	ortholog_one2one	2.1829	16.8663	11.3503	2.0929	7.8276	18.6609	22.4091	11.6921	5.1078
ACOX1	100401745	ENSCJAG00000013890	Acox1	ortholog_one2one	ACOX1	ortholog_one2one	25.9902	32.6174	32.9289	20.305	16.7791	13.2905	12.8646	15.3615	18.2174
ACOX2	100404475	ENSCJAG00000019727	Acox2	ortholog_one2one	ACOX2	ortholog_one2one	0.0678	0.0051	0.0128	5.1205	0.3417	0.0516	2.5985	2.9709	9.3973
ACOX3	100394823	ENSCJAG00000007110	Acox3	ortholog_one2one	ACOX3	ortholog_one2one	7.8827	10.0351	9.6963	5.6457	7.8476	17.9339	2.8713	10.979	6.8415
ACOXL	NA	ENSCJAG00000032067	Acoxl	ortholog_one2one	ACOXL	ortholog_one2one	0	0	0	7.8578	0	0	0	0	0
ACP1	100388151	ENSCJAG00000011663	Acp1	ortholog_one2one	ACP1	apparent_ortholog_one2one	24.2634	43.6382	36.1434	47.1317	67.6081	39.6773	40.0109	80.7843	93.6995
ACP2	NA	ENSCJAG00000020008	Acp2	ortholog_one2one	ACP2	ortholog_one2one	0.3388	3.8672	0.1411	0.9601	3.1239	3.3334	3.9692	2.1753	1.5897
ACP5	100392534	ENSCJAG00000005507	Acp5	ortholog_one2one	ACP5	ortholog_one2one	15.9772	2.1765	27.2609	16.0328	1.603	11.9547	26.8956	33.9808	30.9636
ACP6	NA	ENSCJAG00000002370	Acp6	ortholog_one2one	ACP6	ortholog_one2one	2.0991	6.4622	4.6117	3.0286	0.0991	1.673	8.7553	2.9473	3.9068
ACPL2	100386252	ENSCJAG00000002072	Acpl2	ortholog_one2one	ACPL2	ortholog_one2one	11.1264	4.0007	15.5288	5.3637	5.6962	4.8278	1.93	5.7048	6.0672
ACPP	100407634	ENSCJAG00000003103	Acpp	ortholog_one2one	ACPP	ortholog_one2one	0.0452	0.0203	0	0.0178	0.0244	0.374	6.7941	0.0146	0.538
ACPT	100399554	ENSCJAG00000016684	Acpt	ortholog_one2one	ACPT	ortholog_one2one	3.8519	4.4466	3.1367	2.8601	3.103	4.1849	1.3472	8.0123	4.2227
ACR	100406660	ENSCJAG00000018409	Acr	ortholog_one2one	ACR	ortholog_one2one	0	0.0348	0	0.0276	0	0	0	0.0132	0.0202
ACRBP	100403575	ENSCJAG00000008090	Acrbp	ortholog_one2one	ACRBP	ortholog_one2one	2.7232	0	14.4069	2.342	4.2472	3.8481	3.3183	2.665	16.5079
ACRV1	100405285	ENSCJAG00000008513	Acrv1	ortholog_one2one	ACRV1	ortholog_one2one	4.9896	0.1351	0.4154	0.1772	2.3513	2.1099	2.1582	0	0
ACSBG1	100414239	ENSCJAG00000010176	Acsbg1	ortholog_one2one	ACSBG1	ortholog_one2one	0.0678	0.1016	0.0449	0.1245	0.1708	0.3611	0.0358	0.1022	0.2507
ACSBG2	100410793	ENSCJAG00000016734	Acsbg2	ortholog_one2one	ACSBG2	ortholog_one2one	0.0473	0.8079	0.0062	0.8543	3.429	1.1141	0.1816	0.0384	0.0438
ACSF2	100385335	ENSCJAG00000018788	Acsf2	ortholog_one2one	ACSF2	ortholog_one2one	0.0274	0.0057	0	0.1197	0.0835	0.008	0.0132	0.0149	0.0064
ACSF3	100389759	ENSCJAG00000010928	Acsf3	ortholog_one2one	ACSF3	ortholog_one2one	22.3045	42.3974	38.1175	26.5512	32.2851	51.3866	51.8651	13.558	17.2479
MLCL1	100386015	ENSCJAG00000005780	Acsl1	ortholog_one2one	ACSL1	ortholog_one2one	6.5643	9.7555	0.0763	9.8999	4.2158	4.6022	0.06	12.5633	9.5257
ACSL3	100408902	ENSCJAG00000012308	Acsl3	ortholog_one2one	ACSL3	ortholog_one2one	18.3179	23.1695	28.0509	25.123	18.1434	15.4488	20.9109	51.9222	64.7853
ACSL4	100411637	ENSCJAG00000007315	Acsl4	ortholog_one2one	ACSL4	ortholog_one2one	0.0678	9.6706	0.6091	1.8313	0.4637	0.9736	1.4721	15.5189	12.8579
ACSL5	100415518	ENSCJAG00000018943	Acsl5	ortholog_one2one	ACSL5	ortholog_one2one	38.7392	12.0397	18.4571	80.4248	27.4375	73.0599	64.9039	2.9553	18.979
ACSL6	100411250	ENSCJAG00000012835	Acsl6	ortholog_one2one	ACSL6	ortholog_one2one	5.4016	0.1883	7.4493	24.3802	9.1534	11.8394	7.2393	13.1357	4.2509
ACSM2B	100385986	ENSCJAG00000009414	Acsm2	ortholog_one2one	ACSM2B	ortholog_one2many	0.0967	0.0126	0.0067	0.0172	0	0.0076	0.0205	0.0136	0.0154
ACSM3	100386695	ENSCJAG00000035643	Acsm3	ortholog_one2one	ACSM3	ortholog_one2one	46.7628	6.6562	23.8715	29.4563	34.807	42.7166	27.7555	13.5961	18.3742
ACSM4	100390897	ENSCJAG00000005054	Acsm4	ortholog_one2one	ACSM4	ortholog_one2one	0	0.007	0	0.0214	0	0.008	0.0163	0	0
ACSM5	100385629	ENSCJAG00000036244	Acsm5	ortholog_one2one	ACSM5	ortholog_one2one	0.0943	0.0056	0.0366	0.018	0.0499	0.0125	0.0193	0	0.012
ACSS1	NA	ENSCJAG00000011837	Acss1	ortholog_one2one	ACSS1	ortholog_one2one	21.3497	11.0781	2.0622	16.2585	18.0347	29.305	45.1497	6.1485	3.8652
ACSS2	100411267	ENSCJAG00000018019	Acss2	ortholog_one2one	ACSS2	ortholog_one2one	1.7891	12.7084	1.5571	5.4389	6.0334	4.2793	3.0985	0.2511	7.5601
ACSS3	100391125	ENSCJAG00000019352	Acss3	ortholog_one2one	ACSS3	ortholog_one2one	5.069	0.006	3.9935	2.7273	2.4847	0.3356	0	0.2458	0.1095
ACTC1	100395910	ENSCJAG00000011114	Acta1	ortholog_one2one	ACTA1	ortholog_one2one	1.5161	0.4253	12.8174	0.7209	0.9056	15.7284	7.4225	2.5658	2.511
ACTA2	100396597	ENSCJAG00000005576	Acta2	ortholog_one2one	ACTA2	ortholog_one2one	0.2602	0.2653	0.1141	0.2459	0.0335	0.2251	0.0927	0.1152	1.9291
ACTB	100404148	ENSCJAG00000000008	Actb	apparent_ortholog_one2one	ACTB	ortholog_one2one	297.7049	806.567	327.53	273.024	244.978	729.712	650.34	477.183	428.297
ACTBL2	100409451	ENSCJAG00000023067	Actbl2	ortholog_one2one	ACTBL2	ortholog_one2one	0	0.0215	0.0524	0.0162	0.0263	0.0426	0.036	0.0127	0.0063
ACTC1	100398865	ENSCJAG00000021047	Actc1	ortholog_one2one	ACTC1	ortholog_one2one	0.4523	0.6369	0.5504	0.3424	0.443	0.7325	1.5495	0.7333	0.4178
	100388094	ENSCJAG00000002885	Actg1	ortholog_one2one	NA	NA	209.0405	1004.78	657.029	128.67	236.202	430.778	665.091	439.077	269.697
ACTG2	100404219	ENSCJAG00000017882	Actg2	ortholog_one2one	ACTG2	ortholog_one2one	3.6467	0.0716	0.0767	3.2881	0.0304	5.1942	2.8827	0.0632	0.0276
ACTL6A	100395988	ENSCJAG00000013036	Actl6a	ortholog_one2one	ACTL6A	ortholog_one2one	118.153	106.468	114.025	43.7674	63.7763	64.5031	78.1652	127.172	77.9079
ACTL6B	100395638	ENSCJAG00000015106	Actl6b	ortholog_one2one	ACTL6B	ortholog_one2one	0.562	0.0422	0.0638	0.4719	0.0405	0.0107	0.0593	0.0848	0.0304
ACTL7A	100391517	ENSCJAG00000022528	Actl7a	ortholog_one2many	ACTL7A	ortholog_one2many	0.2017	0	0	0.2381	0	0	0.0092	0	0
	100408830	ENSCJAG00000022538	Actl7a	ortholog_one2many	ACTL7A	ortholog_one2many	0	0	0	0.0248	0	0	0	0	0.0092
ACTN1	100406377	ENSCJAG00000015020	Actn1	ortholog_one2one	ACTN1	ortholog_one2one	0.7567	0.1429	0.0185	1.5613	0.024	5.0617	0.2781	0.7488	1.8886
ACTN2	100407884	ENSCJAG00000017702	Actn2	ortholog_one2one	ACTN2	ortholog_one2one	0.3388	0.3608	6.2774	0.4445	2.2209	0.245	3.6951	0.2847	1.2717
	100398280	ENSCJAG00000001334	Actn3	apparent_ortholog_one2one	NA	NA	2.5972	1.616	6.9186	2.3647	3.1971	4.1522	4.1778	0.6497	0.6848
ACTN4	100392168	ENSCJAG00000013777	Actn4	apparent_ortholog_one2one	ACTN4	ortholog_one2one	100.3236	30.8062	18.1372	77.1093	14.8858	58.489	32.0525	8.5154	15.8561
ACTR10	100397670	ENSCJAG00000018680	Actr10	ortholog_one2one	ACTR10	ortholog_one2one	50.6802	43.5326	30.1181	37.6659	50.9371	39.6018	26.5755	61.4821	60.6964
ACTR1A	100398160	ENSCJAG00000018011	Actr1a	ortholog_one2one	ACTR1A	ortholog_one2one	43.19	51.7388	60.6781	38.7646	54.4143	53.5704	62.2503	67.1411	54.8035
ACTR1B	100406171	ENSCJAG00000016919	Actr1b	ortholog_one2one	ACTR1B	ortholog_one2one	31.4216	20.3585	13.3717	8.9379	28.5975	28.5593	16.1767	15.5708	21.2265
ACTR2	100392731	ENSCJAG00000006722	Actr2	apparent_ortholog_one2one	ACTR2	ortholog_one2one	120.7383	98.7196	102.399	160.946	40.9803	55.3286	91.8015	129.096	142.778
ACTR3	100396552	ENSCJAG00000014091	Actr3	ortholog_one2one	ACTR3	ortholog_one2one	188.8538	191.285	216.385	144.687	63.8204	170.45	154.387	93.6873	119.686
ACTR3B	100400303	ENSCJAG00000019650	Actr3b	ortholog_one2one	ACTR3B	ortholog_one2one	0.1102	0.0674	0.0604	0.0568	1.2348	0.22	0.0589	0.0854	0.1771
ACTR5	100392171	ENSCJAG00000011470	Actr5	ortholog_one2one	ACTR5	ortholog_one2one	4.5704	33.8588	31.9985	13.6899	48.4336	20.9916	33.4908	19.6948	17.1509
ACTR6	100389926	ENSCJAG00000002192	Actr6	ortholog_one2one	ACTR6	ortholog_one2one	5.8609	0.0806	2.4675	5.9237	6.5411	9.127	7.8624	9.4684	10.4645
ACTR8	100399504	ENSCJAG00000007566	Actr8	ortholog_one2one	ACTR8	ortholog_one2one	24.3104	23.674	20.2707	3.8201	14.3792	11.4713	7.9933	16.4613	30.3133
ACTRT1	100411174	ENSCJAG00000022482	Actrt1	ortholog_one2one	ACTRT1	ortholog_one2one	0.041	0	0	0	0.0832	3.0306	0	0	0
ACVR1	100406595	ENSCJAG00000015359	Acvr1	ortholog_one2one	ACVR1	ortholog_one2one	163.0373	83.8236	146.291	170.062	62.9412	81.9101	92.9782	93.9968	112.371
ACVR1B	100391614	ENSCJAG00000017891	Acvr1b	ortholog_one2one	ACVR1B	ortholog_one2one	32.857	20.3308	22.3451	56.5575	18.3012	26.2043	72.3904	33.4342	28.0928
ACVR1C	100407436	ENSCJAG00000015385	Acvr1c	ortholog_one2one	ACVR1C	ortholog_one2one	0.0304	0.0063	0	0.0568	0.0308	0	0.0146	0	0.0141
ACVR2A	100397767	ENSCJAG00000012496	Acvr2a	ortholog_one2one	ACVR2A	ortholog_one2one	14.0456	11.7098	11.0614	12.4611	10.4068	14.4285	19.3831	1.9776	14.37
ACVR2B	100389244	ENSCJAG00000010067	Acvr2b	ortholog_one2one	ACVR2B	ortholog_one2one	7.9026	5.1409	11.6107	12.5573	8.8467	9.6278	3.9778	11.7838	10.5562
ACVRL1	100391250	ENSCJAG00000017879	Acvrl1	ortholog_one2one	ACVRL1	ortholog_one2one	2.6819	0.057	2.331	5.2715	2.9254	2.0721	1.4956	3.1404	3.1818
	100386117	ENSCJAG00000005914	Acy1	ortholog_one2one	ACY1	ortholog_one2many	20.848	21.4368	46.0866	27.8294	33.4977	79.013	43.1979	28.1526	29.1643
ACY3	NA	ENSCJAG00000011477	Acy3	ortholog_one2one	ACY3	ortholog_one2one	0.1098	0.0133	0	0.072	0	0.0307	0	0	0
ACYP2	100896941	ENSCJAG00000010291	Acyp2	ortholog_one2one	ACYP2	ortholog_one2one	9.8581	17.4515	6.0882	8.3824	1.179	6.6118	3.9626	4.2109	3.9904
ADA	100398570	ENSCJAG00000017705	Ada	ortholog_one2one	ADA	ortholog_one2one	12.2475	2.0909	3.2143	17.4024	6.5375	4.957	2.5034	3.099	17.3051
ADAD1	NA	ENSCJAG00000002796	Adad1	ortholog_one2one	ADAD1	ortholog_one2one	29.1398	41.1094	27.5433	28.6421	7.8009	24.4578	41.4119	33.9449	29.8901
ADAD2	NA	ENSCJAG00000003981	Adad2	ortholog_one2one	ADAD2	ortholog_one2one	7.0087	8.3848	37.6745	12.5907	34.5767	39.2975	26.3423	8.5671	26.0833
ADAL	100391253	ENSCJAG00000002923	Adal	ortholog_one2one	ADAL	ortholog_one2one	14.1096	16.1726	4.5265	14.4157	4.2851	18.8074	13.1615	9.7901	15.248
ADAM10	100415138	ENSCJAG00000020430	Adam10	ortholog_one2one	ADAM10	ortholog_one2one	1.6236	1.6294	0.583	0.7763	0.2476	2.8021	3.5623	1.1206	4.6192
ADAM11	100398230	ENSCJAG00000012274	Adam11	ortholog_one2one	ADAM11	ortholog_one2one	0.1437	0.0231	0.0352	0.2357	0.0691	0.0268	0.8787	0.0254	0.0362
ADAM12	100408456	ENSCJAG00000012314	Adam12	ortholog_one2one	ADAM12	ortholog_one2one	0.0972	0.0205	0.0186	0.1247	0.0794	0.0352	0.0714	0.3719	0.057
ADAM15	100393011	ENSCJAG00000009075	Adam15	ortholog_one2one	ADAM15	ortholog_one2one	1.2218	13.8555	11.3113	9.1928	11.4726	27.7938	22.5024	9.2401	3.4183
ADAM17	100406520	ENSCJAG00000006369	Adam17	ortholog_one2one	ADAM17	ortholog_one2one	12.6721	16.8751	14.842	14.75	4.0949	7.8688	15.409	7.2702	14.0111
ADAM18	100399132	ENSCJAG00000002167	Adam18	ortholog_one2one	ADAM18	ortholog_one2one	0.0515	0.0061	0.016	0	0.0272	0.0342	0.014	0.0491	0.0066
ADAM19	100389375	ENSCJAG00000018932	Adam19	ortholog_one2one	ADAM19	ortholog_one2one	0.0505	0.0056	0.0056	0.1246	0.0653	0.0271	0.0384	0.3084	0.0497
	NA	ENSCJAG00000012096	Adam1b	ortholog_many2many	NA	NA	0	0	0	0.0162	0	0	0.006	0	0
	100389201	ENSCJAG00000022760	Adam1b	ortholog_many2many	NA	NA	0.0215	0	0	0.0166	0	0.3481	0	0	0.0058
ADAM2	100401300	ENSCJAG00000006436	Adam2	ortholog_one2one	ADAM2	ortholog_one2one	0.5768	1.0023	0	0	0	0.467	0.1302	0.2341	0.0744
ADAM21	NA	ENSCJAG00000014807	Adam21	ortholog_one2one	ADAM21	ortholog_one2one	0.0343	0	0.0179	0	0	0.01	0	0	0
ADAM22	100395237	ENSCJAG00000014311	Adam22	ortholog_one2one	ADAM22	ortholog_one2one	1.9885	0.1099	9.6686	8.5013	2.3959	1.5653	6.2492	0.1268	0.9464
ADAM23	100404532	ENSCJAG00000005821	Adam23	ortholog_one2one	ADAM23	ortholog_one2one	0.1355	0.0305	0.0256	0.1422	0.3173	0.8188	0.0358	0.0438	0.0611
ADAM28	100394178	ENSCJAG00000020075	Adam28	ortholog_one2one	ADAM28	ortholog_one2one	0.0678	0.0247	0.0275	0.0652	0.0422	0.02	0.0068	0	0.0059
ADAM29	100390949	ENSCJAG00000005263	Adam29	ortholog_one2one	ADAM29	ortholog_one2one	0.0452	0	0.0206	0.0163	0.0422	0.02	0.0136	0	0.0059
	100398771	ENSCJAG00000002206	Adam3	ortholog_one2one	NA	NA	0.0309	0	0	0.0571	0	0.0083	0.0157	0	0.0202
ADAM32	100397689	ENSCJAG00000002251	Adam32	ortholog_one2one	ADAM32	ortholog_one2one	0.0258	0.1482	0	0	0.0232	0.6502	0.0062	0	0.0109
ADAM33	100408382	ENSCJAG00000021161	Adam33	ortholog_one2one	ADAM33	ortholog_one2one	0.5177	0.0107	0.0058	0.568	0.0263	0.0244	0.03	0.0254	0.0189
	100398050	ENSCJAG00000002240	Adam5	ortholog_one2one	NA	NA	0.0605	0	0.0094	0	0	0.016	0	0	0.0308
ADAM7	100410866	ENSCJAG00000020053	Adam7	ortholog_one2one	ADAM7	ortholog_one2one	0.0532	0.0308	0.0396	0.0292	0	0.0224	0.0194	0.007	0.0107
ADAM8	NA	ENSCJAG00000005082	Adam8	ortholog_one2one	ADAM8	ortholog_one2one	25.5293	20.3364	40.342	26.1975	21.372	32.4035	37.5482	10.5111	12.6841
ADAM9	100397323	ENSCJAG00000002262	Adam9	ortholog_one2one	ADAM9	ortholog_one2one	58.0518	58.6997	98.0163	72.1248	36.118	38.6155	62.6377	58.2662	45.5421
ADAMDEC1	100393823	ENSCJAG00000020062	Adamdec1	ortholog_one2one	ADAMDEC1	ortholog_one2one	0	0	0.009	0.0633	0	0	0.0088	0	0.0073
ADAMTS1	100412455	ENSCJAG00000013983	Adamts1	ortholog_one2one	ADAMTS1	ortholog_one2one	0.1131	0.0247	0.0138	0.2119	0.0844	0.0333	0.034	4.5814	5.2374
ADAMTS10	NA	ENSCJAG00000010967	Adamts10	ortholog_one2one	ADAMTS10	ortholog_one2one	0.1412	0.0368	0.0196	0.1509	0.0658	0.0074	0.0399	0.0332	0.1905
ADAMTS12	100394926	ENSCJAG00000018638	Adamts12	ortholog_one2one	ADAMTS12	ortholog_one2one	0.0905	0.0124	0.0138	0.0489	0.0211	1.4583	0.0408	0.0067	0.0588
ADAMTS13	100404947	ENSCJAG00000009791	Adamts13	ortholog_one2one	ADAMTS13	ortholog_one2one	0.0912	0.043	0.0354	0.1045	0.0482	0.0181	0.031	0.0145	0.0232
ADAMTS14	100404456	ENSCJAG00000014803	Adamts14	ortholog_one2one	ADAMTS14	ortholog_one2one	0.0258	0.0057	0.5298	0.0742	0	0.6645	0.0125	0.0174	0.0109
ADAMTS15	100387523	ENSCJAG00000009521	Adamts15	ortholog_one2one	ADAMTS15	ortholog_one2one	0.1177	0.0245	0.0131	0.2514	0.0439	0	0.0133	0.0133	0.0401
ADAMTS16	100387805	ENSCJAG00000008588	Adamts16	ortholog_one2one	ADAMTS16	ortholog_one2one	0.0452	0.0124	0.0069	0.1467	0.0211	0	0.068	0.0067	0.0235
ADAMTS17	100407310	ENSCJAG00000017094	Adamts17	ortholog_one2one	ADAMTS17	ortholog_one2one	0.1031	0.0114	0	0.2079	0.325	0.0071	0.0187	0	0.0109
ADAMTS18	100412109	ENSCJAG00000014053	Adamts18	ortholog_one2one	ADAMTS18	ortholog_one2one	7.6242	18.4384	8.6059	12.5101	15.7981	13.2636	13.4727	8.2756	31.0554
ADAMTS19	100392871	ENSCJAG00000019311	Adamts19	ortholog_one2one	ADAMTS19	ortholog_one2one	0.4786	0.0215	0.0142	1.7066	0.0723	0.006	0.062	0.0145	0.261
ADAMTS2	100395899	ENSCJAG00000018919	Adamts2	ortholog_one2one	ADAMTS2	ortholog_one2one	0.0427	0	0	0.1321	0.0495	0.0064	0.0206	0.0142	0.0172
ADAMTS20	100403935	ENSCJAG00000013458	Adamts20	ortholog_one2one	ADAMTS20	ortholog_one2one	0.1655	3.9361	0.0123	0	0.048	0.0069	0.0114	0.2624	0.416
ADAMTS3	100393613	ENSCJAG00000014220	Adamts3	ortholog_one2one	ADAMTS3	ortholog_one2one	5.0138	0.2846	1.5838	4.1427	1.3179	4.668	3.3196	1.9052	0.4463
ADAMTS4	100409334	ENSCJAG00000005115	Adamts4	ortholog_one2one	ADAMTS4	ortholog_one2one	0.1807	0.0661	0.0705	2.2758	0.1464	0.0387	0.0238	0.0292	0.0673
ADAMTS5	100407772	ENSCJAG00000013997	Adamts5	ortholog_one2one	ADAMTS5	ortholog_one2one	0.1357	0	0.0138	0.163	0.0633	0.0466	0.0544	0.0067	0.0294
ADAMTS6	100397718	ENSCJAG00000015704	Adamts6	ortholog_one2one	ADAMTS6	ortholog_one2one	0.4307	0.2385	0.3696	0.8065	0.1801	0.1086	0.1126	0.1058	0.0874
ADAMTS7	100412393	ENSCJAG00000002181	Adamts7	ortholog_one2many	ADAMTS7	ortholog_one2one	0.7065	2.4638	0.0637	1.4976	0.2891	0.5983	0.0558	0.8834	0.5277
	NA	ENSCJAG00000010942	Adamts7	ortholog_one2many	NA	NA	0	0	0	0	0	0	0	0	0
ADAMTS8	100387160	ENSCJAG00000009481	Adamts8	ortholog_one2one	ADAMTS8	ortholog_one2one	0.2899	0.0376	0.0291	0.3084	0.1576	0.0609	0.042	0.0826	0.0629
ADAMTS9	100415536	ENSCJAG00000019487	Adamts9	ortholog_one2one	ADAMTS9	ortholog_one2one	0.0621	0.043	0.0698	0.1948	0.1051	0.0975	0.1442	0.2667	0.2706
	100405671	ENSCJAG00000009961	Adamtsl2	ortholog_one2one	AC002321.2	ortholog_one2many	0.1709	0.0392	0.0562	0.4295	0.0991	0.0064	0.0137	0.0071	0.0343
ADAMTSL3	100402707	ENSCJAG00000015699	Adamtsl3	ortholog_one2one	ADAMTSL3	ortholog_one2one	0.1419	0.0296	0.0185	0.1031	0.1199	0.0206	0.017	0.0192	0.0547
ADAMTSL4	100406425	ENSCJAG00000006555	Adamtsl4	ortholog_one2one	ADAMTSL4	ortholog_one2one	4.5751	6.1463	9.0756	3.941	1.1503	23.8695	15.2727	0.1297	0.7299
ADAMTSL5	100399408	ENSCJAG00000005735	Adamtsl5	ortholog_one2one	ADAMTSL5	ortholog_one2one	0.3472	0.9337	0.0246	0.3539	1.1842	0.5049	0.6061	1.2643	0.7599
ADAP1	100410764	ENSCJAG00000015811	Adap1	ortholog_one2one	ADAP1	ortholog_one2one	1.393	1.6902	1.6461	2.8399	4.1253	3.9242	1.3728	0.007	0.7307
ADAP2	100390138	ENSCJAG00000014210	Adap2	ortholog_one2one	ADAP2	ortholog_one2one	0.0287	0.0235	0.0175	0.0827	0.0268	0	0.0345	0.0256	0.0597
ADAR	100386367	ENSCJAG00000009410	Adar	ortholog_one2one	ADAR	ortholog_one2one	1.2991	0.7047	1.7986	1.8459	3.2519	2.8949	3.4118	1.3541	1.2005
ADARB1	100403399	ENSCJAG00000018646	Adarb1	ortholog_one2one	ADARB1	ortholog_one2one	6.2908	2.8538	0.8374	0.1	3.313	4.0707	0.0253	7.1132	3.54
ADARB2	100402719	ENSCJAG00000008412	Adarb2	ortholog_one2one	ADARB2	ortholog_one2one	0.1292	2.9167	0.117	0.1434	5.1202	5.5584	0.3153	3.1926	0.2372
ADAT1	NA	ENSCJAG00000014241	Adat1	ortholog_one2one	ADAT1	ortholog_one2one	1.8639	0.0107	0.4888	0.6005	0.5779	0.0122	7.0455	0	5.2669
ADAT2	100405956	ENSCJAG00000019222	Adat2	ortholog_one2one	ADAT2	ortholog_one2one	0.0245	8.2361	0.0894	1.0167	2.2667	0.0432	1.5974	6.4254	4.6116
ADAT3	100401968	ENSCJAG00000021477	Adat3	ortholog_one2one	ADAT3	ortholog_one2one	0.1494	0.0705	0.0116	0.7988	2.1704	1.7228	0.0203	1.2219	1.6151
ADC	NA	ENSCJAG00000034957	Adc	ortholog_one2one	ADC	ortholog_one2one	0.0486	0	0.0124	2.4324	0	0.0059	0.006	0.3719	1.094
ADCK1	100403942	ENSCJAG00000017038	Adck1	ortholog_one2one	ADCK1	ortholog_one2one	16.2347	21.1063	18.555	9.0294	16.7841	39.5066	13.5507	15.8431	24.2352
ADCK2	100400666	ENSCJAG00000013509	Adck2	ortholog_one2one	ADCK2	ortholog_one2one	6.661	14.3191	7.6054	6.9229	5.5875	22.304	17.8078	8.5246	24.8147
ADCK3	100399530	ENSCJAG00000012948	Adck3	ortholog_one2one	ADCK3	ortholog_one2one	17.9825	17.0472	36.6023	16.9094	42.0814	49.225	21.7923	7.0023	8.8498
ADCK4	100391932	ENSCJAG00000014833	Adck4	ortholog_one2one	ADCK4	ortholog_one2one	24.6693	114.118	29.507	24.8594	28.7353	25.7224	40.584	12.7315	24.1594
ADCK5	100390327	ENSCJAG00000021412	Adck5	ortholog_one2one	ADCK5	ortholog_one2one	73.8539	76.9596	57.2648	44.8712	45.6527	80.1558	86.214	65.5916	72.548
ADCY1	100394265	ENSCJAG00000011201	Adcy1	ortholog_one2one	ADCY1	ortholog_one2one	0.0678	0.2844	0	0.0326	2.3418	0.0133	0.9514	0.0067	0.2177
ADCY10	100411024	ENSCJAG00000016999	Adcy10	ortholog_one2one	ADCY10	ortholog_one2one	0	0	0.0175	0.0487	0	0.0244	0.0481	0.0127	0.0315
ADCY2	100385658	ENSCJAG00000008816	Adcy2	ortholog_one2one	ADCY2	ortholog_one2one	0	0	0.0117	0.0943	0	1.8462	0.4748	0.0254	0.0103
ADCY3	100415165	ENSCJAG00000008027	Adcy3	ortholog_one2one	ADCY3	ortholog_one2one	0.0709	0.0049	0.0185	0.0884	0.3837	0.8528	0.0284	0.0768	0.6022
ADCY4	100415141	ENSCJAG00000006470	Adcy4	ortholog_one2one	ADCY4	ortholog_one2one	0.2825	0.0552	0.0392	0.3855	0.0219	0.0221	0.0067	0.0531	0.015
ADCY5	NA	ENSCJAG00000007619	Adcy5	ortholog_one2one	ADCY5	ortholog_one2one	0.603	14.2476	3.2403	3.477	0.2058	1.4631	3.9861	0.6874	2.1536
ADCY6	100406617	ENSCJAG00000020756	Adcy6	ortholog_one2one	ADCY6	ortholog_one2one	3.8668	1.7022	4.2358	7.334	0.9411	10.9782	8.3714	9.4118	4.0468
ADCY7	100404620	ENSCJAG00000001898	Adcy7	ortholog_one2one	ADCY7	ortholog_one2one	1.6637	0.024	6.8985	0.0857	0.2991	2.0061	0.524	0.4437	0.9645
ADCY8	100404484	ENSCJAG00000004325	Adcy8	ortholog_one2one	ADCY8	ortholog_one2one	0.0431	0.0108	0.0493	0.2151	2.1356	0.0831	1.4525	0.0397	0.0874
ADCY9	100405403	ENSCJAG00000019746	Adcy9	ortholog_one2one	ADCY9	ortholog_one2one	0.1768	8.8195	0.0677	0.2024	1.197	7.0892	0.0384	0.0423	0.0221
ADCYAP1	100390670	ENSCJAG00000000097	Adcyap1	ortholog_one2one	ADCYAP1	ortholog_one2one	0.1023	0.0113	0.0526	0.0295	0.0461	0.0142	0	0.0231	0.0217
ADCYAP1R1	100387025	ENSCJAG00000008919	Adcyap1r1	ortholog_one2one	ADCYAP1R1	ortholog_one2one	0.0432	0	0.0182	0.1016	0.0548	0.0254	0.0251	0	0.0197
ADD1	100401343	ENSCJAG00000014227	Add1	ortholog_one2one	ADD1	ortholog_one2one	0.2485	7.5587	0.0815	0.2597	4.5446	3.0708	1.0091	3.099	4.9963
ADD2	100402289	ENSCJAG00000019331	Add2	ortholog_one2one	ADD2	ortholog_one2one	0.1077	0.0163	0.0123	0.1434	0	0.0128	0.3209	2.1614	0.3558
ADD3	100409183	ENSCJAG00000018560	Add3	ortholog_one2one	ADD3	ortholog_one2one	0.0912	0.0377	0.1275	5.1895	0.4577	2.5444	1.1972	31.2968	24.2991
	100390830	ENSCJAG00000015102	Adh1	ortholog_one2many	ADH1B	ortholog_many2many	0	0.0154	0.0062	0.1091	0.0265	0.3867	0.0119	0	0.0171
	100411741	ENSCJAG00000035400	Adh1	ortholog_one2many	ADH1B	ortholog_many2many	0.1049	0	0	0.0647	0	0	0.0133	0	0
ADH4	100394688	ENSCJAG00000007244	Adh4	ortholog_one2one	ADH4	ortholog_one2one	7.833	0	0	0	0	0.0085	0	0.0079	0.0068
ADH5	100395052	ENSCJAG00000007198	Adh5	ortholog_one2one	ADH5	ortholog_one2one	19.0989	13.2141	29.1238	26.4287	39.7971	36.9778	34.6161	45.0518	33.5934
ADH7	100389979	ENSCJAG00000034346	Adh7	ortholog_one2one	ADH7	ortholog_one2one	0.0251	0	0	0	0	0	0.0137	0.008	0
ADHFE1	100392867	ENSCJAG00000004434	Adhfe1	ortholog_one2one	ADHFE1	ortholog_one2one	0	0	0	0.0498	0	0	0.0139	0	0
ADI1	100385518	ENSCJAG00000007906	Adi1	ortholog_one2one	ADI1	ortholog_one2one	6.0951	6.9869	15.6585	2.3087	12.204	9.3474	5.4094	18.4672	10.8457
ADIG	100396028	ENSCJAG00000011441	Adig	ortholog_one2one	ADIG	ortholog_one2one	0	0.0166	0	0	0	0	0	0	0.0185
ADIPOQ	100407614	ENSCJAG00000014478	Adipoq	ortholog_one2one	ADIPOQ	ortholog_one2one	0.0263	0	0	0.0187	0	0.0164	0.0074	0	0.0056
ADIPOR1	100406314	ENSCJAG00000006268	Adipor1	ortholog_one2one	ADIPOR1	ortholog_one2one	29.6772	88.362	79.4823	51.4957	32.5478	45.4461	32.5306	17.9715	47.0368
ADIPOR2	NA	ENSCJAG00000000683	Adipor2	ortholog_one2one	ADIPOR2	ortholog_one2one	4.5639	11.1272	44.2792	6.4542	16.6051	14.1527	20.4148	9.3814	19.4398
ADK	100408817	ENSCJAG00000001291	Adk	ortholog_one2one	ADK	ortholog_one2one	2.27	11.5029	15.0541	1.3698	1.5107	0.5571	7.1402	10.0032	6.3064
ADM	100387881	ENSCJAG00000011137	Adm	ortholog_one2one	ADM	ortholog_one2one	0	0.0089	0.2235	0.0868	0.04	0	0.0412	0	0
ADM2	NA	ENSCJAG00000019116	Adm2	ortholog_one2one	ADM2	ortholog_one2one	0.1207	0	0	0.1892	0	0.071	0	0.8141	0
ADNP	100388907	ENSCJAG00000000563	Adnp	ortholog_one2one	ADNP	ortholog_one2one	100.5581	51.943	86.5028	89.3452	55.8595	55.6993	95.3165	82.1673	73.4529
ADNP2	100407372	ENSCJAG00000010119	Adnp2	ortholog_one2one	ADNP2	ortholog_one2one	16.2912	27.0433	9.8499	49.9373	17.9761	17.1468	16.0807	9.1806	10.5487
ADO	100405905	ENSCJAG00000023429	Ado	ortholog_one2one	ADO	ortholog_one2one	5.5671	6.4347	4.0355	2.7442	4.2634	0.8612	2.3986	4.7572	6.1766
ADORA1	100394821	ENSCJAG00000006447	Adora1	ortholog_one2one	ADORA1	ortholog_one2one	0	0	0	0	0	0	0	0	0.012
ADORA2A	100395031	ENSCJAG00000009680	Adora2a	ortholog_one2many	ADORA2A	ortholog_one2many	1.8745	7.3533	0.0834	0.1778	0.8054	6.641	1.3767	2.2191	0.2996
	NA	ENSCJAG00000033293	Adora2a	ortholog_one2many	ADORA2A	ortholog_one2many	0	0	0	0	0	0	0	0	0
ADORA2B	NA	ENSCJAG00000012216	Adora2b	ortholog_one2one	ADORA2B	ortholog_one2one	0	0	0	0.03	0	2.5997	0.0123	0.0233	0.0213
ADORA3	100392449	ENSCJAG00000013385	Adora3	ortholog_one2one	ADORA3	ortholog_one2one	15.3176	1.8197	0	17.7568	6.5627	5.3675	11.4474	0	0.0229
ADPGK	100385481	ENSCJAG00000018161	Adpgk	ortholog_one2one	ADPGK	ortholog_one2one	75.7364	119.421	100.122	92.4058	81.0967	79.3751	62.3386	36.2742	49.3084
ADPRH	100391892	ENSCJAG00000008966	Adprh	ortholog_one2one	ADPRH	ortholog_one2one	3.6624	1.2149	0.4287	1.199	4.4179	9.1224	6.9768	3.2658	5.2743
ADPRHL1	100415044	ENSCJAG00000006917	Adprhl1	ortholog_one2one	ADPRHL1	ortholog_one2one	0.0417	0	0.0127	0.0301	0	0.0123	0	0	0.0109
ADPRHL2	100387988	ENSCJAG00000001719	Adprhl2	ortholog_one2one	ADPRHL2	ortholog_one2one	67.76	75.3273	71.5404	60.3569	113.249	75.8358	63.6077	65.9037	49.5704
ADRA1A	100406276	ENSCJAG00000019873	Adra1a	ortholog_one2one	ADRA1A	ortholog_one2one	0.0861	0.0976	0.1417	0.233	0.0515	0.1917	0.0957	0.0991	0.0999
ADRA1B	100395759	ENSCJAG00000019081	Adra1b	ortholog_one2one	ADRA1B	ortholog_one2one	0.2023	0.0134	0.0286	0.1746	0.0767	0.0811	0.0351	0.0228	0.9446
ADRA1D	100397860	ENSCJAG00000021251	Adra1d	ortholog_one2one	ADRA1D	ortholog_one2one	0.1216	0.0256	0.0062	0.2339	0.053	0.0352	0.0357	0.036	0.0285
ADRA2B	100412057	ENSCJAG00000018770	Adra2b	ortholog_one2one	ADRA2B	ortholog_one2one	0.1289	0.1083	0.0199	0.1039	0.0464	0.0286	0.0561	0.0698	0.0383
ADRB1	NA	ENSCJAG00000019237	Adrb1	ortholog_one2one	ADRB1	ortholog_one2one	0.6035	0.0678	0.0709	1.2332	0.2998	0.0645	0.0829	0.0716	0.0693
ADRB2	100414106	ENSCJAG00000021710	Adrb2	ortholog_one2one	ADRB2	ortholog_one2one	0.2526	0.0337	0	0.436	0.0653	0.0136	0.0448	0.0121	0.4579
ADRB3	100396232	ENSCJAG00000002674	Adrb3	ortholog_one2one	ADRB3	ortholog_one2one	0.3839	0.0661	0.0834	0.4978	0.122	0.0838	0.0894	0.8322	0.0795
RAD9A	100405035	ENSCJAG00000001006	Adrbk1	ortholog_one2one	ADRBK1	ortholog_one2one	32.7494	63.8642	41.6557	36.4555	79.6577	71.9911	52.5302	54.8994	48.7922
ADRBK2	100396838	ENSCJAG00000009283	Adrbk2	ortholog_one2one	ADRBK2	ortholog_one2one	5.6538	0.7951	0.3666	4.6091	8.5113	7.4515	7.6101	4.5532	5.6067
ADSL	100393664	ENSCJAG00000002764	Adsl	ortholog_one2one	ADSL	ortholog_one2one	0	0	0	0	0	0	0	0	0
ADSS	100402806	ENSCJAG00000017069	Adss	ortholog_one2one	ADSS	ortholog_one2one	22.2507	1.5469	28.9332	17.3072	15.5383	19.8821	12.7366	21.6769	20.4573
ADSSL1	100404079	ENSCJAG00000009276	Adssl1	ortholog_one2one	ADSSL1	ortholog_one2one	0.0479	0.0323	0	0.0754	0	0	0.0126	0.0155	0.0259
AEBP1	100415736	ENSCJAG00000007936	Aebp1	ortholog_one2one	AEBP1	ortholog_one2one	0.0456	0.0108	0.085	0.1393	0.1445	0.417	0.0124	1.7089	0.0058
AEBP2	100406001	ENSCJAG00000001342	Aebp2	ortholog_one2one	AEBP2	ortholog_one2one	46.933	45.0375	57.4743	42.1872	50.5215	28.3952	19.6791	18.2024	33.272
AEN	NA	ENSCJAG00000012988	Aen	ortholog_one2one	AEN	ortholog_one2one	0.04	2.9869	0.1236	0.3446	0.0507	0.2352	0.116	0.0613	0.413
PALM2	100411586	ENSCJAG00000017302	AF064781	ortholog_one2one	PALM2	ortholog_one2many	11.8206	33.7142	30.6329	7.5832	12.5136	14.0157	8.7771	12.2892	12.3307
KIAA1024	NA	ENSCJAG00000007551	AF529169	ortholog_one2one	KIAA1024	ortholog_one2one	0.0243	0.0051	0	0	0	0	0.006	0	0
AFAP1	100392768	ENSCJAG00000001034	Afap1	ortholog_one2one	AFAP1	ortholog_one2one	13.3354	22.1999	27.0723	7.4535	16.4498	12.7007	7.1028	7.9734	5.9225
AFAP1L1	100404602	ENSCJAG00000021140	Afap1l1	ortholog_one2one	AFAP1L1	ortholog_one2one	4.2685	0.8334	14.7413	3.7515	2.6602	2.5726	13.1472	2.5841	4.9524
AFAP1L2	100410016	ENSCJAG00000019289	Afap1l2	ortholog_one2one	AFAP1L2	ortholog_one2one	8.5934	1.1385	13.2939	0.4481	0.0257	5.4498	4.4196	1.2162	4.02
AFF1	100387576	ENSCJAG00000006047	Aff1	ortholog_one2one	AFF1	ortholog_one2one	0.5719	1.7063	0.1159	3.1556	0.092	2.8232	0.0631	0.0614	1.2617
	100385337	ENSCJAG00000000061	Aff2	ortholog_one2many	AFF2	ortholog_one2many	0	0	0	0.0163	0	0.6193	0.0068	0	0.0059
	NA	ENSCJAG00000032625	Aff2	ortholog_one2many	AFF2	ortholog_one2many	0	0	0	0	0	0	0.0112	0	0
AFF3	100412414	ENSCJAG00000010071	Aff3	ortholog_one2one	AFF3	ortholog_one2one	5.1486	0	0	0.1652	0.0743	0.0192	0.0069	0.0213	0.269
AFF4	100403628	ENSCJAG00000013322	Aff4	ortholog_one2one	AFF4	ortholog_one2one	4.9536	1.274	0.1355	1.0216	0.952	0.115	0.6587	2.0491	0.7366
AFG3L2	100410379	ENSCJAG00000004847	Afg3l2	ortholog_one2one	AFG3L2	ortholog_one2one	52.25	38.614	88.9913	64.9972	81.6736	98.3595	84.407	82.4167	77.2433
AFM	100403760	ENSCJAG00000013963	Afm	ortholog_one2one	AFM	ortholog_one2one	0.0283	0	0.0074	0	0	0.6591	0.0204	0	0.0197
AFMID	100405728	ENSCJAG00000034500	Afmid	ortholog_one2one	AFMID	ortholog_one2one	4.7514	4.6997	2.0635	9.9907	8.7722	11.4129	15.5607	4.3873	1.7624
AFP	100391306	ENSCJAG00000013971	Afp	ortholog_one2one	AFP	ortholog_one2one	0	0	0.0072	0.0201	0	0	0.4165	0	0.0234
AFTPH	100399858	ENSCJAG00000006819	Aftph	ortholog_one2one	AFTPH	ortholog_one2one	8.658	10.6965	16.8053	15.091	4.9144	5.8715	3.5807	14.3633	11.311
AGA	100394328	ENSCJAG00000005476	Aga	apparent_ortholog_one2one	AGA	ortholog_one2one	44.187	50.1039	46.2657	40.2365	45.1265	51.798	36.7718	27.2709	26.9339
AGAP1	100404056	ENSCJAG00000004382	Agap1	ortholog_one2one	AGAP9	ortholog_one2many	11.1339	17.1815	21.0531	8.3136	7.8765	8.3539	17.1733	6.9653	4.4868
AGAP2	100407586	ENSCJAG00000006784	Agap2	ortholog_one2one	AGAP2	ortholog_one2one	0.4419	0.1202	0.0966	0.4569	0.3221	0.1532	0.4925	0.0683	0.1251
AGAP3	100409036	ENSCJAG00000020349	Agap3	ortholog_one2one	AGAP3	ortholog_one2one	14.3131	36.7465	27.4606	13.235	7.3468	20.1675	17.0839	16.6115	13.1007
AGBL1	100387973	ENSCJAG00000013146	Agbl1	ortholog_one2one	AGBL1	ortholog_one2one	6.2028	0.0651	0.0678	5.0901	2.7788	2.8495	8.2311	2.439	15.7493
AGBL2	NA	ENSCJAG00000020239	Agbl2	ortholog_one2one	AGBL2	ortholog_one2one	3.3017	4.3903	6.3987	8.7874	6.9409	4.8877	15.8548	4.5343	6.8616
AGBL3	100385361	ENSCJAG00000012370	Agbl3	ortholog_one2one	AGBL3	ortholog_one2one	0.104	0.018	0.0258	0.0143	0.046	0.0219	0.0379	0.0273	0.0156
AGBL4	100393071	ENSCJAG00000021283	Agbl4	ortholog_one2one	AGBL4	ortholog_one2one	0.0891	0.02	0	0.0351	0	1.8433	0.0118	0.0144	0
AGBL5	100385282	ENSCJAG00000001279	Agbl5	ortholog_one2one	AGBL5	ortholog_one2one	14.2645	15.7891	6.9698	8.1963	7.4157	15.1636	4.1003	10.2122	3.6245
AGER	100414002	ENSCJAG00000001904	Ager	ortholog_one2one	AGER	ortholog_one2one	0.0664	3.2518	0	4.9841	0	0.0093	2.5172	1.0365	0.8667
AGFG1	100385345	ENSCJAG00000012997	Agfg1	ortholog_one2one	AGFG1	ortholog_one2one	17.7045	15.0467	11.3348	10.7485	19.3053	12.743	8.1867	34.6076	25.9915
AGFG2	100397462	ENSCJAG00000015278	Agfg2	ortholog_one2one	AGFG2	ortholog_one2one	0.1823	1.8344	9.7436	0.2264	1.2526	4.1338	1.1166	5.2427	2.3777
AGGF1	NA	ENSCJAG00000019955	Aggf1	ortholog_one2one	AGGF1	ortholog_one2one	18.6389	3.1574	12.8249	8.4385	15.1586	13.6862	4.1206	9.4367	4.8559
AGK	100401650	ENSCJAG00000013589	Agk	ortholog_one2many	AGK	ortholog_one2many	13.0876	27.5972	10.4156	2.1287	4.7171	17.6345	9.8646	15.8893	4.8979
	NA	ENSCJAG00000020176	Agk	ortholog_one2many	AGK	ortholog_one2many	0.2621	0.1587	0.1105	0.0685	0.1108	0.18	0.1521	0.2679	0.0266
AGL	100393172	ENSCJAG00000000210	Agl	ortholog_one2many	AGL	ortholog_one2many	0	0	0	0	0	0	0	0	0
	NA	ENSCJAG00000032161	Agl	ortholog_one2many	AGL	ortholog_one2many	0	0	0	0	0	0	0	0	0
AGMAT	100409747	ENSCJAG00000008645	Agmat	ortholog_one2one	AGMAT	ortholog_one2one	3.253	0.0276	4.7106	0.9453	5.3636	0.297	1.1822	1.0052	1.3714
TMEM195	100393907	ENSCJAG00000000927	Agmo	ortholog_one2one	AGMO	ortholog_one2one	0.0295	0	0	0	0	0.0092	0.0083	0	0.0063
AGPAT1	100412924	ENSCJAG00000001854	Agpat1	ortholog_one2one	AGPAT1	ortholog_one2one	28.3986	8.6308	30.8896	14.8915	20.5499	78.8683	20.2799	31.1553	11.9668
AGPAT2	100401440	ENSCJAG00000010959	Agpat2	ortholog_one2one	AGPAT2	ortholog_one2one	0.0843	9.6656	12.2706	0.5581	4.4387	3.7828	6.4453	8.1721	3.2337
AGPAT3	100389764	ENSCJAG00000033353	Agpat3	ortholog_one2one	AGPAT3	ortholog_one2one	18.3068	47.9148	40.3499	7.9756	18.2939	33.4081	26.1346	5.3209	15.7992
AGPAT4	100414019	ENSCJAG00000012323	Agpat4	ortholog_one2one	AGPAT4	ortholog_one2one	1.176	0.0062	0.0619	3.2932	1.6456	3.5825	6.5105	0.9822	1.8537
AGPAT6	100394285	ENSCJAG00000004181	Agpat6	apparent_ortholog_one2one	NA	NA	7.5705	18.1347	4.7756	12.6813	24.4657	21.4925	17.6559	16.4318	16.4502
AGPAT9	100401206	ENSCJAG00000005314	Agpat9	ortholog_one2one	AGPAT9	ortholog_one2one	33.4115	7.3894	11.4306	12.5495	3.2851	8.7823	5.3978	5.6704	16.0451
AGPHD1	100386138	ENSCJAG00000010363	Agphd1	ortholog_one2one	AGPHD1	ortholog_one2one	0.0871	0	0.2385	0	0	0.077	1.7932	0	0
AGPS	100395942	ENSCJAG00000021508	Agps	ortholog_one2one	AGPS	ortholog_one2one	0.0912	9.118	3.6468	3.0998	1.0358	2.768	12.8967	6.9589	5.4978
AGR2	100413703	ENSCJAG00000000997	Agr2	ortholog_one2one	AGR2	ortholog_one2one	0.0329	0.0147	0.0294	0.0406	0.0284	0.0265	0.0334	0.071	0.036
AGR3	100412617	ENSCJAG00000001020	Agr3	ortholog_one2one	AGR3	ortholog_one2one	0	0.0168	0	0.0501	0	0.0234	0.0193	0	0.0186
AGRN	100385349	ENSCJAG00000011412	Agrn	ortholog_one2one	AGRN	ortholog_one2one	10.2118	8.6736	2.9601	6.0437	9.4496	13.3187	7.8579	28.6877	15.4005
AGRP	100403889	ENSCJAG00000016184	Agrp	ortholog_one2one	AGRP	ortholog_one2one	0.0415	0	0	3.7357	0.1052	0.0122	1.8274	0.3813	0.1889
AGT	100389395	ENSCJAG00000011972	Agt	ortholog_one2one	AGT	ortholog_one2one	0.0214	0.0056	0.007	0	0.0495	0.0128	1.6099	0.0071	0.0057
AGTPBP1	100413848	ENSCJAG00000014822	Agtpbp1	ortholog_one2one	AGTPBP1	ortholog_one2one	8.5595	5.5137	21.9228	8.4631	1.1959	0.8704	4.4043	6.6061	4.8913
AGTR1	NA	ENSCJAG00000001517	Agtr1a	ortholog_one2many	AGTR1	ortholog_one2one	0.0479	0.0116	0.0411	0.0786	0.023	0.0201	0.0055	0.0127	0.2637
AGTR2	100405479	ENSCJAG00000002516	Agtr2	ortholog_one2one	AGTR2	ortholog_one2one	0	0.0116	0.0117	0	0	0.0067	0.0055	0.0127	0.0207
AGTRAP	100389553	ENSCJAG00000013319	Agtrap	ortholog_one2one	AGTRAP	ortholog_one2one	35.4802	65.0313	42.2105	28.6963	63.4293	38.995	41.9388	22.3951	21.5766
AGXT	100390388	ENSCJAG00000006403	Agxt	ortholog_one2one	AGXT	ortholog_one2one	0.0225	0.0057	0.0129	0.0748	0.2417	0.4402	0.141	0.5451	0.0195
AGXT2	100403023	ENSCJAG00000018485	Agxt2	ortholog_one2one	AGXT2	ortholog_one2one	0.0479	0.0058	0.0821	0.0314	0.0461	0.0268	0.0218	0.501	0.0259
AGXT2L1	100395775	ENSCJAG00000016009	Agxt2l1	ortholog_one2one	AGXT2L1	ortholog_one2one	0.0796	0.006	0	0.2715	0.0573	0	0.007	0	0.0072
AGXT2L2	100391170	ENSCJAG00000012215	Agxt2l2	ortholog_one2one	AGXT2L2	ortholog_one2one	1.4588	1.3716	0.0156	0.0369	0.0955	2.4493	2.3766	3.114	2.0846
AHCTF1	100391066	ENSCJAG00000016790	Ahctf1	ortholog_one2one	AHCTF1	ortholog_one2one	41.2855	61.7361	94.299	52.0246	41.963	53.7801	64.6368	43.5458	45.7102
	100400986	ENSCJAG00000018303	Ahcy	ortholog_one2many	NA	NA	83.2746	242.619	228.477	36.4058	91.7738	206.23	222.093	81.0231	62.8838
AHCYL1	100407815	ENSCJAG00000003233	Ahcyl1	ortholog_one2one	AHCYL1	ortholog_one2one	19.7929	11.011	5.033	19.9481	16.4414	15.5061	8.0059	53.6854	66.0746
AHCYL2	100389812	ENSCJAG00000010323	Ahcyl2	ortholog_one2one	AHCYL2	ortholog_one2one	0.2485	0.5265	0.3317	0.2921	1.0508	1.6207	1.1412	0.4509	0.5475
AHDC1	100391834	ENSCJAG00000009280	Ahdc1	ortholog_one2one	AHDC1	ortholog_one2one	2.0353	0.4699	0.4059	1.9727	1.1181	1.4916	0.7068	0.5113	0.3295
AHI1	100408138	ENSCJAG00000008068	Ahi1	ortholog_one2one	AHI1	ortholog_one2one	4.404	0.0508	0.1026	0.1067	0.5857	1.2831	3.0276	2.2264	2.0543
AHNAK	NA	ENSCJAG00000036030	Ahnak	ortholog_one2one	NA	NA	0.2334	0	0.0154	0.4693	0	0	0.015	0.279	0.5254
AHNAK2	100406626	ENSCJAG00000002027	Ahnak2	ortholog_one2one	AHNAK2	ortholog_one2one	0.4294	2.5086	0.0113	1.8374	0.0218	0.0339	1.1276	0.1028	0.0386
AHR	100410839	ENSCJAG00000001029	Ahr	ortholog_one2one	AHR	ortholog_one2one	0.0641	1.0359	0	0.0165	0	0.0064	0.0137	0	1.534
AHRR	100398664	ENSCJAG00000017613	Ahrr	ortholog_one2one	AHRR	ortholog_one2one	83.0752	108.368	99.6384	102.71	91.9672	81.6187	101.418	67.9159	109.683
AHSA1	100403349	ENSCJAG00000016837	Ahsa1	ortholog_one2one	AHSA1	ortholog_one2one	196.5373	280.628	313.887	190.179	189.599	208.246	258.089	157.901	209.114
AHSA2	NA	ENSCJAG00000034768	Ahsa2	ortholog_one2one	AHSA2	ortholog_one2one	37.1438	20.5406	62.6278	35.1985	33.9729	29.5195	45.6617	57.3495	55.5996
AHSG	NA	ENSCJAG00000014544	Ahsg	ortholog_one2one	AHSG	ortholog_one2one	0.0445	0.0103	0.011	0.0732	1.495	0	0.0108	0	0.0089
C15orf27	100404877	ENSCJAG00000010771	AI118078	ortholog_one2one	C15orf27	ortholog_one2one	0.2021	5.4109	0.0226	0.1713	0.1959	0.8133	0.1986	0.0121	0.0166
KIAA0368	100406038	ENSCJAG00000017495	AI314180	ortholog_one2one	KIAA0368	ortholog_one2one	12.7804	17.0033	19.7224	16.926	8.6181	17.6958	14.1203	41.3976	48.7104
OARD1	100401595	ENSCJAG00000004066	AI314976	ortholog_one2one	OARD1	ortholog_one2one	109.0836	105.069	121.397	65.8218	98.3919	113.89	100.423	126.306	117.599
C8orf40	100394896	ENSCJAG00000008061	AI316807	ortholog_one2one	C8orf40	ortholog_one2one	23.6846	15.0146	9.7563	13.2282	29.3788	37.8425	34.371	16.3306	35.0278
SYNE4	100394712	ENSCJAG00000009750	AI428936	ortholog_one2one	SYNE4	ortholog_one2one	5.9587	11.5226	17.5027	12.034	13.6919	13.8783	17.2149	9.8688	6.487
C8ORF48	NA	ENSCJAG00000012013	AI429214	ortholog_one2one	C8orf48	ortholog_one2one	0	0	0	0	0	0	0.0171	0	0
C11orf83	100393565	ENSCJAG00000018787	AI462493	ortholog_one2one	C11orf83	ortholog_one2one	8.1102	50.5536	9.5849	12.5511	22.189	27.6386	23.5177	43.6242	30.6431
KIAA1161	100392365	ENSCJAG00000022715	AI464131	ortholog_one2one	KIAA1161	ortholog_one2one	0.0266	0.0063	0.0083	0.2233	0.0842	0	0.0217	0	0.0068
C16orf54	100400086	ENSCJAG00000007226	AI467606	ortholog_one2one	C16orf54	ortholog_one2one	0.0516	0.0114	0.0331	0.0297	0.0697	0.0286	0.0312	0.0058	0.0164
XXYLT1	100399864	ENSCJAG00000013957	AI480653	ortholog_one2one	XXYLT1	ortholog_one2one	1.8586	0.3863	0.0632	0.8094	3.3433	6.8901	10.365	14.3269	2.3239
C9orf84	NA	ENSCJAG00000017593	AI481877	ortholog_one2one	C9orf84	ortholog_one2one	10.002	0.0281	0.0226	0.0779	2.3286	3.4904	0	0.0121	0.0441
C11orf87	100404566	ENSCJAG00000010308	AI593442	ortholog_one2one	C11orf87	ortholog_one2one	0.0455	0.0358	0.0823	0.0528	0.132	0.0341	0.0073	0.0151	0.0427
C12orf23	100407588	ENSCJAG00000015090	AI597468	ortholog_one2one	C12orf23	ortholog_one2one	0	0	1.4975	1.1471	0.0294	1.9539	1.0183	0.5168	0.0404
C2orf49	100400327	ENSCJAG00000008106	AI597479	ortholog_one2one	C2orf49	ortholog_one2one	0.2207	1.0116	1.5792	3.9871	1.7533	0.6847	0.362	0.0299	0.8431
FAM211B	100385758	ENSCJAG00000009622	AI646023	ortholog_one2one	FAM211B	ortholog_one2one	0	0	0	0.0449	0.9773	0	0.0397	0.0644	0.0246
C6ORF132	NA	ENSCJAG00000003533	AI661453	ortholog_one2one	C6orf132	ortholog_one2one	0.434	0.0262	0.0266	0.4982	0.1043	0.1212	0.0494	0.0862	0.0937
C11orf68	100390302	ENSCJAG00000001775	AI837181	ortholog_one2one	C11orf68	ortholog_one2one	40.4734	72.1301	38.2806	31.2512	42.7769	32.5937	36.2099	21.8413	26.7613
C11orf84	100406501	ENSCJAG00000018418	AI846148	ortholog_one2one	C11orf84	ortholog_one2one	0.0473	0.0105	0.3595	0	0	2.3116	0.024	0.0113	1.4475
SUCO	100405572	ENSCJAG00000009416	AI848100	ortholog_one2one	SUCO	ortholog_one2one	20.2236	14.4753	28.4421	31.2574	21.1499	28.7186	9.8526	21.1582	33.7458
AICDA	100387865	ENSCJAG00000018856	Aicda	ortholog_one2one	AICDA	ortholog_one2one	0.0303	0.0076	0.0087	0.0252	0.0362	0	0.0079	0	0.0264
AIDA	100408240	ENSCJAG00000006501	Aida	apparent_ortholog_one2one	AIDA	ortholog_one2one	21.2351	30.7442	17.2764	33.78	22.5948	25.7037	18.1722	20.6935	27.4583
AIF1	100399281	ENSCJAG00000003075	Aif1	ortholog_one2one	AIF1	ortholog_one2one	0.9154	0.033	0.0208	0.0865	0	0	0.058	0.0118	0.0397
AIF1L	100403493	ENSCJAG00000008565	Aif1l	ortholog_one2one	AIF1L	ortholog_one2one	8.2181	0.0201	2.0134	6.8032	0.2602	0.2188	4.5387	6.7913	5.913
AIFM1	100387002	ENSCJAG00000002528	Aifm1	ortholog_one2one	AIFM1	ortholog_one2one	62.7559	52.8934	51.3268	47.3259	35.4887	71.7229	64.0238	20.9153	35.4623
AIFM2	100410374	ENSCJAG00000016386	Aifm2	ortholog_one2one	AIFM2	ortholog_one2one	0.1524	0	0	1.56	0	1.4897	3.6361	5.0954	2.4507
AIFM3	100389365	ENSCJAG00000015869	Aifm3	ortholog_one2one	AIFM3	ortholog_one2one	0.182	0.1983	0.0451	2.9843	0.2071	0.2991	0.9407	0.0205	0.073
AIG1	100391929	ENSCJAG00000019215	Aig1	ortholog_one2one	AIG1	ortholog_one2one	0.0452	0.0051	0.0064	0.0533	0.0976	0.0064	0.0238	0.0073	0.0061
AIM1	100406444	ENSCJAG00000006246	Aim1	ortholog_one2one	AIM1	ortholog_one2one	1.2991	1.7322	4.8081	0.7488	0.0723	1.0637	3.4615	3.4034	2.0182
AIM1L	NA	ENSCJAG00000009763	Aim1l	ortholog_one2one	AIM1L	ortholog_one2one	0.052	0.733	0.0129	0.971	0.046	0.0365	0.0126	13.4483	9.7388
AIM2	100396986	ENSCJAG00000006327	Aim2	ortholog_one2one	AIM2	ortholog_one2one	0.0393	0.2732	0.0401	0.1764	0	0.0379	0.0289	1.2603	0.0092
AIMP1	100403280	ENSCJAG00000015885	Aimp1	ortholog_one2one	AIMP1	ortholog_one2one	176.2857	70.0774	148.947	120.636	91.5869	135.655	122.131	181.961	152.536
AIMP2	NA	ENSCJAG00000015370	Aimp2	ortholog_one2one	AIMP2	ortholog_one2one	62.6725	57.8553	98.4549	67.2476	72.5416	65.6632	64.6601	80.8558	86.7886
AIP	100407721	ENSCJAG00000000929	Aip	ortholog_one2one	AIP	ortholog_one2one	21.5027	55.8078	56.7918	37.6999	58.1097	30.016	25.4077	35.1249	19.9783
AIPL1	100402833	ENSCJAG00000011209	Aipl1	ortholog_one2one	AIPL1	ortholog_one2one	0.0289	0	2.3401	0.018	0	1.2281	0.0069	7.4677	0.4888
AIRE	100392896	ENSCJAG00000013748	Aire	ortholog_one2one	AIRE	ortholog_one2one	0.3416	0.1401	0.1213	0.4925	0.6374	0.0503	0.1198	0.0508	0.0593
AJAP1	NA	ENSCJAG00000026490	Ajap1	ortholog_one2one	AJAP1	ortholog_one2one	6.8448	5.2084	0.3836	8.1127	9.0316	7.0756	7.0858	3.1509	1.7269
AK1	100400464	ENSCJAG00000019896	Ak1	ortholog_one2one	AK1	ortholog_one2one	5.3545	9.0506	13.2267	0.3119	0.1269	1.1015	2.2874	6.2556	3.9469
KIAA1377	100399840	ENSCJAG00000000621	AK129341	ortholog_one2one	KIAA1377	ortholog_one2one	0.052	0.018	0.0064	4.5407	2.4617	1.5539	0.0126	0.0068	0.7664
	NA	ENSCJAG00000005491	Ak2	ortholog_one2many	AK2	ortholog_one2many	2.266	0.9846	0.4043	1.5932	1.2033	1.3227	1.2768	4.094	3.1812
AK3	100411941	ENSCJAG00000011188	Ak3	ortholog_one2many	AK3	ortholog_one2one	101.6875	31.9987	70.1679	94.3312	43.2427	50.9119	26.6517	49.9008	53.0138
	NA	ENSCJAG00000022127	Ak3	ortholog_one2many	AK3	ortholog_one2one	2.2175	0.3001	1.4901	4.6844	1.5899	0.7375	0.5313	1.153	1.3769
AK4	100387272	ENSCJAG00000016835	Ak4	ortholog_one2one	AK4	ortholog_one2one	0.0678	6.9379	3.9768	0.0815	0.0844	5.9265	0.0612	72.5821	65.9975
AK5	100400050	ENSCJAG00000006856	Ak5	ortholog_one2one	AK5	ortholog_one2one	0.4517	0.0102	0.0385	1.2268	0.0244	0.3611	0.0358	0.0073	0.0489
AK7	100400313	ENSCJAG00000006462	Ak7	ortholog_one2one	AK7	ortholog_one2one	0	0.1008	0.007	0.033	0	0.0064	0.0891	0.0071	0.0057
AK8	100411948	ENSCJAG00000018142	Ak8	ortholog_one2one	AK8	ortholog_one2one	0	0	1.1401	0.0188	0	0.0264	4.2438	0.0082	0.014
AKAP1	100391330	ENSCJAG00000013990	Akap1	ortholog_one2one	AKAP1	ortholog_one2one	54.6313	110.008	70.3509	47.733	43.7916	75.3212	87.9134	53.4623	48.3547
AKAP10	100411633	ENSCJAG00000011871	Akap10	ortholog_one2one	AKAP10	ortholog_one2one	0.9112	6.8227	13.3266	10.3056	11.4272	4.0517	3.2915	7.2839	6.1164
AKAP11	100387254	ENSCJAG00000017644	Akap11	ortholog_one2one	AKAP11	ortholog_one2one	0.3162	0.0152	0.0513	0.4623	0.0732	0.1161	0.0775	1.1898	0.1284
AKAP12	100396277	ENSCJAG00000013402	Akap12	ortholog_one2one	AKAP12	ortholog_one2one	6.5767	3.9053	12.7342	20.6043	1.1043	17.6249	3.5293	27.0467	60.5549
AKAP13	100390018	ENSCJAG00000009388	Akap13	ortholog_one2one	AKAP13	ortholog_one2one	4.0177	6.4896	5.2608	5.0149	3.1261	2.7296	3.5738	3.4927	3.1463
AKAP14	100389425	ENSCJAG00000004955	Akap14	ortholog_one2one	AKAP14	ortholog_one2one	0.5692	0.4531	0.0485	0.4867	1.3089	0.2591	0.5574	0.3433	0.1631
	NA	ENSCJAG00000005163	Akap17b	ortholog_one2one	NA	NA	0	2.1895	0	0	0	0	0	0	0.0159
AKAP3	100393444	ENSCJAG00000002622	Akap3	ortholog_one2one	AKAP3	ortholog_one2one	0.5768	0.028	0.2248	0.0165	0.3467	1.2923	0.0069	0.9362	2.6101
AKAP4	100411522	ENSCJAG00000003006	Akap4	ortholog_one2one	AKAP4	ortholog_one2one	0	0	0.0113	0	0.1306	0	0.0064	0	0.0055
AKAP5	100385734	ENSCJAG00000019569	Akap5	ortholog_one2one	AKAP5	ortholog_one2one	0.0361	0.0523	0.0443	0.0711	0.0348	0	0	0.1244	0.0312
	NA	ENSCJAG00000005474	Akap6	ortholog_one2many	AKAP6	ortholog_one2many	0.0236	0.0148	0.0246	0.4861	0	0.0069	0.0284	0.0128	0.4544
AKAP6	100395133	ENSCJAG00000037261	Akap6	ortholog_one2many	AKAP6	ortholog_one2many	0	0	0	0	0	0	0	0	0
AKAP7	100409594	ENSCJAG00000003157	Akap7	ortholog_one2one	AKAP7	ortholog_one2one	11.6337	0.0296	5.9306	8.1896	1.6785	1.3755	1.9071	9.0688	8.5234
AKAP8	100406198	ENSCJAG00000002212	Akap8	ortholog_one2one	AKAP8	ortholog_one2one	83.0541	66.7318	67.7676	64.6831	76.037	101.132	83.6241	82.9628	65.3461
AKAP8L	100406566	ENSCJAG00000002227	Akap8l	ortholog_one2one	AKAP8L	ortholog_one2one	0.5459	11.8179	3.3494	0.2713	4.6704	1.0432	4.609	0.6758	2.4451
AKAP9	100389678	ENSCJAG00000014035	Akap9	ortholog_one2one	AKAP9	ortholog_one2one	9.0112	13.4514	18.5052	8.4275	17.1325	14.7714	32.5284	8.2558	5.6922
AKIRIN1	100397151	ENSCJAG00000002309	Akirin1	ortholog_one2one	AKIRIN1	ortholog_one2one	29.4908	47.2002	71.5737	54.0762	36.173	37.7083	37.612	58.2645	83.7287
AKIRIN2	100392900	ENSCJAG00000000769	Akirin2	ortholog_one2one	AKIRIN2	ortholog_one2one	24.0789	21.7478	31.6348	44.1233	10.9492	23.6547	33.4389	8.3705	14.3293
AKNA	NA	ENSCJAG00000020473	Akna	ortholog_one2one	AKNA	ortholog_one2many	2.5787	9.2035	8.4698	2.168	0.0232	5.2375	0.0125	0.0291	3.4005
AKNAD1	100398738	ENSCJAG00000002585	Aknad1	ortholog_one2one	AKNAD1	ortholog_one2one	0.026	0	0.0193	0	0.023	0.0073	0.0379	3.502	0.683
AKR1A1	100404430	ENSCJAG00000013633	Akr1a4	ortholog_one2one	AKR1A1	ortholog_one2one	89.8426	115.342	99.0167	42.2926	42.4209	52.8644	95.9513	96.9979	92.3574
	100387030	ENSCJAG00000012250	Akr1b8	ortholog_one2many	AKR1B10	ortholog_one2many	0.0629	7.3327	0.0103	10.3055	6.2677	10.8728	18.0942	43.8327	24.3239
AKR1D1	NA	ENSCJAG00000012872	Akr1d1	ortholog_one2one	AKR1D1	ortholog_one2one	0.2931	0.0186	0.0187	0.3098	0.6855	0.0112	0.0531	0.0501	0.7683
AKR1E2	100404287	ENSCJAG00000020448	Akr1e1	ortholog_one2one	AKR1E2	ortholog_one2one	0.0741	0	0.0184	0.0204	0.0656	0.0104	0.027	1.7719	0.0297
AKR7A2	100391001	ENSCJAG00000006796	Akr7a5	ortholog_one2one	AKR7A2	ortholog_one2one	67.7044	95.7206	54.6533	37.998	60.9591	46.5179	57.2802	28.5973	33.1566
AKT1	NA	ENSCJAG00000009300	Akt1	ortholog_one2one	AKT1	ortholog_one2one	20.2689	31.5542	36.5215	12.9487	31.6456	69.4803	47.241	10.2701	8.5066
AKT1S1	100385926	ENSCJAG00000004153	Akt1s1	ortholog_one2one	AKT1S1	ortholog_one2one	65.1254	114.953	65.3787	53.0797	71.4779	80.953	55.3273	53.0081	67.5421
AKT2	100388080	ENSCJAG00000014574	Akt2	ortholog_one2one	AKT2	ortholog_one2one	3.2221	2.822	2.1955	1.639	1.4731	4.1606	2.5116	0.6088	1.4225
AKT3	100399039	ENSCJAG00000017090	Akt3	apparent_ortholog_one2one	AKT3	ortholog_one2one	0.4297	9.201	10.2241	0.3587	0.2321	2.0843	6.0008	4.097	5.155
AKTIP	100410664	ENSCJAG00000001498	Aktip	apparent_ortholog_one2one	AKTIP	ortholog_one2one	9.9187	11.0766	15.037	9.4984	7.7216	5.1581	5.7514	8.7666	6.8907
	NA	ENSCJAG00000037310	AL583883.1	apparent_ortholog_one2one	AC009336.1	ortholog_one2one	0	0	0	0	0	0	0	0	0
	NA	ENSCJAG00000025765	AL590992.1	ortholog_one2one	NA	NA	0	0	0	0	0	0	0	0	0
	NA	ENSCJAG00000038008	AL671913.1	ortholog_one2one	NA	NA	0	0	0	0	0	0	0	0	0.1874
	NA	ENSCJAG00000026083	AL732470.1	ortholog_one2one	NA	NA	0	0	0	0	0	0	0	0	0
	NA	ENSCJAG00000027318	AL808027.2	ortholog_one2one	MIR199B	ortholog_one2one	0.4895	0	0	0	0	0	0	0	0
	NA	ENSCJAG00000037120	AL928581.1	ortholog_one2one	NA	NA	0	0	0	0.9777	0	0	0	0.1913	0.1895
ALAD	100393588	ENSCJAG00000017894	Alad	ortholog_one2one	ALAD	ortholog_one2one	26.79	67.7636	69.7772	17.5723	34.9019	43.9342	41.5972	23.7381	33.7891
ALAS1	100388038	ENSCJAG00000006000	Alas1	ortholog_one2one	ALAS1	ortholog_one2one	21.8343	4.4595	15.1536	27.3059	10.5986	24.2167	25.7128	21.2821	23.1393
ALAS2	100410919	ENSCJAG00000016542	Alas2	ortholog_one2one	ALAS2	ortholog_one2one	0	0	0.007	0	0	0.0064	0	7.4755	0.664
ALB	100391910	ENSCJAG00000013986	Alb	ortholog_one2one	ALB	ortholog_one2one	0.0461	0	0.013	0	0.0293	0.0068	0.0134	0.0141	0.007
ALCAM	100403979	ENSCJAG00000004708	Alcam	ortholog_one2one	ALCAM	ortholog_one2one	0.156	3.7971	0.9855	0.3141	0.1841	1.2329	0.0253	0.1911	0.0209
ALDH16A1	100410551	ENSCJAG00000000074	Aldh16a1	ortholog_one2one	ALDH16A1	ortholog_one2one	25.9699	79.692	42.8867	14.0327	56.119	54.9989	39.9782	19.7106	16.9053
ALDH18A1	100394646	ENSCJAG00000016133	Aldh18a1	ortholog_one2one	ALDH18A1	ortholog_one2one	19.7562	29.2954	53.3072	7.6249	10.1919	24.2051	27.3507	29.9139	25.7234
ALDH1A1	100407242	ENSCJAG00000001331	Aldh1a1	ortholog_one2many	ALDH1A1	ortholog_one2one	0	0	0	0.0417	0	2.6629	0.0074	1.0491	2.1734
ALDH1A2	100414067	ENSCJAG00000002282	Aldh1a2	ortholog_one2one	ALDH1A2	ortholog_one2one	0.1495	2.2061	0.2248	0.6938	0.1734	0.0256	0.0206	1.2128	0.8071
ALDH1A3	100397394	ENSCJAG00000017159	Aldh1a3	ortholog_one2one	ALDH1A3	ortholog_one2one	0.1664	0.0067	0.0136	0.0909	0.0267	0.0232	0.019	0.0073	0.018
ALDH1B1	100396105	ENSCJAG00000010672	Aldh1b1	ortholog_one2one	ALDH1B1	ortholog_one2one	0.0232	0.0061	0.5571	0.0359	0.2691	0.4031	0	0.3314	0.1555
ALDH1L1	100391281	ENSCJAG00000006865	Aldh1l1	ortholog_one2one	ALDH1L1	ortholog_one2one	5.4698	0.0102	4.9295	6.8138	1.377	0.4687	0.8987	0.24	1.2479
ALDH1L2	100403455	ENSCJAG00000014729	Aldh1l2	ortholog_one2one	ALDH1L2	ortholog_one2one	0.0207	0.0161	0.0233	0.0162	0.0263	0.0183	0.012	0.0127	0.2328
	NA	ENSCJAG00000011989	Aldh2	ortholog_one2one	RP11-162P23.2	ortholog_one2many	4.5811	45.4646	9.9679	9.6961	6.221	10.9004	1.9067	7.1219	4.8032
ALDH3A1	100385438	ENSCJAG00000011784	Aldh3a1	ortholog_one2one	ALDH3A1	ortholog_one2one	0.1437	0.0116	0.0293	0.3614	0.023	0.0268	0.0164	2.3402	0.0155
ALDH3A2	100411274	ENSCJAG00000011685	Aldh3a2	ortholog_one2one	ALDH3A2	ortholog_one2one	6.5499	10.0545	12.3903	1.8559	2.3259	9.0849	9.1325	8.7872	2.8521
ALDH3B2	100399356	ENSCJAG00000003697	Aldh3b1	ortholog_many2many	ALDH3B2	ortholog_one2one	0	0	0.0406	0.0563	0	0	0	0.0231	0.0387
	NA	ENSCJAG00000015676	Aldh3b1	ortholog_many2many	NA	NA	0	0	0.0112	0.0326	0	0.0581	0	0.0361	0.0114
ALDH4A1	100408656	ENSCJAG00000007183	Aldh4a1	ortholog_one2one	ALDH4A1	ortholog_one2one	4.2686	11.9693	30.0744	3.9707	12.2742	16.747	17.2659	4.4149	4.2647
ALDH5A1	100411976	ENSCJAG00000006063	Aldh5a1	ortholog_one2one	ALDH5A1	ortholog_one2one	0.0528	0.5764	2.8716	0.104	0.1141	2.1336	0.0348	1.3486	2.1019
ALDH6A1	100399116	ENSCJAG00000020412	Aldh6a1	ortholog_one2one	ALDH6A1	ortholog_one2one	1.6966	15.787	30.1528	0.0376	18.6522	9.2768	8.8478	1.7315	1.8135
	NA	ENSCJAG00000009199	Aldh7a1	ortholog_one2one	NA	NA	0	0	0	0	0	0	0	0	0
ALDH8A1	100403774	ENSCJAG00000007652	Aldh8a1	ortholog_one2one	ALDH8A1	ortholog_one2one	0.0258	0.0057	0	0.0297	0.0464	0.0071	0.0125	0.0058	0
ALDH9A1	100385191	ENSCJAG00000004575	Aldh9a1	ortholog_one2one	ALDH9A1	ortholog_one2one	85.5607	114.123	76.9329	90.3367	68.871	59.9129	103.451	54.0168	50.6678
	NA	ENSCJAG00000002025	Aldoa	ortholog_many2many	ALDOA	ortholog_one2many	0.7593	1.1816	0.4146	1.034	0.9071	0.942	1.2271	2.394	2.1808
ALDOA	100394290	ENSCJAG00000006874	Aldoa	ortholog_many2many	ALDOA	ortholog_one2many	23.1613	56.0609	11.9429	25.2723	28.7269	40.1764	42.034	65.9397	49.8304
	NA	ENSCJAG00000016016	Aldoa	ortholog_many2many	ALDOA	ortholog_one2many	0.1535	0.3084	0.1514	0.0396	0.1186	0.383	0.1805	0.3906	0.2467
	NA	ENSCJAG00000019577	Aldoa	ortholog_many2many	ALDOA	ortholog_one2many	0.0574	0.149	0.0891	0.0877	0.0606	0.1217	0.0469	0.1276	0.0292
	NA	ENSCJAG00000021344	Aldoa	ortholog_many2many	ALDOA	ortholog_one2many	11.6716	12.8966	3.632	7.314	16.999	23.0946	25.7655	42.8573	29.9548
	NA	ENSCJAG00000034536	Aldoa	ortholog_many2many	ALDOA	ortholog_one2many	0.1648	0.8713	0.2006	0.3565	0.205	0.4045	0.3632	0.6701	0.4718
ALDOB	100390438	ENSCJAG00000016312	Aldob	ortholog_one2one	ALDOB	ortholog_one2one	0	0.0252	0.0135	0.0299	0.0482	0.0688	0.0463	0.1002	0.0437
ALDOC	100408520	ENSCJAG00000012766	Aldoc	ortholog_one2one	ALDOC	ortholog_one2one	3.85	1.3344	8.7327	0.5669	4.685	4.937	0.8233	0.8242	0.0324
	100400085	ENSCJAG00000020001	Alg1	ortholog_one2one	ALG1L	ortholog_one2many	6.4726	16.1333	10.324	7.4544	12.2589	19.9781	10.4814	10.8517	9.8515
ALG10	100414177	ENSCJAG00000018097	Alg10b	ortholog_one2one	ALG10	ortholog_one2many	0.3783	2.6799	2.547	5.715	0.048	2.0838	0.0227	0.2048	0.8321
ALG11	100387786	ENSCJAG00000036951	Alg11	ortholog_one2one	ALG11	ortholog_one2one	0	0.9045	13.2169	0	0.1687	0.5927	1.2106	0.9639	0.0522
ALG12	100392255	ENSCJAG00000016677	Alg12	ortholog_one2one	ALG12	ortholog_one2one	16.2192	31.9555	14.3327	15.4627	58.8835	35.4061	28.4623	18.0553	10.1825
ALG14	100396426	ENSCJAG00000018145	Alg14	ortholog_one2one	ALG14	ortholog_one2one	102.1565	95.8566	86.4658	23.8424	43.2212	79.8779	39.892	43.4252	49.4823
ALG2	100388149	ENSCJAG00000011271	Alg2	ortholog_one2one	ALG2	ortholog_one2one	6.5909	10.7776	1.5532	16.0573	13.2518	12.7221	10.7499	6.7395	14.2876
ALG3	100390805	ENSCJAG00000015172	Alg3	ortholog_one2one	ALG3	ortholog_one2one	38.3988	107.261	143.06	38.108	129.718	69.3718	121.141	76.163	57.2145
ALG5	100405365	ENSCJAG00000018099	Alg5	ortholog_one2one	ALG5	ortholog_one2one	46.8352	57.4757	35.859	50.3964	24.8888	38.2579	32.9785	31.8792	27.8223
ALG6	100413929	ENSCJAG00000016521	Alg6	ortholog_one2one	ALG6	ortholog_one2one	3.3425	11.6525	12.5163	3.5026	3.7584	4.307	4.1957	14.5992	13.4815
ALG8	100410610	ENSCJAG00000014792	Alg8	ortholog_one2one	ALG8	ortholog_one2one	58.6746	138.256	66.8336	25.4878	77.3979	99.0213	35.7088	36.5058	27.3079
ALG9	100409047	ENSCJAG00000010680	Alg9	ortholog_one2one	ALG9	ortholog_one2one	16.4348	0.0867	2.8689	25.4254	23.1526	13.0641	9.764	10.8827	14.5678
ALK	100399252	ENSCJAG00000008763	Alk	ortholog_one2one	ALK	ortholog_one2one	0.2071	0.0376	0.0291	0.2434	0.1313	0.0244	0.0541	0.0254	0.0503
ALKBH1	100404803	ENSCJAG00000016936	Alkbh1	ortholog_one2one	ALKBH1	ortholog_one2one	19.276	23.2255	19.4727	19.2132	7.7704	20.2084	11.0912	25.9107	20.225
ALKBH2	100392822	ENSCJAG00000010151	Alkbh2	ortholog_one2one	ALKBH2	ortholog_one2one	58.6836	69.2966	90.5031	101.705	56.7926	47.1467	58.9407	60.6745	60.5484
ALKBH3	100399955	ENSCJAG00000011353	Alkbh3	ortholog_one2one	ALKBH3	ortholog_one2one	19.4127	11.5788	35.9105	12.5894	10.8818	11.3868	9.1485	22.6862	32.23
ALKBH4	100387910	ENSCJAG00000016185	Alkbh4	ortholog_one2one	ALKBH4	ortholog_one2one	7.283	13.1086	19.2952	6.5999	9.8345	19.6992	8.3456	6.5691	4.4761
ALKBH5	100395449	ENSCJAG00000000974	Alkbh5	ortholog_one2one	ALKBH5	ortholog_one2one	25.6584	44.7811	50.9845	11.434	25.3072	21.5143	22.1779	2.0063	21.2938
ALKBH7	100412458	ENSCJAG00000016691	Alkbh7	ortholog_one2one	ALKBH7	ortholog_one2one	44.5119	154.119	97.9759	59.1842	134.492	91.4301	94.7591	45.7489	56.8494
ALKBH8	100388487	ENSCJAG00000009957	Alkbh8	ortholog_one2one	ALKBH8	ortholog_one2one	10.4253	0.0124	0.0069	1.5651	0.4641	1.152	4.1795	2.7381	1.3417
ALLC	100415293	ENSCJAG00000016447	Allc	ortholog_one2one	ALLC	ortholog_one2one	0	0.0061	0.0066	0.0146	0.0705	0	0.0065	0.007	0.0266
ALMS1	100394792	ENSCJAG00000004144	Alms1	ortholog_one2one	ALMS1	ortholog_one2one	12.5069	10.2977	40.1108	4.7221	30.5079	17.6273	15.342	7.0367	7.0469
ALOX12	100400641	ENSCJAG00000016940	Alox12	ortholog_one2one	ALOX12	ortholog_one2one	4.3795	8.662	1.7421	4.113	0.421	2.2647	1.7332	6.4258	1.2993
ALOX12B	100390364	ENSCJAG00000014652	Alox12b	ortholog_one2one	ALOX12B	ortholog_one2one	0.1044	0.0252	0.0128	0.0342	0.0251	0	0.0059	0.152	0.5464
	NA	ENSCJAG00000019151	Alox15	ortholog_one2many	ALOX15	ortholog_one2many	0	0	0	0	0	0	0	0	0
	NA	ENSCJAG00000020615	Alox15	ortholog_one2many	ALOX15	ortholog_one2many	0.2063	0.0228	0.0265	0.3712	0.0232	0.0286	0.0374	0.0291	0.1695
	NA	ENSCJAG00000035071	Alox15	ortholog_one2many	ALOX15	ortholog_one2many	0	0	0	0	0	0	0	0	0
ALOX5	NA	ENSCJAG00000013406	Alox5	ortholog_one2one	ALOX5	ortholog_one2one	1.7489	3.5043	6.9053	3.5042	0.9676	0.6154	6.8932	5.7838	6.0971
ALOX5AP	100393296	ENSCJAG00000021617	Alox5ap	ortholog_one2one	ALOX5AP	ortholog_one2one	0	0.0156	0.0354	0.0514	0.0739	0	0	0	0
ALOXE3	100410917	ENSCJAG00000014599	Aloxe3	ortholog_one2one	ALOXE3	ortholog_one2one	0.1031	0.0057	0.0199	0.0742	2.4611	0.05	1.6202	0.378	0.0273
ALPK1	100413400	ENSCJAG00000003780	Alpk1	ortholog_one2one	ALPK1	ortholog_one2one	0.8266	0.041	0.0745	2.3076	0.1059	0.0059	0.0238	0.012	0.0228
ALPK2	100388981	ENSCJAG00000003594	Alpk2	ortholog_one2one	ALPK2	ortholog_one2one	0.2128	0.0049	0	0.3388	0	0.0069	0.0227	0.0064	0
	100391819	ENSCJAG00000016211	Alpk3	ortholog_one2many	ALPK3	ortholog_one2many	0.0646	0.0271	0.0185	0.1255	0.0257	0.0192	0.0169	0.5751	0.0125
	NA	ENSCJAG00000037135	Alpk3	ortholog_one2many	ALPK3	ortholog_one2many	0	0	0	0	0	0	0	0	0
ALPL	100401643	ENSCJAG00000006148	Alpl	ortholog_one2one	ALPL	ortholog_one2one	0.0719	6.5403	0.0352	0.0629	1.6357	0.2943	0.4257	0.9196	0.031
	100398722	ENSCJAG00000013693	Alppl2	ortholog_many2many	ALPP	ortholog_one2many	1.3305	32.1025	41.4432	8.1491	17.7508	11.0765	10.6611	1.6298	9.2826
ALPI	100399082	ENSCJAG00000013702	Alppl2	ortholog_many2many	ALPI	ortholog_one2one	0.0981	0.0268	0.0099	0.1179	0.0305	0.0674	0	0	0.0085
ALS2	100398001	ENSCJAG00000004769	Als2	ortholog_one2one	ALS2	ortholog_one2one	4.9432	22.1747	32.3432	2.4974	3.9931	15.546	14.7836	7.2641	14.9994
ALS2CL	100400947	ENSCJAG00000002182	Als2cl	ortholog_one2one	ALS2CL	ortholog_one2one	7.1486	3.8812	1.5394	0.0571	1.7715	0.1751	0.0884	0.1092	0.0104
ALS2CR11	100397275	ENSCJAG00000004698	Als2cr11	ortholog_one2one	ALS2CR11	ortholog_one2one	3.7134	2.5675	0.0528	1.7286	1.82	4.5955	4.3826	4.6867	2.1875
ALS2CR12	NA	ENSCJAG00000004558	Als2cr12	ortholog_one2one	ALS2CR12	ortholog_one2one	0.0803	0.0067	0.0077	0	0	0.0079	0	0.0082	0.0078
TMEM237	100400653	ENSCJAG00000004720	Als2cr4	ortholog_one2one	TMEM237	ortholog_one2one	5.9053	18.9599	9.94	3.6381	4.7364	8.8029	5.1846	6.5947	5.4451
ALX1	100402501	ENSCJAG00000019458	Alx1	ortholog_one2many	ALX1	ortholog_one2one	0	0	0	0.1353	0	0.0203	0	0	0.0099
ALX4	100412287	ENSCJAG00000011438	Alx4	ortholog_one2one	ALX4	ortholog_one2one	0.0771	0.0505	0.038	0.3578	0.0447	0.0231	0	0.0128	0.0103
	100393285	ENSCJAG00000000757	Amac1	ortholog_one2one	SLC35G5	ortholog_one2many	0.0956	0	0	0	0	0.0141	0	0	0.0373
AMACR	100393605	ENSCJAG00000018621	Amacr	ortholog_one2one	AMACR	ortholog_one2one	10.779	19.1036	7.4348	21.3735	9.3961	10.2276	6.6735	19.0968	38.3042
AMBN	100399034	ENSCJAG00000014634	Ambn	ortholog_one2one	AMBN	ortholog_one2one	0.0653	0	0	5.2738	0.0578	1.8604	0.0079	11.3375	8.2329
AMBP	100395526	ENSCJAG00000017997	Ambp	ortholog_one2one	AMBP	ortholog_one2one	5.994	0	0.0112	1.1387	1.2764	0	0	0	0.009
	NA	ENSCJAG00000002155	Ambra1	ortholog_one2many	NA	NA	0	0	0	0	0	0	0	0	0
	NA	ENSCJAG00000033176	Ambra1	ortholog_one2many	NA	NA	0	0	0	0	0	0	0	0	0
AMD1	100397654	ENSCJAG00000005257	Amd1	ortholog_one2many	AMD1	ortholog_one2one	55.6149	34.1588	85.5139	67.6673	40.1406	47.2949	36.161	45.453	54.7208
AMDHD1	100399465	ENSCJAG00000002672	Amdhd1	ortholog_one2one	AMDHD1	ortholog_one2one	0.0304	0.0983	0.128	0.1502	0.0807	0.0256	0.0443	1.1409	0.0244
	NA	ENSCJAG00000014876	Amdhd2	ortholog_one2one	ATP6C	ortholog_one2many	26.4964	62.078	65.7923	16.2129	39.6256	28.1924	43.0313	14.1875	14.0784
AMELX	100390608	ENSCJAG00000001049	Amelx	ortholog_one2one	AMELY	ortholog_one2many	0	0.0149	0	0.0444	0.0723	0	0.0342	0	0
AMFR	100392285	ENSCJAG00000012741	Amfr	ortholog_one2many	AMFR	ortholog_one2many	41.6859	64.3157	24.6408	26.4154	10.7815	19.3252	30.7	16.4889	15.1936
	NA	ENSCJAG00000032037	Amfr	ortholog_one2many	AMFR	ortholog_one2many	0	0.0493	0.0973	0.1595	0.0368	0.0553	2.6321	0.1216	0.0354
AMH	100406441	ENSCJAG00000013212	Amh	ortholog_one2one	AMH	ortholog_one2one	0.2284	0.0514	0.389	0.8764	0.0308	0.1467	0.1657	0.1015	0.3246
AMHR2	100408187	ENSCJAG00000018563	Amhr2	ortholog_one2one	AMHR2	ortholog_one2one	1.5154	0	0	0	0	0.1202	2.1475	0.0181	0
AMICA1	100399951	ENSCJAG00000013130	Amica1	ortholog_one2one	AMICA1	ortholog_one2one	2.6128	0.0245	0.0196	18.8732	3.3568	4.4932	16.694	6.0822	7.8005
AMIGO1	100404790	ENSCJAG00000003048	Amigo1	ortholog_one2one	AMIGO1	ortholog_one2one	0.0434	0.0055	0.0062	0.0902	0.0259	0.0193	0.0453	0.0133	0.0063
AMIGO2	100395854	ENSCJAG00000012873	Amigo2	ortholog_one2one	AMIGO2	ortholog_one2one	14.1478	4.4788	6.6564	10.2117	0.2952	7.5989	1.6264	17.3101	8.3641
AMMECR1	100396400	ENSCJAG00000007275	Ammecr1	ortholog_one2one	AMMECR1	ortholog_one2one	1.3999	1.1331	4.4293	2.5271	1.6724	1.725	0.3716	0.3635	3.1524
AMMECR1L	100404413	ENSCJAG00000010743	Ammecr1l	ortholog_one2one	AMMECR1L	ortholog_one2one	35.9879	40.0817	50.3043	43.9018	24.5455	16.3721	25.5577	20.6521	44.6257
AMN	NA	ENSCJAG00000003281	Amn	ortholog_one2one	AMN	ortholog_one2one	0.2239	0.0199	0.03	0.138	0	0.024	0.0227	0	0.4206
AMN1	100394877	ENSCJAG00000013047	Amn1	ortholog_one2one	AMN1	ortholog_one2one	3.1105	0.2718	6.0932	1.0405	0.4859	1.6582	0.0566	0.4614	0.2601
AMOT	100400029	ENSCJAG00000007004	Amot	ortholog_one2one	AMOT	ortholog_one2one	25.266	35.3115	55.186	59.3832	48.0205	42.1073	45.168	10.3193	21.3947
AMOTL1	100390058	ENSCJAG00000004124	Amotl1	ortholog_one2one	AMOTL1	ortholog_one2one	0.2584	0	0.0123	0.2868	0.1029	0	0.0113	0.3371	0.0062
AMOTL2	100402195	ENSCJAG00000002778	Amotl2	ortholog_one2one	AMOTL2	ortholog_one2one	10.3801	0.4699	5.2978	0.9945	0.1055	1.718	0.2514	23.0145	20.7085
AMPD1	100414418	ENSCJAG00000012494	Ampd1	ortholog_one2one	AMPD1	ortholog_one2one	0.0485	0.0114	0.0075	0.037	0.0256	0.0129	0.0132	0.0308	0
AMPD2	100415495	ENSCJAG00000003092	Ampd2	ortholog_one2one	AMPD2	ortholog_one2one	19.7929	38.8664	24.7459	4.8571	46.4681	46.8186	37.1301	51.8611	72.7163
AMPD3	100388245	ENSCJAG00000011041	Ampd3	ortholog_one2one	AMPD3	ortholog_one2one	0.0452	0.0124	0.0138	0.0489	0.0211	0.0133	0.0136	0	0.0059
AMPH	NA	ENSCJAG00000012658	Amph	ortholog_one2one	AMPH	ortholog_one2one	0.1177	0.0184	0.6265	0.0838	0	0.0441	0.0333	0	0.015
AMT	100394196	ENSCJAG00000003962	Amt	ortholog_one2one	AMT	ortholog_one2one	202.4657	197.122	138.903	248.908	99.3037	132.464	266.824	28.8543	77.8793
AMTN	100405944	ENSCJAG00000014645	Amtn	ortholog_one2one	AMTN	ortholog_one2one	0	0	0.0166	0	0	0	0	0	0
	100393797	ENSCJAG00000031625	Amy2a5	ortholog_one2many	AMY2B	ortholog_one2many	5.5567	5.754	0.1072	1.7128	0.0218	5.4287	6.3682	0.8104	0.4745
AMZ1	100400593	ENSCJAG00000018761	Amz1	ortholog_one2one	AMZ1	ortholog_one2one	0.0865	1.4959	2.6872	0.0616	0.0269	0.3695	0.0408	0.8869	0.0123
AMZ2	100394598	ENSCJAG00000000254	Amz2	ortholog_one2one	AMZ2	ortholog_one2one	3.5752	20.6937	19.7376	2.2583	3.3963	5.2262	4.4083	0.8328	6.286
ANAPC1	100401430	ENSCJAG00000016562	Anapc1	apparent_ortholog_one2one	ANAPC1	ortholog_one2one	42.3695	48.4036	71.7884	41.6728	33.5061	68.4859	40.7744	85.2877	52.1707
ANAPC10	100404610	ENSCJAG00000002663	Anapc10	ortholog_one2one	ANAPC10	ortholog_one2one	5.8962	5.672	2.3429	6.2133	5.6711	2.548	0.7217	7.724	4.6126
ANAPC11	NA	ENSCJAG00000019127	Anapc11	ortholog_one2one	ANAPC11	ortholog_one2one	268.6065	273.753	233.557	335.363	636.261	292.993	324.32	294.016	343.325
ANAPC13	100401456	ENSCJAG00000002777	Anapc13	ortholog_one2one	ANAPC13	ortholog_one2one	2.5958	11.0893	9.8535	8.4245	5.4933	2.4531	2.026	15.398	19.3459
ANAPC16	100398044	ENSCJAG00000007287	Anapc16	ortholog_one2one	ANAPC16	ortholog_one2one	63.8538	54.9919	58.298	43.926	70.6012	56.2075	65.9211	48.424	74.7087
ANAPC2	NA	ENSCJAG00000013025	Anapc2	ortholog_one2one	ANAPC2	ortholog_one2one	16.5243	50.2135	37.055	18.2028	63.253	33.254	27.9698	19.1561	5.7952
ANAPC4	100408606	ENSCJAG00000013271	Anapc4	ortholog_one2one	ANAPC4	ortholog_one2one	32.2528	4.8573	26.1894	15.1272	13.4282	30.3012	26.7787	37.965	23.1835
ANAPC5	100394273	ENSCJAG00000001488	Anapc5	ortholog_one2one	ANAPC5	ortholog_one2one	81.9816	138.641	152.177	103.797	110.165	128.958	80.4985	116.107	134.124
	100399467	ENSCJAG00000009364	Anapc7	ortholog_one2one	ANAPC7	ortholog_one2many	57.7711	99.7041	81.6382	63.4555	99.0366	55.1333	68.2989	117.552	81.5006
ANG	100386085	ENSCJAG00000037398	Ang	ortholog_one2many	ANG	ortholog_one2one	0	0	0	0	0	0.0229	0	7.5394	0.0186
ANGEL1	100398030	ENSCJAG00000020726	Angel1	ortholog_one2one	ANGEL1	ortholog_one2one	11.0022	15.3586	29.6085	7.9286	19.8614	17.8427	10.7212	6.5251	16.1528
ANGEL2	100405693	ENSCJAG00000015618	Angel2	ortholog_one2one	ANGEL2	ortholog_one2one	11.4794	19.8263	15.0373	22.977	8.9283	14.4455	8.9067	12.7108	19.9628
ANGPT1	100413870	ENSCJAG00000006522	Angpt1	ortholog_one2one	ANGPT1	ortholog_one2one	0.104	0.018	0.0386	0.0571	0.023	0.0438	0.0379	0.0137	0.0209
ANGPT2	100404686	ENSCJAG00000000227	Angpt2	ortholog_one2one	ANGPT2	ortholog_one2one	0.1508	0.0217	0.0246	0.1255	0.1029	0.0256	0.0282	0.0529	0.0062
ANGPT4	100397495	ENSCJAG00000020879	Angpt4	ortholog_one2one	ANGPT4	ortholog_one2one	0	0	0.0075	0.0209	0	0	0	0	0.0081
ANGPTL1	100390464	ENSCJAG00000008434	Angptl1	ortholog_one2one	ANGPTL1	ortholog_one2one	0.0684	0.0269	0.0354	0.1741	0.0241	0.0181	0.0248	0.1159	0.0812
ANGPTL2	NA	ENSCJAG00000017978	Angptl2	ortholog_one2one	ANGPTL2	ortholog_one2one	0.0695	0	0	0.04	0.0313	0.0096	0.0168	0.2978	0.14
ANGPTL3	100412498	ENSCJAG00000016461	Angptl3	apparent_ortholog_one2one	ANGPTL3	ortholog_one2one	0.0616	0.0142	0	0.0169	0.0272	0	0.0224	0.0081	0.0123
ANGPTL4	100415086	ENSCJAG00000010768	Angptl4	ortholog_one2one	ANGPTL4	ortholog_one2one	24.0074	14.3512	4.2868	15.5009	23.6265	12.5598	25.7079	5.7593	10.2767
ANGPTL6	100400373	ENSCJAG00000005919	Angptl6	ortholog_one2one	ANGPTL6	ortholog_one2one	0.0564	0.0284	0.0323	0.0235	0.0674	0.0251	0.0221	0.026	0.0082
ANGPTL7	100406967	ENSCJAG00000002324	Angptl7	ortholog_one2one	ANGPTL7	ortholog_one2one	0	0.0063	0	0.0186	0.0279	0.0144	0.0077	0.024	0.0064
ANKH	100400360	ENSCJAG00000010839	Ank	apparent_ortholog_one2one	ANKH	ortholog_one2one	17.1296	42.96	1.191	44.6438	10.8736	14.6026	9.9059	26.3505	23.6954
ANK1	100388861	ENSCJAG00000004219	Ank1	ortholog_one2one	ANK1	ortholog_one2one	0.1945	0.0102	0.0062	0.3898	0.053	0.0293	0.0536	0.036	0.0285
ANK2	100398667	ENSCJAG00000003564	Ank2	ortholog_one2one	ANK2	ortholog_one2one	0.1367	0.0807	0.0991	2.0375	0.2168	0.0302	0.1055	0.0652	0.0696
ANK3	NA	ENSCJAG00000006912	Ank3	ortholog_one2one	ANK3	ortholog_one2one	1.8207	0.069	0.0246	8.6757	0.4556	1.5405	0.9535	0.3776	0.5365
	NA	ENSCJAG00000002726	Ankar	ortholog_one2many	ANKAR	ortholog_one2many	0.9097	0	0	0.4158	0.1923	0.171	0.5789	0.0077	0.0998
	NA	ENSCJAG00000003717	Ankar	ortholog_one2many	ANKAR	ortholog_one2many	0	0	0	0	0	0	0	0	0
	NA	ENSCJAG00000016188	Ankar	ortholog_one2many	ANKAR	ortholog_one2many	1.8005	0.0699	0.0496	1.1319	0.0723	0.278	0.1737	0.7096	1.0787
ANKDD1A	NA	ENSCJAG00000031989	Ankdd1a	ortholog_one2one	ANKDD1A	ortholog_one2one	0.234	0.0541	0.0515	0.3712	0.023	0.1313	0.0568	0.0478	0.073
ANKDD1B	NA	ENSCJAG00000017129	Ankdd1b	ortholog_one2one	ANKDD1B	ortholog_one2one	3.8306	0.0542	0.0492	2.1947	1.3188	1.6987	6.0845	4.3328	2.9397
ANKFN1	100397259	ENSCJAG00000011229	Ankfn1	ortholog_one2one	ANKFN1	ortholog_one2one	0.0243	0	0.0067	0.0518	0.0226	0	0	0.0068	0
ANKFY1	100415707	ENSCJAG00000011723	Ankfy1	ortholog_one2one	ANKFY1	ortholog_one2one	7.111	5.2234	1.5578	6.3214	12.622	3.4569	5.8497	9.7902	5.6137
EIF4EBP3	100393727	ENSCJAG00000016624	Ankhd1	ortholog_one2one	ANKHD1	ortholog_one2many	56.1649	90.2061	154.318	77.0536	70.8833	109.015	88.1072	60.824	82.4528
ANKIB1	100387994	ENSCJAG00000013964	Ankib1	ortholog_one2one	ANKIB1	ortholog_one2one	8.695	16.1956	16.9086	5.7428	12.9104	8.1626	21.8366	5.3871	23.5269
ANKK1	100405764	ENSCJAG00000012279	Ankk1	ortholog_one2one	ANKK1	ortholog_one2one	0.0828	0	0	0.0649	0.0788	0.0061	0.018	0	0.0755
ANKLE1	100391435	ENSCJAG00000009656	Ankle1	ortholog_one2one	ANKLE1	ortholog_one2one	5.0768	9.68	2.6515	6.4932	0.7182	8.1464	3.6069	14.2487	6.2674
	NA	ENSCJAG00000002105	Ankle2	ortholog_one2many	ANKLE2	ortholog_one2many	0	0	0	0	0	0	0	0	0
	NA	ENSCJAG00000012978	Ankle2	ortholog_one2many	ANKLE2	ortholog_one2many	19.4183	18.0062	14.834	11.3517	15.6905	22.2208	25.5892	21.2919	19.8217
	NA	ENSCJAG00000019963	Ankle2	ortholog_one2many	ANKLE2	ortholog_one2many	0	0	0	0	0	0	0	0	0
ANKMY1	NA	ENSCJAG00000008257	Ankmy1	ortholog_one2one	ANKMY1	ortholog_one2one	0.1917	1.8852	1.5136	1.2257	0.9215	1.6991	2.6034	0	0.9877
ANKMY2	100390168	ENSCJAG00000000950	Ankmy2	ortholog_one2one	ANKMY2	ortholog_one2one	2.735	0.7155	13.2629	3.4829	7.0577	3.0158	8.3807	11.6078	3.5782
ANKRA2	100410647	ENSCJAG00000016612	Ankra2	ortholog_one2one	ANKRA2	ortholog_one2one	15.2567	19.0753	5.5179	19.2748	15.9956	2.6183	10.0548	7.597	6.8905
ANKRD1	100409294	ENSCJAG00000011021	Ankrd1	ortholog_one2one	ANKRD1	ortholog_one2one	3.1177	0.0189	2.0475	0.0754	1.6575	0.1497	0.138	0.1393	0.1822
ANKRD10	100402281	ENSCJAG00000014141	Ankrd10	ortholog_one2one	ANKRD10	ortholog_one2one	101.9037	58.3494	9.8906	146.184	67.4594	67.4684	116.495	90.8342	76.3222
ANKRD11	100391198	ENSCJAG00000010864	Ankrd11	ortholog_one2one	ANKRD11	ortholog_one2one	24.7098	35.8239	15.1956	33.1119	49.4204	41.2704	39.68	31.0273	30.1687
ANKRD12	NA	ENSCJAG00000004361	Ankrd12	ortholog_one2one	ANKRD12	ortholog_one2one	9.5497	4.3627	23.5943	0.3135	4.9862	4.853	7.4192	0.2752	6.704
ANKRD13A	100397300	ENSCJAG00000009560	Ankrd13a	ortholog_one2one	ANKRD13A	ortholog_one2one	34.3469	71.4274	42.0902	26.6615	43.1171	45.4176	26.513	15.7063	22.9943
ANKRD13B	100395208	ENSCJAG00000013623	Ankrd13b	ortholog_one2one	ANKRD13B	ortholog_one2one	0.1282	1.5454	0.1405	0.1487	1.3621	0.0448	0.0206	0.0213	0.0458
ANKRD13C	100401139	ENSCJAG00000017783	Ankrd13c	ortholog_one2one	ANKRD13C	ortholog_one2one	6.1382	9.4442	17.8156	7.886	2.2642	6.9704	3.8059	7.7336	13.6581
	100403951	ENSCJAG00000001059	Ankrd13d	ortholog_one2many	ANKRD13D	ortholog_one2many	0.6189	0.1482	1.2516	1.8859	4.2256	0.2358	0.1122	2.2564	1.2683
	NA	ENSCJAG00000002059	Ankrd13d	ortholog_one2many	ANKRD13D	ortholog_one2many	0	0	0	0	0	0	0	0	0
	NA	ENSCJAG00000007461	Ankrd13d	ortholog_one2many	ANKRD13D	ortholog_one2many	0	0	0	0	0	0	0	0	0
	NA	ENSCJAG00000011339	Ankrd13d	ortholog_one2many	ANKRD13D	ortholog_one2many	0	0	0	0	0	0	0	0	0
	NA	ENSCJAG00000020624	Ankrd13d	ortholog_one2many	ANKRD13D	ortholog_one2many	0	0	0	0	0	0	0	0	0
	NA	ENSCJAG00000033037	Ankrd13d	ortholog_one2many	ANKRD13D	ortholog_one2many	0	0	0	0	0	0	0	0	0
ANKRD16	100413445	ENSCJAG00000020527	Ankrd16	ortholog_one2one	ANKRD16	ortholog_one2one	12.2602	11.792	26.1527	16.8461	23.4586	9.9861	10.2889	11.1576	24.1823
ANKRD17	100392276	ENSCJAG00000014029	Ankrd17	ortholog_one2one	ANKRD17	ortholog_one2one	39.237	42.4195	50.7047	51.2981	37.7883	34.3084	46.4063	44.1047	44.5925
ANKRD2	100402762	ENSCJAG00000016726	Ankrd2	ortholog_one2one	ANKRD2	ortholog_one2one	0	0	0.0194	0.0535	0.0374	0.2564	0.011	0.7175	0.0095
ANKRD22	100396229	ENSCJAG00000005477	Ankrd22	ortholog_one2one	ANKRD22	ortholog_one2one	0.0471	0.0061	0	0.0838	0.0658	0.0294	0.0399	0.0199	0.0401
ANKRD23	100386227	ENSCJAG00000007975	Ankrd23	ortholog_one2one	ANKRD23	ortholog_one2one	2.5266	8.1281	0.0058	0.7141	1.8914	5.2093	3.736	0.3239	1.9129
ANKRD24	NA	ENSCJAG00000015134	Ankrd24	ortholog_one2many	ANKRD24	ortholog_one2one	0.2798	0.0313	0.0998	1.2525	0.1863	0.0999	0.0904	0.0451	0.0341
	NA	ENSCJAG00000031349	Ankrd24	ortholog_one2many	NA	NA	0.1935	0.194	0.1297	0.7159	0.0417	0.0519	0.1964	0.0579	0.0211
	NA	ENSCJAG00000000483	Ankrd26	ortholog_one2many	NA	NA	0	0	0	0	0	0	0	0	0
	NA	ENSCJAG00000003230	Ankrd26	ortholog_one2many	NA	NA	0.0444	0	0.0252	0	0.048	0.0507	0.1991	0	0
ANKRD62	100415406	ENSCJAG00000004810	Ankrd26	ortholog_one2many	NA	NA	0	0	0	0.0334	0	0	0	0	0.0115
ANKRD27	100402573	ENSCJAG00000018416	Ankrd27	ortholog_one2one	ANKRD27	ortholog_one2one	6.6939	13.1399	3.3369	4.9235	6.5612	10.6677	1.1009	8.0527	11.9284
	100386135	ENSCJAG00000003502	Ankrd28	ortholog_one2many	ANKRD28	ortholog_one2many	33.8018	29.2411	53.2136	60.2904	28.4781	25.8928	45.4359	44.6666	37.3432
	NA	ENSCJAG00000031233	Ankrd28	ortholog_one2many	ANKRD28	ortholog_one2many	0	0	0	0	0	0	0	0	0
ANKRD29	100401425	ENSCJAG00000020590	Ankrd29	ortholog_one2one	ANKRD29	ortholog_one2one	0	0.0055	0	0.0327	0.0266	0	0.0126	0.1206	0.0182
ANKRD32	100408117	ENSCJAG00000010388	Ankrd32	ortholog_one2one	ANKRD32	ortholog_one2one	11.7439	17.593	4.8154	6.4718	16.4736	4.739	6.4961	5.2703	11.1643
ANKRD33	NA	ENSCJAG00000017870	Ankrd33	ortholog_one2one	ANKRD33	ortholog_one2one	0.1776	0	0	0.5394	0.0274	0.2318	0.0335	0.2379	2.4044
	100411852	ENSCJAG00000009224	Ankrd33b	ortholog_one2many	ANKRD33B	ortholog_one2many	9.3145	28.8416	10.8389	6.7558	7.8257	3.9345	1.466	1.4752	2.7875
	NA	ENSCJAG00000033066	Ankrd33b	ortholog_one2many	ANKRD33B	ortholog_one2many	1.0324	0.4796	0.0498	1.758	0.3347	0.0561	0.0889	0.0886	0.086
ANKRD34A	100398195	ENSCJAG00000002193	Ankrd34a	ortholog_one2one	ANKRD34A	ortholog_one2one	0.1495	0.0336	0.0351	0.2973	0.0743	0.0512	0.0343	0.0213	0.0401
ANKRD34B	100385051	ENSCJAG00000019567	Ankrd34b	ortholog_one2one	ANKRD34B	ortholog_one2one	0	0.061	0.0128	0.0356	0	0.0451	0.0238	0.0511	0.0734
ANKRD35	100401084	ENSCJAG00000002247	Ankrd35	ortholog_one2one	ANKRD35	ortholog_one2one	0.0452	0.0062	0.0069	0.1141	0.0422	0.0133	0.0136	0.0135	0.0235
ANKRD37	100415067	ENSCJAG00000005934	Ankrd37	ortholog_one2one	ANKRD37	ortholog_one2one	7.781	7.5296	13.7244	10.4371	6.1355	9.4651	5.4665	13.1662	9.1059
ANKRD39	100386582	ENSCJAG00000008006	Ankrd39	ortholog_one2one	ANKRD39	ortholog_one2one	7.9765	0.327	1.23	4.5883	13.9181	5.5254	7.221	8.1831	11.1392
ANKRD40	100409611	ENSCJAG00000018627	Ankrd40	ortholog_one2one	ANKRD40	ortholog_one2one	0.1507	0.0067	0.0077	0.1388	0.1357	0.6013	0.0291	0.3602	0.0128
ANKRD42	100392468	ENSCJAG00000014555	Ankrd42	ortholog_one2one	ANKRD42	ortholog_one2one	0	3.0278	12.6218	0.0312	9.083	1.1073	0.8094	4.9492	4.433
SOWAHA	100415184	ENSCJAG00000013269	Ankrd43	ortholog_one2one	SOWAHA	ortholog_one2one	0.2071	0.0163	0.0107	0.2901	0.2918	0.0366	0.0282	0.0219	0.1142
ANKRD44	100413323	ENSCJAG00000003803	Ankrd44	ortholog_one2one	ANKRD44	ortholog_one2one	0.0452	0	0	0.0489	0.0422	0.0067	0.0136	0	0.0235
ANKRD45	100393493	ENSCJAG00000009329	Ankrd45	ortholog_one2one	ANKRD45	ortholog_one2one	0.0777	0.1009	0.0242	0	0.0411	0	0.0106	0	0.0198
ANKRD46	100414111	ENSCJAG00000015816	Ankrd46	ortholog_one2one	ANKRD46	ortholog_one2one	33.5983	22.2822	39.9002	43.893	15.4122	24.0674	30.2727	22.3612	54.0082
ANKRD49	100410729	ENSCJAG00000004069	Ankrd49	ortholog_one2one	ANKRD49	ortholog_one2one	18.1988	2.9815	6.6378	10.7095	2.6134	8.8458	3.9245	4.3063	6.0096
ANKRD5	100412825	ENSCJAG00000021349	Ankrd5	ortholog_one2one	ANKEF1	ortholog_one2one	0.2258	0.0407	0.0577	0.32	0.122	0.0903	0.0834	0.0292	0.0673
ANKRD50	100398913	ENSCJAG00000003581	Ankrd50	ortholog_one2one	ANKRD50	ortholog_one2one	7.2948	5.8847	9.2269	23.3091	12.105	6.8086	1.8296	13.986	7.7343
ANKRD52	100412386	ENSCJAG00000011349	Ankrd52	ortholog_one2one	ANKRD52	ortholog_one2one	0.6567	0.4725	0.0846	1.0121	0.1523	0.366	0.1666	0.1089	0.2648
ANKRD53	100400461	ENSCJAG00000019374	Ankrd53	ortholog_one2one	ANKRD53	ortholog_one2one	0.3899	0.027	0.0146	0.0815	0.2637	0.1682	0.294	0.0638	0.0316
ANKRD54	100402783	ENSCJAG00000012378	Ankrd54	ortholog_one2one	ANKRD54	ortholog_one2one	8.0346	18.6609	17.6515	13.1385	21.7674	26.3801	18.7295	11.8648	22.5563
ANKRD55	100415065	ENSCJAG00000002120	Ankrd55	ortholog_one2one	ANKRD55	ortholog_one2one	0.2579	0.0456	0.298	0.1633	0.0464	0.0715	0.0374	0.0872	0.082
ANKRD56	NA	ENSCJAG00000014739	Ankrd56	ortholog_one2one	SOWAHB	ortholog_one2one	0.1232	0.0103	0.0235	0.1025	0	0.0244	0.0322	0.0126	0.0119
ANKRD6	100400629	ENSCJAG00000000878	Ankrd6	ortholog_one2one	ANKRD6	ortholog_one2one	1.3409	0.0285	4.1124	0.0891	1.7878	1.2075	2.8166	1.419	0.5959
ANKRD60	NA	ENSCJAG00000019066	Ankrd60	ortholog_one2one	ANKRD60	ortholog_one2one	0	0	0.0188	0.0924	0	0.016	0	0.0192	0.0462
ANKRD61	NA	ENSCJAG00000015402	Ankrd61	ortholog_one2one	ANKRD61	ortholog_one2one	0.0427	0.0108	0	0	0.2042	0	0.0223	0	0.0124
ANKRD7	100385118	ENSCJAG00000004788	Ankrd7	ortholog_one2one	ANKRD7	ortholog_one2one	0.0667	0	0	0	0	7.1228	0	0.0332	1.01
ANKRD9	100386683	ENSCJAG00000009811	Ankrd9	ortholog_one2one	ANKRD9	ortholog_one2one	5.8587	5.5267	0.3268	4.9979	3.1199	3.7737	3.7706	3.9142	4.2116
	NA	ENSCJAG00000015400	Anks1	ortholog_one2many	ANKS1A	ortholog_one2many	0.1218	1.4915	1.3083	0.1301	0.0568	1.6264	3.0905	0.4551	0.6938
ANKS1A	100411502	ENSCJAG00000034880	Anks1	ortholog_one2many	ANKS1A	ortholog_one2many	3.0798	3.4589	13.6204	2.8856	3.4993	5.3604	2.4547	3.1331	2.5656
ANKS1B	100388839	ENSCJAG00000002273	Anks1b	ortholog_one2one	ANKS1B	ortholog_one2one	3.6587	0.7572	2.4879	3.0225	1.0982	2.5597	1.3171	1.3431	4.3593
ANKS3	100407234	ENSCJAG00000019862	Anks3	ortholog_one2one	ANKS3	ortholog_one2one	29.7186	20.2478	12.0172	31.1116	33.6248	19.1984	21.7551	23.0518	38.3971
ANKS4B	NA	ENSCJAG00000009190	Anks4b	ortholog_one2one	ANKS4B	ortholog_one2one	0	0	0	0.0353	0.0462	0	0.042	0.014	0.0316
ANKS6	100389228	ENSCJAG00000011142	Anks6	ortholog_one2one	ANKS6	ortholog_one2one	2.1083	19.7076	0.3637	4.4157	2.488	6.7428	4.1861	6.1707	2.0892
ANLN	100387382	ENSCJAG00000012416	Anln	ortholog_one2one	ANLN	ortholog_one2one	30.2385	18.5251	36.0192	20.8442	9.2885	26.6358	23.5392	36.7178	47.354
ANO1	100412882	ENSCJAG00000000900	Ano1	ortholog_one2one	ANO1	ortholog_one2one	2.2362	7.3854	0.0131	1.6426	0.0658	1.9561	5.9774	3.061	4.6873
ANO10	100403618	ENSCJAG00000001744	Ano10	ortholog_one2one	ANO10	ortholog_one2one	0.3379	0.2764	0.058	0.1142	4.5323	0.0657	0.202	2.6828	3.4409
ANO2	100396318	ENSCJAG00000000606	Ano2	ortholog_one2one	ANO2	ortholog_one2one	0.078	0	0	0.0428	0	1.7727	0.0758	0.0137	0.0052
ANO3	100392835	ENSCJAG00000006285	Ano3	ortholog_one2one	ANO3	ortholog_one2one	0.1031	0.0057	0.0066	0.1188	0.0697	0.0214	0.0125	0.0291	0.0219
ANO4	100392091	ENSCJAG00000001995	Ano4	ortholog_one2one	ANO4	ortholog_one2one	0.0678	0.0124	0.0206	0.163	0.0211	0.0266	0.034	0.0269	0.0177
ANO5	100389212	ENSCJAG00000006456	Ano5	ortholog_one2one	ANO5	ortholog_one2one	0.0235	0.0123	0.0131	0.1173	0.0219	0.0294	0.0333	0.0465	0.0401
ANO6	100405388	ENSCJAG00000013160	Ano6	ortholog_one2one	ANO6	ortholog_one2one	16.3629	23.9753	18.2342	9.9627	5.552	14.9304	14.2393	8.3903	27.6256
ANO7	NA	ENSCJAG00000032228	Ano7	ortholog_one2one	ANO7	ortholog_one2one	0.9931	0.0099	1.901	0.8985	0.0719	0.0344	0.0397	0.5568	1.3302
ANO9	100413114	ENSCJAG00000020459	Ano9	ortholog_one2one	ANO9	ortholog_one2one	0.1031	0.0171	0.0397	0.2079	0.0232	0.0214	0.0249	0.0058	0.0055
ANP32E	100400840	ENSCJAG00000009710	Anp32e	ortholog_one2one	ANP32E	ortholog_one2many	28.9645	11.3457	6.2658	24.9383	11.0579	13.5457	9.2728	31.9567	42.0073
ANPEP	100406342	ENSCJAG00000007096	Anpep	ortholog_one2one	ANPEP	ortholog_one2one	123.788	127.209	84.3007	155.177	160.432	187.299	273.134	136.122	181.009
ANTXR1	100410030	ENSCJAG00000019111	Antxr1	ortholog_one2one	ANTXR1	ortholog_one2one	0.2589	0.0184	0.0196	0.1509	0.0439	0.0221	0.02	0.0332	0.1404
ANTXR2	100405331	ENSCJAG00000015024	Antxr2	ortholog_one2one	ANTXR2	ortholog_one2one	0.0861	0.0325	5.3471	3.8713	0.1029	0.9136	1.4863	0.423	2.1973
ANTXRL	NA	ENSCJAG00000014361	Antxrl	apparent_ortholog_one2one	ANTXRL	ortholog_one2one	0.0272	0.0069	0.0234	0.0453	0	0.0242	0	0	0
ZFAND4	100412640	ENSCJAG00000031950	Anubl1	ortholog_one2one	ZFAND4	ortholog_one2many	0.0828	0.0054	0.0233	0.7303	0.0263	0.0122	0.4505	0.0191	0.1133
ANXA1	100406874	ENSCJAG00000001252	Anxa1	ortholog_one2one	ANXA1	ortholog_one2one	5.9443	0	0	14.3741	0.0257	6.7021	7.64	21.8192	26.7419
ANXA10	100410651	ENSCJAG00000004702	Anxa10	ortholog_one2one	ANXA10	ortholog_one2one	0.2485	0	0.0175	0.9088	0	1.7304	7.0395	0	0.0944
ANXA11	100394291	ENSCJAG00000003624	Anxa11	ortholog_one2one	ANXA11	ortholog_one2one	14.6367	47.105	91.2045	6.8345	27.5277	34.2969	38.4994	30.9697	26.1396
ANXA13	100386963	ENSCJAG00000000819	Anxa13	ortholog_one2one	ANXA13	ortholog_one2one	0.0532	0	0	0.0384	0.0248	0.0235	5.3648	0.1583	0.1869
ANXA3	100389510	ENSCJAG00000014968	Anxa3	ortholog_one2one	ANXA3	ortholog_one2one	49.9139	60.4147	18.2823	49.8038	38.6301	27.455	45.8261	61.8201	105.65
ANXA4	100408331	ENSCJAG00000019192	Anxa4	ortholog_one2one	ANXA4	ortholog_one2one	3.3548	5.4664	3.5575	0.1091	0.053	2.5895	4.4341	72.966	31.8176
ANXA5	100404725	ENSCJAG00000003072	Anxa5	ortholog_one2one	ANXA5	ortholog_one2one	55.1645	107.316	142.685	63.0781	113.174	91.6716	73.116	225.131	196.131
ANXA6	NA	ENSCJAG00000020887	Anxa6	ortholog_one2one	ANXA6	ortholog_one2one	1.5536	0.0368	2.3559	0.1341	0.5485	7.2729	5.8176	42.9137	25.0709
	100388250	ENSCJAG00000001720	Anxa7	ortholog_one2many	ANXA7	ortholog_one2many	38.0447	140.758	116.733	88.5171	25.6049	68.4088	77.434	41.5481	33.4287
	NA	ENSCJAG00000010538	Anxa7	ortholog_one2many	ANXA7	ortholog_one2many	0	0	0	0	0	0	0	0	0
	NA	ENSCJAG00000013517	Anxa7	ortholog_one2many	ANXA7	ortholog_one2many	0.3473	1.5775	1.9639	0.8698	0.4858	0.7758	5.2003	1.5378	1.5402
	100398400	ENSCJAG00000008101	Anxa8	ortholog_one2one	ANXA8	ortholog_one2many	0.0261	0.0205	0.0086	0.1008	0	0.0078	0.0167	1.5577	0.007
ANXA9	100412441	ENSCJAG00000007078	Anxa9	ortholog_one2one	ANXA9	ortholog_one2one	0.1823	0.0108	0.0283	2.1594	0.4095	2.7317	0.0124	2.4041	6.5358
AOAH	100388358	ENSCJAG00000012461	Aoah	ortholog_one2one	AOAH	ortholog_one2one	0.0436	0.0057	0.0245	0.0342	0	0.1284	0.019	0.0067	0.0265
AOC3	100392670	ENSCJAG00000013106	Aoc3	ortholog_one2one	AOC3	ortholog_one2one	0.0678	0.0247	0.0138	1.076	0.7384	0.4129	0.8427	0.444	0.0412
AOX1	NA	ENSCJAG00000004230	Aox1	ortholog_one2one	AOX1	ortholog_one2one	0.0414	0	0.0058	0.0487	0.0263	0.0122	0.018	0.5779	0.4027
	NA	ENSCJAG00000033419	Aox3l1	ortholog_one2one	NA	NA	1.1619	0.0112	0.0056	0.0623	0.3264	0.2914	0.6086	0.3084	0.7724
AP1AR	100402308	ENSCJAG00000003799	Ap1ar	ortholog_one2one	AP1AR	ortholog_one2one	21.4553	11.7643	23.3334	6.8807	4.4174	8.6978	3.3732	11.2487	9.9231
AP1B1	100409914	ENSCJAG00000019957	Ap1b1	ortholog_one2one	AP1B1	ortholog_one2one	23.8811	45.0342	59.6795	24.3079	35.6749	63.2803	48.3187	29.8832	24.6807
AP1G1	NA	ENSCJAG00000015028	Ap1g1	ortholog_one2one	AP1G1	ortholog_one2one	19.9108	21.8313	14.7094	12.7684	12.0109	20.1522	8.6934	11.2488	10.0397
AP1G2	NA	ENSCJAG00000007486	Ap1g2	ortholog_one2one	AP1G2	ortholog_one2one	3.4978	6.043	4.7345	7.9042	4.6766	15.3184	12.6129	2.448	8.1139
AP1M1	100414742	ENSCJAG00000014070	Ap1m1	ortholog_one2one	AP1M1	ortholog_one2one	13.1663	40.3031	28.2909	18.4491	30.1194	41.3665	17.7577	60.8907	32.0708
AP1M2	100406687	ENSCJAG00000006616	Ap1m2	ortholog_one2one	AP1M2	ortholog_one2one	20.9309	73.604	45.4244	16.3225	27.3213	49.8036	45.1477	27.3032	25.7516
AP1S1	100384920	ENSCJAG00000015968	Ap1s1	ortholog_one2one	AP1S1	ortholog_one2one	3.4666	8.885	0.7693	3.3564	6.2865	7.3599	3.3647	3.8507	2.9017
AP1S2	100411052	ENSCJAG00000004393	Ap1s2	ortholog_one2many	AP1S2	ortholog_one2one	44.1472	23.099	17.7665	77.0589	21.7513	12.2927	26.8542	16.3436	17.2646
	NA	ENSCJAG00000023189	Ap1s2	ortholog_one2many	NA	NA	0.4203	0	0	0.0998	0	0	0.0396	0	0
AP1S3	100385953	ENSCJAG00000012352	Ap1s3	ortholog_one2one	AP1S3	ortholog_one2one	12.9002	25.8695	4.284	14.4321	6.7216	10.7339	7.6591	16.1289	19.1495
AP2A2	NA	ENSCJAG00000011607	Ap2a2	ortholog_one2one	AP2A2	ortholog_one2one	12.485	19.109	10.7415	6.0833	11.318	28.8019	14.1613	20.8513	13.5871
AP2B1	100398465	ENSCJAG00000014853	Ap2b1	ortholog_one2many	AP2B1	ortholog_one2one	30.4259	18.019	25.1629	29.6368	26.7925	34.0549	34.0947	100.804	64.927
	NA	ENSCJAG00000035323	Ap2b1	ortholog_one2many	NA	NA	0.2775	0.0292	0.0354	0.1483	0	0.0669	0.0679	0.2968	0.1084
AP2M1	NA	ENSCJAG00000002449	Ap2m1	ortholog_one2many	AP2M1	ortholog_one2many	2.2494	1.5021	1.5529	1.3409	1.4931	1.1081	3.1068	1.7372	1.6209
AP2M1	100385882	ENSCJAG00000012998	Ap2m1	ortholog_one2many	AP2M1	ortholog_one2many	158.285	257.892	254.532	171.998	255.65	225.503	379.981	283.029	259.535
AP2S1	100408626	ENSCJAG00000011710	Ap2s1	ortholog_one2one	AP2S1	ortholog_one2one	44.0702	66.2719	43.4268	37.4423	69.7781	67.6524	64.6291	72.3082	51.7378
AP3B1	100397094	ENSCJAG00000019804	Ap3b1	ortholog_one2one	AP3B1	ortholog_one2one	22.435	69.7532	126.981	31.6886	23.5659	24.2938	63.4492	17.0917	14.0556
AP3B2	100394963	ENSCJAG00000015979	Ap3b2	ortholog_one2one	AP3B2	ortholog_one2one	0.182	0.012	5.3075	1.4422	0.8052	0.2991	0.0126	0.9489	18.7478
AP3D1	100407169	ENSCJAG00000013091	Ap3d1	ortholog_one2one	AP3D1	ortholog_one2one	29.6565	114.213	117.53	28.4176	89.7625	150.827	80.0531	36.3685	36.9687
AP3M1	100406271	ENSCJAG00000001319	Ap3m1	ortholog_one2one	AP3M1	ortholog_one2one	22.0958	21.8454	59.2138	40.0664	19.1875	50.8102	44.5174	52.5097	30.4104
AP3M2	100391392	ENSCJAG00000007751	Ap3m2	ortholog_one2one	AP3M2	ortholog_one2one	0.0855	3.8635	0	2.4281	9.8564	6.8582	8.4605	4.5038	7.7673
AP3S1	100406901	ENSCJAG00000016767	Ap3s1	ortholog_one2one	AP3S1	ortholog_one2one	29.7268	16.2797	22.5906	72.0527	36.2954	30.8824	20.9471	45.5811	62.0065
AP4B1	100410952	ENSCJAG00000012178	Ap4b1	ortholog_one2one	AP4B1	ortholog_one2one	5.3669	25.8735	7.394	6.7716	4.1686	10.0233	12.7801	7.948	10.5327
AP4E1	100410847	ENSCJAG00000001217	Ap4e1	ortholog_one2one	AP4E1	ortholog_one2one	0	5.9856	14.021	1.2884	0.0991	0.0192	1.6715	0.4965	0.3377
AP4M1	100387193	ENSCJAG00000015542	Ap4m1	ortholog_one2one	AP4M1	ortholog_one2one	24.1985	43.1047	61.2491	29.1875	45.2559	38.5128	41.1782	13.511	26.4467
AP4S1	100415748	ENSCJAG00000005786	Ap4s1	apparent_ortholog_one2one	AP4S1	apparent_ortholog_one2one	9.0146	11.0354	22.813	12.9618	7.0833	13.2459	5.0829	16.7318	8.9186
APAF1	NA	ENSCJAG00000002341	Apaf1	ortholog_one2one	APAF1	ortholog_one2one	2.4955	1.1115	0.438	1.7135	1.3114	1.5611	4.1165	0.0887	0.8081
APBA1	100390315	ENSCJAG00000001668	Apba1	ortholog_one2one	APBA1	ortholog_one2one	0.0861	0.0217	0.0123	0.1792	0.0515	0.0511	0.0225	0.0264	0.0125
APBA2	NA	ENSCJAG00000017493	Apba2	ortholog_one2one	APBA2	ortholog_one2one	0.0215	0.3199	0.0308	0.1613	0.1029	0.1022	0.0282	0.1454	0.0749
APBA3	100391075	ENSCJAG00000014981	Apba3	ortholog_one2one	APBA3	ortholog_one2one	11.0206	36.6771	34.9495	26.511	34.207	41.3238	22.7008	36.121	11.8599
APBB1	100401543	ENSCJAG00000014145	Apbb1	ortholog_one2one	APBB1	ortholog_one2one	0.208	1.4179	1.3784	0.0857	0.115	0.0438	0.8902	7.3795	2.0593
APBB1IP	100392937	ENSCJAG00000007458	Apbb1ip	ortholog_one2one	APBB1IP	ortholog_one2one	0.0958	1.9083	0.0293	3.8657	0.8293	1.3312	0.2729	0.3234	0.3568
APBB2	100409701	ENSCJAG00000019363	Apbb2	ortholog_one2one	APBB2	ortholog_one2one	0.1945	4.4264	11.3926	0.1247	0.1589	3.5679	4.8983	2.1476	5.8347
APBB3	100394445	ENSCJAG00000016553	Apbb3	ortholog_one2one	APBB3	ortholog_one2one	6.4397	6.4624	7.0227	15.4674	2.6502	10.3502	4.3971	3.9659	14.6631
APC	100385653	ENSCJAG00000016440	Apc	ortholog_one2one	APC	ortholog_one2one	12.4607	7.043	35.454	2.0053	4.0717	10.075	8.0599	4.3728	10.1806
APC2	100397972	ENSCJAG00000005645	Apc2	ortholog_one2one	APC2	ortholog_one2one	2.2781	2.1543	1.3094	0.8926	2.0227	2.4371	2.9131	2.0194	1.7871
APCDD1	100393576	ENSCJAG00000004576	Apcdd1	ortholog_one2one	APCDD1	ortholog_one2one	3.2442	24.4313	9.385	0.1118	4.1193	2.2204	0.0134	1.8947	3.0392
APCS	100400246	ENSCJAG00000006279	Apcs	ortholog_one2one	APCS	ortholog_one2one	0	0	0	0.0957	0	0	0	0	0.0333
APEH	100396609	ENSCJAG00000004025	Apeh	ortholog_one2one	APEH	ortholog_one2one	46.2773	86.0059	55.4325	59.2177	37.4516	60.1469	54.8146	58.8627	50.6582
APEX1	100400557	ENSCJAG00000009726	Apex1	ortholog_one2one	APEX1	ortholog_one2one	96.788	205.729	181.152	98.9976	160.955	98.3362	91.7344	222.52	185.421
APEX2	100410557	ENSCJAG00000016584	Apex2	ortholog_one2one	APEX2	ortholog_one2one	17.5233	21.4992	19.089	44.439	21.9254	23.3958	10.463	35.4062	19.2648
APH1A	100401462	ENSCJAG00000009786	Aph1a	ortholog_one2one	APH1A	ortholog_one2one	20.4111	40.7812	38.1028	22.4974	22.049	18.5945	20.1536	27.751	34.4061
APH1B	NA	ENSCJAG00000011305	Aph1b	ortholog_one2many	APH1B	ortholog_one2one	0	0	0	0	0	0	0	0	0
API5	100398155	ENSCJAG00000011130	Api5	ortholog_one2one	API5	apparent_ortholog_one2one	33.9898	63.1827	72.291	45.0617	36.4977	34.8864	11.7093	53.0524	58.3356
APIP	100390542	ENSCJAG00000010844	Apip	ortholog_one2one	APIP	ortholog_one2one	42.7816	25.7638	7.1941	27.7011	54.8468	29.7062	7.8805	52.0786	66.1156
APITD1	100388708	ENSCJAG00000000135	Apitd1	ortholog_one2one	NA	NA	49.4193	79.7005	41.6307	23.338	22.8298	50.8074	29.2267	65.4689	59.5725
APLF	100389227	ENSCJAG00000006460	Aplf	ortholog_one2one	APLF	ortholog_one2one	0.0758	0.0112	1.0606	0.0934	0	0.0068	2.2423	0.006	0.0386
APLNR	100412758	ENSCJAG00000009063	Aplnr	ortholog_one2one	APLNR	ortholog_one2one	1.877	3.2092	3.5846	2.2824	2.5316	7.4248	4.1183	0.2422	0.1295
APLP1	100392661	ENSCJAG00000009828	Aplp1	ortholog_one2one	APLP1	ortholog_one2one	0.8284	0.0161	2.4616	1.6879	1.3397	2.9002	2.1082	1.0542	1.0194
APLP2	100414190	ENSCJAG00000009288	Aplp2	ortholog_one2one	APLP2	ortholog_one2one	77.2832	84.9363	104.044	41.4229	38.4211	87.6066	56.1156	73.4603	82.6393
APOA1	100386212	ENSCJAG00000012644	Apoa1	ortholog_one2one	APOA1	ortholog_one2one	0	0.0145	0	0	0	0.0171	0.0151	10.5334	4.907
APOA1BP	100408234	ENSCJAG00000006018	Apoa1bp	ortholog_one2one	APOA1BP	ortholog_one2one	44.799	43.5084	71.5771	18.0709	71.0057	61.523	49.9468	54.7011	49.2255
APOA2	100409696	ENSCJAG00000004950	Apoa2	ortholog_one2one	APOA2	ortholog_one2one	0	0	0	0	2.5592	0	0	0	0
APOA4	100385258	ENSCJAG00000012625	Apoa4	ortholog_one2one	APOA4	ortholog_one2one	0.0355	0.0074	0	0	0	0.0103	0.0085	0	0.0082
APOA5	100412876	ENSCJAG00000012611	Apoa5	ortholog_one2one	APOA5	ortholog_one2one	0.1164	0.0196	0	0.2061	0	0.0166	0	0	0.0394
APOB	100399617	ENSCJAG00000007533	Apob	ortholog_one2one	APOB	ortholog_one2one	0.1809	0.0186	0.0138	0.2772	0	0.02	0.0136	0.0202	0.0412
APOBEC1	100394516	ENSCJAG00000005398	Apobec1	ortholog_one2one	APOBEC1	ortholog_one2one	0	0.0766	0.1238	0.1943	0	0.0438	0.2225	0.0299	0.8379
APOBEC2	100401220	ENSCJAG00000004063	Apobec2	ortholog_one2one	APOBEC2	ortholog_one2one	0.0299	0.0623	0.0156	0.9504	0.273	0.0696	2.8796	100.559	23.9984
APOBEC3H	100412309	ENSCJAG00000012524	Apobec3	ortholog_one2one	APOBEC3H	ortholog_one2one	0	0.0439	0	0.1044	0	0	0.0462	0	0.0572
APOBEC4	100397842	ENSCJAG00000005328	Apobec4	ortholog_one2one	APOBEC4	ortholog_one2one	0.0456	0.0054	0.0071	0.0348	0.0241	0	0	0.0072	0.0116
APOBR	NA	ENSCJAG00000006559	Apobr	ortholog_one2one	APOBR	ortholog_one2one	1.679	3.7298	0.3587	4.5274	1.411	0.5331	1.4866	0.1087	0.1407
APOC1	100401980	ENSCJAG00000013058	Apoc1	ortholog_one2one	APOC1	ortholog_one2one	997.7397	930.88	793.409	1191.95	505.615	1038.32	869.522	463.965	830.632
APOC2	100402333	ENSCJAG00000013040	Apoc2	ortholog_one2one	APOC2	ortholog_one2one	0	0	0	0	0	0	0	2.8958	0.059
APOC3	100413593	ENSCJAG00000012639	Apoc3	ortholog_one2one	APOC3	ortholog_one2one	0	0	0	0.1246	0	0.0318	0.0551	0	0
APOC4	NA	ENSCJAG00000013050	Apoc4	ortholog_one2one	APOC2	ortholog_one2many	0.6499	0	0.0673	0.0828	0	0.0287	0.0295	2.4436	0
APOD	100389364	ENSCJAG00000013873	Apod	ortholog_one2one	APOD	ortholog_one2one	0.0561	1.3374	0.0752	0	0	0.0151	0.0142	1.5321	0
APOE	100401608	ENSCJAG00000013062	Apoe	ortholog_one2one	APOE	ortholog_one2one	5.4634	4.3345	1.3609	9.9416	4.919	4.3144	5.5846	20.5143	38.8016
APOF	100393549	ENSCJAG00000011065	Apof	ortholog_one2one	APOF	ortholog_one2one	2.1599	0	0	1.5316	0.0561	2.2819	0	0	0
APOH	100384972	ENSCJAG00000000327	Apoh	ortholog_one2one	APOH	ortholog_one2one	0	0.0103	0	0.0307	0.05	0	0	0	0
APOL6	100386713	ENSCJAG00000019449	Apol6	ortholog_one2one	APOL6	ortholog_one2one	2.5565	1.849	2.8929	2.3863	1.1445	2.8151	3.1322	4.214	3.8361
	NA	ENSCJAG00000017930	Apol9a	ortholog_one2many	APOL3	ortholog_one2many	0	0.1001	0.0508	0.034	0.1496	0.0724	0.0945	0.1235	0.0784
APOLD1	100409277	ENSCJAG00000021635	Apold1	ortholog_one2one	APOLD1	ortholog_one2one	0	0.0338	0.0339	0.0936	0	0	0.0257	0.0121	0.0221
APOM	100400622	ENSCJAG00000003011	Apom	ortholog_one2one	APOM	ortholog_one2one	9.3238	9.7163	2.3547	21.7472	7.7219	10.5112	14.7663	10.7926	17.0234
	100386288	ENSCJAG00000004909	Apoo	ortholog_many2many	APOO	ortholog_one2many	35.4806	38.3952	27.2884	39.8853	26.597	46.5787	18.4734	23.7735	11.5881
	NA	ENSCJAG00000033778	Apoo	ortholog_many2many	APOO	ortholog_one2many	0	0	0	0	0	0	0	0	0
APOOL	100408150	ENSCJAG00000008249	Apool	ortholog_one2one	APOOL	ortholog_one2one	30.3969	13.2219	19.8841	30.9229	16.3775	20.1713	15.5477	37.038	37.7864
APP	100407052	ENSCJAG00000013857	App	ortholog_one2one	APP	ortholog_one2one	0.2526	0.0225	0.0395	0.2024	0.7617	1.0573	5.6058	8.3823	5.815
APPBP2	100413309	ENSCJAG00000001185	Appbp2	ortholog_one2one	APPBP2	ortholog_one2one	6.2958	5.6354	3.6779	6.5567	9.457	4.4051	0.036	4.496	2.6492
APPL1	100389847	ENSCJAG00000010992	Appl1	ortholog_one2one	APPL1	ortholog_one2one	0.9098	15.6931	25.4684	4.2123	13.0448	5.3546	3.3967	9.3797	5.9382
APLP2	100404192	ENSCJAG00000014883	Appl2	ortholog_one2one	APPL2	ortholog_one2one	3.1014	7.5087	0.0185	0.0896	7.9763	4.5234	3.7946	4.8649	9.3509
APRT	NA	ENSCJAG00000012990	Aprt	ortholog_one2one	APRT	ortholog_one2one	533.9051	770.365	714.455	398.737	944.159	689.072	1006.79	816.935	702.36
APTX	100410996	ENSCJAG00000007940	Aptx	ortholog_one2one	APTX	ortholog_one2one	22.6444	37.2093	14.9382	7.1236	9.6317	18.8626	20.6279	16.0885	15.9068
	NA	ENSCJAG00000036303	Aqp1	ortholog_one2one	AQP1	ortholog_one2one	0.6892	0.0054	0.0123	0.0179	2.2385	2.4853	0.2083	1.236	0.3308
AQP11	100391141	ENSCJAG00000014939	Aqp11	ortholog_one2one	AQP11	ortholog_one2one	4.0475	0.0103	0	0.0848	0	0.2355	0.8079	1.4216	3.634
	100390026	ENSCJAG00000006547	Aqp12	ortholog_one2one	AQP12B	ortholog_one2many	0.0509	0	0.0155	0.0734	0	0.015	0	0	0.0132
AQP2	100398492	ENSCJAG00000021049	Aqp2	ortholog_one2one	AQP2	ortholog_one2one	0	0	0	0.0911	0.0737	0.0171	0.0169	0	0
AQP3	100387067	ENSCJAG00000008188	Aqp3	ortholog_one2one	AQP3	ortholog_one2one	1.3341	14.478	2.1759	1.3288	0.1948	1.3887	0.0261	0.0488	0.3516
AQP4	100409781	ENSCJAG00000020734	Aqp4	ortholog_one2one	AQP4	ortholog_one2one	1.6713	0.0184	0.0131	3.017	0.0219	0.5442	0.659	0.0066	0.01
AQP5	100413460	ENSCJAG00000021052	Aqp5	ortholog_one2one	AQP5	ortholog_one2one	0.6362	0.2964	0.3421	0.3222	0.5107	0.1695	0.1804	0.0909	0.1413
AQP6	100414178	ENSCJAG00000021055	Aqp6	ortholog_one2one	AQP6	ortholog_one2one	0.0905	0.0094	0.0707	0.0282	0.0459	0.0132	0.0326	0	0.0419
AQP7	100386707	ENSCJAG00000008175	Aqp7	apparent_ortholog_one2one	AQP7	ortholog_one2one	0.1141	6.354	6.4414	0.0436	0.0301	0.1815	0.194	0.0272	0.0435
AQP8	100398503	ENSCJAG00000020747	Aqp8	ortholog_one2one	AQP8	ortholog_one2one	0	0.0087	0	0	0.4246	0.0244	0.7939	0	0.0097
AQP9	100413708	ENSCJAG00000007928	Aqp9	ortholog_one2one	AQP9	ortholog_one2one	0.1077	0.0217	0.0062	0.0896	0	0.0064	0	0	0.0187
AQR	100397426	ENSCJAG00000021021	Aqr	ortholog_one2one	AQR	ortholog_one2one	22.3035	22.2009	33.4017	31.731	49.6287	21.4765	29.5193	55.6339	31.5099
AR	100401612	ENSCJAG00000003563	Ar	ortholog_one2one	AR	ortholog_one2one	0.1216	0.0256	0.0062	0.0624	0	0.041	0.0179	0.012	0.0171
ARAF	100387961	ENSCJAG00000012431	Araf	ortholog_one2one	ARAF	ortholog_one2one	2.0245	2.8408	4.1336	0.7886	7.5131	1.84	2.7643	7.1585	7.2286
ARAP1	100395718	ENSCJAG00000015038	Arap1	ortholog_one2one	ARAP1	ortholog_one2one	14.8823	18.2486	15.4377	20.0735	9.237	16.835	18.4552	31.5291	15.9678
ARAP2	NA	ENSCJAG00000020975	Arap2	ortholog_one2one	ARAP2	ortholog_one2one	0.0431	1.0355	0.0062	0.0538	0.0772	0.0064	0.0169	0.0132	0.025
ARAP3	100387074	ENSCJAG00000018098	Arap3	ortholog_one2one	ARAP3	ortholog_one2one	0.2033	0.0152	0.0449	0.1067	0	0.677	0.0536	0.0876	0.0245
ARC	100387688	ENSCJAG00000012137	Arc	ortholog_one2one	ARC	ortholog_one2one	0.1243	0	0.0058	0.0974	0.1051	0.0305	0.012	0	0.0189
ARCN1	100406989	ENSCJAG00000013436	Arcn1	ortholog_one2one	ARCN1	ortholog_one2one	72.1107	90.2026	63.7593	70.7406	45.2884	86.7101	67.635	60.1157	87.3301
	100387931	ENSCJAG00000013848	Areg	apparent_ortholog_one2one	AREG	ortholog_one2many	0	0.0923	0.1811	0.1435	0.0985	0.026	0.0241	0.7659	0.0493
	NA	ENSCJAG00000011556	Arf1	ortholog_one2many	ARF1	apparent_ortholog_one2one	0.8916	0.3776	0.4944	0.0794	1.6621	1.1142	0.4412	0.2201	0.4035
ARF1	100385669	ENSCJAG00000016671	Arf1	ortholog_one2many	NA	NA	70.3491	80.9414	95.1555	94.9123	94.0399	134.263	73.1055	85.5929	80.5021
ARF3	100408060	ENSCJAG00000020800	Arf3	apparent_ortholog_one2one	ARF3	ortholog_one2one	24.1559	11.7063	29.4468	19.226	24.3478	43.177	27.4401	25.6536	27.6307
ARF4	100407980	ENSCJAG00000019922	Arf4	ortholog_one2one	ARF4	ortholog_one2one	207.4721	136.246	123.179	161.737	125.474	104.409	111.767	166.033	184.247
ARF5	100403216	ENSCJAG00000017604	Arf5	ortholog_one2one	NA	NA	129.5213	200.494	131.795	215.156	262.029	134.73	169.289	200.085	179.266
ARF6	100409406	ENSCJAG00000022925	Arf6	ortholog_one2one	ARF6	ortholog_one2one	53.7006	21.5049	13.1869	54.3845	33.0469	24.7916	26.7044	34.692	90.9336
ARFGAP1	100396757	ENSCJAG00000010078	Arfgap1	ortholog_one2one	ARFGAP1	ortholog_one2one	37.7387	17.2666	33.4058	21.4167	50.8352	59.3576	28.4247	21.0945	15.421
ARFGAP2	100388604	ENSCJAG00000019965	Arfgap2	ortholog_one2one	ARFGAP2	ortholog_one2one	35.7997	59.2434	43.2306	29.6505	52.4417	54.1377	40.0432	29.2865	32.019
ARFGAP3	100399623	ENSCJAG00000009816	Arfgap3	ortholog_one2one	ARFGAP3	ortholog_one2one	36.3344	24.4991	39.3691	17.9529	33.9441	22.5504	18.7319	6.5947	13.8478
ARFGEF1	100395406	ENSCJAG00000004730	Arfgef1	ortholog_one2one	ARFGEF1	ortholog_one2one	23.7928	28.3145	30.2436	21.722	32.6878	24.1343	16.7342	18.9721	22.8408
ARFGEF2	NA	ENSCJAG00000016470	Arfgef2	ortholog_one2one	ARFGEF2	ortholog_one2one	10.8312	0.0161	7.6933	0.7141	3.7828	2.6077	0.913	1.6955	7.6895
ARFIP1	100411738	ENSCJAG00000002029	Arfip1	ortholog_one2one	ARFIP1	ortholog_one2one	20.9148	20.8403	42.8427	11.2818	13.9674	22.5257	22.3193	13.3694	21.3615
ARFIP2	100403948	ENSCJAG00000014059	Arfip2	ortholog_one2one	ARFIP2	ortholog_one2one	35.8072	48.3495	41.4416	29.82	46.3417	39.8024	39.6973	24.296	21.7295
ARFRP1	100398226	ENSCJAG00000010382	Arfrp1	ortholog_one2one	ARFRP1	ortholog_one2one	66.7936	257.1	199.495	37.8794	181.729	152.143	158.787	67.9909	73.0519
ARG1	100410796	ENSCJAG00000003140	Arg1	ortholog_one2one	ARG1	ortholog_one2one	1.913	0.0177	0.0117	0.0287	0	0.0199	0.0102	0.0238	0.0095
ARG2	100402384	ENSCJAG00000015277	Arg2	ortholog_one2one	ARG2	ortholog_one2one	5.7161	1.5237	6.5651	2.2195	4.6109	6.3665	1.4221	2.8973	2.2885
ARGLU1	100397444	ENSCJAG00000014700	Arglu1	ortholog_one2one	ARGLU1	ortholog_one2one	77.1304	44.0525	31.573	87.1791	25.8806	33.5893	60.604	32.958	62.91
ARHGAP1	100396080	ENSCJAG00000019849	Arhgap1	ortholog_one2one	ARHGAP1	ortholog_one2one	16.5781	17.8391	19.9427	12.2728	33.3582	51.3594	52.8182	36.4698	34.3776
ARHGAP10	100407043	ENSCJAG00000002375	Arhgap10	ortholog_one2one	ARHGAP10	ortholog_one2one	1.0541	20.1066	5.0748	22.2983	7.6023	23.5327	34.122	47.1963	28.21
ARHGAP11A	100397540	ENSCJAG00000021054	Arhgap11a	apparent_ortholog_one2one	ARHGAP11A	ortholog_one2one	96.9614	58.5548	21.3783	43.8931	20.1998	39.2256	60.8887	18.1654	39.6331
ARHGAP12	100388707	ENSCJAG00000013435	Arhgap12	ortholog_one2one	ARHGAP12	ortholog_one2one	32.3163	11.8166	34.6972	36.2906	10.6329	8.4769	22.4944	10.885	21.1322
ARHGAP15	100400886	ENSCJAG00000012381	Arhgap15	ortholog_one2one	ARHGAP15	ortholog_one2one	0	0	0.009	0.0806	0	0	0	0	0
ARHGAP17	100396592	ENSCJAG00000020698	Arhgap17	ortholog_one2one	ARHGAP17	ortholog_one2one	45.7273	39.4534	44.2454	32.053	63.8084	53.9151	30.5845	36.7241	39.7563
ARHGAP18	100407174	ENSCJAG00000003308	Arhgap18	ortholog_one2one	ARHGAP18	ortholog_one2one	104.2194	36.7141	69.0815	92.8581	52.283	78.3995	67.4816	12.4927	40.656
ARHGAP19	100399599	ENSCJAG00000016514	Arhgap19	ortholog_one2one	ARHGAP19	ortholog_one2many	8.4813	9.3619	7.9026	6.8715	5.795	7.1205	1.6853	1.915	2.9535
ARHGAP20	100406381	ENSCJAG00000010405	Arhgap20	ortholog_one2one	ARHGAP20	ortholog_one2one	0.2369	0.0163	0.0185	0.1613	0.1286	0.0192	0.0282	0.033	0.025
ARHGAP21	100390028	ENSCJAG00000007642	Arhgap21	ortholog_one2one	ARHGAP21	ortholog_one2one	2.6424	1.5449	3.392	4.5871	2.2697	1.8118	4.6844	2.2921	5.7105
ARHGAP22	100397683	ENSCJAG00000013537	Arhgap22	ortholog_one2one	ARHGAP22	ortholog_one2one	0.0207	0.4996	11.9707	0.0649	2.1541	0.0975	1.3755	3.1371	2.4919
ARHGAP23	100400752	ENSCJAG00000008112	Arhgap23	ortholog_one2one	ARHGAP23	apparent_ortholog_one2one	0.4437	0.046	0.112	0.4127	0.0624	0.0929	0.0205	0.024	0.0756
ARHGAP24	100391304	ENSCJAG00000005600	Arhgap24	ortholog_one2one	ARHGAP24	ortholog_one2one	0.3844	0.2041	0.2546	0.4239	0.211	0.2197	0.2175	0.2287	0.2119
ARHGAP25	100386351	ENSCJAG00000019073	Arhgap25	ortholog_one2one	ARHGAP25	ortholog_one2one	4.8848	1.0388	16.0104	0.8967	4.5569	1.5049	7.2648	5.2003	4.6136
ARHGAP26	100393728	ENSCJAG00000018315	Arhgap26	ortholog_one2one	ARHGAP26	ortholog_one2one	1.3795	6.4555	2.0297	0.2772	2.2996	0.3329	0.0408	3.9154	1.1711
ARHGAP27	100396165	ENSCJAG00000012810	Arhgap27	ortholog_one2one	ARHGAP27	ortholog_one2one	13.9798	2.1648	3.4176	17.3885	12.5199	16.7444	21.7889	2.803	1.7731
ARHGAP28	100398877	ENSCJAG00000015612	Arhgap28	ortholog_one2one	ARHGAP28	ortholog_one2one	0.0456	0.0054	0	0.0871	0	0.0121	0.0124	0.0217	0.0058
ARHGAP29	100406112	ENSCJAG00000018008	Arhgap29	ortholog_one2one	ARHGAP29	ortholog_one2one	0.0516	0.0171	0.8741	2.9253	0.9055	0.2644	2.4864	12.0962	6.1558
ARHGAP30	100408601	ENSCJAG00000005467	Arhgap30	ortholog_one2one	ARHGAP30	ortholog_one2one	0.1768	0.0225	0.0338	0.0779	0.0218	0.0068	0.0513	0.0242	0.2317
ARHGAP31	100393726	ENSCJAG00000009060	Arhgap31	ortholog_one2one	ARHGAP31	ortholog_one2one	0.0471	0.0184	0.0131	0.1341	0.0219	0.0441	0.02	0.0133	0.0251
ARHGAP32	100409288	ENSCJAG00000009093	Arhgap32	ortholog_one2one	ARHGAP32	ortholog_one2one	6.0113	4.8878	19.3783	3.052	2.2851	12.3959	20.3155	10.0878	5.0261
ARHGAP33	NA	ENSCJAG00000010016	Arhgap33	ortholog_one2one	ARHGAP33	ortholog_one2one	1.4614	0.0231	0.0469	1.7128	2.2116	3.0771	1.741	0.4186	1.1274
ARHGAP36	100392676	ENSCJAG00000014442	Arhgap36	ortholog_one2one	ARHGAP36	ortholog_one2one	0.1459	0.0205	0.0062	0.1715	0	0.0117	0.0119	0	0
ARHGAP39	100388157	ENSCJAG00000021395	Arhgap39	ortholog_one2one	ARHGAP39	ortholog_one2one	1.2196	5.5391	8.1177	0.2845	2.6602	3.817	3.85	2.4016	1.8464
ARHGAP4	NA	ENSCJAG00000011008	Arhgap4	ortholog_one2one	ARHGAP4	ortholog_one2one	0.9937	2.612	6.6301	1.1023	6.4918	8.182	3.1527	0.0292	0.2629
ARHGAP40	100396391	ENSCJAG00000011443	Arhgap40	ortholog_one2one	ARHGAP40	ortholog_one2one	0.13	0.0721	0.0966	0.1	2.5307	0.0657	0.0631	0.041	0.0626
ARHGAP42	100396806	ENSCJAG00000000566	Arhgap42	ortholog_one2one	ARHGAP42	ortholog_one2one	1.3876	6.8925	3.7012	21.0495	2.4431	7.4271	14.6796	10.8146	14.6302
ARHGAP44	100415708	ENSCJAG00000004605	Arhgap44	ortholog_one2one	ARHGAP44	ortholog_one2one	0.0486	0.0102	2.0053	0.2807	0.5296	0.1933	0.0595	0.4859	0.0741
ARHGAP5	100388004	ENSCJAG00000005538	Arhgap5	ortholog_one2one	ARHGAP5	ortholog_one2one	39.3621	22.333	34.896	34.8225	16.6791	13.1444	37.2821	16.9075	24.4607
ARHGAP6	100389893	ENSCJAG00000001025	Arhgap6	ortholog_one2one	ARHGAP6	ortholog_one2one	0.2035	0.0309	0.055	0.3261	0.1266	0.0333	0.0544	0.3027	0.0706
ARHGAP8	100410275	ENSCJAG00000016200	Arhgap8	ortholog_one2one	PRR5-ARHGAP8	ortholog_one2many	30.8061	39.4409	47.4789	27.7171	64.3638	64.7495	49.0846	62.1519	58.8872
ARHGAP9	100402618	ENSCJAG00000007264	Arhgap9	ortholog_one2one	ARHGAP9	ortholog_one2one	11.5354	5.2003	1.0184	9.1371	1.2347	14.9639	8.5171	3.353	5.4556
ARHGDIA	NA	ENSCJAG00000014198	Arhgdia	ortholog_one2one	ARHGDIA	ortholog_one2one	19.5827	44.6398	22.9034	17.1851	68.841	58.9895	44.0457	56.0926	40.3452
ARHGDIB	100410230	ENSCJAG00000021605	Arhgdib	ortholog_one2one	ARHGDIB	ortholog_one2one	0.0952	0	0.0213	0.0587	0.041	0	0.0241	4.4664	6.517
ARHGEF1	NA	ENSCJAG00000020252	Arhgef1	ortholog_one2one	ARHGEF1	ortholog_one2one	2.326	13.4777	6.4375	2.0074	7.1529	7.6029	3.3949	5.4994	5.6181
ARHGEF10	NA	ENSCJAG00000004569	Arhgef10	ortholog_one2one	ARHGEF10	ortholog_one2one	0.0599	0.757	0.0083	0.064	0	0	0.0169	0.0169	0
ARHGEF10L	100405144	ENSCJAG00000007586	Arhgef10l	ortholog_one2one	ARHGEF10L	ortholog_one2one	0.733	0.0246	0.0738	0.2209	0.048	0.0344	0.9081	2.7264	0.9361
ARHGEF11	100389507	ENSCJAG00000006413	Arhgef11	ortholog_one2one	ARHGEF11	ortholog_one2one	3.0976	0.6552	5.623	3.3141	1.2229	0.9147	2.1001	1.1712	0.5912
ARHGEF12	100411450	ENSCJAG00000014200	Arhgef12	ortholog_one2one	ARHGEF12	ortholog_one2one	0.1068	4.9049	0.0351	0.2808	0.1981	3.9089	0.3973	2.3334	0.0572
ARHGEF15	100404756	ENSCJAG00000014397	Arhgef15	ortholog_one2one	ARHGEF15	ortholog_one2one	0.2188	0	0.0124	0.1559	0.0794	0.0117	0.0238	0.012	0.057
ARHGEF16	100398479	ENSCJAG00000002662	Arhgef16	ortholog_one2one	ARHGEF16	ortholog_one2one	119.7671	107.314	127.546	107.062	122.953	188.756	172.745	64.0854	93.6383
ARHGEF17	100404201	ENSCJAG00000015946	Arhgef17	ortholog_one2one	ARHGEF17	ortholog_one2one	0.8588	0.045	0.2821	3.5036	0.1306	2.8872	1.512	2.8123	0.1103
ARHGEF18	NA	ENSCJAG00000008397	Arhgef18	ortholog_one2one	CTD-2207O23.3	ortholog_one2many	0.0719	0.0231	0.0059	0.0471	0.1613	0.3478	0.0218	0.0444	0.0259
ARHGEF19	100400770	ENSCJAG00000008325	Arhgef19	ortholog_one2one	ARHGEF19	ortholog_one2one	0.1077	1.2144	11.4089	0.2151	1.1321	1.6675	1.6158	2.0821	1.0986
ARHGEF2	NA	ENSCJAG00000007846	Arhgef2	ortholog_one2one	ARHGEF2	ortholog_one2one	1.9901	0.1608	0.1376	0.1793	0.4852	0.586	1.2165	1.1369	0.4002
ARHGEF25	100386788	ENSCJAG00000006921	Arhgef25	ortholog_one2one	ARHGEF25	ortholog_one2one	5.6216	2.7012	0.2516	8.776	0.2554	0.1786	7.8829	16.5159	20.0856
ARHGEF26	100389856	ENSCJAG00000001036	Arhgef26	ortholog_one2one	ARHGEF26	ortholog_one2one	0.0452	0.4065	0.4681	1.6891	0.0732	1.3282	1.1085	0.8176	0.0734
ARHGEF3	100387904	ENSCJAG00000010916	Arhgef3	ortholog_one2one	ARHGEF3	ortholog_one2one	22.2545	6.0692	15.5755	5.4794	12.8625	10.6536	9.8271	7.3449	2.2305
ARHGEF33	100415291	ENSCJAG00000015081	Arhgef33	ortholog_one2one	ARHGEF33	ortholog_one2one	0.1035	0.4244	3.579	1.7041	1.4711	1.1881	1.3875	1.0732	0.6041
ARHGEF37	100386482	ENSCJAG00000021116	Arhgef37	ortholog_one2one	ARHGEF37	ortholog_one2one	0.0678	0.0247	0.0206	0.0652	0.0844	0.0133	0.0204	0.0202	0.0353
ARHGEF40	100402867	ENSCJAG00000009398	Arhgef40	ortholog_one2one	ARHGEF40	ortholog_one2one	0.5194	0.6962	4.0524	0.9245	0.1464	0.1225	1.0966	0.584	0.1712
ARHGEF5	100414419	ENSCJAG00000009894	Arhgef5	ortholog_one2one	ARHGEF5	ortholog_one2one	2.9172	4.0063	1.6266	2.6663	5.8788	2.0095	2.5474	2.6576	6.1139
ARHGEF6	100390616	ENSCJAG00000003630	Arhgef6	ortholog_one2one	ARHGEF6	ortholog_one2one	0.1357	0.0062	0.0138	0.0489	0	0.0133	0.0272	0.0067	0.0059
ARHGEF7	100402642	ENSCJAG00000014093	Arhgef7	ortholog_one2one	ARHGEF7	ortholog_one2one	16.3963	28.407	37.5874	30.3321	19.9147	25.0618	29.6498	38.133	26.2844
ARHGEF9	100393157	ENSCJAG00000019494	Arhgef9	ortholog_one2one	ARHGEF9	ortholog_one2one	0.1825	0.0109	0	0.1624	0.0264	0.4624	1.5391	0.7619	1.4663
ARID1A	100385958	ENSCJAG00000009833	Arid1a	ortholog_one2one	ARID1A	ortholog_one2one	35.4832	25.1078	33.4941	19.8618	38.9042	62.0592	28.948	38.4197	20.9948
ARID1B	100393031	ENSCJAG00000012474	Arid1b	ortholog_one2one	ARID1B	ortholog_one2one	8.9665	5.3434	10.0812	4.3755	0.9358	4.9407	6.6181	2.4312	5.1143
ARID2	100404302	ENSCJAG00000013099	Arid2	ortholog_one2one	ARID2	ortholog_one2one	18.4839	3.7709	10.6358	14.5411	5.8052	9.1923	5.1115	14.1929	10.4968
ARID3A	100387453	ENSCJAG00000020111	Arid3a	ortholog_one2one	ARID3A	ortholog_one2one	0.4939	0.2704	0.7729	0.871	0.9203	0.8681	0.3409	1.2629	1.1574
ARID3B	100391732	ENSCJAG00000017758	Arid3b	ortholog_one2one	ARID3B	ortholog_one2one	14.2604	39.0766	51.3884	12.325	25.7947	43.0429	44.063	22.6687	16.3189
ARID3C	100395525	ENSCJAG00000008754	Arid3c	ortholog_one2one	ARID3C	ortholog_one2one	0.0359	0.0075	0	0.0224	0	0	0.0086	1.02	0.0083
ARID4A	100398985	ENSCJAG00000018764	Arid4a	ortholog_one2one	ARID4A	ortholog_one2one	15.5363	9.8874	0.1858	1.7933	0.6751	0.2331	1.0602	1.85	4.4253
ARID4B	100412565	ENSCJAG00000018055	Arid4b	ortholog_one2one	ARID4B	ortholog_one2one	4.0434	4.1972	4.0727	2.6218	4.4121	7.5306	4.711	11.4753	7.8173
ARID5A	100389478	ENSCJAG00000007759	Arid5a	ortholog_one2one	ARID5A	ortholog_one2one	5.0035	3.7235	4.0995	8.3842	6.0558	10.2344	2.8439	9.4866	6.0544
ARID5B	100401292	ENSCJAG00000007072	Arid5b	ortholog_one2one	ARID5B	ortholog_one2one	0.0678	0.0124	0.0344	0.0815	0.0211	0.0333	0.034	0.0269	0.053
ARIH1	NA	ENSCJAG00000018219	Arih1	ortholog_one2one	ARIH1	apparent_ortholog_one2one	24.3708	19.2446	21.1914	29.229	7.5851	19.1808	11.591	20.0971	27.2538
ARIH2	100385886	ENSCJAG00000003305	Arih2	ortholog_one2one	ARIH2	ortholog_one2one	50.6556	102.691	87.593	76.1634	50.813	99.2104	87.5304	83.5101	64.4444
ARL1	100392710	ENSCJAG00000001966	Arl1	ortholog_one2one	ARL1	ortholog_one2one	35.1059	59.5764	42.2042	36.0428	26.3731	35.9829	38.7684	35.4157	47.4101
ARL10	100387687	ENSCJAG00000012332	Arl10	ortholog_one2one	ARL10	ortholog_one2one	0.0452	3.171	0.0128	0.0356	0.4881	0.0129	1.3529	0.2628	0.0183
ARL11	100394066	ENSCJAG00000022614	Arl11	ortholog_one2one	ARL11	ortholog_one2one	0	0	0	0	0	0.0291	0	0.2437	0
ARL13A	NA	ENSCJAG00000004565	Arl13a	ortholog_one2one	ARL13A	ortholog_one2one	0	0.0091	0	0.0294	0	0.0102	0	0.0122	0.0098
ARL13B	100413286	ENSCJAG00000008622	Arl13b	ortholog_one2one	ARL13B	ortholog_one2one	18.33	13.1613	10.4178	15.7481	9.8244	5.0853	11.4334	13.5398	10.245
ARL15	100411608	ENSCJAG00000001623	Arl15	ortholog_one2one	ARL15	ortholog_one2one	2.6832	0.0463	0.0293	0.1414	0.1152	2.9165	0.0491	0.8118	1.2618
ARL16	100389900	ENSCJAG00000001596	Arl16	ortholog_one2one	ARL16	ortholog_one2one	5.7194	0.1162	0.8818	5.3211	4.0377	2.9585	0.36	1.7704	4.7866
ARL2	NA	ENSCJAG00000002545	Arl2	apparent_ortholog_one2one	ARL2	ortholog_one2one	48.793	54.0882	38.0693	48.4108	128.755	105.174	79.0456	125.27	42.5235
	100412221	ENSCJAG00000012116	Arl2bp	ortholog_one2many	ARL2BP	ortholog_one2many	4.9225	15.2187	18.1195	5.8129	16.7294	14.0953	9.9113	23.03	18.6767
	NA	ENSCJAG00000012466	Arl2bp	ortholog_one2many	ARL2BP	ortholog_one2many	0	0.0927	0.2319	0	0	0.0375	0.065	0.0702	0.0268
ARL3	100399848	ENSCJAG00000018065	Arl3	ortholog_one2one	ARL3	ortholog_one2one	5.956	13.2587	4.5322	5.6911	7.8119	9.286	4.0948	11.0682	10.3191
ARL4A	100397896	ENSCJAG00000000852	Arl4a	ortholog_one2one	ARL4A	ortholog_one2one	1.2763	6.1486	0.1275	2.4554	1.8788	2.5806	12.8471	3.4903	2.1341
ARL4C	100895542	ENSCJAG00000014269	Arl4c	ortholog_one2one	ARL4C	apparent_ortholog_one2one	2.5555	1.9045	2.9654	0.0489	0.2532	0.3263	1.665	0.9553	0.4002
ARL4D	100393765	ENSCJAG00000010785	Arl4d	ortholog_one2one	ARL4D	ortholog_one2one	35.4247	10.8079	38.8298	20.8902	6.7627	24.7708	23.3314	7.8592	38.2905
ARL5A	100394850	ENSCJAG00000003311	Arl5a	ortholog_one2many	ARL5A	ortholog_one2many	11.1942	18.198	20.3794	7.1734	3.8607	6.6989	6.4085	13.1857	11.6636
	NA	ENSCJAG00000021891	Arl5a	ortholog_one2many	ARL5A	ortholog_one2many	0	0.0291	0.0312	0	0	0	0	0.0331	0
ARL5B	NA	ENSCJAG00000008278	Arl5b	ortholog_one2one	ARL5B	ortholog_one2one	31.6035	7.2339	16.378	15.9819	9.692	5.1146	6.4934	6.065	8.0741
ARL6	100408731	ENSCJAG00000008542	Arl6	ortholog_one2one	ARL6	ortholog_one2one	9.4871	14.2371	13.4468	13.2156	10.3207	14.0073	8.3559	13.1404	7.4261
	100393490	ENSCJAG00000019928	Arl6ip1	ortholog_one2many	ARL6IP1	ortholog_one2many	1.8458	2.9895	1.0767	1.7583	0.6673	1.6715	1.9998	0.6708	0.8095
	NA	ENSCJAG00000020068	Arl6ip1	ortholog_one2many	ARL6IP1	ortholog_one2many	161.8005	144.717	61.0085	95.3835	33.7301	153.503	118.075	54.9205	45.0572
ARL6IP4	100410723	ENSCJAG00000016476	Arl6ip4	ortholog_one2one	ARL6IP4	ortholog_one2one	89.5077	108.309	126.387	42.5495	112.45	128.966	157.908	108.305	79.9342
ARL6IP5	100392743	ENSCJAG00000013370	Arl6ip5	ortholog_one2one	ARL6IP5	ortholog_one2one	19.493	10.7995	15.4789	10.0647	6.2995	10.3497	6.6907	6.2502	15.2373
ARL6IP6	100412136	ENSCJAG00000015533	Arl6ip6	ortholog_one2one	ARL6IP6	ortholog_one2one	44.8934	60.7538	41.7839	32.4415	1.6565	8.3164	13.6311	9.6937	25.0613
ARL8A	100402312	ENSCJAG00000005865	Arl8a	ortholog_one2one	ARL8A	ortholog_one2one	2.9362	0.8397	0.1381	1.6959	1.1185	1.0616	1.3328	0.7845	1.7148
ARL8B	100388399	ENSCJAG00000015842	Arl8b	ortholog_one2one	ARL8B	ortholog_one2one	23.9768	78.9879	61.773	38.5618	35.129	38.2857	35.775	16.7681	30.0045
ARL9	NA	ENSCJAG00000020536	Arl9	ortholog_one2one	ARL9	ortholog_one2one	0	0.0229	0	0	0	1.5927	1.7759	1.3338	0.2257
	NA	ENSCJAG00000005849	Armc1	ortholog_one2many	ARMC1	ortholog_one2many	14.4703	21.0955	17.0843	9.9627	6.7039	10.2078	10.7409	7.9464	15.1212
	100407144	ENSCJAG00000009253	Armc1	ortholog_one2many	ARMC1	ortholog_one2many	40.7604	65.986	67.6521	27.7299	8.8123	27.1321	26.4271	26.6542	45.1154
ARMC10	100398139	ENSCJAG00000021208	Armc10	ortholog_one2one	ARMC10	ortholog_one2one	4.2057	8.7401	6.5686	2.5883	2.3568	4.2007	10.3621	6.4669	9.5327
ARMC2	100393996	ENSCJAG00000005915	Armc2	ortholog_one2one	ARMC2	ortholog_one2one	0.0709	0.3547	0.1353	1.1784	1.7744	0.0206	0.1362	1.7792	2.8247
ARMC3	100387130	ENSCJAG00000007880	Armc3	ortholog_one2one	ARMC3	ortholog_one2one	0	0	0.0071	0	0.0482	0.0181	0.0124	0	0.0116
ARMC4	100392326	ENSCJAG00000013045	Armc4	ortholog_one2one	ARMC4	ortholog_one2one	0	0	0.0056	0.0779	0	0.0271	0.0256	0.006	0.0055
ARMC5	100391317	ENSCJAG00000000862	Armc5	ortholog_one2one	ARMC5	ortholog_one2one	7.1863	25.5126	22.7309	27.2815	51.1991	25.742	35.5278	11.9006	20.9353
ARMC6	NA	ENSCJAG00000019747	Armc6	ortholog_one2one	ARMC6	ortholog_one2one	2.9201	20.2801	19.7455	8.0173	6.0945	20.5388	15.1121	17.1904	9.1305
ARMC7	100391815	ENSCJAG00000014590	Armc7	ortholog_one2one	ARMC7	ortholog_one2one	1.7763	47.6962	16.5464	8.7899	12.2026	6.1095	11.8637	10.1429	9.2627
ARMC8	100387080	ENSCJAG00000002405	Armc8	apparent_ortholog_one2one	ARMC8	ortholog_one2one	14.0855	33.0763	54.6726	32.727	34.0149	21.2498	49.8483	33.4988	27.0603
ARMC9	100393896	ENSCJAG00000037919	Armc9	ortholog_one2one	ARMC9	ortholog_one2one	3.1686	4.0184	0.0175	0.0162	0.4203	3.9238	3.1413	7.1251	7.7335
ARMCX1	100413187	ENSCJAG00000019667	Armcx1	ortholog_one2one	ARMCX1	ortholog_one2one	0	0	0.015	0.0376	0	0.0141	2.3079	4.1756	3.0741
ARMCX2	100414272	ENSCJAG00000019679	Armcx2	ortholog_one2one	ARMCX2	ortholog_one2one	0.4059	0.0056	0.014	0.3469	0.0991	0.7485	4.0693	1.5533	1.0532
ARMCX3	100411887	ENSCJAG00000019676	Armcx3	ortholog_one2one	ARMCX3	ortholog_one2one	0	0	0.0344	0.0815	0.0422	0.0133	0.0272	1.6213	0.5944
ARMCX4	100410923	ENSCJAG00000013981	Armcx4	ortholog_one2one	NA	NA	0	0	0	0	0	0	0	0	0
ARMCX5	100386640	ENSCJAG00000009644	Armcx5	ortholog_one2one	ARMCX5	ortholog_one2one	0.8332	0.0056	8.001	0.1817	2.0307	0.0192	0.4247	3.8867	0.0229
ARMCX6	100411278	ENSCJAG00000019673	Armcx6	ortholog_one2one	ARMCX6	ortholog_one2one	0.0326	0.0314	2.3515	0.0427	0	0	0	0	0.8994
ARNT	100410534	ENSCJAG00000006839	Arnt	ortholog_one2one	ARNT	ortholog_one2one	1.1426	2.0339	9.9212	0.9043	1.9861	0.4335	0.0357	0.3899	0.3419
ARNT2	100407922	ENSCJAG00000007640	Arnt2	ortholog_one2one	ARNT2	ortholog_one2one	0.0529	0	0	0.0436	0	0	0	0.0139	0
ARNTL	100396695	ENSCJAG00000010162	Arntl	ortholog_one2one	ARNTL	ortholog_one2one	0.1677	0.0173	6.1309	0.0629	0.6681	5.5052	0.7477	5.8345	2.9529
ARPC1A	100391527	ENSCJAG00000015859	Arpc1a	ortholog_one2one	ARPC1A	ortholog_one2one	83.1117	129.079	213.97	70.5952	74.7607	87.2404	128.674	136.821	79.2566
ARPC1B	NA	ENSCJAG00000015849	Arpc1b	ortholog_one2one	ARPC1B	ortholog_one2one	44.678	79.52	56.4159	33.3934	24.9762	78.5221	90.3276	38.6579	46.7082
ARPC2	100386903	ENSCJAG00000010746	Arpc2	ortholog_one2one	ARPC2	ortholog_one2one	616.2778	560.473	567.071	772.166	435.993	562.684	516.621	901.324	604.832
	100398433	ENSCJAG00000009360	Arpc3	ortholog_one2many	ARPC3	ortholog_one2many	14.2073	18.2931	11.8948	16.7403	10.0761	14.2861	10.4712	16.654	21.11
	NA	ENSCJAG00000022196	Arpc3	ortholog_one2many	NA	NA	1.9351	3.3544	4.4553	1.7716	1.784	2.0817	1.7037	2.6468	2.3286
	NA	ENSCJAG00000022970	Arpc3	ortholog_one2many	NA	NA	5.5243	9.298	7.527	7.3495	5.4592	5.8774	5.7567	8.647	10.3835
	100398433	ENSCJAG00000023072	Arpc3	ortholog_one2many	NA	NA	16.825	12.0302	13.7274	15.2863	12.2531	10.2164	11.9295	24.1451	24.4097
	100406997	ENSCJAG00000034018	Arpc3	ortholog_one2many	ARPC3	ortholog_one2many	13.2751	12.3157	24.6159	10.0055	13.6852	11.0923	9.5419	12.268	14.9931
ARPC4	100894431	ENSCJAG00000016175	Arpc4	ortholog_one2one	ARPC4	ortholog_one2one	52.2586	104.199	63.7301	64.6853	85.5176	67.6793	83.874	118.54	110.869
ARPC5L	100387679	ENSCJAG00000006730	Arpc5l	ortholog_one2one	ARPC5L	ortholog_one2one	134.1146	105.114	52.0585	105.043	89.0175	142.654	130.403	111.103	109.365
ACTRT3	100403267	ENSCJAG00000002650	Arpm1	ortholog_one2one	ACTRT3	ortholog_one2one	0.6758	0.7147	0.1826	0.224	1.5825	4.3738	0.0452	3.6024	1.5479
ARPP19	100395860	ENSCJAG00000000886	Arpp19	ortholog_one2one	ARPP19	ortholog_one2one	40.4641	34.043	42.4056	58.5193	40.2924	34.3359	32.9486	48.3505	42.6589
ARPP21	100403874	ENSCJAG00000012301	Arpp21	ortholog_one2one	ARPP21	ortholog_one2one	11.2558	0.018	0.0258	15.1355	0.115	5.5588	1.9699	0.7577	3.0864
ARR3	100408392	ENSCJAG00000012455	Arr3	ortholog_one2one	ARR3	ortholog_one2one	0.0352	0	0	0.1385	0.038	0	0.0093	0	0.0095
ARRB1	100385378	ENSCJAG00000015459	Arrb1	ortholog_one2one	ARRB1	ortholog_one2one	2.0632	0.0223	8.9019	0.0337	2.7262	4.2933	1.3776	0.7645	3.2455
ARRB2	100387113	ENSCJAG00000012115	Arrb2	ortholog_one2one	ARRB2	ortholog_one2one	61.4432	36.2007	29.6496	58.9924	32.8801	33.5787	45.8799	66.2548	42.8541
ARRDC1	100389723	ENSCJAG00000013439	Arrdc1	ortholog_one2one	ARRDC1	ortholog_one2one	28.0432	65.8741	17.3193	14.2133	10.5376	23.5356	24.8569	25.0616	28.9972
ARRDC2	100398564	ENSCJAG00000036002	Arrdc2	ortholog_one2one	ARRDC2	ortholog_one2one	12.2247	8.1051	1.1001	2.0087	2.2416	5.1983	4.0618	7.451	11.3156
ARRDC3	100410407	ENSCJAG00000010525	Arrdc3	ortholog_one2one	ARRDC3	ortholog_one2one	55.3955	9.2779	24.1293	47.3735	4.111	10.7223	8.5496	11.802	30.949
ARRDC4	100409849	ENSCJAG00000016533	Arrdc4	ortholog_one2one	ARRDC4	ortholog_one2one	78.2912	69.3817	72.1085	48.3127	47.4302	32.5019	31.0754	34.0866	39.3436
ARRDC5	100393273	ENSCJAG00000017437	Arrdc5	ortholog_one2one	ARRDC5	ortholog_one2one	0.0812	0	0	0.0234	0.0366	0	0.0098	0	0.0086
ARSA	100405556	ENSCJAG00000018386	Arsa	ortholog_one2one	ARSA	ortholog_one2one	1.6877	31.6958	2.0766	0.918	11.3208	19.5045	6.555	5.5137	9.7386
ARSB	100394090	ENSCJAG00000019786	Arsb	ortholog_one2one	ARSB	ortholog_one2one	0.28	0.0488	0.0431	3.011	0.1544	3.7823	2.0831	12.995	7.7529
ARSG	100400154	ENSCJAG00000000244	Arsg	ortholog_one2one	ARSG	ortholog_one2one	0.0427	3.7571	1.3909	1.3875	0.0248	0.9852	3.4733	0.4823	2.4613
ARSI	100391286	ENSCJAG00000021029	Arsi	ortholog_one2one	ARSI	ortholog_one2one	0.1412	0.0123	0.0131	0.2514	1.0531	0.0368	0.02	2.7622	0.2106
ARSJ	100397592	ENSCJAG00000003475	Arsj	ortholog_one2one	ARSJ	ortholog_one2one	0.0479	0.0116	0.0235	0.0314	0	0.0134	0	0.019	0.0207
ARSK	100393732	ENSCJAG00000010294	Arsk	ortholog_one2one	ARSK	ortholog_one2one	0	0.0112	0.007	0.1487	0.0248	2.8917	1.7949	1.7093	8.5629
ART1	100398626	ENSCJAG00000015457	Art1	ortholog_one2one	ART1	ortholog_one2one	0.0432	0	0	0	0.6855	0	0	0.0129	0.0225
	NA	ENSCJAG00000034200	Art2b	ortholog_one2one	NA	NA	0	0	0	0.0594	0	0.0261	0	0	0
ART3	100411495	ENSCJAG00000014490	Art3	ortholog_one2one	ART3	ortholog_one2one	0	0.0428	0.0214	0.0256	0.0833	0.0119	0	0.0445	0.0095
ART4	100411310	ENSCJAG00000021608	Art4	ortholog_one2one	ART4	ortholog_one2one	0.1224	0.018	0.0419	0.047	0.0367	0.0113	0.0197	0.046	0.0519
ART5	100414071	ENSCJAG00000015454	Art5	ortholog_one2one	ART5	ortholog_one2one	26.2623	19.5175	29.8543	37.5439	9.4928	17.6964	37.8927	13.509	9.4134
ARTN	100413091	ENSCJAG00000003859	Artn	ortholog_one2one	ARTN	ortholog_one2one	0.753	0.0605	0.073	0.4316	0.2318	0.8636	0.5725	0.4471	0.0525
ARV1	100386024	ENSCJAG00000018429	Arv1	ortholog_one2one	ARV1	ortholog_one2one	13.1461	8.0352	21.7241	35.0382	1.7254	7.3601	6.9311	12.7742	7.0837
ARVCF	100412657	ENSCJAG00000014479	Arvcf	ortholog_one2one	ARVCF	ortholog_one2one	2.7791	8.5585	4.7345	4.2742	5.4138	6.2411	8.4377	3.431	6.2626
ARX	NA	ENSCJAG00000004737	Arx	ortholog_one2one	ARX	ortholog_one2one	0.0708	0.0369	0.0184	0.2206	0.2155	0.0206	0.034	0.0096	0.0328
AS3MT	100396953	ENSCJAG00000018113	As3mt	ortholog_one2one	AS3MT	ortholog_one2one	0	0	0	0	0	0	0.6398	0.0258	0
ASAH1	100409902	ENSCJAG00000014144	Asah1	ortholog_one2one	ASAH1	ortholog_one2one	7.3389	13.4108	27.0782	3.361	3.9022	10.6851	3.4677	8.9212	15.461
ASAH2	100390425	ENSCJAG00000005129	Asah2	ortholog_one2one	ASAH2	ortholog_one2many	0	0.0063	0.0067	0	0.0226	0.0228	0.0069	0	0.0052
ASAP1	100407033	ENSCJAG00000012483	Asap1	ortholog_one2one	ASAP1	ortholog_one2one	11.1341	17.0137	27.8411	24.3403	13.8134	18.6271	43.6672	8.8763	10.0332
ASAP2	100411588	ENSCJAG00000006233	Asap2	ortholog_one2one	ASAP2	ortholog_one2one	98.7167	45.2937	84.2479	83.6709	27.6756	45.9068	62.9112	19.3439	34.6851
ASAP3	100414051	ENSCJAG00000001861	Asap3	ortholog_one2one	ASAP3	ortholog_one2one	3.7634	12.4417	5.5512	7.9725	8.3134	6.6825	6.2721	4.0823	7.7405
ASB1	100411904	ENSCJAG00000000414	Asb1	ortholog_one2one	ASB1	ortholog_one2one	2.0917	19.0928	7.1114	0.211	6.436	4.9047	3.1954	2.8069	7.4378
ASB10	100408299	ENSCJAG00000020364	Asb10	ortholog_one2one	ASB10	ortholog_one2one	0.0284	0.0131	0	0.0312	0.0503	0.0239	0.0138	0.0224	0.0228
ASB11	100406696	ENSCJAG00000004142	Asb11	ortholog_one2one	ASB11	ortholog_one2one	3.6911	0.0171	0	0.0258	0	0.0097	0	0	0
ASB13	100412373	ENSCJAG00000020501	Asb13	ortholog_one2one	ASB13	ortholog_one2one	0	0	0	0	0.07	0	0.0194	0	0.0324
ASB15	100412162	ENSCJAG00000017456	Asb15	ortholog_one2one	ASB15	ortholog_one2one	0	0	0.0256	0.0711	0	0.0129	0.0119	0	0.0061
ASB16	100401111	ENSCJAG00000010192	Asb16	ortholog_one2one	ASB16	ortholog_one2one	0.2313	0.0535	0.0901	0.1996	0.5848	0.0278	0.0481	0.4946	0.1126
ASB17	100396057	ENSCJAG00000006817	Asb17	ortholog_one2one	ASB17	ortholog_one2one	29.2494	22.9498	33.7325	50.4781	9.3039	17.8406	9.6989	0.0164	18.3854
ASB18	100404779	ENSCJAG00000004432	Asb18	ortholog_one2one	ASB18	ortholog_one2one	0.099	0	0.0093	0.0517	0.0419	0.0097	0	0	0.01
ASB2	100385735	ENSCJAG00000009646	Asb2	ortholog_one2one	ASB2	ortholog_one2one	0.1216	0.0102	0.0248	0.0936	0.0265	0.0059	0.0179	0.024	0.0342
ASB3	100534638	ENSCJAG00000010478	Asb3	ortholog_one2one	GPR75-ASB3	ortholog_one2one	9.071	23.1744	25.9665	3.3262	8.238	13.7854	8.0581	4.0841	2.4241
ASB4	100407580	ENSCJAG00000013280	Asb4	ortholog_one2one	ASB4	ortholog_one2one	0.0283	0.022	0.0159	0.0443	0	0.0416	0.0246	0.0173	0.0172
ASB5	100396009	ENSCJAG00000005400	Asb5	ortholog_one2one	ASB5	ortholog_one2one	0	0.0117	0	0.0279	0	0.7694	0.0493	0	0.0102
ASB6	100393590	ENSCJAG00000020312	Asb6	ortholog_one2one	ASB6	ortholog_one2one	4.799	14.8491	16.9525	7.8012	17.4755	7.8686	7.688	6.7252	7.4977
ASB7	100398348	ENSCJAG00000017150	Asb7	ortholog_one2one	ASB7	apparent_ortholog_one2one	3.8668	9.5803	0.1124	2.1473	4.7301	2.156	2.295	2.8938	2.5815
ASB8	100402377	ENSCJAG00000012596	Asb8	ortholog_one2one	ASB8	ortholog_one2one	5.1193	5.1769	6.4262	5.6795	3.903	10.2702	3.803	5.2592	7.111
ASB9	100405716	ENSCJAG00000004125	Asb9	ortholog_one2one	ASB9	ortholog_one2one	0	0	0	0	0	0	0	0	0.0166
ASCC1	NA	ENSCJAG00000007273	Ascc1	ortholog_one2one	ASCC1	ortholog_one2one	5.7532	14.093	13.2542	1.5606	4.3921	5.3664	4.687	5.2782	0.2451
ASCC2	100413975	ENSCJAG00000019822	Ascc2	ortholog_one2one	ASCC2	ortholog_one2one	21.7058	35.5138	12.9339	30.7709	25.8135	36.096	39.5802	31.129	25.8173
ASCC3	100398820	ENSCJAG00000001507	Ascc3	ortholog_one2one	ASCC3	ortholog_one2one	8.6381	10.8275	6.5497	1.0433	6.8771	5.5846	6.964	7.705	8.1432
ASCL1	100395705	ENSCJAG00000014345	Ascl1	ortholog_one2one	ASCL1	ortholog_one2one	0.2653	0.0314	0.0334	0.1374	0.1798	0.0377	0.0546	0.034	0.0565
ASCL2	100392719	ENSCJAG00000011549	Ascl2	ortholog_one2one	ASCL2	ortholog_one2one	18.5183	4.1062	3.2663	10.6437	38.7395	9.8056	0.0492	0.9772	6.2266
ASCL3	100404449	ENSCJAG00000011693	Ascl3	ortholog_one2one	ASCL3	ortholog_one2one	0	0	0	0.0628	0	0.0236	0	0	0.0244
ASF1A	100386873	ENSCJAG00000004161	Asf1a	ortholog_one2one	ASF1A	ortholog_one2one	26.7573	12.265	24.0687	9.2122	10.4059	9.9477	16.2031	15.1487	17.6531
ASF1B	100395665	ENSCJAG00000004898	Asf1b	ortholog_one2one	ASF1B	ortholog_one2one	20.8868	29.6753	27.269	32.7743	24.539	58.3345	30.0454	13.0433	15.2367
ASH1L	100393607	ENSCJAG00000008157	Ash1l	ortholog_one2one	ASH1L	ortholog_one2one	13.2957	11.1151	15.6195	17.5439	6.83	5.0144	4.8231	5.3787	8.9291
ASH2L	100386808	ENSCJAG00000002642	Ash2l	ortholog_one2one	ASH2L	ortholog_one2one	24.3009	61.8704	89.852	16.1439	64.9668	52.6639	54.4186	106.362	100.619
	NA	ENSCJAG00000000561	Asl	ortholog_one2many	ASL	ortholog_one2one	0	0	0	0	0	0	0	0	0
	100388272	ENSCJAG00000004234	Asl	ortholog_one2many	NA	NA	6.7723	10.002	15.1637	2.5327	10.2681	15.0711	25.549	4.9389	5.0533
	NA	ENSCJAG00000020933	Asl	ortholog_one2many	NA	NA	3.8904	9.8062	5	1.5972	9.8532	6.2782	5.0714	9.0424	7.5473
	NA	ENSCJAG00000033013	Asl	ortholog_one2many	NA	NA	0.0549	0.9717	0.7845	0.3355	0.6382	0.4803	0.9263	0.9592	0.1816
ASNA1	100397739	ENSCJAG00000005039	Asna1	ortholog_one2one	ASNA1	ortholog_one2one	131.7165	294.1	214.625	119.104	153.602	165.767	209.431	184.684	177.542
ASNS	100406848	ENSCJAG00000000618	Asns	apparent_ortholog_one2one	ASNS	ortholog_one2one	9.546	8.8487	16.3876	9.0211	15.8002	6.5075	2.7302	21.5868	15.2754
	100405136	ENSCJAG00000003371	Asnsd1	ortholog_one2many	ASNSD1	ortholog_one2many	5.7961	14.0956	4.533	0.7434	16.8653	3.3434	6.7357	13.386	4.7532
	NA	ENSCJAG00000003579	Asnsd1	ortholog_one2many	ASNSD1	ortholog_one2many	0.8393	4.0276	4.7536	1.2514	3.9264	2.905	3.6694	3.4427	2.3086
	100397399	ENSCJAG00000005573	Asnsd1	ortholog_one2many	ASNSD1	ortholog_one2many	3.4578	11.5562	13.4868	5.2657	8.6936	11.7019	11.1468	9.0705	10.9237
	NA	ENSCJAG00000017279	Aspa	ortholog_one2many	ASPA	ortholog_one2many	0	0	0	0	0	0	0	0	0
	100895131	ENSCJAG00000033422	Aspa	ortholog_one2many	ASPA	ortholog_one2many	4.289	0.0099	0.4245	0.0772	9.7746	1.1513	2.2672	2.1763	2.652
ASPDH	100398830	ENSCJAG00000017216	Aspdh	ortholog_one2one	ASPDH	ortholog_one2one	0.203	0.0339	0.034	0.1565	0	0.0272	0.0258	0.0122	0.0333
ASPH	100403503	ENSCJAG00000009122	Asph	ortholog_one2one	ASPH	ortholog_one2one	8.8907	10.85	16.7381	2.8963	12.5136	5.4626	7.2075	13.0936	13.5665
ASPHD1	100398041	ENSCJAG00000007108	Asphd1	ortholog_one2one	ASPHD1	ortholog_one2one	0.0795	0	0	0.0849	0	0	0.0225	0.056	0.0085
ASPHD2	100400102	ENSCJAG00000008771	Asphd2	ortholog_one2one	ASPHD2	ortholog_one2one	0.0376	2.7783	0.0093	0.0206	0.0665	0.622	0.0091	0.0099	0.0301
ASPM	100414728	ENSCJAG00000004680	Aspm	ortholog_one2one	ASPM	ortholog_one2one	76.6708	29.834	45.0572	93.5504	16.2111	39.0416	32.3255	4.1203	15.6988
ASPN	100410747	ENSCJAG00000020495	Aspn	ortholog_one2one	ASPN	ortholog_one2one	2.2393	0.7341	3.5314	0.0857	0.202	0.6921	0.2928	0.0611	0.5897
	NA	ENSCJAG00000004036	Aspscr1	ortholog_one2many	ASPSCR1	ortholog_one2many	2.3818	3.0667	1.7371	1.7269	4.791	6.6206	3.8145	3.3289	3.0463
	100391382	ENSCJAG00000019018	Asrgl1	ortholog_one2many	ASRGL1	ortholog_one2many	2.5406	3.1304	0.0382	5.8976	0.0532	0.8462	5.884	4.5826	4.1856
	100390661	ENSCJAG00000019035	Asrgl1	ortholog_one2many	ASRGL1	ortholog_one2many	5.5523	14.5582	10.465	9.8253	1.8043	11.1936	10.3996	14.145	10.7183
ASTE1	100412794	ENSCJAG00000003181	Aste1	ortholog_one2one	ASTE1	ortholog_one2one	13.6138	6.3988	5.8919	6.5175	8.4209	4.1714	3.4104	1.2298	7.7151
ASTL	100412413	ENSCJAG00000018757	Astl	ortholog_one2one	ASTL	ortholog_one2one	1.0732	0.0065	0.021	0	0.075	0.0159	2.1334	0.0148	0.0057
ASTN1	100389868	ENSCJAG00000008558	Astn1	ortholog_one2one	ASTN1	ortholog_one2one	0.0719	0.0058	0	0.0314	0	0.0067	0.0055	0	0
ASTN2	100385031	ENSCJAG00000020386	Astn2	ortholog_one2one	ASTN2	ortholog_one2one	0.0641	0.1904	1.6508	0.1817	0.0248	0.435	0.048	0.9504	0.0286
ASXL1	100389269	ENSCJAG00000020708	Asxl1	ortholog_one2one	ASXL1	ortholog_one2one	16.1473	8.6105	30.0265	28.6782	20.6185	35.6001	36.7636	11.4661	16.8174
ASXL2	100395271	ENSCJAG00000008396	Asxl2	ortholog_one2one	ASXL2	ortholog_one2one	7.3677	1.1839	2.2123	1.1733	5.7483	3.1842	7.2021	1.2682	3.3638
ASXL3	100387784	ENSCJAG00000020922	Asxl3	ortholog_one2one	ASXL3	ortholog_one2one	0.1243	0.0161	0.0233	0.0974	0.0525	0.0366	0.042	1.3272	0.0503
ASZ1	100411662	ENSCJAG00000004944	Asz1	ortholog_one2one	ASZ1	ortholog_one2one	0	6.9559	0	0.0589	0	0.0069	0	0.0064	0.0164
ATAD1	100393093	ENSCJAG00000005296	Atad1	ortholog_one2one	ATAD1	ortholog_one2one	22.8518	29.084	49.8355	35.4877	38.9535	23.3527	29.7293	18.6209	16.9458
ATAD2	100390098	ENSCJAG00000000868	Atad2	ortholog_one2one	ATAD2	ortholog_one2one	10.0731	8.9905	10.3786	8.0276	5.6111	6.162	12.7764	7.1936	10.3737
ATAD2B	100388263	ENSCJAG00000007628	Atad2b	ortholog_one2one	ATAD2B	ortholog_one2one	4.5636	6.5519	12.8517	8.1749	6.1386	5.1648	8.2073	2.9376	3.9469
	100390392	ENSCJAG00000010991	Atad3a	ortholog_one2one	ATAD3C	ortholog_one2many	48.3865	126.324	113.971	33.8189	108.949	100.142	92.7893	93.4052	43.9414
ATAD5	NA	ENSCJAG00000014179	Atad5	ortholog_one2one	ATAD5	ortholog_one2one	20.4552	36.2094	10.9508	5.2798	10.8822	10.6704	3.9672	15.1124	9.2844
ATAT1	100388531	ENSCJAG00000019930	Atat1	ortholog_one2one	ATAT1	ortholog_one2one	6.1555	10.0523	2.8788	3.1891	5.3038	10.0653	10.3723	7.7363	11.4003
ATCAY	100392163	ENSCJAG00000015022	Atcay	ortholog_one2one	ATCAY	ortholog_one2one	0.1412	0.0307	0.0587	0.0838	0.0439	0.0441	0.02	0.0266	0.0401
ATE1	100396459	ENSCJAG00000001411	Ate1	ortholog_one2one	ATE1	ortholog_one2one	3.5053	0.0928	0.3715	0.9782	1.6878	5.5136	2.3514	1.1706	0.1295
ATF1	100401653	ENSCJAG00000021155	Atf1	apparent_ortholog_one2one	ATF1	ortholog_one2one	67.7534	84.3267	112.083	91.9207	42.2455	46.9255	57.0766	115.443	108.953
ATF2	100386438	ENSCJAG00000008085	Atf2	ortholog_one2one	ATF2	ortholog_one2one	2.1032	7.8839	15.46	9.0319	9.9156	8.8431	3.7445	17.4846	9.6451
ATF3	100410420	ENSCJAG00000015735	Atf3	ortholog_one2one	ATF3	ortholog_one2one	4.0254	0.0247	1.6788	0.1793	1.0338	0.0866	0.0816	0.5853	1.5771
ATF4	100392193	ENSCJAG00000002594	Atf4	ortholog_one2one	ATF4	ortholog_one2one	0	0	0	0	0	0	0	0	0
ATF5	100387465	ENSCJAG00000004209	Atf5	ortholog_one2one	ATF5	ortholog_one2one	0.5055	0.0439	0.0934	2.8195	0.1178	0.1053	0.0119	0.0238	0.6549
ATF6	NA	ENSCJAG00000004572	Atf6	ortholog_one2one	ATF6	ortholog_one2one	9.566	13.9808	14.6963	10.4666	6.1392	14.4567	3.9484	5.8932	11.9461
ATF6B	100411862	ENSCJAG00000036009	Atf6b	ortholog_one2one	ATF6B	ortholog_one2one	5.3912	5.2169	0.8921	1.3698	1.4627	9.0505	3.9958	1.3056	5.3922
ATF7	100411313	ENSCJAG00000018699	Atf7	ortholog_one2one	ATF7	ortholog_one2one	5.0543	0.6041	3.7151	3.4896	2.5307	8.9101	0.9846	1.0352	1.0005
ATF7IP	100414304	ENSCJAG00000021620	Atf7ip	ortholog_one2one	ATF7IP	ortholog_one2one	62.3573	60.4588	58.1016	41.7906	38.222	31.2134	57.6192	20.2386	29.7134
ATF7IP2	100412181	ENSCJAG00000017153	Atf7ip2	ortholog_one2one	ATF7IP2	ortholog_one2one	6.7691	19.2582	5.6224	21.8203	9.0329	14.1783	5.186	8.8923	6.5706
ATG10	NA	ENSCJAG00000011254	Atg10	ortholog_one2one	ATG10	ortholog_one2one	0.0236	0.7094	4.6879	0.3977	0.7433	8.4934	3.5928	3.5584	2.2609
ATG12	100396359	ENSCJAG00000016761	Atg12	ortholog_one2one	ATG12	ortholog_one2one	30.5337	69.6073	92.0618	37.0922	40.5842	27.2713	29.8919	42.4483	27.5016
ATG13	100385491	ENSCJAG00000019823	Atg13	ortholog_one2one	ATG13	ortholog_one2one	102.268	228.17	224.951	115.877	248.924	214.948	203.911	159.521	100.513
ATG14	100409170	ENSCJAG00000018362	Atg14	ortholog_one2one	ATG14	ortholog_one2one	0.49	0.0741	0.0861	0.1188	0.0464	1.7577	0.0374	0.0116	0.0601
ATG16L1	NA	ENSCJAG00000013995	Atg16l1	ortholog_one2one	ATG16L1	ortholog_one2one	44.7046	60.7767	56.1516	45.7752	43.4715	49.6275	47.4335	38.0449	40.6421
ATG16L2	100395363	ENSCJAG00000014994	Atg16l2	ortholog_one2one	ATG16L2	ortholog_one2one	29.5648	21.2178	15.0165	22.7619	12.1109	42.3065	67.1954	7.1578	7.4696
ATG2A_1	100407000	ENSCJAG00000002632	Atg2a	ortholog_one2one	ATG2A	ortholog_one2one	88.084	321.479	153.519	53.2458	107.89	150.886	219.154	18.978	30.6007
ATG2B	NA	ENSCJAG00000006410	Atg2b	ortholog_one2one	ATG2B	ortholog_one2one	13.8569	16.5067	15.7137	3.3211	17.0537	7.9737	10.9394	5.4651	10.131
ATG3	100408963	ENSCJAG00000020358	Atg3	ortholog_one2one	ATG3	ortholog_one2one	140.2608	380.207	318.889	147.398	195.325	197.152	206.091	203.907	207.727
ATG4A	100409486	ENSCJAG00000007676	Atg4a	ortholog_one2one	ATG4A	ortholog_one2one	0.4749	0	0.0069	0.0163	3.9873	0.0067	1.067	1.8433	2.3774
ATG4B	100397146	ENSCJAG00000011210	Atg4b	ortholog_one2one	ATG4B	ortholog_one2one	25.0236	24.2197	23.1411	25.2115	40.2199	33.6757	28.9644	19.1468	14.0379
ATG4C	100413209	ENSCJAG00000016480	Atg4c	ortholog_one2one	ATG4C	ortholog_one2one	6.8758	19.0888	5.726	3.9442	2.1655	2.1272	7.0078	4.2364	8.1812
ATG4D	100410433	ENSCJAG00000006637	Atg4d	ortholog_one2one	ATG4D	ortholog_one2one	32.2293	37.894	23.4014	23.2787	43.9058	29.6747	26.8024	39.0369	36.1669
ATG5	100404382	ENSCJAG00000006306	Atg5	ortholog_one2one	ATG5	ortholog_one2one	24.4665	66.993	86.5706	52.8006	46.288	28.3672	33.9322	35.3496	41.4675
ATG7	100412074	ENSCJAG00000016583	Atg7	ortholog_one2one	ATG7	ortholog_one2one	5.8847	14.6543	25.8171	6.1011	5.134	9.8909	8.367	9.0568	9.5401
ATG9A	100399081	ENSCJAG00000011523	Atg9a	ortholog_one2one	ATG9A	ortholog_one2one	16.8358	23.4047	27.5736	5.1553	48.4133	37.1578	21.7783	23.9617	21.1964
ATG9B	100413577	ENSCJAG00000020219	Atg9b	ortholog_one2one	NA	NA	0.0431	2.174	0.0246	0.233	1.4666	0.0319	0.0282	0.1586	0.0437
ATHL1	100385744	ENSCJAG00000005515	Athl1	ortholog_one2one	ATHL1	ortholog_one2one	0.1923	3.5555	0.014	0.2147	1.1144	1.2283	1.6715	0.2199	1.2764
ATIC	100405612	ENSCJAG00000011695	Atic	ortholog_one2one	ATIC	ortholog_one2one	43.6175	71.7809	91.6616	42.1596	37.8461	47.5888	63.6099	67.3274	70.7092
ATL1	100413587	ENSCJAG00000006480	Atl1	ortholog_one2one	ATL1	ortholog_one2one	0.0228	0.0054	0.0071	1.8111	0	0	1.402	0.0145	0.0058
ATL2	100394666	ENSCJAG00000004030	Atl2	ortholog_one2one	ATL2	ortholog_one2one	33.7777	38.3951	47.3647	44.7605	20.0436	35.2468	24.1877	29.9864	16.455
ATL3	100404681	ENSCJAG00000018444	Atl3	ortholog_one2one	ATL3	ortholog_one2one	0.3446	0.0217	0	1.7385	0.0772	2.9517	0.4729	6.1009	6.4108
ATM	100402387	ENSCJAG00000010159	Atm	ortholog_one2one	ATM	ortholog_one2one	4.4927	11.7787	6.4597	3.6824	3.2371	6.1001	2.7641	2.2848	0.4653
	NA	ENSCJAG00000016670	Atmin	ortholog_one2many	ATMIN	ortholog_one2many	24.9181	88.6865	118.414	50.9395	54.4978	39.0832	30.5804	23.1142	15.9031
	NA	ENSCJAG00000032416	Atmin	ortholog_one2many	ATMIN	ortholog_one2many	0.1381	0.1564	0.5726	0.1436	0.1649	0.0614	0.0271	0.053	0.07
	NA	ENSCJAG00000033790	Atmin	ortholog_one2many	ATMIN	ortholog_one2many	0.0301	0.055	0.2172	0.0644	0.1685	0.0565	0.0341	0.034	0.0064
ATN1	100409521	ENSCJAG00000007276	Atn1	ortholog_one2one	ATN1	ortholog_one2one	0.6784	0.3215	0.3165	1.6955	0.7806	0.3596	0.3398	0.4776	0.665
ATOH1	100400122	ENSCJAG00000022028	Atoh1	ortholog_one2one	ATOH1	ortholog_one2one	0.1437	0.0216	0.068	0.377	0	0.0547	0.0126	0.0155	0.013
ATOH7	100393820	ENSCJAG00000022261	Atoh7	ortholog_one2one	ATOH7	ortholog_one2one	0.1146	0	0.0237	0.2334	0	0.0506	0.052	0.0243	0.0583
ATOH8	100400581	ENSCJAG00000019571	Atoh8	ortholog_one2one	ATOH8	ortholog_one2one	0.8126	0.1746	0.2119	2.0923	0.5415	0.3247	0.2268	0.1381	0.1359
ATOX1	100415545	ENSCJAG00000015505	Atox1	ortholog_one2one	ATOX1	ortholog_one2one	25.64	31.0657	50.1667	38.2757	44.9768	35.761	77.1184	90.3049	67.6039
ATP10A	100387255	ENSCJAG00000003824	Atp10a	ortholog_one2one	ATP10A	ortholog_one2one	0.104	0.03	0.0064	2.1989	0.023	0.0511	0.0316	0.0614	0.0104
ATP10B	100407984	ENSCJAG00000015122	Atp10b	ortholog_one2one	ATP10B	ortholog_one2one	0.1437	0.0058	0.0411	0.0314	0.0461	0.0134	1.168	0.0254	0.0155
ATP11A	100409661	ENSCJAG00000006683	Atp11a	ortholog_one2one	ATP11A	ortholog_one2one	0.5926	20.2265	1.0622	4.1272	4.9862	2.7982	5.6326	1.6872	0.0928
ATP11B	100409912	ENSCJAG00000005176	Atp11b	ortholog_one2one	ATP11B	ortholog_one2one	35.6407	50.958	29.1586	34.4647	29.3459	41.0526	33.2387	6.418	21.5794
ATP11C	NA	ENSCJAG00000010095	Atp11c	ortholog_one2one	ATP11C	ortholog_one2one	14.7313	2.8966	8.7113	10.4727	8.7283	0.9559	2.6847	9.4656	6.0326
ATP12A	100400287	ENSCJAG00000018931	Atp12a	ortholog_one2one	ATP12A	ortholog_one2one	57.4864	18.4762	73.9836	18.9116	30.9492	62.9341	54.4622	30.6097	43.2883
	100391822	ENSCJAG00000005565	Atp13a1	ortholog_one2many	ATP13A1	ortholog_one2many	0	0	0	0	0	0	0	0	0
	NA	ENSCJAG00000031148	Atp13a1	ortholog_one2many	ATP13A1	ortholog_one2many	0	0	0	0	0	0	0	0	0
ATP13A2	100414050	ENSCJAG00000007970	Atp13a2	ortholog_one2one	ATP13A2	ortholog_one2one	59.9299	39.3378	65.0193	45.7919	68.1676	105.741	102.767	123.303	90.934
ATP13A3	100398417	ENSCJAG00000013996	Atp13a3	ortholog_one2one	ATP13A3	ortholog_one2one	138.9593	68.0772	61.7631	177.812	33.526	63.085	62.3639	65.5699	75.1134
ATP13A4	100397332	ENSCJAG00000014072	Atp13a4	ortholog_one2one	ATP13A4	ortholog_one2one	0	0.0051	0	0.0312	0	0.1465	0	0	0.0114
ATP13A5	100414583	ENSCJAG00000014131	Atp13a5	ortholog_one2one	ATP13A5	ortholog_one2one	0.114	0.0054	0.0283	0.0522	0.0241	0	0.0124	0.0724	0.6785
ATP1A1	100393318	ENSCJAG00000006058	Atp1a1	ortholog_one2one	ATP1A1	ortholog_one2one	209.1354	331.789	352.507	197.556	163.405	261.659	316.517	113.57	173.139
ATP1A2	NA	ENSCJAG00000006082	Atp1a2	ortholog_one2one	NA	NA	0	0	0	0	0	0.0155	0	0	0
ATP1A3	100410682	ENSCJAG00000012623	Atp1a3	ortholog_one2one	ATP1A3	ortholog_one2one	0.1367	0.0108	0.1487	0.1393	0.1204	0.0242	0.0372	0.1448	0.058
ATP1B1	100414358	ENSCJAG00000010317	Atp1b1	ortholog_one2one	ATP1B1	ortholog_one2one	3.1799	0.6692	4.7934	9.6534	12.5339	0.9078	1.7628	2.2774	3.6603
ATP1B2	100392174	ENSCJAG00000015019	Atp1b2	ortholog_one2one	ATP1B2	ortholog_one2one	5.3172	4.324	5.1399	8.3293	2.3239	1.9527	2.4553	1.8273	1.9485
	100412553	ENSCJAG00000001981	Atp1b3	ortholog_one2many	ATP1B3	ortholog_one2many	106.078	63.027	83.8199	98.8925	81.2747	73.7232	91.7463	90.7318	110.335
	NA	ENSCJAG00000022714	Atp1b3	ortholog_one2many	ATP1B3	ortholog_one2many	15.1838	4.666	5.5709	8.3473	10.521	6.1348	8.4868	6.7969	8.3264
ATP1B4	NA	ENSCJAG00000014233	Atp1b4	ortholog_one2one	ATP1B4	ortholog_one2one	0	0	0.0132	0.0293	0	0	0	0	0
ATP2A1	NA	ENSCJAG00000006205	Atp2a1	ortholog_one2one	ATP2A1	ortholog_one2one	4.1555	7.6379	5.944	10.7389	8.0537	12.1924	9.1602	6.1098	3.8702
ATP2A2	100398261	ENSCJAG00000009429	Atp2a2	ortholog_one2one	ATP2A2	ortholog_one2one	36.1803	38.8755	37.1258	27.6829	15.1557	46.3968	22.4802	20.7235	33.5051
ATP2A3	NA	ENSCJAG00000011617	Atp2a3	ortholog_one2one	ATP2A3	ortholog_one2one	1.3128	0.0256	0.0248	0.3586	0.0265	0.996	1.4582	1.9857	1.8746
ATP2B1	100407701	ENSCJAG00000019568	Atp2b1	ortholog_one2one	ATP2B1	ortholog_one2one	15.3709	15.1266	19.4608	50.837	21.5451	33.3864	41.6751	24.1028	44.2463
ATP2B4	100404341	ENSCJAG00000016455	Atp2b2	ortholog_one2one	ATP2B2	ortholog_one2one	0.1243	0	0.0116	0.3246	0.0263	0.0061	0.024	0.0254	0.0126
ATP2B3	NA	ENSCJAG00000011413	Atp2b3	ortholog_one2one	ATP2B3	ortholog_one2one	0.0729	0.0205	0.0062	0.0468	0.053	0.0234	0.0298	0.006	0.0285
ATP2B4	100410901	ENSCJAG00000006561	Atp2b4	apparent_ortholog_one2one	ATP2B4	ortholog_one2one	30.54	14.4861	34.7625	115.889	17.3419	39.4138	67.2339	21.7531	21.3112
ATP2C1	100411487	ENSCJAG00000003182	Atp2c1	ortholog_one2one	ATP2C1	ortholog_one2one	62.2209	29.5973	42.246	15.6208	29.4835	33.1793	45.9728	74.0855	96.663
ATP2C2	100401217	ENSCJAG00000004001	Atp2c2	ortholog_one2one	ATP2C2	ortholog_one2one	2.1936	3.0114	13.8569	5.0377	4.1983	6.6723	0.6728	4.8437	5.414
ATP4A	NA	ENSCJAG00000010270	Atp4a	ortholog_one2one	ATP4A	ortholog_one2one	0.5719	0.6369	0.7794	0.0571	0.023	0.0438	0.0253	0.0205	0.0104
ATP4B	100414695	ENSCJAG00000006956	Atp4b	ortholog_one2one	ATP4B	ortholog_one2one	0	0.0165	0	0.0897	0	2.6154	0	0	0.059
ATP5A1	100395383	ENSCJAG00000008319	Atp5a1	ortholog_one2one	ATP5A1	ortholog_one2one	615.3718	865.018	1207.32	774.833	894.552	758.069	1065.51	1246.9	1185.69
ATP5B	NA	ENSCJAG00000033571	Atp5b	ortholog_one2one	ATP5B	ortholog_one2one	351.3701	506.516	659.601	397.038	539.261	556.454	818.87	1038.2	942.011
	NA	ENSCJAG00000004208	Atp5c1	ortholog_one2many	ATP5C1	ortholog_one2many	0.9086	0.9638	5.6382	0.4598	1.052	1.2043	0.7022	1.6361	1.3353
	NA	ENSCJAG00000010043	Atp5c1	ortholog_one2many	ATP5C1	ortholog_one2many	2.1754	1.8051	3.9237	1.5261	2.2956	1.8513	1.8641	2.1641	1.8483
	100388706	ENSCJAG00000020635	Atp5c1	ortholog_one2many	ATP5C1	ortholog_one2many	510.9507	408.041	574.167	333.594	276.976	522.734	408.409	518.21	463.791
ATP5D	100391539	ENSCJAG00000010469	Atp5d	ortholog_one2one	ATP5D	ortholog_one2one	283.3746	391.036	364.037	245.234	551.445	360.612	368.91	365.361	391.813
	NA	ENSCJAG00000018911	Atp5e	ortholog_one2many	ATP5E	ortholog_one2many	67.23	76.5174	52.3007	77.4129	120.239	51.1822	42.7852	104.856	85.7175
	NA	ENSCJAG00000023192	Atp5e	ortholog_one2many	ATP5E	ortholog_one2many	28.2683	24.4762	19.1854	20.3788	42.2615	16.9676	19.9302	43.6635	28.1035
	100392086	ENSCJAG00000013353	Atp5f1	ortholog_one2many	ATP5F1	ortholog_one2many	154.7038	174.802	169.094	96.8669	110.871	147.469	156.884	129.668	141.153
	NA	ENSCJAG00000021688	Atp5f1	ortholog_one2many	ATP5F1	ortholog_one2many	9.6933	11.7084	2.736	1.0649	2.238	32.9035	2.6204	2.6784	16.4824
	100396895	ENSCJAG00000007352	Atp5g1	ortholog_one2many	ATP5G1	ortholog_one2one	259.2195	462.048	466.873	237.644	339.289	341.971	309.821	371.063	459.335
	100396282	ENSCJAG00000022488	Atp5g1	ortholog_one2many	NA	NA	0.9567	0.7812	0.7835	0.5898	0.8243	0.9841	0.9707	0.6109	0.9056
	100407737	ENSCJAG00000022552	Atp5g1	ortholog_one2many	NA	NA	9.6635	6.5721	10.6662	6.24	7.392	6.5716	5.6446	6.352	8.3481
	100395680	ENSCJAG00000023122	Atp5g3	ortholog_one2one	ATP5G3	ortholog_one2one	68.3047	74.9872	60.0651	75.0767	123.249	121.743	108.264	205.718	218.581
ATP5J	100411036	ENSCJAG00000013803	Atp5j	ortholog_one2one	ATP5J	ortholog_one2one	73.8275	51.5954	39.865	87.6671	101.081	90.0288	63.0184	117.155	134.391
	100403426	ENSCJAG00000001792	Atp5j2	ortholog_one2many	ATP5J2	ortholog_one2many	0	0	0	0	0	0	0	0	0
	NA	ENSCJAG00000022974	Atp5j2	ortholog_one2many	ATP5J2	ortholog_one2many	5.547	3.5069	8.5613	10.3638	22.5929	8.7183	18.5994	14.5809	13.284
	100392816	ENSCJAG00000022989	Atp5j2	ortholog_one2many	NA	NA	0	0	0	0.152	0	0	0.2812	0.2973	0.2946
	NA	ENSCJAG00000032187	Atp5j2	ortholog_one2many	ATP5J2	ortholog_one2many	14.5332	4.464	8.9546	12.5127	20.7265	9.7492	20.5928	27.6593	23.9184
	100395014	ENSCJAG00000032321	Atp5j2	ortholog_one2many	ATP5J2	ortholog_one2many	261.6807	148.01	319.155	391.701	596.533	250.008	490.389	724.746	569.853
	NA	ENSCJAG00000006325	Atp5s	apparent_ortholog_one2one	ATP5S	ortholog_one2one	30.6225	34.4895	11.7498	8.559	16.2846	29.4493	22.481	8.6222	16.9704
ATP5SL	100402694	ENSCJAG00000020190	Atp5sl	ortholog_one2one	ATP5SL	ortholog_one2one	18.7987	29.2933	50.9988	15.0067	31.5229	34.7665	38.122	10.0644	11.8028
ATP6AP1L	100406170	ENSCJAG00000011241	Atp6ap1l	ortholog_one2one	ATP6AP1L	ortholog_one2one	21.2479	5.7813	32.161	0.7938	4.589	12.8967	22.3863	5.8988	11.187
ATP6AP2	100394594	ENSCJAG00000003800	Atp6ap2	ortholog_one2one	ATP6AP2	ortholog_one2one	46.973	57.7999	36.5888	88.0765	28.1902	24.0717	29.4056	22.9631	16.0146
ATP6V0A1	100412131	ENSCJAG00000000367	Atp6v0a1	ortholog_one2one	ATP6V0A1	ortholog_one2one	23.8811	35.3262	16.2994	30.177	22.7214	52.9456	53.2322	20.4513	16.083
ATP6V0A2	100896337	ENSCJAG00000020504	Atp6v0a2	apparent_ortholog_one2one	ATP6V0A2	ortholog_one2one	1.0028	7.0524	16.4778	5.4333	3.9263	2.1696	4.851	9.7033	6.4546
ATP6V0A4	100406490	ENSCJAG00000012974	Atp6v0a4	ortholog_one2one	ATP6V0A4	ortholog_one2one	30.7207	68.4392	40.623	15.9398	33.8288	50.5661	23.2647	10.5537	11.1787
ATP6V0B	100414397	ENSCJAG00000009279	Atp6v0b	ortholog_one2one	ATP6V0B	ortholog_one2one	0	0	0	0	0	0	0	0	0
ATP6V0C	100397181	ENSCJAG00000014901	Atp6v0c	ortholog_one2one	ATP6V0C	ortholog_one2one	101.8403	97.1575	76.4846	91.2986	91.2364	108.149	82.2324	50.0886	47.6262
ATP6V0D1	100385552	ENSCJAG00000016190	Atp6v0d1	ortholog_one2one	ATP6V0D1	ortholog_one2one	86.526	107.083	97.4307	26.3676	43.1915	92.0278	38.4698	43.5202	44.078
ATP6V0D2	100400110	ENSCJAG00000000343	Atp6v0d2	ortholog_one2one	ATP6V0D2	ortholog_one2one	25.3029	35.1617	35.9797	5.829	11.9688	26.6936	9.8273	45.9091	58.5237
ATP6V0E1	100393000	ENSCJAG00000019225	Atp6v0e	ortholog_one2one	ATP6V0E1	ortholog_one2one	72.7171	114.98	90.5955	80.5437	138.571	166.869	109.797	52.8736	69.6472
ATP6V0E2	NA	ENSCJAG00000010462	Atp6v0e2	ortholog_one2one	ATP6V0E2	ortholog_one2one	7.2922	28.5711	10.8441	2.1781	20.3534	23.0106	8.6969	18.5034	8.7884
[truncated: 30,339 more rows]
