# Supplementary material for: Lineage-Specific Profiling Delineates the Emergence and Progression of Naive Pluripotency in Mammalian Embryogenesis
Source: Dev Cell. 2015 Nov 9;35(3):366–82. doi: 10.1016/j.devcel.2015.10.011 (PMC4643313; doi:10.1016/j.devcel.2015.10.011)
Supplement: Table S7. Comparison of Mouse and Marmoset ICM; Embryo-Matched Lineage-Specific Data from Mouse Epiblast and PrE Samples Were Merged for Compatibility with Marmoset ICM, Related to Figure 5 [file mmc8.xlsx]

## Sheet: Sheet1
MOUSE						MARMOSET							ANNOTATION
E3.5 early ICM 1	E3.5 early ICM 2	E3.5 early ICM 3	E4.5 in silico mixed late ICM 1	E4.5 in silico mixed late ICM 2	E4.5 in silico mixed late ICM 3	early ICM 1	early ICM 2	early ICM 3	early ICM 4	early ICM 5	late ICM 1	late ICM 2	Gene	Entrez ID	Ensembl ID	CM_Name	CM_EntrezID	CM_EnsemblID	CM_Mouse.Ortholog	CM_Type.Mouse.Ortholog	CM_Human.Ortholog	CM_Type.Human.Ortholog
12.6598	3.6979	5.5576	0.50545	0.71805	0.710675	0	0	0	0	0	0	0	Klhl10	66720	ENSMUSG00000001558	KLHL10	100400157	ENSCJAG00000000001	Klhl10	ortholog_one2one	KLHL10	ortholog_one2one
0	0	0	0	0	0	0.0784	0	0	0.0488	0	0	0	Ighe	NA	ENSMUSG00000087642	IGHE	NA	ENSCJAG00000000002	Gm900	ortholog_one2many	IGHE	ortholog_one2one
0.0119	0	0	0.014975	0.023425	0.00845	0	0	0	0	0	0	0	Mageb5	74271	ENSMUSG00000061392	MAGEB5	NA	ENSCJAG00000000004	Gm14781	ortholog_one2many	MAGEB5	ortholog_one2one
1287.29	794.024	885.251	827.601	1111.89	1285.19	297.705	806.567	327.53	273.024	244.978	477.183	428.297	Actb	11461	ENSMUSG00000029580	ACTB	100404148	ENSCJAG00000000008	Actb	apparent_ortholog_one2one	ACTB	ortholog_one2one
15.7043	31.2347	36.3376	8.97208	10.8468	11.7092	0.0529	0	0.0074	0.0207	0.0336	1.599	0.008	Fbxl18	231863	ENSMUSG00000066640	FBXL18	100407260	ENSCJAG00000000010	Fbxl18	ortholog_one2one	FBXL18	ortholog_one2one
41.6107	62.3333	18.8076	8.08977	6.18825	12.1402	23.1435	25.7079	9.2631	25.3372	22.5882	6.143	8.735	Tnrc18	231861	ENSMUSG00000039477	TNRC18	NA	ENSCJAG00000000014	Tnrc18	ortholog_one2one	TNRC18	ortholog_one2one
14.4069	19.4335	32.6047	29.1965	22.6801	23.4686	55.3379	40.1786	73.2896	87.9952	48.1274	29.9716	31.2815	Ints8	72656	ENSMUSG00000040738	INTS8	100387436	ENSCJAG00000000015	Ints8	ortholog_one2one	INTS8	ortholog_one2one
0.0725	0.0531	1.0204	7.3282	10.486	14.8278	7.5126	1.9707	0.0193	0.6854	1.6105	1.9456	0.4484	Slc29a4	243328	ENSMUSG00000050822	SLC29A4	NA	ENSCJAG00000000017	Slc29a4	ortholog_one2one	SLC29A4	ortholog_one2one
0.0349	3.8608	0.1224	0.0106	0.0138	0.00855	0.0709	0.0296	0.4429	5.9065	0.048	2.72	0.0109	Usp29	57775	ENSMUSG00000051527	USP29	100411272	ENSCJAG00000000018	Usp29	ortholog_one2one	USP29	ortholog_one2one
5.9658	4.9081	10.6708	1.87605	1.20867	1.23992	77.5602	34.5456	19.6564	56.9325	69.6972	53.5632	78.0771	Aurkc	20871	ENSMUSG00000070837	AURKC	100412349	ENSCJAG00000000023	Aurkc	ortholog_one2one	AURKC	ortholog_one2one
0.0214	0.0071	0	0.006375	0.00665	0.009525	0	0	0	0.0566	0	0.0221	0.011	Parvg	64099	ENSMUSG00000022439	PARVG	100408108	ENSCJAG00000000029	Parvg	ortholog_one2one	PARVG	ortholog_one2one
0.9837	0.7461	0.2287	1.20142	1.28723	0.7269	0.7478	0.5243	0.9933	0.9504	1.5788	0.6281	0.656	Tenm2	23964	ENSMUSG00000049336	ODZ2	100411600	ENSCJAG00000000032	Odz2	ortholog_one2one	TENM2	ortholog_one2one
3.1774	4.5896	1.878	1.61318	1.89037	1.21885	23.6804	29.3284	18.7437	20.8799	12.6461	6.872	5.7239	Dpy19l4	381510	ENSMUSG00000045205	DPY19L4	100387076	ENSCJAG00000000034	Dpy19l4	ortholog_one2one	DPY19L4	ortholog_one2one
4.4067	8.2233	1.7328	7.628	7.63455	8.7684	8.6007	10.6576	24.5821	8.8628	5.7593	4.953	3.2683	Wwc1	211652	ENSMUSG00000018849	WWC1	100415176	ENSCJAG00000000040	Wwc1	ortholog_one2one	WWC1	ortholog_one2one
17.3853	16.9565	50.717	37.6926	43.8673	49.4366	21.5744	53.2768	33.5757	14.575	21.4556	23.99	20.4142	Slc38a10	72055	ENSMUSG00000061306	SLC38A10	NA	ENSCJAG00000000042	Slc38a10	ortholog_one2one	SLC38A10	ortholog_one2one
17.3695	3.0996	20.3206	33.9764	26.8214	10.9891	156.118	82.1762	114.188	98.3797	48.1394	67.6029	99.5505	Esrp1	207920	ENSMUSG00000040728	ESRP1	100386717	ENSCJAG00000000043	Esrp1	ortholog_one2one	ESRP1	ortholog_one2one
23.8504	54.0956	15.6956	5.9135	10.9497	21.6925	0.435	0.0938	0.4599	0.2708	0.5903	0.2894	0.1163	Enthd2	78777	ENSMUSG00000025377	ENTHD2	100386644	ENSCJAG00000000052	2410002I01Rik	ortholog_one2one	ENTHD2	ortholog_one2one
12.7381	3.8918	6.6902	15.4276	14.0306	13.8963	1.1292	0.6555	0.7887	8.7476	7.6388	1.5329	3.4483	Ifnar1	15975	ENSMUSG00000022967	IFNAR1	100410306	ENSCJAG00000000056	Ifnar1	ortholog_one2one	IFNAR1	ortholog_one2one
0.4083	0.3777	0.5777	1.7154	1.79662	2.20423	0.1198	2.7352	0.4165	0.5971	0.8985	3.0948	5.6782	Ifnar2	15976	ENSMUSG00000022971	IFNAR2	100409346	ENSCJAG00000000059	Ifnar2	ortholog_one2one	IFNAR2	ortholog_one2one
0.991	7.7095	3.9992	42.2574	94.3372	129.812	4.779	1.4436	1.5326	3.7359	8.858	4.7023	5.1375	Rcn3	52377	ENSMUSG00000019539	RCN3	100397496	ENSCJAG00000000060	Rcn3	ortholog_one2one	RCN3	ortholog_one2one
0.0314	5.6207	2.807	3.64695	2.1893	0.980375	0.2638	5.196	0.1355	1.2723	4.9285	18.2942	19.9733	Fcgrt	14132	ENSMUSG00000003420	FCGRT	NA	ENSCJAG00000000066	Fcgrt	ortholog_one2one	FCGRT	ortholog_one2one
0.8012	9.1714	8.458	17.41	17.8369	18.6175	1.8444	9.6112	10.557	2.6366	1.6545	3.4752	0.427	Smchd1	74355	ENSMUSG00000024054	SMCHD1	100386581	ENSCJAG00000000071	NA	NA	SMCHD1	ortholog_one2one
0.1411	26.0622	2.434	2.48848	2.88863	1.51975	2.8717	0.0061	0.0065	1.894	0	0.0332	0.005	Ids	15931	ENSMUSG00000035847	IDS	100415225	ENSCJAG00000000073	Ids	ortholog_one2one	IDS	ortholog_one2one
22.0146	48.5622	82.141	60.3972	45.0151	42.0926	25.9699	79.692	42.8867	14.0327	56.119	19.7106	16.9053	Aldh16a1	69748	ENSMUSG00000007833	ALDH16A1	100410551	ENSCJAG00000000074	Aldh16a1	ortholog_one2one	ALDH16A1	ortholog_one2one
0.0186	0.037	0	0.007725	0.014425	0.023	0	0	0.0166	0.0241	0	0.0089	0.0084	Cylc1	67407	ENSMUSG00000073001	CYLC1	100406822	ENSCJAG00000000075	Cylc1	ortholog_one2one	CYLC1	ortholog_one2one
0.1356	0.0213	0.0244	1.52763	1.53105	1.52877	13.2522	50.1974	22.4297	7.7603	19.8733	6.6131	32.1367	Nphp4	260305	ENSMUSG00000039577	NPHP4	100406722	ENSCJAG00000000076	Nphp4	ortholog_one2one	NPHP4	ortholog_one2one
58.693	97.1157	23.7708	26.8673	24.943	25.8762	90.4685	68.0711	51.3754	47.528	61.381	35.4487	56.6129	Ndc80	67052	ENSMUSG00000024056	NDC80	100415282	ENSCJAG00000000078	Ndc80	ortholog_one2one	NDC80	ortholog_one2one
5.3721	5.5566	13.5	6.5647	4.11845	4.03705	2.3816	1.4397	18.0054	3.5867	3.6252	6.236	2.5044	Rad54b	623474	ENSMUSG00000078773	RAD54B	100403375	ENSCJAG00000000080	Rad54b	ortholog_one2one	RAD54B	ortholog_one2one
25.8969	22.3215	22.7404	25.0414	25.3159	36.7216	8.7161	60.0538	36.8791	17.7896	14.5806	19.0573	26.4601	Rnf216	108086	ENSMUSG00000045078	RNF216	100405928	ENSCJAG00000000082	Rnf216	ortholog_one2one	RNF216	ortholog_one2one
15.0397	16.3961	36.1025	40.2042	38.1604	43.8439	6.2468	9.0686	9.1761	6.44	15.8983	10.4927	7.9358	Pih1d1	68845	ENSMUSG00000003423	PIH1D1	100395669	ENSCJAG00000000084	Pih1d1	ortholog_one2one	PIH1D1	ortholog_one2one
0.2802	0.4123	0	0.08845	0.083675	0.064775	1.8888	0.4307	1.9325	0.1272	1.4754	0.4629	0.0414	Kcnab2	16498	ENSMUSG00000028931	KCNAB2	100407087	ENSCJAG00000000086	Kcnab2	ortholog_one2one	KCNAB2	ortholog_one2one
0.0121	0.014	0	0.236575	0.544175	0.544725	0.0452	4.8988	3.2381	3.8582	0.0244	0	0.0856	Gem	14579	ENSMUSG00000028214	GEM	100385649	ENSCJAG00000000088	Gem	ortholog_one2one	GEM	ortholog_one2one
0.186	0.1603	0.1327	1.12932	1.04002	0.595325	6.3084	10.0599	3.8439	5.1625	2.1721	4.5351	3.5543	Slc17a7	72961	ENSMUSG00000070570	SLC17A7	NA	ENSCJAG00000000089	Slc17a7	ortholog_one2one	SLC17A7	ortholog_one2one
0.0419	0.0307	0	0.0174	0.0181	0.017175	0.024	0	0.0117	0.0471	0.023	0.0063	0.0103	Cdh17	12557	ENSMUSG00000028217	CDH17	100384923	ENSCJAG00000000090	Cdh17	ortholog_one2one	CDH17	ortholog_one2one
0.3735	2.6549	5.7162	6.34012	6.79493	6.33293	32.4294	38.1458	16.1342	32.1497	6.4768	22.8261	21.8207	Mettl4	76781	ENSMUSG00000055660	METTL4	100385149	ENSCJAG00000000092	Mettl4	ortholog_one2one	METTL4	ortholog_one2one
0.1254	0.0625	0.3925	0.163075	0.179325	0.151725	0.1385	0.1233	0.0619	0.2561	0.2386	0.0663	0.0302	Pth2	114640	ENSMUSG00000038300	PTH2	100395311	ENSCJAG00000000093	Pth2	ortholog_one2one	PTH2	ortholog_one2one
6.6331	0.0346	1.0047	0.43515	0.423675	0.42295	0.1035	1.1389	0	0.2434	0	0.0127	0.0063	Ccdc155	384619	ENSMUSG00000038292	CCDC155	100394944	ENSCJAG00000000094	Ccdc155	ortholog_one2one	CCDC155	ortholog_one2one
0.0233	0.0314	0	0.002075	0.0039	0.013025	0.1023	0.0113	0.0526	0.0295	0.0461	0.0231	0.0217	Adcyap1	11516	ENSMUSG00000024256	ADCYAP1	100390670	ENSCJAG00000000097	Adcyap1	ortholog_one2one	ADCYAP1	ortholog_one2one
6.6951	11.5796	6.436	6.40247	4.93562	4.28217	65.2005	32.0349	69.0073	79.9409	41.9988	29.7611	47.7947	Yes1	22612	ENSMUSG00000014932	YES1	100392850	ENSCJAG00000000099	Yes1	ortholog_one2one	YES1	ortholog_one2one
3.3745	0.1075	2.7582	2.07255	2.12078	3.30103	0.5926	6.0357	7.9875	0.1219	3.5891	10.9416	6.4778	Pdp1	381511	ENSMUSG00000049225	PDP1	100414108	ENSCJAG00000000100	Pdp1	ortholog_one2one	PDP1	ortholog_one2one
0.3326	1.3093	0.2999	0.4521	0.465525	0.6697	0.156	0.036	0.0386	0.257	0.046	0.0478	0.5266	Chd5	269610	ENSMUSG00000005045	CHD5	NA	ENSCJAG00000000101	Chd5	ortholog_one2one	CHD5	ortholog_one2one
19.6274	41.0977	22.2482	24.4628	30.2245	39.3157	5.6945	3.9659	3.584	0.2365	0.22	5.0202	3.3649	Dkkl1	50722	ENSMUSG00000030792	DKKL1	100409475	ENSCJAG00000000102	Dkkl1	ortholog_one2one	DKKL1	ortholog_one2one
0.0853	0.0301	0.4816	0.03865	0.0578	0.093825	0.0452	0.747	5.0719	0.0889	2.2941	0.0073	0.1895	Slc2a9	117591	ENSMUSG00000005107	SLC2A9	100407766	ENSCJAG00000000103	Slc2a9	ortholog_one2one	SLC2A9	ortholog_one2one
31.507	26.0176	7.2803	38.1488	41.9813	44.4769	0.0444	0.0116	0.0246	0.8216	1.1582	0.7136	0.69	Tead2	21677	ENSMUSG00000030796	TEAD2	NA	ENSCJAG00000000104	Tead2	ortholog_one2one	TEAD2	ortholog_one2one
0.1952	0.0803	0.0184	0.592025	0.645525	0.379225	4.4082	1.5035	0.8859	6.7728	2.0734	0.5517	3.7493	Tmem67	329795	ENSMUSG00000049488	TMEM67	100413391	ENSCJAG00000000105	Tmem67	ortholog_one2one	TMEM67	ortholog_one2one
0.0819	0.1324	0.0066	0.0648	0.062925	0.07715	0.0231	0.0291	0.0198	0.0577	0.0276	0.0071	0.0201	Drd5	13492	ENSMUSG00000039358	DRD5	100408128	ENSCJAG00000000106	Drd5	ortholog_one2one	DRD5	ortholog_one2one
0.0642	0.0368	1.7249	3.1562	0.605125	0.40065	0	0.0105	0	0.1108	0	0	0.01	Otop1	21906	ENSMUSG00000051596	OTOP1	100411148	ENSCJAG00000000107	Otop1	ortholog_one2one	OTOP1	ortholog_one2one
3.4988	4.4171	0.9454	3.21635	2.08485	1.9045	0.6334	0.141	0.1722	0.6112	2.1355	2.9408	0.8181	Sox9	20682	ENSMUSG00000000567	SOX9	NA	ENSCJAG00000000109	Sox9	ortholog_one2one	SOX9	ortholog_one2one
0.5389	0.3641	0.0648	0.3061	0.29635	0.291675	0.0621	0.0215	0.0116	0.1136	0.0525	0.0064	0.044	Robo2	268902	ENSMUSG00000052516	ROBO2	100388667	ENSCJAG00000000110	Robo2	apparent_ortholog_one2one	ROBO2	ortholog_one2one
23.6618	43.0523	39.5623	27.0232	33.6418	36.6288	42.0224	53.7876	44.6187	21.187	15.187	17.5565	19.7109	Tmem128	66309	ENSMUSG00000067365	TMEM128	100408497	ENSCJAG00000000112	Tmem128	ortholog_one2one	TMEM128	ortholog_one2one
0.0769	0.0921	0.1008	3.93993	3.0052	1.0593	0.1199	0.0253	0	0.0769	0	0.0592	1.1801	Cd37	12493	ENSMUSG00000030798	CD37	NA	ENSCJAG00000000113	Cd37	ortholog_one2one	CD37	ortholog_one2one
118.913	111.094	113.918	120.972	110.173	94.0406	26.5042	15.1489	22.7269	20.7937	16.9793	33.0318	45.8901	Lyar	17089	ENSMUSG00000067367	LYAR	100408863	ENSCJAG00000000114	Lyar	ortholog_one2one	LYAR	ortholog_one2one
0.1739	6.2228	0.4539	2.67373	2.24768	0.9501	44.4649	32.5413	17.5812	43.2106	20.9088	8.1804	11.8361	Trpm4	68667	ENSMUSG00000038260	TRPM4	NA	ENSCJAG00000000118	Trpm4	ortholog_one2one	TRPM4	ortholog_one2one
3.3001	0.0669	2.7135	1.83533	0.729525	2.23782	0.3354	0.1272	0	0.2829	0.0921	2.1562	2.4771	Zbtb49	75079	ENSMUSG00000029127	ZBTB49	100409223	ENSCJAG00000000119	Zbtb49	ortholog_one2one	ZBTB49	ortholog_one2one
0.6599	0.8553	0.0762	0.6547	0.497625	0.452825	1.7639	0.0309	0.0344	0.6684	0.443	0.1615	0.053	Kcnj2	16518	ENSMUSG00000041695	KCNJ2	100398119	ENSCJAG00000000121	Kcnj2	ortholog_one2one	KCNJ2	ortholog_one2one
9.368	14.0864	14.9389	2.57072	2.73413	2.89087	15.5082	11.9805	6.403	3.8773	9.4886	1.9293	1.782	Map2k6	26399	ENSMUSG00000020623	MAP2K6	100397389	ENSCJAG00000000122	Map2k6	ortholog_one2one	MAP2K6	ortholog_one2one
77.732	157.329	173.263	74.9665	75.4681	75.84	162.661	102.277	162.051	81.5408	147.017	88.0191	129.267	Tyms	22171	ENSMUSG00000025747	TYMS	100389475	ENSCJAG00000000125	Tyms	ortholog_one2one	TYMS	ortholog_one2one
0.1439	0	0	0.032725	0.045225	0.1577	35.2357	16.746	7.7326	22.9697	8.7198	2.7227	3.9029	Nsg1	18196	ENSMUSG00000029126		100409582	ENSCJAG00000000128	Nsg1	ortholog_one2one	NSG1	ortholog_one2one
232.797	208.637	373.264	414.446	396.898	404.337	131.871	237.27	222.376	270.732	82.7363	433.674	409.173	Rpl22	19934	ENSMUSG00000028936	RPL22	100407446	ENSCJAG00000000132	Rpl22	apparent_ortholog_one2one	RPL22	ortholog_one2one
0.0453	0.007	0.007	0.00675	0.011575	0.014225	0.0646	0.038	0.0246	0.0358	0.5918	0.0066	0.3496	Hrc	15464	ENSMUSG00000038239	HRC	100393510	ENSCJAG00000000136	Hrc	ortholog_one2one	HRC	ortholog_one2one
9.4248	1.1292	25.026	12.557	11.8065	15.4043	20.0811	3.089	24.3483	27.6478	24.7214	23.2582	9.1242	Stx18	71116	ENSMUSG00000029125	STX18	100411497	ENSCJAG00000000139	Stx18	ortholog_one2one	STX18	ortholog_one2one
0.4799	0.4808	1.6601	1.60295	1.06503	0.868975	4.8621	2.0851	6.9908	7.7181	6.938	27.4995	50.2449	Rnf207	433809	ENSMUSG00000058498	RNF207	100389071	ENSCJAG00000000142	Rnf207	ortholog_one2one	RNF207	ortholog_one2one
3.4498	17.3845	12.3131	4.87705	4.36088	3.11785	0.026	0.024	0.0386	0.0571	0.046	0.0273	0.0573	Runx1t1	12395	ENSMUSG00000006586	RUNX1T1	100409447	ENSCJAG00000000144	Runx1t1	ortholog_one2one	RUNX1T1	ortholog_one2one
0.1463	0.278	0.0078	0.247125	0.39215	0.4874	0.331	0.133	2.4055	0.3093	0.4076	1.3184	1.5547	Robo1	19876	ENSMUSG00000022883	ROBO1	100387812	ENSCJAG00000000145	Robo1	ortholog_one2one	ROBO1	ortholog_one2one
0.3347	0.6017	0.0921	1.138	0.66585	1.70233	13.6996	9.0907	1.3183	5.7491	1.7113	2.7755	1.3084	Abca5	217265	ENSMUSG00000018800	ABCA5	100396767	ENSCJAG00000000147	Abca5	ortholog_one2one	ABCA5	ortholog_one2one
3.6835	15.5002	27.4506	17.5333	19.6414	23.1819	18.5868	73.9216	67.7263	49.001	53.6467	44.7687	91.9114	Icmt	57295	ENSMUSG00000039662	ICMT	100407809	ENSCJAG00000000150	Icmt	ortholog_one2one	ICMT	ortholog_one2one
0.8267	0.6373	2.5798	0.850525	0.8649	1.28842	0.8594	0.0804	0.1651	2.3476	2.7215	2.5362	2.3186	Ppfia3	76787	ENSMUSG00000003863	PPFIA3	100393150	ENSCJAG00000000151	Ppfia3	ortholog_one2one	PPFIA3	ortholog_one2one
0.0191	0.0525	0.0197	0.0309	0.031875	0.016875	0.1488	0.0193	0.0209	0.1749	0.0944	0.0228	0	Hes3	15207	ENSMUSG00000028946	HES3	100408172	ENSCJAG00000000154	Hes3	ortholog_one2one	HES3	ortholog_one2one
1.1147	1.2586	0.1965	1.0245	0.9053	0.6325	0.4059	0.252	3.5614	0.1817	0.6934	0.1489	0.166	Gpr153	100129	ENSMUSG00000042804	GPR153	100408544	ENSCJAG00000000155	Gpr153	ortholog_one2one	GPR153	ortholog_one2one
0.0349	0.0537	0.0072	0.14595	0.024425	0.02735	0.2937	0.0231	0.0608	0.1122	0.0517	0.0156	0.0249	Htr5a	15563	ENSMUSG00000039106	HTR5A	NA	ENSCJAG00000000158	Htr5a	ortholog_one2one	HTR5A	ortholog_one2one
0.05	0.0356	0	0.026325	0.035175	0.024875	0.026	0.012	0.0129	0.0857	0.046	0.0068	0.0104	Slc26a7	208890	ENSMUSG00000040569	SLC26A7	100408480	ENSCJAG00000000159	Slc26a7	ortholog_one2one	SLC26A7	ortholog_one2one
33.5612	46.2706	37.3392	20.5026	17.2388	16.0281	53.7285	70.174	70.4812	78.1237	48.176	47.5495	45.8188	Paxip1	55982	ENSMUSG00000002221	PAXIP1	100398140	ENSCJAG00000000161	Paxip1	ortholog_one2one	PAXIP1	ortholog_one2one
0.0218	0.0677	0	0.033375	0.03875	0.0311	0.2017	0.0169	0.0192	0.3916	0.8834	0.5364	0.039	Hes2	15206	ENSMUSG00000028940	HES2	100409264	ENSCJAG00000000166	Hes2	ortholog_one2one	HES2	ortholog_one2one
0.1071	0.5958	0.0553	0.414725	0.36065	0.381925	0.7689	0.0371	2.415	2.0868	0.1055	0.0269	0.0647	Dpp6	13483	ENSMUSG00000061576	DPP6	NA	ENSCJAG00000000167	Dpp6	ortholog_one2one	DPP6	ortholog_one2one
20.9153	18.5404	28.241	14.7934	15.2677	23.1699	1.4699	1.2366	0.5894	0.6237	3.0879	8.2231	5.8278	Phf13	230936	ENSMUSG00000047777	PHF13	100393065	ENSCJAG00000000171	Phf13	ortholog_one2one	PHF13	ortholog_one2one
0.0427	0.0601	0	0.0294	0.01835	0.0153	0.4786	0.0753	0.1062	0.4702	0.2409	0.0652	0.0754	Abca6	76184	ENSMUSG00000044749	ABCA6	100396403	ENSCJAG00000000174	Abca6	ortholog_one2one	ABCA6	ortholog_one2one
0.3415	0.3292	0.0418	0.145925	0.174925	0.152775	5.7478	14.6881	0.0134	4.289	2.3755	1.4169	3.6431	Ppara	19013	ENSMUSG00000022383	PPARA	100415661	ENSCJAG00000000176	Ppara	ortholog_one2one	PPARA	ortholog_one2one
2.4754	0.0147	0.0067	3.00778	3.03892	1.16235	0.0708	0.0074	0.0184	0.0441	1.8677	2.1378	0.0328	Tnfrsf25	85030	ENSMUSG00000024793	TNFRSF25	NA	ENSCJAG00000000177	Tnfrsf25	ortholog_one2one	TNFRSF25	ortholog_one2one
80.4633	64.0832	97.9446	46.4141	57.5084	54.4773	23.3279	48.667	30.7738	21.6811	28.0775	29.4958	40.4602	Cdpf1	72355	ENSMUSG00000064284	CDPF1	100385168	ENSCJAG00000000179	2210021J22Rik	ortholog_one2one	CDPF1	ortholog_one2one
14.9123	35.8997	20.7272	7.66362	8.18405	16.6169	2.6599	3.981	0.0065	0.2514	1.1189	2.3771	0.7369	Plekhg5	269608	ENSMUSG00000039713	PLEKHG5	100409339	ENSCJAG00000000180	Plekhg5	ortholog_one2one	PLEKHG5	ortholog_one2one
0.0385	0.0631	0.007	0.070525	0.057	0.036775	0.1198	0.0289	0.0293	0.22	0.1152	0.0063	0.031	Pkdrej	18766	ENSMUSG00000052496	PKDREJ	100386827	ENSCJAG00000000181	Pkdrej	ortholog_one2one	PKDREJ	ortholog_one2one
72.1691	22.3	53.8746	45.5213	40.4941	37.234	41.761	11.9326	4.6017	20.3245	10.5492	13.7023	17.9653	Otud6b	72201	ENSMUSG00000040550	OTUD6B	100407751	ENSCJAG00000000182	Otud6b	ortholog_one2one	OTUD6B	ortholog_one2one
16.0643	17.697	38.4785	30.6569	29.7516	22.6811	5.6763	0.0124	0.6399	0.0163	0.0633	0.5651	0.0118	Tmem55a	72519	ENSMUSG00000028221	TMEM55A	100407390	ENSCJAG00000000184	Tmem55a	ortholog_one2one	TMEM55A	ortholog_one2one
0.6847	0.284	1.4547	1.04487	0.8745	0.80215	10.2041	5.2084	14.2446	9.3584	13.2971	9.8761	5.4012	Ttc38	239570	ENSMUSG00000035944	TTC38	100385525	ENSCJAG00000000186	Ttc38	ortholog_one2one	TTC38	ortholog_one2one
0.0366	0.0826	0.1321	0.02485	0.027875	0.0388	0.0207	0.0054	0.0291	5.4693	0	0	0.0189	Necab1	69352	ENSMUSG00000040536	NECAB1	100407029	ENSCJAG00000000187	Necab1	ortholog_one2one	NECAB1	ortholog_one2one
0.5098	3.516	3.075	0.871825	1.07335	2.1306	0.136	0.015	0.0175	0.5091	0.1225	0.6134	0.7929	Lin7b	22342	ENSMUSG00000003872	LIN7B	100407662	ENSCJAG00000000189	Lin7b	ortholog_one2one	LIN7B	ortholog_one2one
0.2585	0.2456	4.6955	0.912825	2.0256	1.92972	0.5014	8.0368	25.2654	4.6671	4.1431	10.956	8.9483	Gbe1	74185	ENSMUSG00000022707	GBE1	NA	ENSCJAG00000000191	Gbe1	ortholog_one2one	GBE1	ortholog_one2one
87.0479	116.756	17.3366	17.3013	18.597	46.5172	7.0464	6.9116	6.7734	7.4826	11.4379	5.6832	7.0837	Snrnp70	20637	ENSMUSG00000063511	SNRNP70	100392779	ENSCJAG00000000193	Snrnp70	ortholog_one2one	SNRNP70	ortholog_one2one
122.636	29.6109	32.2382	12.5899	11.0844	9.51792	0.1807	6.0981	4.0139	28.9275	1.9768	9.7084	14.0257	Tmem64	100201	ENSMUSG00000043252	TMEM64	100406417	ENSCJAG00000000194	Tmem64	ortholog_one2one	TMEM64	ortholog_one2one
25.0932	32.4401	65.2791	21.672	18.0192	17.4748	30.9536	47.4655	32.5325	28.0081	24.3534	18.4855	19.6466	Gtse1	29870	ENSMUSG00000022385	GTSE1	100386121	ENSCJAG00000000195	Gtse1	ortholog_one2one	GTSE1	ortholog_one2one
0.4732	0.6161	0.1293	0.424025	0.280775	0.3672	0.0958	0.0116	0	0	0	3.2851	0.0052	Calb1	12307	ENSMUSG00000028222	CALB1	100406048	ENSCJAG00000000196	Calb1	ortholog_one2one	CALB1	ortholog_one2one
0.7502	0.0418	0.0677	0.1559	0.20675	0.187275	0	0	0	0	0	0	0	Lrrc39	109245	ENSMUSG00000027961	LRRC39	100392073	ENSCJAG00000000197	Lrrc39	ortholog_one2one	LRRC39	ortholog_one2one
4.6071	22.2552	5.0401	5.47505	5.10018	7.74395	34.5078	90.3652	89.595	49.5639	69.0843	56.6863	62.7657	Trmu	72026	ENSMUSG00000022386	TRMU	100387554	ENSCJAG00000000198	Trmu	ortholog_one2one	TRMU	ortholog_one2one
14.0316	0.2678	5.2122	6.4725	8.2861	7.8381	5.5806	0.0621	23.1652	0	0.024	7.6367	9.1241	Decr1	67460	ENSMUSG00000028223	DECR1	100400830	ENSCJAG00000000199	Decr1	ortholog_one2one	DECR1	ortholog_one2one
5.3609	0.5112	2.2355	1.72595	1.57062	1.53325	0	0	0	0	0	0	0	Trmt13	229780	ENSMUSG00000033439	TRMT13	100391711	ENSCJAG00000000200	Ccdc76	ortholog_one2one	TRMT13	ortholog_one2one
0.0494	0.056	0.0071	0.036475	0.04815	0.052225	0.2579	0.0057	0.0066	0.6088	0.0232	0.0291	0.3171	Fam20a	208659	ENSMUSG00000020614	FAM20A	100396038	ENSCJAG00000000202	Fam20a	ortholog_one2one	FAM20A	ortholog_one2one
71.5495	80.1374	147.516	68.6258	77.5858	105.585	1.9205	8.7093	9.1637	3.4926	5.3492	3.8154	6.6154	Nol9	74035	ENSMUSG00000028948	NOL9	100391599	ENSCJAG00000000203	Nol9	ortholog_one2one	NOL9	ortholog_one2one
0.0963	0.3892	0.028	0.153875	0.14425	0.2059	0.0621	0.0078	0.0089	0.2841	0.1483	0.0286	0.018	Kcna7	16495	ENSMUSG00000038201	KCNA7	100392414	ENSCJAG00000000212	Kcna7	ortholog_one2one	KCNA7	ortholog_one2one
45.7895	37.3496	51.5575	61.685	56.4722	59.9742	72.9096	82.7101	33.7546	51.4036	18.6497	55.9048	54.1751	Prkar1a	19084	ENSMUSG00000020612	PRKAR1A	100395681	ENSCJAG00000000214	Prkar1a	ortholog_one2one	PRKAR1A	ortholog_one2one
0.0583	0.2097	0.0912	0.0795	0.16565	0.116375	0.1263	0	0.0113	0.0311	0	0.006	0	Tas1r1	110326	ENSMUSG00000028950	TAS1R1	100391962	ENSCJAG00000000215	Tas1r1	ortholog_one2one	TAS1R1	ortholog_one2one
37.9274	7.1909	10.5446	17.5429	11.0082	15.8038	14.2067	23.0016	24.3822	23.918	11.5156	15.7029	14.8248	Mcph1	244329	ENSMUSG00000039842	MCPH1	100405656	ENSCJAG00000000217	Mcph1	ortholog_one2one	MCPH1	ortholog_one2one
0.8657	8.1609	0.4332	4.72935	2.43847	1.41582	0.0774	2.8494	0.9072	0.0742	1.7413	0.2384	0.6943	Mzf1	109889	ENSMUSG00000030380	MZF1	NA	ENSCJAG00000000218	Mzf1	ortholog_one2one	MZF1	ortholog_one2one
58.8605	38.0397	44.1325	54.2788	46.6081	56.6108	31.0444	49.2691	69.3798	48.055	50.9758	40.7093	43.413	Ppp2r2d	52432	ENSMUSG00000041769	PPP2R2D	100385385	ENSCJAG00000000219	Ppp2r2d	ortholog_one2one	PPP2R2D	ortholog_one2one
27.4783	13.1944	5.9918	4.63325	6.518	7.33685	0.4786	3.502	0.0354	4.0402	1.1321	8.1102	11.0883	Osgin2	209212	ENSMUSG00000041153	OSGIN2	100405320	ENSCJAG00000000220	Osgin2	ortholog_one2one	OSGIN2	ortholog_one2one
18.531	11.2987	4.8609	9.877	8.456	4.5999	0.078	2.8538	0.1675	0.1285	0.046	1.1742	0.2242	Wnk3	NA	ENSMUSG00000041245	WNK3	NA	ENSCJAG00000000221	NA	NA	WNK3	ortholog_one2one
16.8656	8.7031	4.7394	17.5995	18.2281	16.9282	29.2823	22.6899	15.8845	11.4312	10.3996	16.8454	8.362	Zbtb48	100090	ENSMUSG00000028952	ZBTB48	NA	ENSCJAG00000000225	Zbtb48	ortholog_one2one	ZBTB48	ortholog_one2one
2.2779	1.1255	1.3112	4.12865	2.54015	3.0301	3.1624	0.133	10.7305	3.8185	0.0691	9.6777	7.7157	Ripk2	192656	ENSMUSG00000041135	RIPK2	100404956	ENSCJAG00000000226	Ripk2	ortholog_one2one	RIPK2	ortholog_one2one
0.1042	0.0976	0.0265	0.0865	0.074	0.047525	0.1508	0.0217	0.0246	0.1255	0.1029	0.0529	0.0062	Angpt2	11601	ENSMUSG00000031465	ANGPT2	100404686	ENSCJAG00000000227	Angpt2	ortholog_one2one	ANGPT2	ortholog_one2one
7.0107	35.6117	19.1327	15.4791	12.1045	9.77215	498.493	628.173	239.626	394.837	258.389	242.954	339.771	Bnip3	12176	ENSMUSG00000078566	BNIP3	NA	ENSCJAG00000000228	Bnip3	ortholog_one2one	BNIP3	ortholog_one2one
34.7854	24.8605	25.7885	40.669	25.5856	18.6754	10.2721	15.6062	3.2065	14.3305	2.732	11.2655	9.6905	Fgd1	14163	ENSMUSG00000025265	FGD1	100407066	ENSCJAG00000000230	Fgd1	ortholog_one2one	FGD1	ortholog_one2one
0.0672	0.069	0.0053	0.083425	0.090325	0.05835	0.0964	0	0	0.0559	0	0	0	Jakmip3	74004	ENSMUSG00000056856	JAKMIP3	100385746	ENSCJAG00000000231	Jakmip3	apparent_ortholog_one2one	JAKMIP3	ortholog_one2one
8.1604	8.6811	8.0227	7.99402	5.7137	4.77182	0.6447	0.1653	0.0265	3.9202	13.2108	7.6648	5.9371	Gys1	14936	ENSMUSG00000003865	GYS1	100406574	ENSCJAG00000000232	Gys1	ortholog_one2one	GYS1	ortholog_one2one
25.5669	28.7321	23.2338	13.5928	21.7674	26.5331	0.9622	2.7015	0.0238	0.5574	5.6127	1.3558	2.0589	Klhl21	242785	ENSMUSG00000073700	KLHL21	NA	ENSCJAG00000000233	Klhl21	ortholog_one2one	KLHL21	ortholog_one2one
225.123	136.218	321.707	221.111	231.938	264.195	80.2409	130.302	145.212	122.62	101.6	59.0097	66.1601	Chmp2a	68953	ENSMUSG00000033916	CHMP2A	100395807	ENSCJAG00000000234	Chmp2a	ortholog_one2one	CHMP2A	ortholog_one2one
0.1412	0.4313	0.0771	0.517675	0.62305	1.43152	10.1677	6.3734	2.0379	2.5777	1.5586	0.016	0.7938	Wipi1	52639	ENSMUSG00000041895	WIPI1	100395323	ENSCJAG00000000236	Wipi1	ortholog_one2one	WIPI1	ortholog_one2one
12.0026	5.3061	8.2649	4.3657	4.23435	3.01835	29.8473	50.062	51.0445	24.2479	22.0848	39.0035	42.6234	Thap3	69876	ENSMUSG00000039759	THAP3	100393430	ENSCJAG00000000237	Thap3	ortholog_one2one	THAP3	ortholog_one2one
0.3174	0.4801	0.0705	0.418225	0.38615	0.29775	0.1437	0.0347	0.0352	0.3929	0.0691	0.0571	0.0414	Mmp16	17389	ENSMUSG00000028226	MMP16	100403505	ENSCJAG00000000239	Mmp16	ortholog_one2one	MMP16	ortholog_one2one
48.0618	50.4388	42.8108	63.6039	76.3324	87.2015	24.1716	30.0244	22.7744	22.5006	21.3711	20.6474	25.8421	Dnajc11	230935	ENSMUSG00000039768	DNAJC11	100409983	ENSCJAG00000000242	Dnajc11	ortholog_one2one	DNAJC11	ortholog_one2one
0.0207	0.0379	0	0.028175	0.0336	0.0245	0.0427	3.7571	1.3909	1.3875	0.0248	0.4823	2.4613	Arsg	74008	ENSMUSG00000020604	ARSG	100400154	ENSCJAG00000000244	Arsg	ortholog_one2one	ARSG	ortholog_one2one
0.0575	0	0.0149	0.03975	0.02785	0.0187	0.2081	0	0.0177	0	0	0.0171	0.0325	Cnbd1	435772	ENSMUSG00000073991	CNBD1	100398658	ENSCJAG00000000247	Cnbd1	ortholog_one2one	CNBD1	ortholog_one2one
4.0825	0.6786	6.2358	4.29575	4.54967	5.20922	75.9383	216.337	162.781	42.2889	104.064	42.7248	64.2359	Slc16a6	104681	ENSMUSG00000041920	SLC16A6	100394956	ENSCJAG00000000248	Slc16a6	ortholog_one2one	SLC16A6	ortholog_one2one
0.0508	0.0753	0.0226	0.04025	0.05455	0.044475	0.078	0.0661	0.0773	0.0857	0.2761	0.1161	0.2294	Cngb3	30952	ENSMUSG00000056494	CNGB3	100402067	ENSCJAG00000000249	Cngb3	ortholog_one2one	CNGB3	ortholog_one2one
45.2072	34.4973	72.2838	39.0888	26.002	21.6477	19.1145	10.212	0.0278	9.4917	15.0414	14.5738	5.7054	Tsr2	69499	ENSMUSG00000025264	TSR2	100406701	ENSCJAG00000000251	Tsr2	ortholog_one2one	TSR2	ortholog_one2one
25.463	23.0942	15.4126	24.0606	19.7705	10.9839	81.8067	79.4685	81.8387	128.597	65.3537	93.226	55.3636	Gnl3l	237107	ENSMUSG00000025266	GNL3L	NA	ENSCJAG00000000252	Gnl3l	ortholog_one2one	GNL3L	ortholog_one2one
57.0845	78.3994	127.093	46.7751	46.023	48.3752	9.2894	2.5715	2.068	9.587	4.6225	9.4406	7.1093	Bax	12028	ENSMUSG00000003873	BAX	100391322	ENSCJAG00000000253	Bax	apparent_ortholog_one2one	BAX	ortholog_one2one
5.4193	14.9432	31.7151	20.7351	24.5918	25.5292	3.5752	20.6937	19.7376	2.2583	3.3963	0.8328	6.286	Amz2	13929	ENSMUSG00000020610	AMZ2	100394598	ENSCJAG00000000254	Amz2	ortholog_one2one	AMZ2	ortholog_one2one
2.3059	3.8088	0.3194	3.48102	2.90725	1.92165	72.0855	63.0238	16.5099	66.7979	55.7469	86.9146	87.4389	Dhdh	71755	ENSMUSG00000011382	DHDH	100390604	ENSCJAG00000000256	Dhdh	ortholog_one2one	DHDH	ortholog_one2one
2.5204	0.646	1.652	0.004725	0.004725	0.008275	19.4879	9.7989	8.5546	11.9773	1.4974	6.4964	9.0361	Traf5	NA	ENSMUSG00000026637	TRAF5	100388423	ENSCJAG00000000257	Traf5	ortholog_one2one	TRAF5	ortholog_one2one
2.6221	4.3351	0.657	1.59757	1.56373	1.85813	2.3073	0.0168	0.0211	0.1982	0.0991	0.0071	0.0401	Camta1	100072	ENSMUSG00000014592	CAMTA1	100393788	ENSCJAG00000000258	Camta1	ortholog_one2one	CAMTA1	ortholog_one2one
0.1969	0.2427	0.0729	0.135675	0.1203	0.103625	0.0486	0.0205	0.0062	0.1871	0.053	0.006	0.0114	Plxna4	243743	ENSMUSG00000029765	PLXNA4	100411202	ENSCJAG00000000260	Plxna4	apparent_ortholog_one2one	PLXNA4	ortholog_one2one
7.4579	2.0485	12.0632	9.66393	9.39263	9.18143	15.0187	19.1531	44.8587	34.1725	5.9793	51.0168	45.9472	Cpne3	70568	ENSMUSG00000028228	CPNE3	100401697	ENSCJAG00000000264	Cpne3	ortholog_one2one	CPNE3	ortholog_one2one
44.7273	67.5362	70.4285	58.391	49.0677	50.5207	4.543	2.926	11.5968	0.7543	0.2852	0.8499	3.1733	Gna13	14674	ENSMUSG00000020611	GNA13	100394016	ENSCJAG00000000265	Gna13	ortholog_one2one	GNA13	ortholog_one2one
61.9923	48.8424	36.6077	40.2604	38.5217	36.5318	10.05	21.3616	22.5082	8.582	30.6592	14.5496	10.6948	Nucb1	18220	ENSMUSG00000030824	NUCB1	100406205	ENSCJAG00000000266	Nucb1	ortholog_one2one	NUCB1	ortholog_one2one
0.1637	0.1324	1.0746	1.46673	1.49693	1.07597	0	0.0054	0.0185	0.1075	0.0257	0.0264	0.0811	Rgs9	19739	ENSMUSG00000020599	RGS9	100399791	ENSCJAG00000000267	Rgs9	ortholog_one2one	RGS9	ortholog_one2one
0.0663	0.0335	0	0.299125	0.294275	0.022625	3.1887	4.5016	7.2036	3.8801	10.1687	2.1931	4.8373	Slc27a5	26459	ENSMUSG00000030382	SLC27A5	100394591	ENSCJAG00000000268	Slc27a5	ortholog_one2one	SLC27A5	ortholog_one2one
0.5604	0.0223	1.9346	1.17597	2.04945	1.55842	0.0566	4.2002	0.008	0.0444	0	1.8836	0.6279	Tulp2	56734	ENSMUSG00000023467	TULP2	100405840	ENSCJAG00000000271	Tulp2	ortholog_one2one	TULP2	ortholog_one2one
30.7579	25.4167	30.8944	17.0142	18.3531	20.296	0.0288	16.8462	1.3686	0.682	0.426	5.7081	5.6997	Ppp1r15a	17872	ENSMUSG00000040435	PPP1R15A	100405468	ENSCJAG00000000276	Ppp1r15a	ortholog_one2one	PPP1R15A	ortholog_one2one
18.2303	15.9737	59.1647	66.3208	77.3702	86.143	22.5634	26.7737	51.1521	35.072	24.4027	39.1107	19.6783	Vamp3	22319	ENSMUSG00000028955	VAMP3	100394146	ENSCJAG00000000280	Vamp3	ortholog_one2one	VAMP3	ortholog_one2one
3.5704	9.6365	10.9634	7.50673	3.44905	5.0744	0.3285	0.0317	0.0402	0.3448	0.0632	0.1739	0.3333	Plekha4	69217	ENSMUSG00000040428	PLEKHA4	100405108	ENSCJAG00000000281	Plekha4	ortholog_one2one	PLEKHA4	ortholog_one2one
0.8507	1.4899	3.4082	0.697975	0.847075	2.94205	1.0984	4.3589	0.8501	1.1471	6.381	7.0792	7.5032	Rcor3	214742	ENSMUSG00000037395	RCOR3	100391911	ENSCJAG00000000282	Rcor3	ortholog_one2one	RCOR3	ortholog_one2one
1.1706	2.4335	0.4873	1.19372	1.1032	1.22165	5.5701	1.6982	20.2176	9.3254	3.3433	10.3225	12.7544	Per3	18628	ENSMUSG00000028957	PER3	100394501	ENSCJAG00000000288	Per3	ortholog_one2one	PER3	ortholog_one2one
6.0467	25.8415	4.539	26.1798	16.3486	4.2337	0.1464	0.0338	0	0.0804	0	0.0384	0.0294	Hsd17b14	66065	ENSMUSG00000030825	HSD17B14	NA	ENSCJAG00000000291	Hsd17b14	ortholog_one2one	HSD17B14	ortholog_one2one
3.6265	1.7805	8.8018	8.86828	7.34028	6.27923	24.497	35.7106	27.1184	7.9981	19.7586	25.2033	36.07	Wwp1	107568	ENSMUSG00000041058	WWP1	100400473	ENSCJAG00000000292	Wwp1	ortholog_one2one	WWP1	ortholog_one2one
24.3876	18.2983	6.708	55.0189	57.4654	53.2897	15.9896	56.8413	34.3583	3.3689	19.2862	58.1994	25.9902	Bcat2	12036	ENSMUSG00000030826	BCAT2	100390246	ENSCJAG00000000293	Bcat2	ortholog_one2one	BCAT2	ortholog_one2one
0.0692	0.0324	0	0.00715	0.016475	0.016475	0.054	0.0141	0.015	0	0	0	0	Uts2	24111	ENSMUSG00000028963	UTS2	100410830	ENSCJAG00000000294	Uts2	ortholog_one2one	UTS2	ortholog_one2one
0.0178	0.0647	0	0.054675	0.0408	0.019525	0.0426	0.0117	0.0259	0.1844	0.1193	0.0127	0.0222	Fgf21	56636	ENSMUSG00000030827	FGF21	100389889	ENSCJAG00000000299	Fgf21	ortholog_one2one	FGF21	ortholog_one2one
1804.31	3507.67	3486.86	3114.86	3786.15	4265.43	11548.9	15192.5	14965.6	11837.5	9671.83	8096.31	8578.6	Rps5	20103	ENSMUSG00000012848	RPS5	100393284	ENSCJAG00000000304	Rps5	ortholog_one2one	RPS5	ortholog_one2one
0.2724	0.2786	0.023	0.531775	0.524625	0.0943	0.0243	0	0	0	0.1059	1.5777	0	Hhat	226861	ENSMUSG00000037375	HHAT	100392648	ENSCJAG00000000310	Hhat	ortholog_one2one	HHAT	ortholog_one2one
0.0408	0.2006	0.5302	0.4849	0.668	0.6687	1.3991	0.0083	0	0.0535	0	0	0	Izumo1	73456	ENSMUSG00000064158	IZUMO1	100404750	ENSCJAG00000000311	Izumo1	ortholog_one2one	IZUMO1	ortholog_one2one
0.0102	0.0095	0	0	0.0027	0.006075	0.0316	1.8413	0.0179	3.2336	0.0683	0.0102	0.0086	A1bg	117586	ENSMUSG00000022347	A1BG	100400383	ENSCJAG00000000314	A1bg	ortholog_one2one	A1BG	ortholog_one2one
2.6851	2.2849	0.2932	1.36033	0.656125	0.72175	0.061	0.0079	0.0169	0.0652	0.1137	0	0.013	Sertad4	214791	ENSMUSG00000016262	SERTAD4	100389981	ENSCJAG00000000316	Sertad4	ortholog_one2one	SERTAD4	ortholog_one2one
0.139	0.1605	0.0559	0.181075	0.186275	0.160025	0	0	0	0.0516	0	0.0208	0.017	Tnfrsf9	21942	ENSMUSG00000028965	TNFRSF9	100412493	ENSCJAG00000000317	Tnfrsf9	ortholog_one2one	TNFRSF9	ortholog_one2one
0.9368	0.0947	4.0667	1.16423	0.8937	0.27345	5.6072	8.9545	2.6684	0.7941	1.3058	8.1646	2.753	Rasip1	69903	ENSMUSG00000044562	RASIP1	100404390	ENSCJAG00000000320	Rasip1	ortholog_one2one	RASIP1	ortholog_one2one
0.036	0.0175	0.1957	0.1738	0.1738	0.019475	0.1068	1.3214	11.5554	0.0826	0.0495	0.0496	1.6943	Syt14	329324	ENSMUSG00000016200	SYT14	100390588	ENSCJAG00000000322	Syt14	apparent_ortholog_one2one	SYT14	ortholog_one2one
308.48	541.377	814.427	229.066	224.726	278.659	0	0	0	0	0	0	0	Psmd3	22123	ENSMUSG00000017221	PSMD3	100412477	ENSCJAG00000000323	Psmd3	ortholog_one2one	PSMD3	ortholog_one2one
5.9585	3.6864	1.1095	3.26622	2.9209	5.15022	14.6349	7.3773	5.2275	40.0874	5.4551	52.0774	28.9686	Errfi1	74155	ENSMUSG00000028967	ERRFI1	100413566	ENSCJAG00000000324	Errfi1	ortholog_one2one	ERRFI1	ortholog_one2one
0.1429	3.517	0.0475	0.10225	0.123675	0.09725	0.8058	0.03	0.7665	1.6421	0.4141	1.379	0.636	Mamstr	74490	ENSMUSG00000042918	MAMSTR	100389159	ENSCJAG00000000326	Mamstr	ortholog_one2one	MAMSTR	ortholog_one2one
0.0516	0.0123	0	0.021975	0.0289	0.034475	0	0.0103	0	0.0307	0.05	0	0	Apoh	11818	ENSMUSG00000000049	APOH	100384972	ENSCJAG00000000327	Apoh	ortholog_one2one	APOH	ortholog_one2one
0.0744	0.0906	0.0066	0.0374	0.044125	0.05165	0.1887	0.0184	0.0262	0.1512	0.066	0.0266	0.01	Slc45a1	242773	ENSMUSG00000039838	SLC45A1	100413925	ENSCJAG00000000330	Slc45a1	ortholog_one2one	SLC45A1	ortholog_one2one
0.1194	0.138	0.9847	0.520425	0.556075	0.5221	2.1537	1.2307	1.497	0.0538	0	1.5467	0.0499	Prkca	18750	ENSMUSG00000050965	PRKCA	100391814	ENSCJAG00000000333	Prkca	ortholog_one2one	PRKCA	ortholog_one2one
34.2594	41.3756	34.3687	45.8447	41.4862	53.7254	2.2615	0.0309	0.1101	0.913	0.1055	0.6055	0.0824	Rere	68703	ENSMUSG00000039852	RERE	100414290	ENSCJAG00000000334	Rere	ortholog_one2one	RERE	ortholog_one2one
0.7261	0.358	0	0.074925	0.09255	0.06495	0.0867	0	0.0445	2.3202	0.078	0	0.0184	Ntn5	243967	ENSMUSG00000070564	NTN5	NA	ENSCJAG00000000341	Ntn5	ortholog_one2one	NTN5	ortholog_one2one
0.0182	0.013	0	0.01135	0.012575	0.015575	0	0.0174	0	0.053	0	0	0	Slc7a13	74087	ENSMUSG00000041052	SLC7A13	100397946	ENSCJAG00000000342	Slc7a13	ortholog_one2one	SLC7A13	ortholog_one2one
0.0578	0.0105	0	0.00945	0.0017	0.003925	25.3029	35.1617	35.9797	5.829	11.9688	45.9091	58.5237	Atp6v0d2	242341	ENSMUSG00000028238	ATP6V0D2	100400110	ENSCJAG00000000343	Atp6v0d2	ortholog_one2one	ATP6V0D2	ortholog_one2one
0.4844	0.1171	0	0.003525	0.003525	0.010925	0	0	0	0	0.0358	0	0	Muc16	NA	ENSMUSG00000032134	MUC12	NA	ENSCJAG00000000344	NA	NA	MUC16	ortholog_one2one
0.0258	0.0329	5.4409	2.6113	2.59368	2.44048	0.5042	3.7393	0.0755	2.6092	0.1078	0.0667	0.0181	Zscan18	232875	ENSMUSG00000070822	ZSCAN18	NA	ENSCJAG00000000348	Zscan18	ortholog_one2one	ZSCAN18	ortholog_one2one
0.3617	0.0221	0.0118	0.352025	0.367075	0.019325	56.5978	28.3816	68.2905	83.7828	34.1294	18.3142	29.4498	Mlf1	17349	ENSMUSG00000048416	MLF1	100405935	ENSCJAG00000000352	Mlf1	ortholog_one2one	MLF1	ortholog_one2one
0.061	0.0451	0.0233	0.370175	0.344025	0.340825	0.0729	0.0205	0.031	0.1091	0.053	0.03	0.0342	Cacng4	54377	ENSMUSG00000020723	CACNG4	100414144	ENSCJAG00000000358	Cacng4	ortholog_one2one	CACNG4	ortholog_one2one
1.1421	5.6426	0.0406	0.334225	0.3939	0.5077	14.0113	6.1463	0.8245	3.4983	9.2487	3.9116	5.9225	Dbp	13170	ENSMUSG00000059824	DBP	100403666	ENSCJAG00000000360	Dbp	ortholog_one2one	DBP	ortholog_one2one
0.0129	0.0439	0.012	0.0027	0.0027	0.0027	0.0926	0	0	0.0577	0	0.0125	0.0107	Cacng1	12299	ENSMUSG00000020722	CACNG1	100413785	ENSCJAG00000000361	Cacng1	ortholog_one2one	CACNG1	ortholog_one2one
21.0217	34.1135	30.8887	25.0776	24.4428	21.1903	45.0769	25.4871	50.7729	30.6229	33.7876	44.7065	44.2162	Gfm1	28030	ENSMUSG00000027774	GFM1	100410048	ENSCJAG00000000363	Gfm1	ortholog_one2one	GFM1	ortholog_one2one
13.2584	7.9439	23.2834	10.3965	14.9004	18.1546	0.3877	3.4806	2.4703	0.7886	2.2128	0.3768	0.8552	Sphk2	56632	ENSMUSG00000057342	SPHK2	100387720	ENSCJAG00000000366	Sphk2	ortholog_one2one	SPHK2	ortholog_one2one
16.0129	20.393	15.0441	10.3373	44.0337	73.743	23.8811	35.3262	16.2994	30.177	22.7214	20.4513	16.083	Atp6v0a1	11975	ENSMUSG00000019302	ATP6V0A1	100412131	ENSCJAG00000000367	Atp6v0a1	ortholog_one2one	ATP6V0A1	ortholog_one2one
10.4529	0.1473	4.7329	9.9573	9.93983	9.91202	4.3162	1.4311	5.57	25.2886	0.2479	17.3397	5.3984	Gspt2	14853	ENSMUSG00000071723	GSPT2	100396166	ENSCJAG00000000368	Gspt2	ortholog_one2one	GSPT2	ortholog_one2one
0.1823	0.0176	0.0102	0.351525	0.33335	0.199125	0	0.0177	0.1153	0.049	0.0684	0.1712	0.0087	Slc2a7	435818	ENSMUSG00000062064	SLC2A7	100385108	ENSCJAG00000000382	Slc2a7	ortholog_one2one	SLC2A7	ortholog_one2one
0.9753	0.2998	0.3716	2.92168	1.61173	2.01772	0.0861	0.0112	0.0242	0.0675	0.1092	0.132	0.0131	Fam83e	73813	ENSMUSG00000054161	FAM83E	100402938	ENSCJAG00000000384	Fam83e	ortholog_one2one	FAM83E	ortholog_one2one
0.9763	7.5162	0.6252	2.79088	4.28045	3.43098	0.1694	0.8705	0.0109	0.0732	0	0.1146	3.116	Lxn	17035	ENSMUSG00000047557	LXN	100405566	ENSCJAG00000000386	Lxn	ortholog_one2one	LXN	ortholog_one2one
5.523	0.0636	0.4713	18.0043	10.8337	8.31752	3.6871	0	5.2358	3.7681	3.4425	1.2398	1.9468	E2f5	13559	ENSMUSG00000027552	E2F5	NA	ENSCJAG00000000387	E2f5	ortholog_one2one	E2F5	ortholog_one2one
2.2018	13.1176	8.6312	2.6993	3.44968	1.18368	0.2805	0.0441	0.0871	0.5714	0.8398	0.0149	0.0238	Sult2b1	54200	ENSMUSG00000003271	SULT2B1	NA	ENSCJAG00000000388	Sult2b1	ortholog_one2one	SULT2B1	ortholog_one2one
0.1875	0.0992	1.4	0.0175	0.025775	0.034725	1.3726	7.9032	0.0148	8.1294	1.9542	0.0157	3.6384	Rarres1	109222	ENSMUSG00000049404	RARRES1	NA	ENSCJAG00000000389	Rarres1	ortholog_one2one	RARRES1	ortholog_one2one
4.1597	0.907	0.0069	1.73772	2.2249	2.8174	28.5997	36.5161	43.9596	29.3993	7.1524	21.7324	12.7184	Lrrcc1	71710	ENSMUSG00000027550	LRRCC1	100397709	ENSCJAG00000000393	Lrrcc1	ortholog_one2one	LRRCC1	ortholog_one2one
0.0519	0.0852	0	0.04635	0.0676	0.0483	1.0855	0.5318	0.0206	0.913	0.0844	0.8544	0.1118	Kcnj14	211480	ENSMUSG00000058743	KCNJ14	100386743	ENSCJAG00000000396	Kcnj14	ortholog_one2one	KCNJ14	ortholog_one2one
0.5307	0.8379	0.1504	0.489925	0.686875	0.70905	1.768	0.1462	0.2426	3.379	0.5658	0.2056	0.1821	Lmtk3	381983	ENSMUSG00000062044	LMTK3	100402217	ENSCJAG00000000398	Lmtk3	ortholog_one2one	LMTK3	ortholog_one2one
0.3033	0.088	0.0353	0.03235	0.048725	0.049925	30.5863	56.6179	65.8898	9.7869	55.426	7.3209	17.2124	Slc2a5	56485	ENSMUSG00000028976	SLC2A5	100385463	ENSCJAG00000000405	Slc2a5	ortholog_one2one	SLC2A5	ortholog_one2one
2.4259	3.3738	2.7881	0.5906	0.88745	2.20228	5.9009	3.4967	2.029	3.0985	0.046	3.6385	6.5794	Ptrf	19285	ENSMUSG00000004044	PTRF	100411410	ENSCJAG00000000406	Ptrf	ortholog_one2one	PTRF	ortholog_one2one
7.7845	5.3648	31.6798	7.22895	7.9599	6.00352	13.218	0.0049	0.3076	5.2584	6.2105	7.5712	5.102	Snx16	74718	ENSMUSG00000027534	SNX16	100395642	ENSCJAG00000000407	Snx16	ortholog_one2one	SNX16	ortholog_one2one
37.8168	27.6146	48.9613	31.4347	34.5795	44.3496	11.5182	31.1582	5.6711	15.2946	31.7473	36.0149	19.7849	Cyth2	19158	ENSMUSG00000003269	CYTH2	100387102	ENSCJAG00000000408	Cyth2	ortholog_one2one	CYTH2	ortholog_one2one
79.7241	61.689	57.5919	35.7345	35.5648	39.2853	39.8983	113.272	74.593	38.1655	58.0313	22.5823	14.6084	Stat3	20848	ENSMUSG00000004040	STAT3	NA	ENSCJAG00000000409	Stat3	ortholog_one2one	STAT3	ortholog_one2one
0.0882	0.0726	0.0114	0.020225	0.05545	0.056675	0	0.0177	0	0.0466	0	0.0192	0.0168	Iqcj	208426	ENSMUSG00000051777	IQCJ	NA	ENSCJAG00000000412	Iqcj	ortholog_one2one	IQCJ	ortholog_one2one
0.6176	0.5716	0.1393	0.33175	0.324925	0.2608	0.1115	0.091	0.0166	0.5957	0.0961	3.5152	4.5056	Gpr157	269604	ENSMUSG00000047875	GPR157	100397405	ENSCJAG00000000413	Gpr157	ortholog_one2one	GPR157	ortholog_one2one
0.0972	0.0393	3.7638	20.9502	20.9466	18.1864	2.0917	19.0928	7.1114	0.211	6.436	2.8069	7.4378	Asb1	65247	ENSMUSG00000026311	ASB1	100411904	ENSCJAG00000000414	Asb1	ortholog_one2one	ASB1	ortholog_one2one
41.1615	61.3085	55.0604	29.0433	19.2251	17.4094	0.0289	1.3339	0	0	0	2.0064	0.8367	Chmp4c	66371	ENSMUSG00000027536	CHMP4C	100394678	ENSCJAG00000000415	Chmp4c	ortholog_one2one	CHMP4C	ortholog_one2one
0.1031	14.5089	1.2244	0.176525	0.987825	0.849025	3.0769	0.4411	3.314	0.8533	9.7315	2.6938	1.1657	H6pd	100198	ENSMUSG00000028980	H6PD	100386191	ENSCJAG00000000418	H6pd	ortholog_one2one	H6PD	ortholog_one2one
1.1227	3.3754	3.8776	7.4979	6.83648	6.01023	3.3534	7.5762	0.0322	2.2703	5.9127	6.7924	2.3826	Traf3ip1	74019	ENSMUSG00000034292	TRAF3IP1	100411296	ENSCJAG00000000419	Traf3ip1	ortholog_one2one	TRAF3IP1	ortholog_one2one
5.9299	2.3073	10.8097	9.8487	9.10848	10.2171	2.0967	19.4509	40.3772	26.6223	18.5143	63.7891	46.4718	Zfand1	66361	ENSMUSG00000039795	ZFAND1	100395039	ENSCJAG00000000421	Zfand1	ortholog_one2one	ZFAND1	ortholog_one2one
0.141	0.0921	0	1.01222	1.0146	1.01085	1.3653	0.3128	0.0196	6.4363	0.0878	3.4727	1.8499	Spsb1	74646	ENSMUSG00000039911	SPSB1	100386549	ENSCJAG00000000422	Spsb1	ortholog_one2one	SPSB1	ortholog_one2one
14.6077	36.3495	19.8022	9.93055	15.1007	23.8304	159.549	253.64	220.053	180.58	108.959	36.1257	71.8276	Slc25a33	70556	ENSMUSG00000028982	SLC25A33	100386907	ENSCJAG00000000424	Slc25a33	ortholog_one2one	SLC25A33	ortholog_one2one
12.7477	1.9001	32.4529	22.4311	21.4709	21.6556	6.9653	12.7441	15.6733	6.8636	2.3207	16.0449	21.8442	Impa1	55980	ENSMUSG00000027531	IMPA1	100393960	ENSCJAG00000000425	Impa1	ortholog_one2one	IMPA1	ortholog_one2one
0.1224	0.7573	0.006	0.10475	0.20055	0.4771	0.0414	1.4666	2.5897	0.2272	0.1313	0.0191	0.1825	Per2	18627	ENSMUSG00000055866	PER2	100410942	ENSCJAG00000000428	Per2	ortholog_one2one	PER2	ortholog_one2one
0.01	0.0428	0	0.0033	0.007325	0.007325	0.0861	0.0091	0.033	0	0	0.0212	0.0101	Il12a	16159	ENSMUSG00000027776	IL12A	100406669	ENSCJAG00000000431	Il12a	ortholog_one2one	IL12A	ortholog_one2one
21.6084	37.9953	26.0101	18.054	17.7838	29.1498	23.0423	39.0489	35.5614	29.413	31.6754	41.8256	23.5626	Tmem201	230917	ENSMUSG00000044700	TMEM201	100398131	ENSCJAG00000000432	Tmem201	ortholog_one2one	TMEM201	ortholog_one2one
0.0415	0.0228	0.0081	0.12405	0.016975	0.02035	0	0	0	0.0694	0.1119	0	0.0254	Fabp12	75497	ENSMUSG00000027530	FABP12	100393241	ENSCJAG00000000433	Fabp12	ortholog_one2one	FABP12	ortholog_one2one
0.6489	2.088	1.0205	4.18555	7.97027	12.501	15.343	18.0988	16.9219	14.7207	80.3349	3.6659	7.6839	Hes6	55927	ENSMUSG00000067071	HES6	100410578	ENSCJAG00000000434	Hes6	ortholog_one2one	HES6	ortholog_one2one
0.084	0.0279	0.0319	0.015725	0.0292	0.013475	0	0.0467	0.0393	0.0545	0	0.0224	0	Fabp4	11770	ENSMUSG00000062515	FABP4	100392868	ENSCJAG00000000435	Fabp4	ortholog_one2one	FABP4	ortholog_one2one
146.422	126.981	161.636	130.244	134.104	150.82	11.0933	38.3135	29.0043	8.5487	25.6215	31.5735	15.0436	Grwd1	101612	ENSMUSG00000053801	GRWD1	100386385	ENSCJAG00000000440	Grwd1	ortholog_one2one	GRWD1	ortholog_one2one
0.5108	0	0	0.02155	0.015375	0.026025	0	0	0	0.1017	0	0	0	Fabp9	21884	ENSMUSG00000027528	FABP9	100392503	ENSCJAG00000000441	Fabp9	ortholog_one2one	FABP9	ortholog_one2one
0.3567	0.1329	0.6169	4.76957	4.91255	4.45737	0.1495	7.2006	2.8801	0.0661	0.0495	0.5461	1.1906	Pik3cd	18707	ENSMUSG00000039936	PIK3CD	NA	ENSCJAG00000000442	Pik3cd	ortholog_one2one	PIK3CD	ortholog_one2one
53.6372	30.6001	67.2925	63.6878	60.3785	62.7064	109.693	65.5419	88.3754	43.4883	64.7841	48.78	63.5199	Ilkap	67444	ENSMUSG00000026309	ILKAP	100410218	ENSCJAG00000000443	Ilkap	ortholog_one2one	ILKAP	ortholog_one2one
121.504	95.5154	140.426	39.8798	31.1218	35.1928	0	10.5976	7.6004	0.115	0	88.3262	15.9678	Fabp5	16592	ENSMUSG00000027533	FABP5	NA	ENSCJAG00000000444	Fabp5	ortholog_one2one	FABP5	ortholog_one2one
0	0.0253	0	0.016625	0.00765	0	0.0684	0.0108	0.0354	0.0174	0.0241	0.0797	0.0116	Pmp2	18857	ENSMUSG00000052468	PMP2	100392134	ENSCJAG00000000447	Pmp2	ortholog_one2one	PMP2	ortholog_one2one
1.5039	4.9548	3.186	0.347325	0.477975	0.96815	0.804	0.2512	0.2768	1.09	0.5755	0.4224	0.1861	Grin2d	14814	ENSMUSG00000002771	GRIN2D	NA	ENSCJAG00000000450	Grin2d	ortholog_one2one	GRIN2D	ortholog_one2one
3.3838	3.6244	1.4675	1.80537	2.29205	3.47417	0.108	0	0	0.2762	0	0.0087	0.0219	Pag1	94212	ENSMUSG00000027508	PAG1	100391406	ENSCJAG00000000451	Pag1	ortholog_one2one	PAG1	ortholog_one2one
16.1891	18.9629	17.1446	2.69603	3.82037	7.57613	0.306	2.0549	2.7932	0.0168	0.373	2.563	1.0678	Ghdc	80860	ENSMUSG00000017747	GHDC	100410813	ENSCJAG00000000452	Ghdc	ortholog_one2one	GHDC	ortholog_one2one
15.2308	24.219	11.9712	8.98715	11.3755	12.3517	56.1695	122.416	154.623	78.1793	46.1851	21.3168	57.0982	Zbtb10	229055	ENSMUSG00000069114	ZBTB10	100392504	ENSCJAG00000000454	Zbtb10	apparent_ortholog_one2one	ZBTB10	ortholog_one2one
1.795	5.2374	0.0111	0.5963	0.73125	0.961325	0.0733	0	0.0491	0.0904	0.1264	0.0176	0	Fam132b	227358	ENSMUSG00000047443	FAM132B	NA	ENSCJAG00000000456	Fam132b	ortholog_one2one	FAM132B	ortholog_one2one
0.1455	18.2012	2.5446	0.015425	0.015425	0.005775	0	0.0307	0	0.1811	0	0	0.0941	Hcrt	15171	ENSMUSG00000045471	HCRT	100387834	ENSCJAG00000000458	Hcrt	ortholog_one2one	HCRT	ortholog_one2one
0.0056	0.0586	0.0113	0.034225	0.0247	0.02095	0.1025	0.0076	0	0.0984	0	0	0	Klhl30	70788	ENSMUSG00000026308	KLHL30	100409506	ENSCJAG00000000459	Klhl30	ortholog_one2one	KLHL30	ortholog_one2one
0.1735	0.0649	0.0237	0.069575	0.0762	0.06045	0.316	0.0461	0.0559	0.8576	0.1059	0.018	0.7464	Kcnh4	380728	ENSMUSG00000035355	KCNH4	100387478	ENSCJAG00000000460	Kcnh4	ortholog_one2one	KCNH4	ortholog_one2one
0.0378	0.0268	0.0061	0.024375	0.0225	0.021225	0.0376	0	0	0	0	0	0.0096	Zpld1	239852	ENSMUSG00000064310	ZPLD1	100410886	ENSCJAG00000000461	Zpld1	ortholog_one2one	ZPLD1	ortholog_one2one
1.5333	0.0329	0.86	2.42782	2.21255	1.32193	0.182	0.018	0.0451	0.1856	0.092	0.0068	0.6256	Rps6ka2	20112	ENSMUSG00000023809	RPS6KA2	100392047	ENSCJAG00000000462	Rps6ka2	ortholog_one2one	RPS6KA2	ortholog_one2one
0.0629	0.1382	3.7089	3.33102	1.50067	1.4883	7.5089	0.0245	0	0.9219	0.9873	2.2908	4.6823	Nfkbiz	80859	ENSMUSG00000035356	NFKBIZ	100411957	ENSCJAG00000000465	Nfkbiz	ortholog_one2one	NFKBIZ	ortholog_one2one
13.5861	10.2825	12.1345	9.92163	13.1352	15.5471	3.1145	13.2772	0.4517	2.53	5.2295	0.7801	2.9787	Slc9a8	77031	ENSMUSG00000039463	SLC9A8	100385802	ENSCJAG00000000466	Slc9a8	ortholog_one2one	SLC9A8	ortholog_one2one
0.08	0.0813	0.0136	0.0692	0.074225	0.05195	0.1062	0	0.0152	0.0442	0	0.0163	0.0308	Espnl	227357	ENSMUSG00000049515	ESPNL	100414405	ENSCJAG00000000467	Espnl	ortholog_one2one	ESPNL	ortholog_one2one
34.8834	18.5187	15.4591	16.9271	21.5152	29.2688	3.2582	9.8038	6.4256	0.3893	6.6594	3.6106	2.582	Clstn1	65945	ENSMUSG00000039953	CLSTN1	100399212	ENSCJAG00000000470	Clstn1	ortholog_one2one	CLSTN1	ortholog_one2one
5.722	2.556	0.3313	1.40888	3.45075	3.803	3.4171	4.8618	0.8438	6.2808	2.7057	0.4382	1.1641	Scly	50880	ENSMUSG00000026307	SCLY	100414045	ENSCJAG00000000471	Scly	ortholog_one2one	SCLY	ortholog_one2one
3.9364	2.0194	10.3801	26.7952	21.25	17.9965	3.0945	17.3186	20.7805	9.0136	9.1245	17.4231	19.6319	Fgfr1op	75296	ENSMUSG00000069135	FGFR1OP	100392777	ENSCJAG00000000473	Fgfr1op	ortholog_one2one	FGFR1OP	ortholog_one2one
35.3729	96.2922	49.3215	98.7308	109.109	120.627	5.8	21.1111	13.1468	10.6471	18.7367	12.3083	17.9047	Kdelr1	68137	ENSMUSG00000002778	KDELR1	100386038	ENSCJAG00000000475	Kdelr1	ortholog_one2one	KDELR1	ortholog_one2one
0.3621	0.1517	1.8992	2.988	2.98025	1.33832	1.6316	4.4928	1.7533	15.9373	0.1918	26.6881	35.424	Hey1	15213	ENSMUSG00000040289	HEY1	100389602	ENSCJAG00000000477	Hey1	ortholog_one2one	HEY1	ortholog_one2one
0.0324	0.0491	0.038	2.6869	1.05953	1.05105	0	0.0382	2.6021	0.1782	0.1223	2.7428	0	Syngr4	58867	ENSMUSG00000040231	SYNGR4	100385686	ENSCJAG00000000478	Syngr4	ortholog_one2one	SYNGR4	ortholog_one2one
0.4328	0.1104	0.2874	1.81862	1.35715	0.92705	0.359	5.3857	0.0427	8.5815	0.5497	1.1428	1.5072	Tmem143	70209	ENSMUSG00000002781	TMEM143	100401483	ENSCJAG00000000479	Tmem143	ortholog_one2one	TMEM143	ortholog_one2one
1.3582	1.3041	0.4524	0.069275	0.06735	0.044475	0.2939	7.3243	9.079	0.587	1.7556	2.6519	1.9592	Ramp1	51801	ENSMUSG00000034353	RAMP1	100413326	ENSCJAG00000000481	NA	NA	RAMP1	ortholog_one2one
0.1496	0.0348	0	3.19378	3.18275	0.05195	1.7233	0.228	6.2748	13.1451	0.6742	86.2756	46.4358	Emp3	13732	ENSMUSG00000040212	EMP3	100385326	ENSCJAG00000000482	Emp3	ortholog_one2one	EMP3	ortholog_one2one
0.1642	0.0345	0.1224	6.0079	2.26355	1.97148	26.7985	0.6285	0.0291	7.7089	11.7424	1.5685	0.4153	Rbm44	329207	ENSMUSG00000070732	RBM44	100412966	ENSCJAG00000000484	Rbm44	ortholog_one2one	RBM44	ortholog_one2one
0.0268	0.0232	0	29.2497	33.3952	18.6597	0.4914	0.0224	0.9905	4.9719	0.0743	17.4547	1.8774	Stmn2	20257	ENSMUSG00000027500	STMN2	100389006	ENSCJAG00000000485	Stmn2	apparent_ortholog_one2one	STMN2	ortholog_one2one
0.3035	0.2897	0.0614	1.49355	0.1471	0.141125	2.3466	0.1938	0.0331	0.193	1.4163	0.0058	0.1039	Ccdc114	211535	ENSMUSG00000040189	CCDC114	100384961	ENSCJAG00000000486	Ccdc114	ortholog_one2one	CCDC114	ortholog_one2one
1.211	0.2809	0.8171	0.4522	0.52	0.8005	8.5573	0.8965	16.8064	3.4926	3.2836	6.143	0.1652	Nxpe3	385658	ENSMUSG00000075033	NXPE3	100412314	ENSCJAG00000000487	Fam55c	ortholog_one2one	NXPE3	ortholog_one2one
3.0159	8.6882	4.9993	5.84227	5.02885	7.34805	19.6374	12.8641	16.4914	9.9254	7.0075	11.7961	5.322	Ctnnbip1	67087	ENSMUSG00000028988	CTNNBIP1	100387267	ENSCJAG00000000490	Ctnnbip1	ortholog_one2one	CTNNBIP1	ortholog_one2one
3.3885	0.2655	2.9359	4.46125	4.68733	3.6893	9.08	3.2612	4.0665	9.0586	1.127	2.4448	2.7645	Lrrfip1	16978	ENSMUSG00000026305	LRRFIP1	100412260	ENSCJAG00000000491	Lrrfip1	ortholog_one2one	LRRFIP1	ortholog_one2one
6.5587	5.9925	2.9547	4.9585	4.47935	3.5552	0.0706	0.0184	0	0.2682	0	0.0465	0.01	Cep97	74201	ENSMUSG00000022604	CEP97	100412668	ENSCJAG00000000493	Cep97	ortholog_one2one	CEP97	ortholog_one2one
0.0064	0.0135	0.0124	0.899225	0.93025	0.915525	0	0.0139	0	0.0188	0.0276	0.0076	0	Il7	16196	ENSMUSG00000040329	IL7	100387798	ENSCJAG00000000494	Il7	ortholog_one2one	IL7	ortholog_one2one
0.0261	0.0296	0	0.0041	0.006975	0.006975	0	0.0124	0	0.0343	0	0	0.1338	Ccr6	12458	ENSMUSG00000040899	CCR6	100895784	ENSCJAG00000000497	Ccr6	ortholog_one2one	CCR6	ortholog_one2one
9.2712	6.1712	12.7326	11.2355	11.5602	13.714	0.715	0.6664	1.5032	3.1753	4.2663	3.8736	4.1119	Spata2	263876	ENSMUSG00000047030	SPATA2	100394589	ENSCJAG00000000498	Spata2	ortholog_one2one	SPATA2	ortholog_one2one
110.321	96.0221	50.2773	79.2267	73.428	74.4149	81.2233	206.968	136.09	30.2838	103.157	90.9764	79.689	Lig1	16881	ENSMUSG00000056394	LIG1	NA	ENSCJAG00000000504	Lig1	ortholog_one2one	LIG1	ortholog_one2one
0.0466	0.0668	0.0153	0.002825	0.007275	0.012475	0.1736	0.0226	0	0.1854	0	0.5386	0.0092	Mb	17189	ENSMUSG00000018893	MB	100414708	ENSCJAG00000000506	Mb	ortholog_one2one	MB	ortholog_one2one
0.0518	2.4045	0	0.017275	0.014425	0.015775	0.0815	0	0.02	0.0178	0	0.0072	0.0059	Pkia	18767	ENSMUSG00000027499	PKIA	100386483	ENSCJAG00000000507	Pkia	ortholog_one2one	PKIA	ortholog_one2one
0.7538	0.0768	1.0332	0.47255	1.14718	3.38302	0	0	0.0162	0.0385	0	0.0159	0	Rasd2	75141	ENSMUSG00000034472	RASD2	NA	ENSCJAG00000000509	Rasd2	ortholog_one2one	RASD2	ortholog_one2one
50.3418	48.1438	160.915	61.2036	65.5105	69.2334	30.0906	69.8588	47.143	41.6212	38.3843	35.4015	41.4731	Rnf114	81018	ENSMUSG00000006418	RNF114	100386386	ENSCJAG00000000510	Rnf114	ortholog_one2one	RNF114	ortholog_one2one
4.0668	15.2975	14.7411	11.1003	12.1582	15.7923	9.2504	5.9912	14.0702	40.5681	11.9862	8.1777	10.3259	Pex2	19302	ENSMUSG00000040374	PEX2	100385647	ENSCJAG00000000512	Pxmp3	ortholog_one2one	PEX2	ortholog_one2one
142.252	136.073	83.3401	40.7873	43.5447	57.9112	18.8248	48.7303	43.5875	11.835	38.0536	13.1313	22.8847	Gga1	106039	ENSMUSG00000033128	GGA1	NA	ENSCJAG00000000513	Gga1	ortholog_one2one	GGA1	ortholog_one2one
11.9064	2.7325	20.988	16.9461	15.9434	12.8855	16.8455	5.528	2.6009	4.6783	0.4497	7.7229	6.3483	Trmt10c	52575	ENSMUSG00000044763	RG9MTD1	100392866	ENSCJAG00000000514	Rg9mtd1	ortholog_one2one	TRMT10C	ortholog_one2one
0.1071	0.0925	2.2497	0.969525	1.03373	1.01032	6.7007	0.1452	3.1157	3.866	2.3365	0.0652	1.2237	Senp7	66315	ENSMUSG00000052917	SENP7	100393239	ENSCJAG00000000515	Senp7	ortholog_one2one	SENP7	ortholog_one2one
0.6699	0.0261	8.9513	0.100725	0.52365	1.33495	93.7313	49.4458	75.1806	124.327	57.2655	76.2182	109.019	Hmox1	15368	ENSMUSG00000005413	HMOX1	100414343	ENSCJAG00000000516	Hmox1	apparent_ortholog_one2one	HMOX1	ortholog_one2one
0.3892	0.3789	0.7831	0.246925	0.282025	0.251525	0.3074	0.0394	0.0431	0.1915	0.1199	0.064	0.0876	Zfhx4	80892	ENSMUSG00000025255	ZFHX4	100384922	ENSCJAG00000000517	Zfhx4	ortholog_one2one	ZFHX4	ortholog_one2one
38.2922	35.3335	3.5404	14.1017	10.5291	23.0943	1.0851	18.6865	2.0507	0.0267	5.4234	4.5047	6.2334	Snai1	20613	ENSMUSG00000042821	SNAI1	100386744	ENSCJAG00000000518	Snai1	apparent_ortholog_one2one	SNAI1	ortholog_one2one
2.096	4.4303	1.7988	1.32818	2.0402	2.08438	23.8684	25.0148	30.7378	30.6397	59.8523	64.2079	31.3023	Tom1	21968	ENSMUSG00000042870	TOM1	100413258	ENSCJAG00000000519	Tom1	ortholog_one2many	TOM1	ortholog_one2one
0	0	0.0253	1.5524	27.0264	32.4066	0	0	0	0	0	0.0288	0.2116	Lgals2	107753	ENSMUSG00000043501	LGALS2	100398896	ENSCJAG00000000521	Lgals2	ortholog_one2one	LGALS2	ortholog_one2one
0.1167	0.1226	0.0384	0.059775	0.06975	0.0589	0	0.0217	0.0062	0.0896	0.0515	0.0198	0.0062	Impg2	224224	ENSMUSG00000035270	IMPG2	100415058	ENSCJAG00000000522	Impg2	ortholog_one2one	IMPG2	ortholog_one2one
3.7713	5.153	0.4424	1.05028	0.919325	1.22215	0.1785	0.3551	0.0502	0.1865	0.3774	0.1642	0.2712	Cebpb	12608	ENSMUSG00000056501	CEBPB	100387105	ENSCJAG00000000526	Cebpb	ortholog_one2one	CEBPB	ortholog_one2one
33.5074	14.6818	17.1484	17.0634	21.1371	31.3358	1.0126	0.0272	0.0512	0.7428	0.0301	19.645	6.087	Cdc42ep1	104445	ENSMUSG00000049521	CDC42EP1	100398181	ENSCJAG00000000527	Cdc42ep1	ortholog_one2one	CDC42EP1	ortholog_one2one
1.4942	0.0182	0.9403	0.2018	0.207525	0.016775	0.0774	0.0057	0.0066	1.9453	0.6965	0.0291	0.0437	Dync1i1	13426	ENSMUSG00000029757	DYNC1I1	100402490	ENSCJAG00000000528	Dync1i1	ortholog_one2one	DYNC1I1	ortholog_one2one
0.0224	0	0	0.008925	0.012775	0.00385	0	0	0	0	0	0	0	Ucn3	83428	ENSMUSG00000044988	UCN3	100407562	ENSCJAG00000000529	Ucn3	ortholog_one2one	UCN3	ortholog_one2one
1.6069	0.0609	2.0937	4.6781	8.54025	7.48302	0.5014	0.043	0.0921	0.1741	0.0241	6.6837	1.3686	Card10	105844	ENSMUSG00000033170	CARD10	NA	ENSCJAG00000000530	Card10	ortholog_one2one	CARD10	ortholog_one2one
19.0712	25.292	28.2706	19.0798	18.6237	27.9307	9.9821	18.0783	10.4412	10.6234	7.2011	23.7154	9.6919	Ptpn1	19246	ENSMUSG00000027540	PTPN1	100387823	ENSCJAG00000000531	Ptpn1	ortholog_one2one	PTPN1	ortholog_one2one
0.0224	0.0828	0	0.122425	0.127375	0.126375	0.3614	0.0102	0.0192	0.4089	0.3173	0.0438	0.0489	Abi3bp	320712	ENSMUSG00000035258	ABI3BP	NA	ENSCJAG00000000533	Abi3bp	ortholog_one2one	ABI3BP	ortholog_one2one
0.0731	0.4207	0	0.0454	0.038375	0.058325	7.9561	17.7275	23.2459	25.1755	5.6166	20.6833	7.996	Fam65c	69553	ENSMUSG00000074577	FAM65C	NA	ENSCJAG00000000534	Fam65c	ortholog_one2one	FAM65C	ortholog_one2one
25.8258	11.6727	21.2143	39.892	28.2966	14.8235	16.7801	1.4098	8.848	7.7277	3.8396	3.1955	1.5536	Hmgxb4	70823	ENSMUSG00000034518	HMGXB4	100413620	ENSCJAG00000000537	Hmgxb4	ortholog_one2one	HMGXB4	ortholog_one2one
33.1428	18.993	19.1553	31.8614	29.0646	35.9934	15.8366	23.3592	9.6807	3.0987	27.5082	3.8767	11.6135	Prr5	109270	ENSMUSG00000036106	PRR5	NA	ENSCJAG00000000538	Prr5	ortholog_one2one	PRR5	ortholog_one2one
31.0238	43.9225	24.8757	26.2727	31.3977	37.6499	4.2992	2.552	8.9901	4.2992	3.3456	3.0247	3.9108	Mknk2	17347	ENSMUSG00000020190	MKNK2	NA	ENSCJAG00000000539	Mknk2	ortholog_one2one	MKNK2	ortholog_one2one
24.6123	24.4336	69.1837	15.7356	16.9876	22.9287	47.1362	89.704	99.294	51.0763	66.33	61.1987	36.2777	Thap4	67026	ENSMUSG00000026279	THAP4	100396779	ENSCJAG00000000540	Thap4	ortholog_one2one	THAP4	ortholog_one2one
3.8642	2.5017	0.1631	1.774	0.833	0.994975	0.9799	0.2564	0.0397	0.4158	0.0232	2.3378	2.3235	Hnf4g	30942	ENSMUSG00000017688	HNF4G	100415181	ENSCJAG00000000541	Hnf4g	ortholog_one2one	HNF4G	ortholog_one2one
0.1554	0.1517	0.0324	0.061	0.052425	0.04805	0	0.0054	0.0142	0.0871	0	0.0072	0.0116	Cntn5	244682	ENSMUSG00000039488	CNTN5	100397910	ENSCJAG00000000543	Cntn5	apparent_ortholog_one2one	CNTN5	ortholog_one2one
96.2175	85.3696	55.6464	28.4152	26.9922	5.87108	0.0999	0.562	0.0165	0.183	0.0295	0.8048	0.1002	Bok	51800	ENSMUSG00000026278	BOK	100396416	ENSCJAG00000000544	Bok	ortholog_one2one	BOK	ortholog_one2one
5.8651	0.0151	1.4571	0	0.004575	0.015425	0	0.0114	0.0144	0.0399	0.0547	0	0.0137	Upk3a	22270	ENSMUSG00000022435	UPK3A	100411003	ENSCJAG00000000546	Upk3a	ortholog_one2one	UPK3A	ortholog_one2one
0.0644	0.1536	0.0179	0.051675	0.039975	0.0301	0.0646	0.0054	0	0.1792	0.0257	1.5467	0.4182	Crispld1	83691	ENSMUSG00000025776	CRISPLD1	100408844	ENSCJAG00000000549	Crispld1	ortholog_one2one	CRISPLD1	ortholog_one2one
0.0564	0.4938	0.0113	1.68067	0.342075	0.259825	15.084	0.0433	0.0275	16.0422	1.9831	1.7088	1.789	Smc1b	140557	ENSMUSG00000022432	SMC1B	100411712	ENSCJAG00000000550	Smc1b	ortholog_one2one	SMC1B	ortholog_one2one
10.3958	6.9984	2.1028	3.62007	3.3059	2.5567	64.6092	60.33	46.0114	44.2849	22.5898	22.0323	46.305	Dpm1	13480	ENSMUSG00000078919	DPM1	100413774	ENSCJAG00000000551	Dpm1	ortholog_one2one	DPM1	ortholog_one2one
32.2792	46.9389	82.9671	67.7965	61.8019	51.4719	44.5675	114.106	86.745	61.071	79.7014	76.3566	117.557	Tfg	21787	ENSMUSG00000022757	TFG	100415422	ENSCJAG00000000553	Tfg	ortholog_one2one	TFG	ortholog_one2one
54.6032	86.8352	66.2313	44.9123	27.8489	23.9128	83.4671	38.7186	116.924	39.6596	73.2791	37.3635	35.3793	Slc25a13	50799	ENSMUSG00000015112	SLC25A13	100401767	ENSCJAG00000000554	Slc25a13	ortholog_one2one	SLC25A13	ortholog_one2one
0.1701	0.4222	0.0617	0.1905	0.224775	0.189	0.0902	0	0	0.026	0	0	0.0287	Pi15	94227	ENSMUSG00000067780	PI15	NA	ENSCJAG00000000555	Pi15	ortholog_one2one	PI15	ortholog_one2one
0.0933	3.3933	1.9397	0.2542	0.25765	0.147425	0.5591	0.8658	1.6266	0.2027	0.1854	0.7079	0.0342	B4galnt3	330406	ENSMUSG00000041372	B4GALNT3	100407822	ENSCJAG00000000556	B4galnt3	ortholog_one2one	B4GALNT3	ortholog_one2one
0.0407	0.0647	0.0163	0.0459	0.048625	0.0434	0	0	0	0	0	0	0	Igll1	16136	ENSMUSG00000075370	IGLL1	100395096	ENSCJAG00000000557	NA	NA	IGLL1	ortholog_one2one
0.0196	0.0554	0	0.072175	0.071525	0.051125	0.13	0.006	0.0064	0.3284	0.046	0.0068	0.0156	Gpr128	239853	ENSMUSG00000022755	GPR128	100394315	ENSCJAG00000000558	Gpr128	ortholog_one2one	GPR128	ortholog_one2one
2.1741	3.5418	16.0856	12.9607	14.7078	20.4609	0	0	0.0109	0.052	0.0423	0.0113	0	Pard6b	58220	ENSMUSG00000044641	PARD6B	100388182	ENSCJAG00000000559	Pard6b	ortholog_one2one	PARD6B	ortholog_one2one
0.1524	0.1052	0.7535	0.08955	0.08455	0.075075	0.0723	0.0081	0.0103	0.0854	0	0	0.0294	Gdap1	14545	ENSMUSG00000025777	GDAP1	100407030	ENSCJAG00000000560	Gdap1	ortholog_one2one	GDAP1	ortholog_one2one
5.3655	9.1632	4.9396	11.7194	17.9029	20.2688	0	0	0	0	0	0	0	Asl	109900	ENSMUSG00000025533		NA	ENSCJAG00000000561	Asl	ortholog_one2many	ASL	ortholog_one2one
0.0596	0.0883	0.014	0.034825	0.0402	0.03445	100.558	51.943	86.5028	89.3452	55.8595	82.1673	73.4529	Adnp	11538	ENSMUSG00000051149	ADNP	100388907	ENSCJAG00000000563	Adnp	ortholog_one2one	ADNP	ortholog_one2one
18.4059	22.2287	6.7856	6.86212	5.95143	4.0914	1.3876	6.8925	3.7012	21.0495	2.4431	10.8146	14.6302	Arhgap42	71544	ENSMUSG00000050730	ARHGAP42	100396806	ENSCJAG00000000566	Arhgap42	ortholog_one2one	ARHGAP42	ortholog_one2one
6.0414	0.2846	0.9925	0.72875	0.798825	0.185525	0.1709	0.0224	1.8475	0.2313	0.0248	0.1702	1.1104	Jph1	57339	ENSMUSG00000042686	JPH1	NA	ENSCJAG00000000567	Jph1	ortholog_one2one	JPH1	ortholog_one2one
27.9725	130.101	0	0.00445	0.00445	0.0114	0.1528	0	0	3.1669	0	0.0172	0.0162	Ninj2	29862	ENSMUSG00000041377	NINJ2	100402861	ENSCJAG00000000568	Ninj2	ortholog_one2one	NINJ2	ortholog_one2one
0.07	0.0891	0.0077	0.502275	4.9559	6.35835	0.1907	1.4811	0.0139	1.9219	0.5935	0.1008	0.4086	Kcng1	241794	ENSMUSG00000074575	KCNG1	100390361	ENSCJAG00000000570	Kcng1	ortholog_one2one	KCNG1	ortholog_one2one
35.9146	36.5306	57.888	77.0474	56.7499	62.5431	20.7373	23.0796	15.9831	12.1518	11.1022	16.5121	16.2093	Wnk1	232341	ENSMUSG00000045962	WNK1	NA	ENSCJAG00000000575	Wnk1	ortholog_one2one	WNK1	ortholog_one2one
0.0226	0.067	1.5564	5.61263	2.72182	0.97775	0	0	0	0.0696	0	0	0	Tmem45a	56277	ENSMUSG00000022754	TMEM45A	100394675	ENSCJAG00000000576	Tmem45a	ortholog_one2many	TMEM45A	ortholog_one2one
9.886	15.2901	16.7168	1.5111	0.3508	2.75707	0	0.0262	0	0	0	0.0284	0	Ly96	17087	ENSMUSG00000025779	LY96	100405930	ENSCJAG00000000577	Ly96	ortholog_one2one	LY96	ortholog_one2one
7.0052	14.9354	55.1123	21.0015	23.8587	23.3571	0	0	0	0	0	0	0	Ptgis	19223	ENSMUSG00000017969	PTGIS	100403062	ENSCJAG00000000578	Ptgis	ortholog_one2one	PTGIS	ortholog_one2one
72.3692	82.8191	190.039	28.4339	25.58	22.794	85.3224	151.11	77.9204	70.2155	67.6868	90.5591	90.6442	Tmem70	70397	ENSMUSG00000025940	TMEM70	100405560	ENSCJAG00000000582	Tmem70	ortholog_one2one	TMEM70	ortholog_one2one
0.0397	0.0722	0	0.0404	0.042875	0.05	0.2526	0.045	0.0451	0.763	0.0871	0.0484	0.0552	Pgr	18667	ENSMUSG00000031870	PGR	100395871	ENSCJAG00000000583	Pgr	ortholog_one2one	PGR	ortholog_one2one
88.7136	59.1106	144.056	107.586	113.508	107.343	72.7536	103.146	70.4447	36.0616	39.6931	64.7418	87.4287	Tomm70a	28185	ENSMUSG00000022752	TOMM70A	100386003	ENSCJAG00000000584	Tomm70a	ortholog_one2one	TOMM70A	ortholog_one2one
53.4609	67.2589	106.059	171.688	183.879	199.53	93.9695	218.932	194.956	171.583	239.278	384.203	541.834	Shfm1	20422	ENSMUSG00000042541	SHFM1	100400302	ENSCJAG00000000585	Shfm1	apparent_ortholog_one2one	SHFM1	ortholog_one2one
6.6117	6.3618	8.1174	9.41238	9.19078	11.6793	4.0228	2.536	6.8143	1.2919	2.67	2.6867	5.2319	Atp9a	11981	ENSMUSG00000027546	ATP9A	NA	ENSCJAG00000000586	Atp9a	ortholog_one2one	ATP9A	ortholog_one2one
162.213	253.093	226.417	145.509	110.578	109.675	44.8526	89.5818	71.6577	56.2345	79.6152	73.9748	77.565	Tceb1	67923	ENSMUSG00000079658		100404481	ENSCJAG00000000587	Tceb1	ortholog_one2many	TCEB1	ortholog_one2one
0.1153	0.1386	0.044	0.068225	0.05195	0.059875	0.1461	0	0.0227	0.1116	0	0	0.0372	Dlx6	13396	ENSMUSG00000029754	DLX6	NA	ENSCJAG00000000588	Dlx6	ortholog_one2one	DLX6	ortholog_one2one
0.182	0.2772	0.0136	0.09525	0.11295	0.13895	0	0.0125	0.0404	0	0.0481	0.1568	0.0109	Dlx5	13395	ENSMUSG00000029755	DLX5	100399579	ENSCJAG00000000589	Dlx5	ortholog_one2one	DLX5	ortholog_one2one
52.8455	22.2373	112.339	58.8346	59.2342	55.3013	166.206	94.6732	90.9339	77.0205	41.0758	40.9538	77.9646	Nit2	52633	ENSMUSG00000022751	NIT2	100395036	ENSCJAG00000000590	Nit2	ortholog_one2one	NIT2	ortholog_one2one
4.021	11.2824	11.7017	11.8019	11.3317	12.5961	24.3407	29.6713	18.3104	25.9911	12.9931	9.7475	13.6577	Tbc1d23	67581	ENSMUSG00000022749	TBC1D23	100386714	ENSCJAG00000000594	Tbc1d23	ortholog_one2one	TBC1D23	ortholog_one2one
0.0233	1.6603	0	0.73115	0.355625	0.358225	0.0861	0.0108	0.0246	0.0538	0.0257	0.0264	0.0312	Trpc6	22068	ENSMUSG00000031997	TRPC6	100395510	ENSCJAG00000000595	Trpc6	ortholog_one2one	TRPC6	ortholog_one2one
29.8443	38.5947	19.7597	30.3346	29.8611	36.6729	16.3956	12.5834	9.3021	14.9825	7.1519	5.6578	16.6127	Zfp64	22722	ENSMUSG00000027551	ZFP64	100391084	ENSCJAG00000000596	Zfp64	ortholog_one2one	ZFP64	ortholog_one2one
0.4998	2.8624	2.7035	4.21753	3.99262	4.55642	2.7531	2.1711	1.1621	6.8358	0.4353	3.1207	5.7047	Acn9	71238	ENSMUSG00000042505	ACN9	100389809	ENSCJAG00000000598	Acn9	ortholog_one2one	ACN9	ortholog_one2one
0.0321	0.1788	0.014	0.258525	0.24895	0.226	0.036	0.0094	0	0.1668	0	0.0119	0.0193	Kcna5	16493	ENSMUSG00000045534	KCNA5	NA	ENSCJAG00000000600	Kcna5	ortholog_one2one	KCNA5	ortholog_one2one
0.0341	0.0774	0.0171	0	0.011275	0.011275	0	0.0109	0.0264	0.0331	0	0	0.0121	Tac1	21333	ENSMUSG00000061762	TAC1	100388718	ENSCJAG00000000604	Tac1	ortholog_one2one	TAC1	ortholog_one2one
0.0109	0.0106	0	0.0182	0.028225	0.0227	2.2927	0.0177	0	5.4564	3.297	0.0358	0.0191	Ntf3	18205	ENSMUSG00000049107	NTF3	100395962	ENSCJAG00000000605	Ntf3	ortholog_one2one	NTF3	ortholog_one2one
0.0644	0.0549	1.3976	0.028875	0.028225	0.0179	0.078	0	0	0.0428	0	0.0137	0.0052	Ano2	243634	ENSMUSG00000038115	ANO2	100396318	ENSCJAG00000000606	Ano2	ortholog_one2one	ANO2	ortholog_one2one
0.2236	0.4145	0.0576	0.2631	0.216	0.17455	0	0.0238	0.2229	0.0356	0	0	0.0132	Tmem30c	71027	ENSMUSG00000022753	TMEM30C	100387073	ENSCJAG00000000607	Tmem30c	ortholog_one2one	TMEM30C	ortholog_one2one
1.0993	1.4943	0.2843	1.27468	0.927025	0.9184	0.0471	0.0061	0	0.0838	0.0439	0	0.005	Tshz2	228911	ENSMUSG00000047907	TSHZ2	100391804	ENSCJAG00000000609	Tshz2	ortholog_one2one	TSHZ2	ortholog_one2one
31.8865	32.117	36.7867	28.0449	35.2864	35.0999	17.133	0.0579	19.7324	6.4531	26.1201	35.7112	12.8249	Cmss1	66497	ENSMUSG00000022748	CMSS1	100396114	ENSCJAG00000000610	2610528E23Rik	ortholog_one2one	CMSS1	ortholog_one2one
0.299	0.3013	0.0564	0.176525	0.182675	0.16815	1.0338	0.1572	0.191	0.2151	1.0035	2.8092	1.3608	Vwf	22371	ENSMUSG00000001930	VWF	100396684	ENSCJAG00000000613	Vwf	ortholog_one2one	VWF	ortholog_one2one
0.3934	0.7532	0.4222	0.0994	0.140675	0.13695	0	0	0.0176	0.0418	0.0541	0.0172	0.0151	Kcnk12	210741	ENSMUSG00000050138	KCNK12	NA	ENSCJAG00000000614	Kcnk12	ortholog_one2one	KCNK12	ortholog_one2one
0.0378	0.0603	1.5655	0.1387	0.132775	0.2065	0.0214	0.0056	0.0281	0.0661	0.0248	2.8016	0.0286	Filip1l	78749	ENSMUSG00000043336	FILIP1L	100387433	ENSCJAG00000000617	Filip1l	ortholog_one2one	FILIP1L	ortholog_one2one
9.7291	67.2595	80.8708	200.282	216.067	257.927	9.546	8.8487	16.3876	9.0211	15.8002	21.5868	15.2754	Asns	27053	ENSMUSG00000029752	ASNS	100406848	ENSCJAG00000000618	Asns	apparent_ortholog_one2one	ASNS	ortholog_one2one
50.7837	69.0422	198.378	78.2013	76.7389	75.4486	171.506	163.538	130.696	119.376	63.0618	112.377	105.832	Msh2	17685	ENSMUSG00000024151	MSH2	100394665	ENSCJAG00000000620	Msh2	ortholog_one2one	MSH2	ortholog_one2one
0.0578	0.0316	0.0351	0.368875	0.35535	0.314825	0.4966	0.0493	0.0554	0.7659	0.2398	0.48	0.2518	Bcas1	76960	ENSMUSG00000013523	BCAS1	100392911	ENSCJAG00000000622	Bcas1	ortholog_one2one	BCAS1	ortholog_one2one
154.967	166.25	225.648	112.961	91.0577	50.4765	746.52	303.831	312.4	518.05	287.708	464.138	477.416	Epcam	17075	ENSMUSG00000045394	EPCAM	100406516	ENSCJAG00000000624	Epcam	ortholog_one2one	EPCAM	ortholog_one2one
0.109	0.1003	0	0.06575	0.0464	0.0381	0.1437	0.0463	0.0293	0.3143	0.0921	0.4059	0.031	Cyp24a1	13081	ENSMUSG00000038567	CYP24A1	100393283	ENSCJAG00000000625	Cyp24a1	ortholog_one2one	CYP24A1	ortholog_one2one
0.0319	0.0197	0	0.055525	0.016	0	28.409	0	0.0174	19.1958	8.3397	67.3842	56.0011	Cga	12640	ENSMUSG00000028298	CGA	100389264	ENSCJAG00000000626	Cga	ortholog_one2one	CGA	ortholog_one2one
47.4625	87.4284	42.5389	31.8035	33.0032	34.4197	4.1837	4.4212	1.1008	0.8967	3.4599	4.9043	2.2009	Yap1	22601	ENSMUSG00000053110		100393920	ENSCJAG00000000627	Yap1	ortholog_one2many	YAP1	ortholog_one2one
0.0381	0.7607	0.4059	1.59895	1.1554	0.604625	0.0328	2.2026	0.0219	5.916	2.7373	2.3526	0.9944	C1galt1	94192	ENSMUSG00000042460	C1GALT1	100406487	ENSCJAG00000000629	C1galt1	ortholog_one2one	C1GALT1	ortholog_one2one
4.6322	6.3182	11.6295	3.37272	2.25053	4.01952	3.5621	3.4221	4.4577	3.116	10.8755	4.4897	6.1982	Rad52	19365	ENSMUSG00000030166	RAD52	100403933	ENSCJAG00000000631	Rad52	ortholog_one2one	RAD52	ortholog_one2one
0.2041	0.1593	0.0396	0.16115	0.168075	0.1356	0.1923	0.0056	0.0351	0.1652	0.1734	0.0355	0.0286	Col8a1	12837	ENSMUSG00000068196	COL8A1	100388154	ENSCJAG00000000632	Col8a1	ortholog_one2one	COL8A1	ortholog_one2one
3.7913	0.0536	0.0184	2.6054	2.2375	2.12723	0.1676	0.0185	2.4204	1.0131	0.3772	0.4723	0.7993	Mlycd	56690	ENSMUSG00000074064	MLYCD	100395789	ENSCJAG00000000633	Mlycd	ortholog_one2one	MLYCD	ortholog_one2one
0.0654	0.0677	0	0.050575	0.04935	0.0347	0.104	0.775	1.4493	0.3284	0.115	0.0887	0.0313	Col28a1	213945	ENSMUSG00000068794	COL28A1	100406116	ENSCJAG00000000636	Col28a1	ortholog_one2one	COL28A1	ortholog_one2one
24.9638	26.5212	41.9266	39.3573	51.0383	54.4652	15.0151	19.6411	26.5708	6.4368	22.6121	18.9825	15.0378	Pepd	18624	ENSMUSG00000063931	PEPD	NA	ENSCJAG00000000637	Pepd	ortholog_one2one	PEPD	ortholog_one2one
67.9235	85.7321	74.163	76.7212	81.8774	118.298	1549.35	337.139	599.666	1857.38	519.643	1880.1	1746.59	Calm3	12313	ENSMUSG00000019370		100386819	ENSCJAG00000000638	NA	NA	CALM3	ortholog_one2one
99.862	91.3267	158.477	116.361	114.518	113.578	33.947	32.8063	16.803	30.0042	31.7986	40.2472	34.2142	Hsbp1	68196	ENSMUSG00000031839	HSBP1	100394699	ENSCJAG00000000641	Hsbp1	apparent_ortholog_one2one	HSBP1	ortholog_one2one
0.0379	0.0493	0.0086	0.043175	0.040975	0.020325	0.305	5.4089	0.4838	0.6691	4.3391	1.838	0.3054	Slc7a10	53896	ENSMUSG00000030495	SLC7A10	100406929	ENSCJAG00000000642	Slc7a10	ortholog_one2one	SLC7A10	ortholog_one2one
13.2263	14.6413	10.3534	14.523	13.8875	12.816	0	4.1553	0.0275	0.1141	0	0.2153	0.2589	Erc1	111173	ENSMUSG00000030172	ERC1	100404300	ENSCJAG00000000643	Erc1	ortholog_one2one	ERC1	ortholog_one2one
7.8975	2.8051	2.1487	5.129	5.20803	6.73742	4.4201	0.3319	5.7825	3.8617	1.7846	2.776	0.4027	Dcbld2	73379	ENSMUSG00000035107	DCBLD2	100388875	ENSCJAG00000000646	Dcbld2	ortholog_one2one	DCBLD2	ortholog_one2one
0.1921	0.258	0.0685	0.188125	0.2344	0.242225	0.0558	0	0.0072	0.0482	0.0251	0.0126	0.0118	Me3	109264	ENSMUSG00000030621	ME3	100404805	ENSCJAG00000000649	Me3	ortholog_one2one	ME3	ortholog_one2one
1.6274	8.2715	3.6434	3.43608	3.44112	0.36425	0	0	0.0149	0.0357	0.0581	0	0.0398	Birc3	11796	ENSMUSG00000032000	BIRC3	100399118	ENSCJAG00000000654	Birc3	ortholog_one2one	BIRC3	ortholog_one2one
0.0298	0.069	0	0.0241	0.276075	0.359225	0.1677	0.052	0.6982	0.22	0.0921	1.8582	2.927	Fzd4	14366	ENSMUSG00000049791	FZD4	100403228	ENSCJAG00000000657	Fzd4	ortholog_one2one	FZD4	ortholog_one2one
7.1675	4.9121	5.7075	5.57425	7.19893	10.6191	52.0774	50.0401	82.9176	58.3387	49.6071	12.03	12.572	St3gal6	54613	ENSMUSG00000022747	ST3GAL6	100389235	ENSCJAG00000000658	St3gal6	apparent_ortholog_one2one	ST3GAL6	ortholog_one2one
288.821	304.143	243.797	91.1776	112.98	128.942	170.232	271.378	250.451	368.229	125.678	269.361	300.53	Cd9	12527	ENSMUSG00000030342	CD9	NA	ENSCJAG00000000659	Cd9	ortholog_one2one	CD9	ortholog_one2one
12.9557	1.6032	10.3083	7.35872	6.8291	6.71342	5.2396	0.0161	0.0233	0.1623	0.1576	0.4318	0.667	Tmem135	72759	ENSMUSG00000039428	TMEM135	100401912	ENSCJAG00000000661	Tmem135	ortholog_one2one	TMEM135	ortholog_one2one
13.7786	2.5197	2.7697	1.00087	2.0601	1.54935	0.2777	0.0392	0.0351	0.8094	0.1981	0.1348	0.4694	Lrp3	435965	ENSMUSG00000001802	LRP3	100406568	ENSCJAG00000000662	Lrp3	ortholog_one2one	LRP3	ortholog_one2one
4.7115	1.3899	1.8023	4.0113	4.6745	9.41023	26.9736	16.3327	14.4497	42.4099	30.6472	21.3544	29.9371	Cpox	12892	ENSMUSG00000022742	CPOX	100389961	ENSCJAG00000000664	Cpox	ortholog_one2one	CPOX	ortholog_one2one
0.0521	0.0418	0	0.746425	0.745125	0.017325	4.9002	1.7752	5.6649	2.0027	2.8424	3.3455	3.816	Plekhg6	213522	ENSMUSG00000038167	PLEKHG6	100400782	ENSCJAG00000000666	Plekhg6	ortholog_one2one	PLEKHG6	ortholog_one2one
5.9529	22.4767	22.3669	29.3598	28.108	34.0463	28.0364	25.7151	43.6747	12.4943	21.6364	24.0538	35.6481	Mcfd2	193813	ENSMUSG00000024150	MCFD2	100392494	ENSCJAG00000000668	Mcfd2	ortholog_one2one	MCFD2	ortholog_one2one
17.645	0.0268	6.4349	9.52485	4.5603	3.37965	0.0841	0	0	0.6621	2.2649	9.0853	2.8236	Rab38	72433	ENSMUSG00000030559	RAB38	100401541	ENSCJAG00000000671	Rab38	ortholog_one2one	RAB38	ortholog_one2one
1.5484	0.1123	0.014	0.43005	0.508375	0.4629	7.5812	4.9118	6.3513	8.9076	4.5285	9.1943	3.6642	Socs5	56468	ENSMUSG00000037104	SOCS5	100393834	ENSCJAG00000000673	Socs5	ortholog_one2one	SOCS5	ortholog_one2one
4.5622	1.2156	1.8043	2.67495	3.2001	4.01555	7.079	1.5302	2.9177	8.2067	2.1418	1.7359	2.203	Tnfrsf1a	21937	ENSMUSG00000030341	TNFRSF1A	100397418	ENSCJAG00000000674	Tnfrsf1a	ortholog_one2one	TNFRSF1A	ortholog_one2one
9.9781	9.8768	5.2167	4.55395	3.02957	2.76072	4.8125	0	0.5079	3.6516	12.1208	0.7345	0	Fbxl14	101358	ENSMUSG00000030019	FBXL14	100404910	ENSCJAG00000000675	Fbxl14	ortholog_one2one	FBXL14	ortholog_one2one
1.1534	3.7014	0.1393	2.03455	0.773375	0.900475	1.6236	2.0717	2.283	1.8335	6.8599	7.1847	7.1033	Wnt5b	22419	ENSMUSG00000030170	WNT5B	100405273	ENSCJAG00000000677	Wnt5b	ortholog_one2one	WNT5B	ortholog_one2one
26.0845	33.0159	54.7757	36.556	29.9755	30.8953	26.9482	11.7274	7.7011	27.1961	15.8019	23.1871	21.5046	Cript	56724	ENSMUSG00000024146	CRIPT	100395025	ENSCJAG00000000678	Cript	ortholog_one2one	CRIPT	ortholog_one2one
93.6961	78.4676	84.947	39.7768	52.0943	55.9297	64.3253	29.7398	72.9559	65.1284	89.0554	52.4074	79.1223	Ctsc	13032	ENSMUSG00000030560	CTSC	100400437	ENSCJAG00000000679	Ctsc	ortholog_one2one	CTSC	ortholog_one2one
24.8532	27.2234	31.6272	33.6859	33.2171	36.8118	15.59	1.5549	4.7812	18.3674	4.3583	6.3433	3.1991	Pigf	18701	ENSMUSG00000024145	PIGF	100395749	ENSCJAG00000000680	Pigf	ortholog_one2one	PIGF	ortholog_one2one
31.4934	17.2608	48.1208	48.3267	38.7073	39.2191	4.5639	11.1272	44.2792	6.4542	16.6051	9.3814	19.4398	Adipor2	68465	ENSMUSG00000030168	ADIPOR2	NA	ENSCJAG00000000683	Adipor2	ortholog_one2one	ADIPOR2	ortholog_one2one
0.3951	9.5311	4.839	5.80375	6.2712	7.93705	4.0652	3.5217	18.1333	1.4046	8.249	11.4968	4.7323	Gpatch1	67471	ENSMUSG00000063808	GPATCH1	100406200	ENSCJAG00000000684	Gpatch1	ortholog_one2one	GPATCH1	ortholog_one2one
0.5158	0.2658	0.2467	3.0908	4.61348	5.24608	7.297	5.306	5.893	14.9846	1.7552	15.4311	9.505	Rhoq	104215	ENSMUSG00000024143	RHOQ	100395393	ENSCJAG00000000685	Rhoq	ortholog_one2one	RHOQ	ortholog_one2one
4.0006	0.258	16.7515	13.007	11.7643	13.0191	3.929	27.3929	9.8387	16.7198	9.1458	13.4892	16.5123	Mios	252875	ENSMUSG00000042447	MIOS	100405382	ENSCJAG00000000686	Mios	ortholog_one2one	MIOS	ortholog_one2one
0	0	0	0	0	0	0	0	0	0	0	0	0.0658	Cst9	13013	ENSMUSG00000027445	CST9	100406933	ENSCJAG00000000687	Cst9	ortholog_one2many	CST9	ortholog_one2one
0.1658	0.0379	0.0081	0.38605	0.022875	0.035525	8.8149	0.6468	4.107	16.7548	2.3286	8.3884	12.099	Scnn1a	20276	ENSMUSG00000030340	SCNN1A	100401145	ENSCJAG00000000689	Scnn1a	ortholog_one2one	SCNN1A	ortholog_one2one
0.0513	0.0105	0	0.03385	0.026125	0.0171	0.1035	0.0054	0.0116	0.0162	0.0263	0	0.9753	Cacna2d4	319734	ENSMUSG00000041460	CACNA2D4	NA	ENSCJAG00000000690	Cacna2d4	ortholog_one2one	CACNA2D4	ortholog_one2one
12.6164	6.169	13.674	27.5187	22.777	20.9013	37.1244	22.8773	55.1852	34.0894	38.1689	24.5651	53.7936	Rars2	109093	ENSMUSG00000028292	RARS2	100391927	ENSCJAG00000000692	Rars2	ortholog_one2one	RARS2	ortholog_one2one
0.2519	0.2544	0.0491	0.2998	0.269525	0.183075	0.182	0.0601	0.0515	0.1856	0.092	0.0341	0.0573	Grm5	108071	ENSMUSG00000049583	GRM5	100400074	ENSCJAG00000000695	Grm5	ortholog_one2one	GRM5	ortholog_one2one
0.1564	0.0382	0.0179	0.050775	0.0164	0.0164	0	0.0063	0.0157	0	0	0.0082	0.0279	Atp6v1e2	74915	ENSMUSG00000053375	ATP6V1E2	100396342	ENSCJAG00000000696	Atp6v1e2	ortholog_one2one	ATP6V1E2	ortholog_one2one
1.4957	0.0173	0	0.0326	0.03755	0.03755	0	0.0145	0	0.1015	0	0	0.0174	Cst8	13012	ENSMUSG00000027442	CST8	100403299	ENSCJAG00000000697	Cst8	ortholog_one2one	CST8	ortholog_one2one
0.0621	0.1004	0	0.04315	0.04435	0.0427	0	0	0.0065	0.0168	0	0	0.0201	Tyr	22173	ENSMUSG00000004651	TYR	100399713	ENSCJAG00000000698	Tyr	ortholog_one2one	TYR	ortholog_one2one
0.0475	0.1184	0	0.01495	0.01495	0.024475	0.0822	0.0198	0	0	0	0.0217	0	Tmem247	78469	ENSMUSG00000037689	TMEM247	100388261	ENSCJAG00000000699	1700090G07Rik	ortholog_one2one	TMEM247	ortholog_one2one
11.6041	29.4974	19.5457	31.7575	29.1963	14.916	22.765	37.3484	59.2127	17.1521	19.2974	9.2142	11.0301	Epas1	13819	ENSMUSG00000024140	EPAS1	100396711	ENSCJAG00000000700	Epas1	ortholog_one2one	EPAS1	ortholog_one2one
0.0591	0	0	0	0	0	0	0.0242	0	0	0	0	2.5227	Cst11	78240	ENSMUSG00000036958	CST11	100402575	ENSCJAG00000000703	Cst11	ortholog_one2one	CST11	ortholog_one2one
0.0727	0.0745	0.0068	0.88835	1.47405	1.44988	0.0427	0.0056	0.014	0.7433	0.0743	0.8795	0.0286	Nox4	50490	ENSMUSG00000030562	NOX4	100398393	ENSCJAG00000000704	Nox4	ortholog_one2one	NOX4	ortholog_one2one
25.2253	12.9115	25.6881	51.6435	49.0529	39.7815	36.7657	13.5966	10.3412	17.8623	8.959	27.5286	22.8385	Rpa3	68240	ENSMUSG00000012483	RPA3	100405018	ENSCJAG00000000705	Rpa3	ortholog_one2one	RPA3	ortholog_one2one
5.9383	3.5367	0.7342	2.67687	6.9382	9.76463	0.3112	0.6797	0.0289	1.3248	2.2191	1.4732	2.6593	Ltbr	17000	ENSMUSG00000030339	LTBR	100401524	ENSCJAG00000000706	Ltbr	ortholog_one2one	LTBR	ortholog_one2one
15.2802	17.4596	8.8173	11.5016	10.2632	25.6347	34.8853	41.1253	23.7486	19.1907	26.6877	18.7388	11.6939	Rhpn2	52428	ENSMUSG00000030494	RHPN2	NA	ENSCJAG00000000708	Rhpn2	ortholog_one2one	RHPN2	ortholog_one2one
0.0229	0.0834	0	0.0494	0.052275	0.032925	0.0853	0	0	0	0	0	0	Cstl1	228756	ENSMUSG00000055177	CSTL1	100405839	ENSCJAG00000000709	Cstl1	ortholog_one2one	CSTL1	ortholog_one2one
51.7972	58.1959	44.1252	24.6404	28.498	31.7454	112.082	369.38	238.666	129.491	144.985	145.757	114.278	Lias	79464	ENSMUSG00000029199	LIAS	100387935	ENSCJAG00000000710	Lias	ortholog_one2one	LIAS	ortholog_one2one
2.3822	0.345	1.0056	1.86882	2.41807	2.501	0.2396	0.3527	0.2288	0.1414	0.1613	0.9893	3.1235	Napb	17957	ENSMUSG00000027438	NAPB	100401982	ENSCJAG00000000712	Napb	ortholog_one2one	NAPB	ortholog_one2one
0.2585	0.2379	0.0576	0.114675	0.133475	0.089875	2.5845	1.1819	19.7129	12.994	3.6536	1.0642	0.3683	Glcci1	170772	ENSMUSG00000029638	GLCCI1	100403569	ENSCJAG00000000713	Glcci1	apparent_ortholog_one2one	GLCCI1	ortholog_one2one
0.0498	0.0364	0	0.326325	0.310325	0.139375	0.8077	14.333	0.9311	3.0511	1.1821	2.102	0.0566	Lrtm2	211187	ENSMUSG00000055003	LRTM2	100406367	ENSCJAG00000000716	Lrtm2	ortholog_one2one	LRTM2	ortholog_one2one
0.6553	0.277	0.0499	0.186875	0.175875	0.1619	0.0607	0.0064	0.0233	0.0389	0	0.0075	0.0356	Cd27	21940	ENSMUSG00000030336	CD27	100401897	ENSCJAG00000000719	Cd27	ortholog_one2one	CD27	ortholog_one2one
0.0212	0.096	0.0282	0.696025	0.6845	0.70745	2.0284	1.7322	0.0142	2.647	2.3365	0.5721	0.7249	Ica1	15893	ENSMUSG00000062995	ICA1	100402491	ENSCJAG00000000720	Ica1	ortholog_one2one	ICA1	ortholog_one2one
0.3627	0.2503	1.312	0.108825	0.1046	0.1217	9.6701	5.1549	3.8196	0.1	4.8544	10.0487	1.9655	Dcp1b	319618	ENSMUSG00000041477	DCP1B	NA	ENSCJAG00000000721	Dcp1b	ortholog_one2one	DCP1B	ortholog_one2one
0.3307	0.1951	0.7031	1.43302	1.48588	1.33245	0.2516	0.015	0.0187	0.9626	0	0	0	Tapbpl	213233	ENSMUSG00000038213	TAPBPL	100398020	ENSCJAG00000000722	Tapbpl	ortholog_one2one	TAPBPL	ortholog_one2one
245.575	144.764	309.043	234.744	308.806	347.184	3041.28	3376.55	2518.46	3614.75	2796.5	2686.06	3147.64	Rpl9	20005	ENSMUSG00000047215	RPL9	100388301	ENSCJAG00000000723	NA	NA	RPL9	ortholog_one2one
0.1745	0.7178	1.0706	0.1299	0.231375	0.2021	0.5885	0.0736	0.0457	2.6986	0.1755	0.0531	0.5715	Prkce	18754	ENSMUSG00000045038	PRKCE	100388620	ENSCJAG00000000724	Prkce	ortholog_one2one	PRKCE	ortholog_one2one
2.9012	0.0406	14.4527	20.0603	29.1002	38.3666	4.4959	9.1907	4.5865	1.6661	1.4146	1.8506	6.0081	Klb	83379	ENSMUSG00000029195	KLB	NA	ENSCJAG00000000729	Klb	ortholog_one2one	KLB	ortholog_one2one
36.7667	9.2389	46.4871	28.9238	26.2554	26.8951	23.9406	23.6001	33.1652	21.0495	12.583	23.3566	26.3595	Orc3	50793	ENSMUSG00000040044	ORC3	100392291	ENSCJAG00000000730	Orc3	ortholog_one2one	ORC3	ortholog_one2one
0.0446	0.0627	0.0133	0.0524	0.0538	0.038075	0.5673	0.0912	0.3311	0.5197	0.3483	1.6807	0.4811	Cacna1c	12288	ENSMUSG00000051331	CACNA1C	100406735	ENSCJAG00000000732	Cacna1c	ortholog_one2one	CACNA1C	ortholog_one2one
23.316	5.9696	5.2804	9.16817	6.83863	7.68598	4.5217	15.2157	8.5553	6.2836	2.2244	4.1873	4.5641	Gzf1	74533	ENSMUSG00000027439	GZF1	100405467	ENSCJAG00000000733	Gzf1	ortholog_one2one	GZF1	ortholog_one2one
0.2181	0.1287	0.0271	0.571125	0.37995	2.25465	0.114	0.0108	0.0425	0.1219	0	0.0217	0.0058	Vamp1	22317	ENSMUSG00000030337	VAMP1	100398379	ENSCJAG00000000734	Vamp1	ortholog_one2one	VAMP1	ortholog_one2one
0.9344	0.0983	0.0397	0.59675	0.666025	1.0457	0.5108	0.0347	0.0149	0.9077	0.2659	0.0316	0.0723	Six2	20472	ENSMUSG00000024134	SIX2	100397818	ENSCJAG00000000735	Six2	ortholog_one2one	SIX2	ortholog_one2one
4.8469	0.3741	0.5332	0.2119	0.1928	0.14625	0.2145	0.0596	0.0806	0.2079	0.0967	0.1161	0.0441	Six3	20473	ENSMUSG00000038805	SIX3	100398175	ENSCJAG00000000736	Six3	ortholog_one2one	SIX3	ortholog_one2one
0.0567	0.0402	0.2947	2.45032	2.56427	0.1654	1.1744	0.6555	9.2526	2.6847	14.3503	6.3798	6.4993	Wdr19	213081	ENSMUSG00000037890	WDR19	100389252	ENSCJAG00000000737	Wdr19	ortholog_one2one	WDR19	ortholog_one2one
59.3952	49.1167	139.039	123.439	92.8016	106.448	21.1786	53.3231	49.0478	61.5231	34.3242	72.0611	82.8947	Nxt1	56488	ENSMUSG00000036992	NXT1	100405107	ENSCJAG00000000738	Nxt1	ortholog_one2one	NXT1	ortholog_one2one
0.0659	0.0235	0	0.87435	0.87625	2.42088	0.4802	0	0	3.5773	0.9258	0.5524	1.9577	Chrnb1	11443	ENSMUSG00000041189	CHRNB1	NA	ENSCJAG00000000743	Chrnb1	ortholog_one2one	CHRNB1	ortholog_one2one
0.1663	0.2009	0.1111	0.35585	0.332575	0.1795	0	0	0.3501	0.0248	2.8398	0.0866	0.0088	Cxcr2	12765	ENSMUSG00000026180	CXCR2	100415726	ENSCJAG00000000744	Cxcr2	ortholog_one2one	CXCR2	ortholog_one2one
0.0529	0.1123	0.0279	0.113125	0.11335	0.096425	0.1111	0	0	0.1451	0	0	0.0113	Nxph1	18231	ENSMUSG00000046178	NXPH1	100402133	ENSCJAG00000000746	Nxph1	ortholog_one2one	NXPH1	ortholog_one2one
0.3404	9.886	5.173	4.92622	4.00885	2.63805	0.5348	0.4816	2.9118	3.7109	0.5031	4.0313	4.7692	Camkmt	73582	ENSMUSG00000071037	CAMKMT	100399973	ENSCJAG00000000749	1700106N22Rik	ortholog_one2one	CAMKMT	ortholog_one2one
1.4597	7.9751	8.2249	7.0622	6.7714	5.16667	46.4492	47.785	27.85	30.127	38.42	26.2134	34.0594	Rnf139	75841	ENSMUSG00000037075	RNF139	100415669	ENSCJAG00000000750	Rnf139	ortholog_one2one	RNF139	ortholog_one2one
0.519	0.8788	0.3271	0.645675	0.592725	0.525475	0.5719	0.0601	0.058	1.0709	1.1043	0.314	0.0209	Zbtb4	75580	ENSMUSG00000018750	ZBTB4	100393643	ENSCJAG00000000751	Zbtb4	ortholog_one2one	ZBTB4	ortholog_one2one
12.1093	1.1889	12.5537	22.8429	17.9328	10.6245	20.8003	11.0274	23.8336	14.5437	18.426	45.1333	28.5405	Phf14	75725	ENSMUSG00000029629	PHF14	100400419	ENSCJAG00000000753	Phf14	ortholog_one2one	PHF14	ortholog_one2one
20.592	17.6753	15.3742	16.9352	16.8295	18.0224	16.7361	9.103	12.7976	18.7559	9.149	5.3318	15.7364	Prepl	213760	ENSMUSG00000024127	PREPL	100400334	ENSCJAG00000000754	Prepl	ortholog_one2one	PREPL	ortholog_one2one
4.2575	0.0557	3.163	0.0157	0.5277	0.527625	1.2955	3.3316	1.0555	0.0817	6.2768	2.1038	6.389	Slc7a9	30962	ENSMUSG00000030492	SLC7A9	100405463	ENSCJAG00000000755	Slc7a9	ortholog_one2one	SLC7A9	ortholog_one2one
5.5465	9.5187	21.247	12.6549	6.7206	5.68635	12.5348	14.7681	6.7332	7.6889	9.6487	17.536	25.5185	Tmem65	74868	ENSMUSG00000062373	TMEM65	100385534	ENSCJAG00000000756	Tmem65	ortholog_one2one	TMEM65	ortholog_one2one
0.0933	0.0455	0.0081	0.02825	0.03445	0.026225	0.1657	0.0054	4.1551	0.8602	0.0525	0.0127	0.0126	Fer1l6	631797	ENSMUSG00000037106	FER1L6	100386250	ENSCJAG00000000760	Fer1l6	ortholog_one2one	FER1L6	ortholog_one2one
4.252	0.3075	2.2059	5.58472	3.09247	2.34293	0.0972	0.1486	0.0124	0	0.0265	0.7859	0.9801	Tdrd12	71981	ENSMUSG00000030491	TDRD12	100407656	ENSCJAG00000000763	Tdrd12	ortholog_one2one	TDRD12	ortholog_one2one
0.0774	0.0192	0	0.01355	0.008375	0.00285	10.7703	1.8523	0.1603	4.0161	4.3057	1.1742	1.0208	Slc3a1	20532	ENSMUSG00000024131	SLC3A1	100401185	ENSCJAG00000000766	Slc3a1	ortholog_one2one	SLC3A1	ortholog_one2one
43.052	56.4016	48.7785	50.0519	39.4689	27.6337	24.0789	21.7478	31.6348	44.1233	10.9492	8.3705	14.3293	Akirin2	433693	ENSMUSG00000028291	AKIRIN2	100392900	ENSCJAG00000000769	Akirin2	ortholog_one2one	AKIRIN2	ortholog_one2one
6.5907	0.1062	2.13	0.094375	0.1321	0.11775	0.0646	0.7156	7.8297	0.0896	3.2677	3.4504	1.7853	Lmln	239833	ENSMUSG00000022802	LMLN	100411610	ENSCJAG00000000772	Lmln	ortholog_one2one	LMLN	ortholog_one2one
0.0101	0.1031	0	0.035075	0.038875	0.02745	0.0761	0	0	0.0274	0	0	1.495	Spaca1	67652	ENSMUSG00000028264	SPACA1	100393503	ENSCJAG00000000773	Spaca1	ortholog_one2one	SPACA1	ortholog_one2one
0.3338	0.2879	0.0307	0.30055	0.2681	0.17685	0.0253	0	0.0056	0.0156	0.2612	0.0121	0.0166	Thsd7a	330267	ENSMUSG00000032625	THSD7A	100400056	ENSCJAG00000000774	Thsd7a	ortholog_one2one	THSD7A	ortholog_one2one
0.3103	0.159	0.0564	0.115925	0.0939	0.096925	0	0.0076	0.0165	0	0	0	0.0089	Cnr1	12801	ENSMUSG00000044288	CNR1	100393865	ENSCJAG00000000775	Cnr1	ortholog_one2one	CNR1	ortholog_one2one
117.61	93.0709	175.379	46.9785	48.7934	60.9699	53.9353	92.1018	91.2762	32.4777	34.7053	30.8631	37.2806	Bola1	69168	ENSMUSG00000015943	BOLA1	100395904	ENSCJAG00000000778	Bola1	ortholog_one2one	BOLA1	ortholog_one2one
0.0677	0.2427	0.0338	0.121125	0.143575	0.134425	1.5316	2.4386	1.937	8.3886	0.2913	0.024	0.4957	Sv2a	64051	ENSMUSG00000038486	SV2A	100396256	ENSCJAG00000000779	Sv2a	ortholog_one2one	SV2A	ortholog_one2one
7.2435	0.8344	5.4181	14.3156	12.5344	9.69163	16.8202	1.5062	19.0199	19.5913	25.1477	15.4529	10.0734	Rngtt	24018	ENSMUSG00000028274	RNGTT	100394937	ENSCJAG00000000780	Rngtt	ortholog_one2one	RNGTT	ortholog_one2one
22.7211	72.0573	39.2043	15.2863	12.5567	14.5151	381.087	272.1	160.437	274.825	128.262	103.586	130.426	Ppm1b	19043	ENSMUSG00000061130	PPM1B	100401809	ENSCJAG00000000781	Ppm1b	ortholog_one2one	PPM1B	ortholog_one2one
2.7984	5.9823	1.4585	3.42355	3.40295	4.79948	21.2812	5.1036	18.6531	15.1861	4.7238	2.6688	7.0947	Rab27a	11891	ENSMUSG00000032202	RAB27A	100397904	ENSCJAG00000000782	Rab27a	ortholog_one2one	RAB27A	ortholog_one2one
0.0498	0.0243	0.0085	0.011575	0.013475	0.018975	0.1177	16.2308	5.6516	1.4247	0.746	1.5405	10.1166	Folh1	53320	ENSMUSG00000001773	FOLH1	100396945	ENSCJAG00000000784	Folh1	ortholog_one2one	FOLH1	ortholog_one2one
174.043	159.619	316.441	390.813	456.203	435.532	509.662	327.642	426.178	634.125	564.266	742.276	695.031	Rpl35a	57808	ENSMUSG00000060636	RPL35A	100412555	ENSCJAG00000000785	NA	NA	RPL35A	ortholog_one2one
0.0733	6.0511	8.3119	3.28463	3.22662	4.30795	4.5229	0.0163	0.0246	0.1434	0.0515	1.5071	2.3533	Iqcg	69707	ENSMUSG00000035578	IQCG	100412212	ENSCJAG00000000786	Iqcg	ortholog_one2one	IQCG	ortholog_one2one
0.0644	0.0768	0.006	0.055775	0.06175	0.06155	0.0207	0.0054	0.0058	0.0162	0	0.362	0.2706	Klhl5	71778	ENSMUSG00000054920	KLHL5	100389620	ENSCJAG00000000789	Klhl5	ortholog_one2one	KLHL5	ortholog_one2one
0.9882	8.3779	7.818	16.0084	16.4879	14.1212	0.0314	0.0069	0.0081	0.235	3.4759	2.4349	0.5124	Tmem106b	71900	ENSMUSG00000029571	TMEM106B	100399696	ENSCJAG00000000792	Tmem106b	ortholog_one2one	TMEM106B	ortholog_one2one
50.1958	46.2919	27.1368	38.0688	18.291	33.7931	17.6493	28.2848	16.4773	11.5694	58.364	31.8908	24.1652	Sf3b4	107701	ENSMUSG00000068856	SF3B4	100396624	ENSCJAG00000000793	Sf3b4	ortholog_one2one	SF3B4	ortholog_one2one
88.6564	133.829	97.9963	78.9766	72.1231	102.742	103.428	100.675	165.351	139.96	124.823	76.8806	49.5494	Lrpprc	72416	ENSMUSG00000024120	LRPPRC	100402174	ENSCJAG00000000794	Lrpprc	ortholog_one2one	LRPPRC	ortholog_one2one
0.0193	0.0878	0	0.054475	0.0452	0.057225	0.0709	0.0049	0	0.0589	0	0.0192	0.0164	Unc13c	208898	ENSMUSG00000062151	UNC13C	100397539	ENSCJAG00000000796	Unc13c	ortholog_one2one	UNC13C	ortholog_one2one
0.0193	0.0658	0.006	0.013125	0.02285	0.0207	0.306	0.0061	0.0131	0.2179	0.0439	0.0199	0.01	Vwde	232585	ENSMUSG00000079679	VWDE	100411551	ENSCJAG00000000800	NA	NA	VWDE	ortholog_one2one
0.4226	0.8366	0.0069	0.7979	3.44295	3.92875	2.8429	0.8241	0.0246	1.1471	0.1801	10.8666	5.5556	Mtmr11	194126	ENSMUSG00000045934	MTMR11	100399391	ENSCJAG00000000802	Mtmr11	ortholog_one2one	MTMR11	ortholog_one2one
153.022	176.418	133.358	124.158	143.16	146.345	5.4341	47.3261	25.1981	1.7424	29.856	38.9647	9.2294	Hspbp1	66245	ENSMUSG00000063802	HSPBP1	100391936	ENSCJAG00000000809	Hspbp1	ortholog_one2one	HSPBP1	ortholog_one2one
0.0371	0.0152	0	0	0.005625	0.01205	0	0	0.0197	0	0.0842	0	0	Tmem156	243025	ENSMUSG00000037913	TMEM156	NA	ENSCJAG00000000810	Tmem156	ortholog_one2one	TMEM156	ortholog_one2one
1.0681	0.6035	3.7114	19.3124	17.0516	13.9856	117.385	85.5501	95.4852	89.7114	45.1287	92.054	120.332	Pnrc1	108767	ENSMUSG00000040128	PNRC1	100396517	ENSCJAG00000000811	Pnrc1	ortholog_one2one	PNRC1	ortholog_one2one
0.1672	0.3589	0.0881	0.28665	0.652475	0.7938	0.1158	0.0535	0.2654	0.0636	0.0512	0.0152	0.0232	Brsk1	381979	ENSMUSG00000035390	BRSK1	100392299	ENSCJAG00000000812	Brsk1	ortholog_one2one	BRSK1	ortholog_one2one
0.0366	0.0451	0	0.02825	0.013175	0.0222	0.1129	0.0051	0.0192	0.0889	0.0244	0.6205	0.0428	Scin	20259	ENSMUSG00000002565	SCIN	100398485	ENSCJAG00000000815	Scin	ortholog_one2one	SCIN	ortholog_one2one
0.0177	0	0	0.00475	0.00475	0.00475	0.0532	0	0	0.0384	0.0248	0.1583	0.1869	Anxa13	NA	ENSMUSG00000055114	ANXA13	100386963	ENSCJAG00000000819	Anxa13	ortholog_one2one	ANXA13	ortholog_one2one
0.0384	0.0704	0.0069	2.28622	3.84737	5.84812	7.9057	0.0506	4.6485	7.8324	6.8335	8.0981	1.3903	Fam114a1	68303	ENSMUSG00000029185	FAM114A1	100390232	ENSCJAG00000000820	Fam114a1	ortholog_one2one	FAM114A1	ortholog_one2one
8.8548	4.1708	2.4311	5.89785	5.3366	6.30895	0.1035	0.0215	0.0757	0.8277	0.2102	0.2667	2.1646	Otud7b	229603	ENSMUSG00000038495	OTUD7B	100396982	ENSCJAG00000000821	Otud7b	ortholog_one2one	OTUD7B	ortholog_one2one
0.1963	0.088	0.0136	0.5037	0.501225	0.097875	11.4295	9.8042	14.2528	6.0621	9.7326	5.5322	3.7892	Srsf12	272009	ENSMUSG00000054679	SRSF12	100396874	ENSCJAG00000000822	Srsf12	ortholog_one2one	SRSF12	ortholog_one2one
0.0685	0.0303	0.7793	0.06995	0.0542	0.048	0.0258	0	0.0132	0.0148	0	0.0058	0.5194	Wdr72	546144	ENSMUSG00000044976	WDR72	100397168	ENSCJAG00000000823	Wdr72	ortholog_one2one	WDR72	ortholog_one2one
0.1751	0.0194	0.0221	0.02555	0.039575	0.035275	20.3774	17.2624	45.9103	23.1812	3.6008	20.3197	21.863	Pm20d2	242377	ENSMUSG00000054659	PM20D2	100397240	ENSCJAG00000000825	Pm20d2	ortholog_one2one	PM20D2	ortholog_one2one
13.598	15.1081	4.933	4.31125	6.83157	11.9771	0.0878	3.5475	0	2.1323	4.5839	0.2494	1.7272	Nudt8	66387	ENSMUSG00000024869	NUDT8	100410732	ENSCJAG00000000827	Nudt8	ortholog_one2one	NUDT8	ortholog_one2one
0.0185	0.2471	0.0247	0.512475	0.295625	0.133625	4.9912	0.1677	0.4232	8.1609	7.59	0.584	2.1766	Gabrr1	14408	ENSMUSG00000028280	GABRR1	100397610	ENSCJAG00000000828	Gabrr1	ortholog_one2one	GABRR1	ortholog_one2one
0.0071	0	0	0.002425	0.007575	0.007575	0.1412	3.294	0.0457	0.4861	4.1028	2.4966	1.7145	Tlr6	21899	ENSMUSG00000051498	TLR6	100390591	ENSCJAG00000000829	Tlr6	ortholog_one2one	TLR6	ortholog_one2one
0	0.0152	0	0.012425	0.012425	0.00495	0.4092	0.0054	0.0062	0.0179	0.1544	1.236	0	Tlr1	21897	ENSMUSG00000044827	TLR1	100390958	ENSCJAG00000000831	Tlr1	ortholog_one2one	TLR1	ortholog_one2one
0.0245	0.1455	0.0333	0.068775	0.063325	0.085775	0.1768	0	0	0.0156	0	0	0.0221	Abcg8	67470	ENSMUSG00000024254	ABCG8	100402530	ENSCJAG00000000833	Abcg8	ortholog_one2one	ABCG8	ortholog_one2one
0.214	0.0235	1.3708	0.2101	0.2145	0.217425	0.0476	0.0185	0.0067	0.1677	0	0	0.1301	Slc5a2	246787	ENSMUSG00000030781	SLC5A2	100392044	ENSCJAG00000000834	Slc5a2	ortholog_one2one	SLC5A2	ortholog_one2one
0.0393	0.1334	0.0166	0.1343	0.1424	0.1446	0	0	0	0.0253	0	0.0109	0.0088	Gabrr2	14409	ENSMUSG00000023267	GABRR2	100398330	ENSCJAG00000000835	Gabrr2	ortholog_one2one	GABRR2	ortholog_one2one
0	0	0	0	0	0	0.0331	0	0.0085	0.0213	0	0	0.0078	Klhl38	268807	ENSMUSG00000022357	KLHL38	100387322	ENSCJAG00000000837	Klhl38	ortholog_one2one	KLHL38	ortholog_one2one
0.0196	0.0139	0.0111	0.0178	0.0178	0.002925	0.8088	1.5273	1.9266	0.5494	0.3799	0.1999	0.3659	Tmem150b	330460	ENSMUSG00000046456	TMEM150B	100392666	ENSCJAG00000000838	Tmem150b	ortholog_one2one	TMEM150B	ortholog_one2one
99.5228	93.1336	157.762	129.114	140.947	139.414	23.9071	20.7944	25.0479	14.7953	42.4939	21.0111	16.2383	Ndufv1	17995	ENSMUSG00000037916	NDUFV1	100409776	ENSCJAG00000000839	Ndufv1	ortholog_one2one	NDUFV1	ortholog_one2one
0.1142	0.0996	0.0081	0.039025	0.045875	0.0416	2.7156	0.7027	7.467	2.8668	0.058	13.4237	2.3229	Tgfb1i1	21804	ENSMUSG00000030782	TGFB1I1	100391679	ENSCJAG00000000840	Tgfb1i1	ortholog_one2one	TGFB1I1	ortholog_one2one
70.0309	47.4915	16.5134	23.1996	18.6431	15.6254	0.9796	0.1891	0.0101	0.9042	0.0338	1.9752	0.3013	Suv420h2	232811	ENSMUSG00000059851	SUV420H2	NA	ENSCJAG00000000843	Suv420h2	ortholog_one2one	SUV420H2	ortholog_one2one
0.3413	0.8189	0.2486	0.4613	0.43425	0.560425	5.2467	1.3127	0.8859	16.6727	99.7058	1.5664	2.141	Fbxo32	67731	ENSMUSG00000022358	FBXO32	100387690	ENSCJAG00000000844	Fbxo32	ortholog_one2one	FBXO32	ortholog_one2one
7.5838	3.5689	6.83	8.95058	12.8433	16.1153	15.6146	4.5757	10.8976	7.7427	8.4137	10.6816	9.4758	Vps45	22365	ENSMUSG00000015747	VPS45	100397353	ENSCJAG00000000845	Vps45	ortholog_one2one	VPS45	ortholog_one2one
0.0102	0	0	0.00695	0.0102	0.0051	0	0	0.0056	0.0311	0	0.006	0.011	Abcg5	27409	ENSMUSG00000040505	ABCG5	100402892	ENSCJAG00000000847	Abcg5	ortholog_one2one	ABCG5	ortholog_one2one
0.0132	0.0481	0	0.020575	0.128225	0.130075	0.0408	0	0.0229	0.0959	0	0	0.062	Onecut1	15379	ENSMUSG00000043013	ONECUT1	NA	ENSCJAG00000000848	Onecut1	ortholog_one2one	ONECUT1	ortholog_one2one
12.4042	0.0323	4.2377	15.0938	11.7297	8.15255	0.0511	1.5003	0.0336	1.5807	1.0072	3.1051	4.2998	Cox6b2	333182	ENSMUSG00000051811	COX6B2	100390131	ENSCJAG00000000849	Cox6b2	ortholog_one2one	COX6B2	ortholog_one2one
16.4118	9.8252	14.3154	11.5118	19.483	24.6117	34.7614	9.158	38.8327	18.3984	4.6203	8.9035	14.4164	Ube2j1	56228	ENSMUSG00000028277	UBE2J1	100398685	ENSCJAG00000000850	Ube2j1	ortholog_one2one	UBE2J1	ortholog_one2one
1.8894	9.3793	5.5559	4.1106	5.18658	2.9879	1.2763	6.1486	0.1275	2.4554	1.8788	3.4903	2.1341	Arl4a	11861	ENSMUSG00000047446	ARL4A	100397896	ENSCJAG00000000852	Arl4a	ortholog_one2one	ARL4A	ortholog_one2one
0.0564	0.088	0.0071	0.02125	0.03295	0.029425	0.13	0.024	0	0.0857	0.023	0.4574	0.0156	Fam71e2	243822	ENSMUSG00000092518	FAM71E2	100393404	ENSCJAG00000000853	Fam71e2	ortholog_one2one	FAM71E2	ortholog_one2one
0.2798	0.4324	0.6074	10.3775	8.14385	2.85663	10.922	4.3981	8.2163	38.1152	5.112	56.8774	23.2411	Etv1	14009	ENSMUSG00000004151	ETV1	100394870	ENSCJAG00000000857	Etv1	ortholog_one2many	ETV1	ortholog_one2one
0.5682	1.2584	0.3924	0.607225	0.688775	0.459	0.4568	0.0245	0.1119	1.0987	0.1464	0.0403	0.0219	Il11	16156	ENSMUSG00000004371	IL11	100390490	ENSCJAG00000000858	Il11	ortholog_one2one	IL11	ortholog_one2one
10.8991	20.3864	16.7367	1.72425	0.872775	0.875225	0.0431	0.0163	0.0062	0.0538	0.0257	0.3305	1.0425	Naalad2	72560	ENSMUSG00000043943	NAALAD2	100406630	ENSCJAG00000000859	Naalad2	ortholog_one2one	NAALAD2	ortholog_one2one
0.0852	0.0158	0.0213	7.23435	7.20195	5.69035	10.6096	22.8537	0.186	0.0519	5.3682	6.1732	5.0069	Dync2li1	213575	ENSMUSG00000024253	DYNC2LI1	100393470	ENSCJAG00000000860	Dync2li1	ortholog_one2one	DYNC2LI1	ortholog_one2one
41.5004	109.976	13.3807	6.68785	6.39165	2.7573	4.0412	0.0394	0.5472	1.3547	0.0435	13.0755	18.0961	Rragd	52187	ENSMUSG00000028278	RRAGD	100399288	ENSCJAG00000000861	Rragd	apparent_ortholog_one2one	RRAGD	ortholog_one2one
17.2803	7.0526	6.5629	19.6335	20.0963	21.2953	7.1863	25.5126	22.7309	27.2815	51.1991	11.9006	20.9353	Armc5	233912	ENSMUSG00000042178	ARMC5	100391317	ENSCJAG00000000862	Armc5	ortholog_one2one	ARMC5	ortholog_one2one
34.7417	34.7275	35.5456	79.3018	68.3675	70.1595	4.8592	11.8549	30.7447	4.1543	6.824	16.573	11.8091	Gmps	229363	ENSMUSG00000027823	GMPS	100385655	ENSCJAG00000000863	Gmps	ortholog_one2one	GMPS	ortholog_one2one
0.0282	0	0	0	0.0097	0.0097	0.1117	0	0	0.0643	0	0	0.0237	Tmem190	78052	ENSMUSG00000013091	TMEM190	100390857	ENSCJAG00000000864	Tmem190	ortholog_one2one	TMEM190	ortholog_one2one
22.7229	11.0349	32.8707	36.858	22.5032	14.814	3.1702	34.7402	42.6647	19.6106	8.8149	8.8112	11.6736	Wdyhv1	76773	ENSMUSG00000022359	WDYHV1	100389738	ENSCJAG00000000865	Wdyhv1	apparent_ortholog_one2one	WDYHV1	ortholog_one2one
11.2548	8.0473	4.0008	7.78035	11.9884	20.0034	0.1519	0.0702	3.1152	2.3993	0.3362	5.4959	0.8684	Plekho1	67220	ENSMUSG00000015745	PLEKHO1	100400484	ENSCJAG00000000867	Plekho1	ortholog_one2one	PLEKHO1	ortholog_one2one
14.4698	1.8407	10.3562	25.4258	17.6507	13.5096	10.0731	8.9905	10.3786	8.0276	5.6111	7.1936	10.3737	Atad2	70472	ENSMUSG00000022360	ATAD2	100390098	ENSCJAG00000000868	Atad2	ortholog_one2one	ATAD2	ortholog_one2one
101.28	99.1087	71.9742	117.769	132.57	127.756	589.848	665.942	787.846	769.703	1300.43	1470.04	1243.35	Rpl28	19943	ENSMUSG00000030432	RPL28	100391210	ENSCJAG00000000869	NA	NA	RPL28	ortholog_one2one
188.255	304.324	145.221	98.6212	125.809	122.133	156.824	145.621	110.971	120.078	43.5328	179.583	219.445	Ube2s	77891	ENSMUSG00000060860	UBE2S	100391572	ENSCJAG00000000874	Ube2s	ortholog_one2one	UBE2S	ortholog_one2one
0.0296	0.0423	0.0292	0.031875	0.04035	0.020175	1.2628	0.0234	0.0507	0	0	3.402	0.1644	Cox6a2	12862	ENSMUSG00000030785	COX6A2	100393757	ENSCJAG00000000876	Cox6a2	ortholog_one2one	COX6A2	ortholog_one2one
0.2539	0.8482	1.8061	1.00815	1.02225	0.06015	1.3409	0.0285	4.1124	0.0891	1.7878	1.419	0.5959	Ankrd6	140577	ENSMUSG00000040183	ANKRD6	100400629	ENSCJAG00000000878	Ankrd6	ortholog_one2one	ANKRD6	ortholog_one2one
61.0442	31.4938	27.2301	64.231	72.952	66.7158	40.4641	34.043	42.4056	58.5193	40.2924	48.3505	42.6589	Arpp19	59046	ENSMUSG00000007656	ARPP19	100395860	ENSCJAG00000000886	Arpp19	ortholog_one2one	ARPP19	ortholog_one2one
0.2194	2.8023	1.4449	6.21098	6.14677	5.98337	27.0251	16.8741	32.3694	16.9729	15.0682	6.8913	10.9831	Myo5a	17918	ENSMUSG00000034593	MYO5A	NA	ENSCJAG00000000894	Myo5a	ortholog_one2one	MYO5A	ortholog_one2one
40.0586	46.0708	30.8629	28.85	44.372	52.723	38.3961	28.5464	37.5796	27.4697	73.0952	44.0486	30.7943	Bet1l	54399	ENSMUSG00000025484	BET1L	100386449	ENSCJAG00000000895	Bet1l	ortholog_one2one	BET1L	ortholog_one2one
0.0635	0.088	0	0.040025	0.04245	0.046175	0.052	0.03	0.0258	0.0428	0.023	0.0137	0.0156	Dgkb	217480	ENSMUSG00000036095	DGKB	100394266	ENSCJAG00000000897	Dgkb	ortholog_one2one	DGKB	ortholog_one2one
0.8731	0.3795	0.0266	0.4947	0.35695	0.182275	2.2362	7.3854	0.0131	1.6426	0.0658	3.061	4.6873	Ano1	101772	ENSMUSG00000031075	ANO1	100412882	ENSCJAG00000000900	Ano1	ortholog_one2one	ANO1	ortholog_one2one
0.0377	0.0405	0.0093	0.052775	0.048625	0.035675	0.0623	3.8812	0	0.0818	0	0	0	Odf3	69287	ENSMUSG00000025482	ODF3	100386804	ENSCJAG00000000901	Odf3	ortholog_one2one	ODF3	ortholog_one2one
2.5078	5.8065	2.7993	5.47	6.9888	7.58047	0.1508	7.872	4.7927	5.6457	4.3483	4.5079	10.1125	Slc33a1	11416	ENSMUSG00000027822	SLC33A1	100386011	ENSCJAG00000000902	Slc33a1	ortholog_one2one	SLC33A1	ortholog_one2one
32.2511	2.1228	18.1333	36.1191	27.8222	25.6487	16.1921	10.314	11.8409	12.1621	4.2405	22.2072	30.6184	Chordc1	66917	ENSMUSG00000001774	CHORDC1	NA	ENSCJAG00000000903	Chordc1	ortholog_one2one	CHORDC1	ortholog_one2one
1.8941	1.0455	5.9843	5.40115	5.52438	5.06302	0.5071	1.0584	9.4055	6.5033	5.0878	6.7504	5.3512	Lyrm2	108755	ENSMUSG00000045854	LYRM2	100400983	ENSCJAG00000000905	Lyrm2	ortholog_one2one	LYRM2	ortholog_one2one
104.777	59.81	82.0246	98.3939	71.9832	82.1107	80.6371	47.1233	74.8907	26.0162	29.6489	41.6271	43.0579	Mdn1	100019	ENSMUSG00000058006	MDN1	100401354	ENSCJAG00000000907	Mdn1	ortholog_one2one	MDN1	ortholog_one2one
10.1146	13.7757	2.006	21.0262	13.0723	11.4058	0.0684	0.0054	0.0142	0.0871	0.0241	0.0217	0	Tbl1x	21372	ENSMUSG00000025246	TBL1X	100386286	ENSCJAG00000000909	Tbl1x	ortholog_one2one	TBL1X	ortholog_one2one
0.0401	0	0	0.015075	0.015075	0	0	0	0	0	0.2103	0	0	Scgb1c1	338417	ENSMUSG00000038801	SCGB1C1	NA	ENSCJAG00000000911	Scgb1c1	ortholog_one2one	SCGB1C1	ortholog_one2one
0.067	0.0558	1.5522	0.859775	1.22683	1.17843	0.1583	0.0433	0.055	6.6843	0.4008	2.913	4.137	Plch1	269437	ENSMUSG00000036834	PLCH1	100386721	ENSCJAG00000000917	Plch1	ortholog_one2one	PLCH1	ortholog_one2one
0.0494	0.1877	1.3982	1.64482	0.98795	0.9866	0.2564	0.0112	0.0421	0.1321	0.0495	0.0142	0.0229	Abca13	268379	ENSMUSG00000004668	ABCA13	100400418	ENSCJAG00000000920	Abca13	ortholog_one2one	ABCA13	ortholog_one2one
1.6703	1.0318	1.0883	3.59322	3.10555	3.85438	5.5443	0.5642	1.9734	5.4794	2.9254	2.9601	6.8446	Ift172	67661	ENSMUSG00000038564	IFT172	100389719	ENSCJAG00000000921	Ift172	ortholog_one2one	IFT172	ortholog_one2one
0.0094	0.0346	0	0.021275	0.009	0.009925	0.0953	0.0201	0	0.1223	0	0.0118	0	Gpr143	18241	ENSMUSG00000025333	GPR143	NA	ENSCJAG00000000922	Gpr143	ortholog_one2one	GPR143	ortholog_one2one
2.2913	0.7898	1.3644	6.91638	6.54905	6.12875	8.8079	12.3944	5.8029	3.307	3.7828	11.7596	15.3035	Myo5c	208943	ENSMUSG00000033590	MYO5C	100385252	ENSCJAG00000000926	Myo5c	ortholog_one2one	MYO5C	ortholog_one2one
0.0305	0.0676	0.0233	0.03285	0.02985	0.039825	0.0295	0	0	0	0	0	0.0063	Agmo	319660	ENSMUSG00000050103	TMEM195	100393907	ENSCJAG00000000927	Agmo	ortholog_one2one	AGMO	ortholog_one2one
0.0734	0.9699	1.9439	1.54927	1.63043	2.5897	0.1437	0.5956	0.1819	0.0314	1.1058	0.2029	0.1241	Shroom2	110380	ENSMUSG00000045180	SHROOM2	100397009	ENSCJAG00000000928	Shroom2	ortholog_one2one	SHROOM2	ortholog_one2one
0.0705	0.08	0	0.0453	0.047725	0.04925	0.0678	0.0062	0.0069	0.0326	0.0422	0.0673	0	Meox2	17286	ENSMUSG00000036144	MEOX2	100393185	ENSCJAG00000000930	Meox2	ortholog_one2one	MEOX2	ortholog_one2one
6.7437	11.2907	20.5934	7.09122	8.11233	9.12547	8.7167	25.3392	20.0462	8.132	35.522	17.2165	40.7284	Fadd	14082	ENSMUSG00000031077	FADD	100410616	ENSCJAG00000000932	Fadd	ortholog_one2one	FADD	ortholog_one2one
0.0521	0.1046	0.0133	0.0705	0.441575	0.402475	0.0258	0.0399	0.1589	0.2227	0.0232	0.1105	2.6952	Zhx1	22770	ENSMUSG00000022361	ZHX1	100390820	ENSCJAG00000000934	Zhx1	ortholog_one2one	ZHX1	ortholog_one2one
26.9473	18.4365	29.1146	25.658	17.9831	20.7316	24.7288	35.0628	52.6694	15.2202	22.0162	23.1866	19.3117	Ppfia1	233977	ENSMUSG00000037519	PPFIA1	100410982	ENSCJAG00000000936	Ppfia1	ortholog_one2one	PPFIA1	ortholog_one2one
0.0064	0.0105	0	0.2176	0.0141	0.009575	0	0.0328	0.0528	0.1756	0.1571	0.4663	0.0285	Ispd	75847	ENSMUSG00000043153	ISPD	100391839	ENSCJAG00000000937	Ispd	ortholog_one2one	ISPD	ortholog_one2one
0.0559	0.1228	0.0288	0.0532	0.0681	0.057875	0.3963	0.0059	0.0075	0.7904	0.0571	0.0427	0.0358	Vwc2	319922	ENSMUSG00000050830	VWC2	100399695	ENSCJAG00000000940	Vwc2	ortholog_one2one	VWC2	ortholog_one2one
0.1594	0.0796	0	0.058	0.07805	0.057	0.0303	0	0.0084	0.0864	0	0.0342	0	Sostdc1	66042	ENSMUSG00000036169	SOSTDC1	100391242	ENSCJAG00000000941	Sostdc1	ortholog_one2one	SOSTDC1	ortholog_one2one
15.8608	10.8709	0.6863	4.05872	7.82493	8.63165	40.1045	12.0177	16.2395	9.1827	12.6523	32.6011	24.8573	Krtcap3	69815	ENSMUSG00000029149	KRTCAP3	100411121	ENSCJAG00000000942	Krtcap3	ortholog_one2one	KRTCAP3	ortholog_one2one
0.0843	0.118	0.0076	0.08575	0.08865	0.05545	0	0.0153	0	0.1211	0.1567	0	3.5833	Fam83a	239463	ENSMUSG00000051225	FAM83A	NA	ENSCJAG00000000944	Fam83a	ortholog_one2one	FAM83A	ortholog_one2one
87.2336	70.0924	50.3135	47.2004	46.9106	47.2459	23.4642	26.587	15.2179	34.3575	37.6441	57.5723	61.4468	Nrbp1	192292	ENSMUSG00000029148	NRBP1	100410511	ENSCJAG00000000946	Nrbp1	ortholog_one2one	NRBP1	ortholog_one2one
0.0735	0.0485	0.0152	0.44625	0.44625	0.074875	1.645	0.2408	10.1505	2.6429	8.6677	5.7166	5.1343	Gnb5	14697	ENSMUSG00000032192	GNB5	100415506	ENSCJAG00000000947	Gnb5	ortholog_one2one	GNB5	ortholog_one2one
0.0356	0.0505	0	0.028925	0.03485	0.0304	0.1904	0.028	0.0163	0.0731	0	0	0.0538	Lrrc72	71156	ENSMUSG00000020545	LRRC72	100390527	ENSCJAG00000000948	1700108M19Rik	apparent_ortholog_one2one	LRRC72	ortholog_one2one
0.0357	0.0071	0	0.0055	0.01065	0.009525	0.141	2.5259	0.012	0.1507	0.0512	3.6769	0.011	Zpbp	53604	ENSMUSG00000020193	ZPBP	100401144	ENSCJAG00000000949	Zpbp	ortholog_one2one	ZPBP	ortholog_one2one
2.8251	15.8766	16.1377	14.6966	12.4274	10.247	2.735	0.7155	13.2629	3.4829	7.0577	11.6078	3.5782	Ankmy2	217473	ENSMUSG00000036188	ANKMY2	100390168	ENSCJAG00000000950	Ankmy2	ortholog_one2one	ANKMY2	ortholog_one2one
3.3218	5.4646	4.7977	6.18635	5.84805	6.7726	22.6071	20.698	13.4525	2.1513	1.8548	8.9055	7.6793	Wdr67	210544	ENSMUSG00000022364	WDR67	100391533	ENSCJAG00000000953	Wdr67	ortholog_one2one	WDR67	ortholog_one2one
63.7341	67.6359	105.023	135.788	124.242	141.326	10.8043	98.1575	21.2228	22.7116	36.0913	80.9205	54.3178	Bzw2	66912	ENSMUSG00000020547	BZW2	100388112	ENSCJAG00000000954	Bzw2	ortholog_one2one	BZW2	ortholog_one2one
6.9158	8.2439	1.1729	1.85427	2.0721	2.71283	0.2369	1.5234	0.3881	3.8713	0.1029	0.0264	0.0437	Ssh3	245857	ENSMUSG00000034616	SSH3	100404317	ENSCJAG00000000956	Ssh3	ortholog_one2one	SSH3	ortholog_one2one
13.9057	11.7559	7.189	16.225	13.1775	9.91498	0.0675	0	0.0411	0.1217	1.8893	3.8256	0.2898	Lck	16818	ENSMUSG00000000409	LCK	100410584	ENSCJAG00000000957	Lck	ortholog_one2one	LCK	ortholog_one2one
0.0257	0.1525	1.3392	12.6998	10.6116	12.9723	4.142	1.5418	9.6778	7.2545	0.289	0.0445	0.0692	Mme	17380	ENSMUSG00000027820	MME	100387438	ENSCJAG00000000959	Mme	ortholog_one2one	MME	ortholog_one2one
26.3228	22.3905	23.0154	11.5447	10.2645	9.27233	33.208	76.6625	37.8345	30.7945	39.2183	25.9697	42.4101	Mapk6	50772	ENSMUSG00000042688	MAPK6	100415140	ENSCJAG00000000962	NA	NA	MAPK6	ortholog_one2one
0.2681	0.064	0.0282	0.168025	0.2241	0.209	1.9315	2.891	3.9013	5.256	10.309	2.9029	5.013	Vopp1	232023	ENSMUSG00000037788	VOPP1	NA	ENSCJAG00000000965	Vopp1	ortholog_one2one	VOPP1	ortholog_one2one
16.0427	46.1034	32.951	10.5019	13.3392	20.7464	10.7804	17.1602	4.5727	2.6458	18.2704	19.5107	19.6454	Leo1	235497	ENSMUSG00000042487	LEO1	100414550	ENSCJAG00000000966	Leo1	ortholog_one2one	LEO1	ortholog_one2one
3.679	0.1518	0.5962	5.23792	5.1006	8.38428	18.9264	6.8526	17.1781	12.7913	14.9973	19.4696	20.1426	Large	16795	ENSMUSG00000004383	LARGE	100410756	ENSCJAG00000000968	Large	ortholog_one2one	LARGE	ortholog_one2one
37.131	20.1868	62.4973	46.8593	35.6856	31.8328	22.9991	44.9477	32.695	17.1834	29.8733	37.0142	30.4183	Hdac1	433759	ENSMUSG00000028800	HDAC1	100399690	ENSCJAG00000000970	NA	NA	HDAC1	ortholog_one2one
0.1449	0.5155	1.0007	7.31888	6.1405	2.8649	4.639	31.739	14.4497	25.5288	23.6687	28.748	19.6642	Lancl2	71835	ENSMUSG00000062190	LANCL2	100412858	ENSCJAG00000000972	Lancl2	ortholog_one2one	LANCL2	ortholog_one2one
36.2861	42.0181	19.7327	26.9001	37.2642	36.7413	103.75	205.281	47.3346	81.2877	115.423	191.181	197.258	Ppif	105675	ENSMUSG00000021868	PPIF	100386343	ENSCJAG00000000973	Ppif	ortholog_one2one	PPIF	ortholog_one2one
20.2593	37.2249	34.0542	31.8986	26.7954	26.1997	25.6584	44.7811	50.9845	11.434	25.3072	2.0063	21.2938	Alkbh5	268420	ENSMUSG00000042650	ALKBH5	100395449	ENSCJAG00000000974	Alkbh5	ortholog_one2one	ALKBH5	ortholog_one2one
185.786	132.927	153.746	142.326	143.712	171.288	37.8065	72.7747	80.0019	32.5872	40.5434	42.1051	56.8664	Ppm1g	14208	ENSMUSG00000029147	PPM1G	100411475	ENSCJAG00000000975	Ppm1g	ortholog_one2one	PPM1G	ortholog_one2one
53.1513	69.0764	47.9589	14.202	9.72975	17.4626	19.3728	10.3015	16.9664	17.9195	3.854	22.0714	13.6226	Zmiz1	328365	ENSMUSG00000007817	ZMIZ1	100390791	ENSCJAG00000000976	Zmiz1	ortholog_one2one	ZMIZ1	ortholog_one2one
0.1603	0.1348	0.0104	0.068425	0.0915	0.047325	6.303	0.5187	4.2594	1.8098	0.0423	0.0251	0.5267	Tssk3	58864	ENSMUSG00000000411	TSSK3	100400298	ENSCJAG00000000977	Tssk3	apparent_ortholog_one2one	TSSK3	ortholog_one2one
53.7759	51.6569	76.4099	52.1707	48.6266	45.5817	40.3633	64.8249	99.2945	29.8861	57.0936	42.0226	38.1338	Llgl1	16897	ENSMUSG00000020536	LLGL1	100395080	ENSCJAG00000000978	Llgl1	ortholog_one2one	LLGL1	ortholog_one2one
12.4007	12.3736	21.3556	21.7745	25.7634	31.7779	8.4014	11.4746	26.4048	9.6721	20.2564	12.2925	14.0685	Tmod3	50875	ENSMUSG00000058587	TMOD3	100413944	ENSCJAG00000000979	Tmod3	ortholog_one2one	TMOD3	ortholog_one2one
28.6052	57.4235	14.7725	9.75335	8.2376	8.68122	5.2727	15.4824	11.3815	3.3187	6.1651	8.3132	8.0662	Bsdc1	100383	ENSMUSG00000040859	BSDC1	100401015	ENSCJAG00000000980	Bsdc1	ortholog_one2one	BSDC1	ortholog_one2one
0.0451	0.0549	0.0119	0.014675	0.0171	0.01085	0.0232	0	0	0.0386	0	0	0	Gpr149	229357	ENSMUSG00000043441	GPR149	100388643	ENSCJAG00000000982	Gpr149	ortholog_one2one	GPR149	ortholog_one2one
68.6518	113.294	110.358	85.4004	88.4783	99.0074	89.1558	95.002	81.6239	102.878	86.1899	184.859	197.718	Cttn	13043	ENSMUSG00000031078	CTTN	100411333	ENSCJAG00000000985	Cttn	ortholog_one2one	CTTN	ortholog_one2one
15.965	6.0989	20.1917	30.4633	25.3743	14.0154	10.9381	35.891	11.9488	7.9782	24.3438	14.4262	14.3612	Dhx36	72162	ENSMUSG00000027770	DHX36	100389011	ENSCJAG00000000986	Dhx36	ortholog_one2one	DHX36	ortholog_one2one
0.4767	0.1517	0.0405	0.898525	0.88	0.9323	0.1367	0.3012	0.0212	2.142	0.0241	0	0.0232	Egfr	13649	ENSMUSG00000020122	EGFR	100412158	ENSCJAG00000000989	Egfr	ortholog_one2one	EGFR	ortholog_one2one
0.0099	0.007	2.1888	12.0465	16.166	14.4892	27.8677	33.9323	32.2151	16.8728	31.87	52.7346	78.2619	Tspan13	66109	ENSMUSG00000020577	TSPAN13	100415738	ENSCJAG00000000990	Tspan13	ortholog_one2one	TSPAN13	ortholog_one2one
0.4897	0.329	1.6132	1.45138	2.48413	2.42313	0	0.0099	5.4507	0.0884	0	1.7984	3.2846	Tmod2	50876	ENSMUSG00000032186	TMOD2	100413344	ENSCJAG00000000991	Tmod2	ortholog_one2one	TMOD2	ortholog_one2one
62.5698	77.9236	55.744	58.6299	73.4074	95.2816	35.7445	33.9794	30.8772	19.7055	15.6654	18.829	16.9725	Derl1	67819	ENSMUSG00000022365	DERL1	100392139	ENSCJAG00000000994	Derl1	ortholog_one2one	DERL1	ortholog_one2one
0	0.013	0	0.003175	0.011025	0.015675	0.0329	0.0147	0.0294	0.0406	0.0284	0.071	0.036	Agr2	23795	ENSMUSG00000020581	AGR2	100413703	ENSCJAG00000000997	Agr2	ortholog_one2one	AGR2	ortholog_one2one
37.5232	20.945	43.616	17.0728	18.6545	20.0386	27.8152	27.6937	58.367	22.4479	38.2369	39.47	43.9823	Flii	14248	ENSMUSG00000002812	FLII	100398338	ENSCJAG00000000999	Flii	ortholog_one2one	FLII	ortholog_one2one
26.4622	24.322	37.4247	23.8713	28.9429	32.7653	58.9544	106.643	89.8989	60.0511	106.275	127.884	131.93	Snx17	266781	ENSMUSG00000029146	SNX17	100412653	ENSCJAG00000001001	Snx17	ortholog_one2one	SNX17	ortholog_one2one
5.3243	2.8004	7.2588	5.9265	6.40412	7.10018	3.8167	1.2039	6.6865	0.0156	0.2913	2.9575	0.8946	Zbtb8a	73680	ENSMUSG00000028807	ZBTB8A	100894246	ENSCJAG00000001003	Zbtb8a	ortholog_one2one	ZBTB8A	ortholog_one2one
14.7125	0.029	7.4487	5.50355	5.57878	9.28203	0.2723	3.6513	0.6844	0.1702	0.1046	3.9714	1.6564	Lysmd2	70082	ENSMUSG00000032184	LYSMD2	100412984	ENSCJAG00000001004	Lysmd2	ortholog_one2one	LYSMD2	ortholog_one2one
0.0086	0.016	0	0.0086	0.0086	0.004825	0	0.0092	0	0.0219	0	0	0.008	Gja10	14610	ENSMUSG00000051056	GJA10	NA	ENSCJAG00000001005	Gja10	ortholog_one2one	GJA10	ortholog_one2one
95.3922	79.0532	34.4923	55.3227	63.3183	63.2358	32.7494	63.8642	41.6557	36.4555	79.6577	54.8994	48.7922	Adrbk1	110355	ENSMUSG00000024858	RAD9A	100405035	ENSCJAG00000001006	Adrbk1	ortholog_one2one	ADRBK1	ortholog_one2one
9.7323	6.1558	24.6298	13.4872	13.0877	9.1215	10.2985	18.1419	18.518	4.2671	12.6907	22.1688	9.8375	Hccs	15159	ENSMUSG00000031352	HCCS	100390250	ENSCJAG00000001007	Hccs	ortholog_one2one	HCCS	ortholog_one2one
0	0	0	0	0	0	0	0	0	0	0	0	0	Spata19	75469	ENSMUSG00000031991	SPATA19	100414315	ENSCJAG00000001012	Spata19	ortholog_one2one	SPATA19	ortholog_one2one
0.3982	0.3224	0.108	0.194525	0.219025	0.21545	0.9345	0.1406	0.2482	0.981	0.7617	1.2217	0.3531	Bach2	12014	ENSMUSG00000040270	BACH2	100402816	ENSCJAG00000001013	Bach2	ortholog_one2one	BACH2	ortholog_one2one
11.6321	10.5385	21.6869	28.6484	27.1316	28.0457	4.23	31.266	13.445	4.0469	14.8589	14.6816	15.0767	Polr3a	218832	ENSMUSG00000025280	POLR3A	100407840	ENSCJAG00000001015	Polr3a	ortholog_one2one	POLR3A	ortholog_one2one
0.2353	0.4113	0.6968	0.21285	0.2565	0.2778	0.1289	0	0.0199	0.0594	0.0464	0.0058	0.246	Scg3	20255	ENSMUSG00000032181	SCG3	100412626	ENSCJAG00000001016	Scg3	ortholog_one2one	SCG3	ortholog_one2one
0.1797	0.1946	0.028	0.15225	0.2205	0.2067	0.3639	0.0481	0.0837	0.3998	0.8282	0.1434	0.0626	Shank2	210274	ENSMUSG00000037541	SHANK2	100412179	ENSCJAG00000001019	Shank2	ortholog_one2one	SHANK2	ortholog_one2one
0.017	0.0206	0.0359	0.018975	0.024825	0.030825	0	0.0168	0	0.0501	0	0	0.0186	Agr3	403205	ENSMUSG00000036231	AGR3	100412617	ENSCJAG00000001020	Agr3	ortholog_one2one	AGR3	ortholog_one2one
0.2369	0.2511	0.0451	0.170525	0.180675	0.1617	0.1177	6.4408	0.3133	0.0335	0.1975	0.0066	0.0301	Sorcs2	81840	ENSMUSG00000029093	SORCS2	NA	ENSCJAG00000001022	Sorcs2	ortholog_one2one	SORCS2	ortholog_one2one
2.6543	11.2493	8.6661	6.34025	4.8767	7.1742	6.1301	11.0869	12.7709	4.9443	3.723	4.0064	6.7682	Mrm1	217038	ENSMUSG00000018405	MRM1	100403054	ENSCJAG00000001023	Mrm1	ortholog_one2one	MRM1	ortholog_one2one
0.2723	0.5112	0.0608	0.36535	0.240175	0.2308	0.2035	0.0309	0.055	0.3261	0.1266	0.3027	0.0706	Arhgap6	11856	ENSMUSG00000031355	ARHGAP6	100389893	ENSCJAG00000001025	Arhgap6	ortholog_one2one	ARHGAP6	ortholog_one2one
35.3095	16.8701	24.3623	16.6202	11.689	14.0381	42.8876	40.7056	32.3084	45.7019	36.6051	29.7373	21.2408	Map3k7	26409	ENSMUSG00000028284	MAP3K7	100403175	ENSCJAG00000001026	Map3k7	ortholog_one2one	MAP3K7	ortholog_one2one
90.8898	89.7307	104.408	73.9574	80.6342	80.588	17.2229	75.7648	93.0922	17.8573	60.9345	69.0446	70.7751	Eif2b4	13667	ENSMUSG00000029145	EIF2B4	100412065	ENSCJAG00000001028	Eif2b4	ortholog_one2one	EIF2B4	ortholog_one2one
0.0071	0.064	0.4586	3.29612	2.1941	1.28285	0.0641	1.0359	0	0.0165	0	0	1.534	Ahr	11622	ENSMUSG00000019256	AHR	100410839	ENSCJAG00000001029	Ahr	ortholog_one2one	AHR	ortholog_one2one
0.1927	0.0783	0.0731	0.65185	0.514625	0.405525	18.5916	8.6201	7.5671	8.0809	10.5828	14.6855	9.1323	Sync	68828	ENSMUSG00000001333	SYNC	100402485	ENSCJAG00000001030	Sync	ortholog_one2one	SYNC	ortholog_one2one
0.4842	0.575	0.1888	0.361025	0.37655	0.34785	13.3354	22.1999	27.0723	7.4535	16.4498	7.9734	5.9225	Afap1	70292	ENSMUSG00000029094	AFAP1	100392768	ENSCJAG00000001034	Afap1	ortholog_one2one	AFAP1	ortholog_one2one
0.6154	2.6079	0.1397	6.8985	6.8808	3.77595	0.0452	0.4065	0.4681	1.6891	0.0732	0.8176	0.0734	Arhgef26	622434	ENSMUSG00000036885	ARHGEF26	100389856	ENSCJAG00000001036	Arhgef26	ortholog_one2one	ARHGEF26	ortholog_one2one
147.073	49.9227	84.8794	43.5314	66.7626	73.2338	39.4275	87.3186	71.0428	22.4601	58.7553	27.5556	41.6294	Yars	107271	ENSMUSG00000028811	YARS	100403207	ENSCJAG00000001037	Yars	ortholog_one2one	YARS	ortholog_one2one
2.0092	1.9378	5.7843	3.73703	2.13143	1.827	19.669	17.4176	1.6193	4.4157	11.8873	21.518	17.076	Dmxl2	235380	ENSMUSG00000041268	DMXL2	100412278	ENSCJAG00000001038	Dmxl2	ortholog_one2one	DMXL2	ortholog_one2one
7.8019	2.8818	5.5145	8.19862	4.72088	5.35252	27.1376	21.2402	13.5541	0.8315	9.9578	5.0927	10.1041	Snx13	217463	ENSMUSG00000020590	SNX13	100409519	ENSCJAG00000001040	Snx13	ortholog_one2one	SNX13	ortholog_one2one
29.2084	6.4998	32.6689	21.2254	24.9263	21.7605	60.3518	66.1211	133.649	82.5898	54.9284	106.168	94.7359	Ggnbp2	217039	ENSMUSG00000020530	GGNBP2	100415101	ENSCJAG00000001044	Ggnbp2	ortholog_one2one	GGNBP2	ortholog_one2one
21.9228	35.179	12.4516	14.5432	14.5327	16.1491	16.4338	24.34	12.0755	13.7523	30.0294	9.7964	9.0598	Smcr7	237781	ENSMUSG00000018599	SMCR7	100397983	ENSCJAG00000001046	Smcr7	ortholog_one2one	SMCR7	ortholog_one2one
13.6454	0.2884	0.5703	10.8278	4.82557	6.9547	4.4671	4.2712	13.0434	11.4413	2.0716	3.0051	3.2128	Dlg5	71228	ENSMUSG00000021782	DLG5	NA	ENSCJAG00000001047	Dlg5	ortholog_one2one	DLG5	ortholog_one2one
0.0454	0.0393	0	0.0193	0.023875	0.0156	0.2033	0.0051	0.0321	0.1778	0.122	0.0146	0.0795	P2ry1	18441	ENSMUSG00000027765	P2RY1	100391898	ENSCJAG00000001050	P2ry1	ortholog_one2one	P2RY1	ortholog_one2one
0.0583	0.0655	0.6235	0.061625	0.13945	0.127575	0.0958	0.0058	2.6107	0.33	0.023	0.0063	0.0259	Ablim2	231148	ENSMUSG00000029095	ABLIM2	100393497	ENSCJAG00000001053	Ablim2	ortholog_one2one	ABLIM2	ortholog_one2one
3.585	9.9344	2.1771	7.99397	7.03975	6.06637	0.4307	4.1854	2.6674	0.3047	1.3122	8.3218	4.7129	Mbnl1	56758	ENSMUSG00000027763	MBNL1	100392264	ENSCJAG00000001054	Mbnl1	ortholog_one2one	MBNL1	ortholog_one2one
2.6417	13.1376	8.3303	4.58057	4.34485	4.5289	136.366	63.4362	96.1862	157.846	61.9196	69.7229	82.775	Osbpl8	237542	ENSMUSG00000020189	OSBPL8	100409878	ENSCJAG00000001055	Osbpl8	ortholog_one2one	OSBPL8	ortholog_one2one
19.9334	11.9847	15.4508	17.7233	12.844	10.7561	22.4287	14.6607	5.9941	17.1706	10.0874	15.3043	20.5578	Ipo8	320727	ENSMUSG00000040029	IPO8	100399463	ENSCJAG00000001057	Ipo8	ortholog_one2one	IPO8	ortholog_one2one
9.7727	2.0406	13.0907	9.03523	9.68068	14.8778	4.7641	7.5533	17.9056	9.2996	15.8247	8.4472	3.0623	Top3a	21975	ENSMUSG00000002814	TOP3A	NA	ENSCJAG00000001058	Top3a	ortholog_one2one	TOP3A	ortholog_one2one
1.8698	2.3817	6.1881	16.7341	18.1335	17.3821	151.605	117.702	117.283	212.542	178.44	253.369	260.246	Sec61g	20335	ENSMUSG00000078974	SEC61G	100411550	ENSCJAG00000001060	Sec61g	ortholog_one2one	SEC61G	ortholog_one2one
8.634	5.0301	11.8328	6.5122	5.97687	6.62673	7.1338	2.1141	0.0142	1.0275	3.3	1.2093	5.1092	Msl3	17692	ENSMUSG00000031358	MSL3	100387723	ENSCJAG00000001061	Msl3l2	ortholog_many2many	MSL3	ortholog_one2one
2.1638	2.9529	1.5201	3.9781	5.59168	5.94715	0.156	0.1021	0.0966	0.0428	2.3697	0.0819	0.0573	Smcr8	237782	ENSMUSG00000049323	SMCR8	100394718	ENSCJAG00000001062	Smcr8	ortholog_one2one	SMCR8	ortholog_one2one
173.988	52.6962	71.2287	57.1601	58.3531	64.4871	45.7546	37.4249	46.8911	28.8993	43.3538	35.3474	38.5827	Shmt1	20425	ENSMUSG00000020534	SHMT1	100394364	ENSCJAG00000001063	Shmt1	ortholog_one2one	SHMT1	ortholog_one2one
9.0669	13.3216	9.8303	12.8466	11.364	10.6734	2.0174	7.2264	8.5995	0.1717	19.12	11.2261	7.5872	S100pbp	74648	ENSMUSG00000040928	S100PBP	100403564	ENSCJAG00000001064	S100pbp	ortholog_one2one	S100PBP	ortholog_one2one
40.5488	41.3981	45.2131	42.49	38.9824	40.7094	13.6761	44.3003	72.1262	14.9511	39.0532	45.6958	38.5814	Gtf3c2	71752	ENSMUSG00000029144	GTF3C2	100413012	ENSCJAG00000001065	Gtf3c2	ortholog_one2one	GTF3C2	ortholog_one2one
66.7276	103.185	191.58	158.728	180.39	191.885	163.965	109.421	131.822	111.445	52.1105	71.8091	102.342	Bub3	12237	ENSMUSG00000066979	BUB3	100392614	ENSCJAG00000001066	Bub3	ortholog_one2one	BUB3	ortholog_one2one
0.3736	0.9806	0.9596	0.53765	0.916925	0.8666	0.1305	0.0986	0.0747	0.3802	0	0.02	0.3027	Fndc5	384061	ENSMUSG00000001334	FNDC5	NA	ENSCJAG00000001067	Fndc5	ortholog_one2one	FNDC5	ortholog_one2one
12.3231	10.2955	11.96	5.23255	7.07677	6.97015	17.3907	60.0601	59.6657	42.4043	11.2869	38.8105	62.0253	Myo19	66196	ENSMUSG00000020527	MYO19	100402697	ENSCJAG00000001068	Myo19	ortholog_one2one	MYO19	ortholog_one2one
0.1637	0.1464	0.0199	0.19245	0.190675	0.1551	0.0505	2.8742	0.1974	0.4049	0.0653	0.5141	1.8206	Mak	17152	ENSMUSG00000021363	MAK	100411035	ENSCJAG00000001070	Mak	apparent_ortholog_one2one	MAK	ortholog_one2one
19.0051	19.4183	10.7228	14.3616	15.9139	15.7511	14.5797	21.4512	7.3616	16.3267	13.555	16.3458	17.6758	Kdm2a	225876	ENSMUSG00000054611	KDM2A	100403232	ENSCJAG00000001071	Kdm2a	ortholog_one2one	KDM2A	ortholog_one2one
0.1191	0.0562	0	0.035575	0.0424	0.04425	0.0427	0.0672	0.0773	0.2478	0.0991	0.4043	0.0859	Kcnma1	16531	ENSMUSG00000063142	KCNMA1	100402638	ENSCJAG00000001073	Kcnma1	apparent_ortholog_one2one	KCNMA1	ortholog_one2one
0.1123	0.0236	0.0158	0.2104	0.23155	0.06425	0.0897	0.0396	0.0461	0.1807	0.2018	0.0404	0.076	Hpca	15444	ENSMUSG00000028785	HPCA	100403924	ENSCJAG00000001075	Hpca	ortholog_one2one	HPCA	ortholog_one2one
0.1634	0.0669	0.023	0.045525	0.0677	0.062125	0.1216	0.0154	11.7775	2.448	0.0794	1.7997	6.6553	Hdac9	79221	ENSMUSG00000004698	HDAC9	100406361	ENSCJAG00000001076	Hdac9	apparent_ortholog_one2one	HDAC9	ortholog_one2one
3.1874	0	2.3721	9.06803	9.08108	2.63165	35.0076	189.209	82.4373	52.9489	88.4998	55.4044	39.4498	Tmem54	66260	ENSMUSG00000028786	TMEM54	100404785	ENSCJAG00000001079	Tmem54	ortholog_one2one	TMEM54	ortholog_one2one
11.8845	3.7795	7.3816	5.44235	4.9945	4.82257	4.138	6.5027	5.4877	4.1095	6.3064	9.2096	10.1165	Caprin2	232560	ENSMUSG00000030309	CAPRIN2	100398860	ENSCJAG00000001080	Caprin2	ortholog_one2one	CAPRIN2	ortholog_one2one
0.1282	0.1669	0.023	0.10505	0.064275	0.044125	0.1002	0.0526	0.0569	0.1315	0.0361	0.0648	0.0995	Hmx2	15372	ENSMUSG00000050100	HMX2	100392242	ENSCJAG00000001081	Hmx2	ortholog_one2one	HMX2	ortholog_one2one
0	0.0133	0	0.009575	0.01305	0.012675	0	0	0	0.0256	0	0	0	Sucnr1	84112	ENSMUSG00000027762	SUCNR1	100393003	ENSCJAG00000001082	Sucnr1	ortholog_one2one	SUCNR1	ortholog_one2one
0.0127	0	0	0.002075	0.007875	0.007875	0	0	0	0	0	0	0	Aadac	67758	ENSMUSG00000027761	AADAC	100393374	ENSCJAG00000001084	NA	NA	AADAC	ortholog_one2one
35.1928	37.4807	48.6353	11.6403	12.4912	10.4372	0.0905	0.0062	0.055	0.1467	0.0422	0.0135	1.8007	Rnf19b	75234	ENSMUSG00000028793	RNF19B	NA	ENSCJAG00000001085	Rnf19b	ortholog_one2one	RNF19B	ortholog_one2one
18.6486	12.0474	2.8744	0.2415	0.1967	0.1403	0.101	4.9947	0.0169	0.2336	0.0435	0.0181	0.0497	Epha7	13841	ENSMUSG00000028289	EPHA7	100404978	ENSCJAG00000001086	Epha7	ortholog_one2one	EPHA7	ortholog_one2one
0.032	0.1457	0	0.061425	0.09085	0.0753	0.1912	0.0124	0.0403	0.2622	0.1213	0.0147	0.0291	Hmx3	15373	ENSMUSG00000040148	HMX3	100391873	ENSCJAG00000001087	Hmx3	ortholog_one2one	HMX3	ortholog_one2one
0.387	5.9529	2.2752	8.2621	6.2404	7.19932	0.026	0.0541	0.7214	1.1566	0	7.5228	5.2656	Acadsb	66885	ENSMUSG00000030861	ACADSB	100396089	ENSCJAG00000001092	Acadsb	ortholog_one2one	ACADSB	ortholog_one2one
42.9436	25.4343	92.6104	43.6339	50.0497	53.7744	39.1821	44.4986	65.3747	73.9664	61.47	66.8271	73.8094	Znhit3	448850	ENSMUSG00000020526	ZNHIT3	100414387	ENSCJAG00000001093	Znhit3	ortholog_one2one	ZNHIT3	ortholog_one2one
25.564	25.153	43.8439	21.3846	21.7275	24.9782	17.6836	11.9066	8.855	15.7528	22.1356	19.4461	11.4333	Cnot3	232791	ENSMUSG00000035632	MA_M007_JSM4E6A6F	NA	ENSCJAG00000001094	Cnot3	ortholog_one2one	CNOT3	ortholog_one2one
0	0.0105	0	0	0	0.003775	0.0393	0	0.0218	0	0.0733	0.0222	0	Aadacl2	639634	ENSMUSG00000091376	AADACL2	100394089	ENSCJAG00000001095	Aadacl2	ortholog_one2one	AADACL2	ortholog_one2one
4.754	3.8922	33.8831	17.5262	18.1063	22.9199	11.8344	23.328	51.7007	40.5933	40.2337	11.682	21.1688	Mpv17	17527	ENSMUSG00000090262	MPV17	100403969	ENSCJAG00000001098	Mpv17	ortholog_one2one	MPV17	ortholog_one2one
0.4449	0.0451	0.0311	0.184625	0.1776	0.14255	0.0207	0.0054	0	0.0162	0.0263	0.0064	0.0126	Igsf10	242050	ENSMUSG00000036334	IGSF10	100394806	ENSCJAG00000001101	Igsf10	ortholog_one2one	IGSF10	ortholog_one2one
6.8224	1.8334	0.2686	0.02565	0.026125	0.032625	0.9322	0.0238	0.0822	0.5626	3.6109	0.6416	0.0426	Trim54	58522	ENSMUSG00000062077	TRIM54	NA	ENSCJAG00000001102	Trim54	ortholog_one2one	TRIM54	ortholog_one2one
12.4274	3.9491	20.0927	16.8436	16.3361	15.8143	5.6643	12.2545	4.855	15.483	3.6809	3.7914	6.2792	Usp32	237898	ENSMUSG00000000804	USP32	100413673	ENSCJAG00000001104	Usp32	ortholog_one2one	USP32	ortholog_one2one
7.3054	17.2716	6.7139	9.8391	10.6378	10.2121	2.376	3.6215	13.1115	1.6931	1.1367	4.8568	1.7645	Leng1	69757	ENSMUSG00000078813	LENG1	NA	ENSCJAG00000001106	Leng1	ortholog_one2one	LENG1	ortholog_one2one
0.0231	0.0072	0.2507	0.0358	0.141525	0.136825	1.0046	0	0.0069	0.1482	0	0	0.0122	Slc5a10	109342	ENSMUSG00000042371	SLC5A10	100392784	ENSCJAG00000001107	Slc5a10	ortholog_one2one	SLC5A10	ortholog_one2one
1.6768	2.8553	0.9866	1.3837	2.13955	2.53887	4.2911	7.0179	0.0256	1.6713	3.1971	2.4016	3.913	Tmc4	353499	ENSMUSG00000019734	TMC4	NA	ENSCJAG00000001108	Tmc4	ortholog_one2one	TMC4	ortholog_one2one
7.1753	0.5022	4.9285	3.8773	3.48957	2.55215	7.4853	9.974	31.2599	18.2531	10.6409	15.8959	20.6392	Ikzf5	67143	ENSMUSG00000040167	IKZF5	100390916	ENSCJAG00000001109	Ikzf5	ortholog_one2one	IKZF5	ortholog_one2one
13.9752	0.2161	4.1459	0.0462	0.246175	0.306725	0.1198	0.2487	3.6374	0.1414	1.6817	0.1966	0.0259	Med12l	329650	ENSMUSG00000056476	MED12L	100400601	ENSCJAG00000001110	Med12l	ortholog_one2one	MED12L	ortholog_one2one
1.4015	0.4037	3.0378	4.33012	0.538475	0.01885	0	0.0257	0	0	0.7021	0	0.0245	Dnajc5g	231098	ENSMUSG00000053856	DNAJC5G	100404697	ENSCJAG00000001112	Dnajc5g	ortholog_one2one	DNAJC5G	ortholog_one2one
7.029	3.3604	5.9549	0.599375	0.7556	0.160525	1.6165	0	0	0	0	0	0	Bbs10	71769	ENSMUSG00000035759	BBS10	100409524	ENSCJAG00000001113	Bbs10	ortholog_one2one	BBS10	ortholog_one2one
11.3075	18.3194	25.0906	6.37295	2.4891	1.22618	1.0562	0.0215	1.6062	2.0774	0.0525	0.0254	0.0944	Slc30a3	22784	ENSMUSG00000029151	SLC30A3	100414088	ENSCJAG00000001114	Slc30a3	ortholog_one2one	SLC30A3	ortholog_one2one
209.769	151.61	230.523	268.13	244.975	184.568	78.1689	210.105	190.878	122.315	142.001	126.446	164.155	Nap1l1	53605	ENSMUSG00000058799		100404477	ENSCJAG00000001115	NA	NA	NAP1L1	ortholog_one2one
21.1281	35.6562	7.2226	32.9462	29.5428	34.5585	12.4595	19.1616	4.6879	1.0675	21.912	15.9716	10.8231	Pstk	214580	ENSMUSG00000063179	PSTK	NA	ENSCJAG00000001117	Pstk	ortholog_one2one	PSTK	ortholog_one2one
0.0865	0	0	0	0	0	0.1776	0	0	0	0	0	0	Fam24a	68223	ENSMUSG00000030859	FAM24A	100390189	ENSCJAG00000001122	1700007K09Rik	ortholog_many2many	FAM24A	ortholog_one2one
30.6651	17.5469	17.9892	19.9083	21.1367	27.9446	21.6322	23.0764	24.2313	33.1874	20.6675	62.269	46.0761	Mboat7	77582	ENSMUSG00000035596	MBOAT7	100408143	ENSCJAG00000001123	Mboat7	ortholog_one2one	MBOAT7	ortholog_one2one
11.862	0.0468	0.1528	1.05737	2.01467	3.33803	0.3473	0.0186	0	0.1266	0.0371	1.2361	0	Rhod	11854	ENSMUSG00000041845	RHOD	100402877	ENSCJAG00000001124	Rhod	ortholog_one2one	RHOD	ortholog_one2one
94.4404	99.5377	233.251	81.549	81.7288	100.54	33.4923	73.2123	76.3022	43.2195	38.8395	70.9608	66.5743	Cad	69719	ENSMUSG00000013629	CAD	100405052	ENSCJAG00000001126	Cad	ortholog_one2one	CAD	ortholog_one2one
45.7546	72.7384	46.228	33.6896	31.7937	38.3977	31.2438	68.8683	39.1909	35.7985	30.9685	52.2111	38.6748	Tsen34	66078	ENSMUSG00000035585	TSEN34	100408514	ENSCJAG00000001128	Tsen34	ortholog_one2one	TSEN34	ortholog_one2one
0.0156	0.0073	0	0.00495	0.00705	0.006	0	0	0	0	0	0	0	P2ry12	70839	ENSMUSG00000036353	P2RY12	100396621	ENSCJAG00000001129	P2ry12	ortholog_one2one	P2RY12	ortholog_one2one
0.0213	0.0058	0	0.0106	0.01275	0.007775	0	0	0	0.0156	0.0265	0.4979	0	Cuzd1	16433	ENSMUSG00000040205	CUZD1	100399130	ENSCJAG00000001132	Cuzd1	ortholog_one2one	CUZD1	ortholog_one2one
0.1174	0.3395	0.1666	0.0797	0.10375	0.098775	0.2859	0.0961	0.0258	0.1	0	0.0205	0.0104	Syt12	171180	ENSMUSG00000049303	SYT12	100402514	ENSCJAG00000001134	Syt12	ortholog_one2one	SYT12	ortholog_one2one
0.0104	0.0303	0.0162	0.013975	0.010325	0.022525	0.042	0.0094	0.0119	0.0661	0	0.0407	0.0568	P2ry13	74191	ENSMUSG00000036362	P2RY13	100395539	ENSCJAG00000001136	P2ry13	ortholog_one2one	P2RY13	ortholog_one2one
2.0287	1.368	12.4267	4.85307	5.4454	4.62223	4.5195	18.8193	21.5491	5.4642	10.7067	12.4033	14.0269	Gcc2	70297	ENSMUSG00000038039	GCC2	100388147	ENSCJAG00000001137	Gcc2	ortholog_one2one	GCC2	ortholog_one2one
0	0	0	0	0	0	0	0	0.0096	0	0.0378	0	0	Gpr87	84111	ENSMUSG00000051431	GPR87	100395902	ENSCJAG00000001138	Gpr87	ortholog_one2one	GPR87	ortholog_one2one
0.1685	0.2032	0.5627	2.86327	2.0435	1.93532	1.3461	0.8972	1.1057	0.0325	0.7093	0.7874	5.55	Manea	242362	ENSMUSG00000040520	MANEA	100414257	ENSCJAG00000001142	Manea	ortholog_one2one	MANEA	ortholog_one2one
109.654	93.7251	250.352	152.469	155.589	159.626	316.424	538.554	479.078	237.188	270.9	550.631	679.622	Vdac2	22334	ENSMUSG00000021771	VDAC2	100399481	ENSCJAG00000001145	Vdac2	ortholog_one2one	VDAC2	ortholog_one2one
0.0165	0.0704	0.0069	0.03035	0.043575	0.02635	0.0352	0	0	0.0537	0	0.0223	0.0089	Clrn1	229320	ENSMUSG00000043850	CLRN1	100402074	ENSCJAG00000001146	Clrn1	ortholog_one2one	CLRN1	ortholog_one2one
28.6378	29.6631	27.7651	33.3564	20.6552	20.675	13.8616	23.7785	9.4008	22.1747	14.8571	6.0394	9.1796	Twistnb	28071	ENSMUSG00000020561	TWISTNB	100405267	ENSCJAG00000001148	Twistnb	ortholog_one2one	TWISTNB	ortholog_one2one
30.469	35.2498	26.3043	37.8919	32.1795	31.55	0.679	0.0083	0.0624	0.3235	1.4582	0.7892	1.1651	Dynll2	68097	ENSMUSG00000020483	DYNLL2	NA	ENSCJAG00000001149	Dynll2	ortholog_one2one	DYNLL2	ortholog_one2one
2.114	4.5132	5.5558	0.855125	1.19465	1.45992	7.3498	1.8427	0.3027	6.7821	2.4683	16.018	6.7498	Fam83g	69640	ENSMUSG00000042377	FAM83G	100392419	ENSCJAG00000001155	Fam83g	ortholog_one2one	FAM83G	ortholog_one2one
0.0145	0.0406	0.0068	1.28802	1.6211	1.6882	2.6015	0.1856	0.0395	0.109	2.7204	0.248	0.1876	Trpm6	225997	ENSMUSG00000024727	TRPM6	NA	ENSCJAG00000001156	Trpm6	ortholog_one2one	TRPM6	ortholog_one2one
0.056	0.2244	0.1016	0.062	0.1001	0.123525	0.1031	0.0171	0.0265	0.2079	0.1393	0.0058	0.0219	Gldn	235379	ENSMUSG00000046167	GLDN	100411921	ENSCJAG00000001160	Gldn	ortholog_one2one	GLDN	ortholog_one2one
0.0665	0.0162	0	0.00365	0.00365	0.016225	0.0729	0	0.0124	0.0312	0	0.018	0.0228	Tmem196	217951	ENSMUSG00000048004	TMEM196	100404904	ENSCJAG00000001161	Tmem196	ortholog_one2one	TMEM196	ortholog_one2one
0.0623	0.0223	0.0077	0.054225	0.049625	0.046725	0.0473	0	0.0123	0.0295	0.024	0.0064	0	Macc1	238455	ENSMUSG00000041886	MACC1	100403089	ENSCJAG00000001164	Macc1	ortholog_one2one	MACC1	ortholog_one2one
5.5337	2.2604	12.7718	12.4018	13.2699	13.5117	3.354	1.6076	1.3963	0.77	1.244	31.1386	16.0365	Siah2	20439	ENSMUSG00000036432	SIAH2	100397347	ENSCJAG00000001167	Siah2	ortholog_one2one	SIAH2	ortholog_one2one
1.0777	0.4172	0.081	1.25855	1.06165	0.951375	0.0215	0	0	0.0717	0.0257	0.0264	0.0062	Fut9	14348	ENSMUSG00000055373	FUT9	100405706	ENSCJAG00000001168	Fut9	ortholog_one2one	FUT9	ortholog_one2one
30.3159	29.1321	29.1665	14.9162	24.8542	28.6139	39.3508	83.7052	111.67	38.8761	64.8791	101.664	104.467	Atraid	381629	ENSMUSG00000013622	ATRAID	100405419	ENSCJAG00000001170	0610007C21Rik	ortholog_one2one	ATRAID	ortholog_one2one
0.0662	0.0883	0.021	0.084375	0.100275	0.067825	0.0253	0.0056	0	0.0156	0	0.006	0.0331	Itgb8	320910	ENSMUSG00000025321	ITGB8	100401019	ENSCJAG00000001171	Itgb8	ortholog_one2one	ITGB8	ortholog_one2one
33.7275	26.9441	14.2098	9.65125	12.1378	24.9246	16.5264	5.4743	0.128	43.7868	5.8843	5.2263	10.6344	Phlda1	21664	ENSMUSG00000020205	PHLDA1	100408306	ENSCJAG00000001172	Phlda1	ortholog_one2one	PHLDA1	ortholog_one2one
0.0283	0.4353	0.0283	0.09335	0.0784	0.144625	0.0243	0.1896	4.1349	0.9823	0.3178	10.1503	9.1567	Comp	12845	ENSMUSG00000031849	COMP	100391690	ENSCJAG00000001175	Comp	ortholog_one2one	COMP	ortholog_one2one
0.0728	0.0401	0.3143	1.37065	1.3998	1.38597	0.0568	3.7321	0.007	1.59	0.2763	0.6707	0.1764	Trim62	67525	ENSMUSG00000041000	TRIM62	100414537	ENSCJAG00000001177	Trim62	ortholog_one2one	TRIM62	ortholog_one2one
0.5001	11.0762	2.4769	6.2284	5.6832	5.79737	12.6032	6.3549	1.0028	5.0522	5.9228	4.8512	7.0563	Rbl1	19650	ENSMUSG00000027641	RBL1	NA	ENSCJAG00000001178	Rbl1	ortholog_one2one	RBL1	ortholog_one2one
14.3928	6.9632	10.7839	13.177	6.90313	7.80152	17.2997	5.9101	9.9451	11.9301	1.7328	5.774	7.5203	Ufl1	67490	ENSMUSG00000040359	UFL1	100406075	ENSCJAG00000001179	1810074P20Rik	ortholog_one2one	UFL1	ortholog_one2one
80.3991	193.978	150.176	66.0817	66.601	92.4317	135.197	217.432	168.716	123.883	63.4291	126.045	108.094	Triap1	69076	ENSMUSG00000029535	TRIAP1	100415746	ENSCJAG00000001180	Triap1	ortholog_one2many	TRIAP1	ortholog_one2one
15.9647	44.5474	34.5268	41.7809	35.0265	31.3445	22.5236	7.6849	28.2629	27.6589	11.1279	13.6879	14.5735	Krr1	52705	ENSMUSG00000063334	KRR1	100407700	ENSCJAG00000001181	Krr1	ortholog_one2one	KRR1	ortholog_one2one
0	0.1335	0	0.0338	0.03515	0.03355	0.2405	0.0202	0.6649	0.2891	0	0.2624	0.0077	Fam194a	545527	ENSMUSG00000070471	FAM194A	100398076	ENSCJAG00000001182	Fam194a	ortholog_one2one	FAM194A	ortholog_one2one
29.7823	30.2046	40.8098	17.5426	17.5564	17.0951	135.305	138.26	80.9825	77.9657	85.3755	100.654	232.016	Slc5a6	330064	ENSMUSG00000006641	SLC5A6	100414454	ENSCJAG00000001184	Slc5a6	ortholog_one2one	SLC5A6	ortholog_one2one
81.3043	83.6509	101.077	51.377	48.0884	49.6585	6.2958	5.6354	3.6779	6.5567	9.457	4.496	2.6492	Appbp2	66884	ENSMUSG00000018481	APPBP2	100413309	ENSCJAG00000001185	Appbp2	ortholog_one2one	APPBP2	ortholog_one2one
5.4752	14.3366	7.1484	6.65848	6.91653	6.23185	2.5423	7.4862	10.6141	3.9148	0.6687	4.4116	1.3165	Samd8	67630	ENSMUSG00000021770	SAMD8	100400089	ENSCJAG00000001186	Samd8	ortholog_one2one	SAMD8	ortholog_one2one
70.4986	95.5353	82.3097	76.7392	75.7823	75.0737	168.398	158.947	105.608	99.2493	63.8277	78.501	99.7941	Srsf9	108014	ENSMUSG00000029538	SRSF9	100389324	ENSCJAG00000001187	Srsf9	ortholog_one2one	SRSF9	ortholog_one2one
0.0347	0.0165	0.0072	0.013825	0.015825	0.02575	0.0486	0.0051	0.0124	0.0156	0	0.006	0.0228	Cyp19a1	13075	ENSMUSG00000032274	CYP19A1	100411557	ENSCJAG00000001188	Cyp19a1	ortholog_one2one	CYP19A1	ortholog_one2one
5.3471	0.8268	0.2025	3.96605	4.38633	5.9295	0.1448	0.0151	0.4332	0.0225	0.0367	0.97	0.1257	Lrfn4	225875	ENSMUSG00000045045	LRFN4	NA	ENSCJAG00000001191	Lrfn4	ortholog_one2one	LRFN4	ortholog_one2one
50.7873	42.3304	44.6442	31.0319	40.502	57.766	0.0471	0.0245	0.0065	0.067	0.0658	0.0066	0.3158	Phc2	54383	ENSMUSG00000028796	PHC2	100406843	ENSCJAG00000001193	Phc2	ortholog_one2one	PHC2	ortholog_one2one
0.0169	0.0167	0.0451	0.336625	0.328075	0.011225	0.0958	0.0173	0.0235	0.1257	0	0.0127	0.7395	Abcb5	77706	ENSMUSG00000072791	ABCB5	NA	ENSCJAG00000001194	Abcb5	ortholog_one2one	ABCB5	ortholog_one2one
0.0223	0.0139	0	0.009075	0.011075	0.010075	0.0257	0.0646	0	4.784	3.0047	0.0709	1.4356	Dusp13	27389	ENSMUSG00000021768	DUSP13	100402277	ENSCJAG00000001195	Dusp13	ortholog_one2one	DUSP13	ortholog_one2one
79.9521	108.12	78.6181	55.9153	71.2665	98.4534	4.8882	46.9044	5.3723	6.365	42.9504	7.4398	6.577	Rce1	19671	ENSMUSG00000024889	RCE1	NA	ENSCJAG00000001196	Rce1	ortholog_one2one	RCE1	ortholog_one2one
22.9337	9.8075	13.2471	5.85497	12.7819	13.0857	0	0	0	0.0541	0	0	0	Tcf23	69852	ENSMUSG00000006642	TCF23	100405782	ENSCJAG00000001198	Tcf23	ortholog_one2one	TCF23	ortholog_one2one
21.6251	27.4215	51.8473	75.9171	64.4444	61.8167	20.9998	54.1142	80.879	13.0971	29.9734	45.5066	25.3338	Eif2a	229317	ENSMUSG00000027810	EIF2A	100398797	ENSCJAG00000001199	Eif2a	apparent_ortholog_one2one	EIF2A	ortholog_one2one
0.0212	0.032	0	0.04155	0.036975	0.03785	0.0415	0	0	0.1284	0.0481	0	0.0111	Tspan11	68498	ENSMUSG00000030351	TSPAN11	100398491	ENSCJAG00000001200	Tspan11	ortholog_one2one	TSPAN11	ortholog_one2one
3.2406	12.8956	8.3017	16.6644	12.8993	11.8474	18.8248	23.781	3.5164	18.1311	9.1013	4.2976	7.2055	Epn2	13855	ENSMUSG00000001036	EPN2	100400745	ENSCJAG00000001201	Epn2	ortholog_one2one	EPN2	ortholog_one2one
21.3335	11.1369	42.9568	20.4615	18.9978	21.1765	25.4752	32.1114	60.3445	12.4005	13.767	11.038	15.1736	Coq5	52064	ENSMUSG00000041733	COQ5	100385970	ENSCJAG00000001205	Coq5	ortholog_one2one	COQ5	ortholog_one2one
121.243	60.8568	82.9559	49.4054	61.4227	80.6339	65.8025	134.645	129.616	57.7984	122.7	93.4724	122.401	Preb	50907	ENSMUSG00000045302	PREB	100414816	ENSCJAG00000001207	Preb	ortholog_one2one	PREB	ortholog_one2one
4.4951	3.3968	3.5577	8.25835	8.43558	6.23995	6.5499	6.0987	11.9535	14.7589	6.5222	8.3392	24.8915	Ppm1d	53892	ENSMUSG00000020525	PPM1D	100412948	ENSCJAG00000001208	Ppm1d	ortholog_one2one	PPM1D	ortholog_one2one
0.5419	0.8558	0.1208	2.02292	3.5735	4.5099	4.8494	3.0244	2.0092	6.0139	2.3362	4.1807	4.6186	Glipr1	73690	ENSMUSG00000056888	GLIPR1	100407339	ENSCJAG00000001210	Glipr1	ortholog_one2one	GLIPR1	ortholog_one2one
0.306	0.4209	1.0273	5.35693	4.49467	1.67997	2.2708	0.8836	1.4437	1.9938	1.4666	0.2512	2.2878	Ttyh1	57776	ENSMUSG00000030428	TTYH1	NA	ENSCJAG00000001214	Ttyh1	ortholog_one2one	TTYH1	ortholog_one2one
2.1862	3.3807	1.1219	1.6345	1.44588	1.58725	0.1035	0.0483	0.0349	0.1298	0.0263	0.0381	0.0755	Rorb	225998	ENSMUSG00000036192	RORB	100405410	ENSCJAG00000001216	Rorb	ortholog_one2one	RORB	ortholog_one2one
3.0929	2.4192	1.1148	1.7259	1.05215	1.08875	0	5.9856	14.021	1.2884	0.0991	0.4965	0.3377	Ap4e1	108011	ENSMUSG00000001998	AP4E1	100410847	ENSCJAG00000001217	Ap4e1	ortholog_one2one	AP4E1	ortholog_one2one
0.0234	0	0	0	0	0	0	0	0	0.018	0.0282	0.0071	0.0066	Fhl5	57756	ENSMUSG00000028259	FHL5	100406686	ENSCJAG00000001218	Fhl5	ortholog_one2one	FHL5	ortholog_one2one
116.083	99.0259	218.497	77.5871	86.0668	100.095	9.6026	27.9364	29.1178	7.7493	7.1234	5.1891	3.0142	Rnf10	50849	ENSMUSG00000041740	RNF10	100389687	ENSCJAG00000001219	Rnf10	ortholog_one2one	RNF10	ortholog_one2one
0.4671	0.3682	2.6838	0.326875	0.36485	0.32365	0.661	2.7758	0.0637	1.4628	0.0482	0.811	0.0812	Fbxo4	106052	ENSMUSG00000022184	FBXO4	100406305	ENSCJAG00000001220	Fbxo4	ortholog_one2one	FBXO4	ortholog_one2one
0.0279	0.2062	0	0.006075	0.0199	0.0291	0	0	0	0.1364	0	0	0.0166	Dupd1	435391	ENSMUSG00000063821	DUPD1	100403730	ENSCJAG00000001221	Dupd1	ortholog_one2one	DUPD1	ortholog_one2one
0.0191	0.0267	0	0.020075	0.0323	0.027275	0	0.0212	0.0177	0.0846	0.0344	0.0367	0.0157	Glipr1l2	67537	ENSMUSG00000020214	GLIPR1L2	100386918	ENSCJAG00000001222	Glipr1l2	ortholog_one2one	GLIPR1L2	ortholog_one2one
10.0575	4.3476	3.1593	3.46755	3.41317	4.65425	1.0062	3.5333	2.3409	3.7557	3.8012	3.431	1.1584	Leng8	232798	ENSMUSG00000035545	LENG8	100410553	ENSCJAG00000001225	Leng8	ortholog_one2one	LENG8	ortholog_one2one
1.542	0.6085	7.45	72.8499	190.266	309.028	0.0568	0.0071	0.9585	0.0709	1.2553	0	0.0165	Htra1	56213	ENSMUSG00000006205	HTRA1	NA	ENSCJAG00000001226	Htra1	ortholog_one2one	HTRA1	ortholog_one2one
0	0	0.6555	0	0	0.1482	0.0761	0	0.0428	0.0597	0	0.5487	0.0463	Abhd1	NA	ENSMUSG00000006638	ABHD1	100415164	ENSCJAG00000001229	NA	NA	ABHD1	ortholog_one2one
16.943	9.1858	1.1824	7.05002	8.40212	12.7797	0.705	2.8948	0.9062	0.1817	2.3279	1.1703	0.664	Samhd1	56045	ENSMUSG00000027639	SAMHD1	100411767	ENSCJAG00000001230	Samhd1	ortholog_one2one	SAMHD1	ortholog_one2one
0.014	0.0384	0	0.01205	0.019125	0.016025	0.1697	7.933	0.0218	0.4887	0.1783	0.4338	0.024	Gpr63	81006	ENSMUSG00000040372	GPR63	100407054	ENSCJAG00000001231	Gpr63	ortholog_one2one	GPR63	ortholog_one2one
94.435	123.056	130.917	31.2	28.9563	37.6158	12.3986	16.8966	36.1987	8.5331	12.9351	4.982	7.1274	Bcas3	192197	ENSMUSG00000059439	BCAS3	100412245	ENSCJAG00000001233	Bcas3	ortholog_one2one	BCAS3	ortholog_one2one
0.0623	0.0194	0	0.0365	0.0329	0.02475	0.0638	0	0	0.1052	0	0	0.0128	Glipr1l1	69286	ENSMUSG00000020213	GLIPR1L1	100406369	ENSCJAG00000001234	Glipr1l1	ortholog_one2one	GLIPR1L1	ortholog_one2one
0.2902	0.2655	0.1053	0.596875	0.59875	2.02922	0.0511	0.0067	0	0.0182	0	0.137	0.0163	Ghr	14600	ENSMUSG00000055737	GHR	100399027	ENSCJAG00000001237	Ghr	ortholog_one2one	GHR	ortholog_one2one
0.1865	0.0228	0.0081	0.007475	0.0116	0.01295	0.1198	0.0231	0.0059	0.1257	0.0461	0.0127	0.0259	Caps2	353025	ENSMUSG00000035694	CAPS2	100386560	ENSCJAG00000001238	Caps2	ortholog_one2one	CAPS2	ortholog_one2one
2.4125	1.3923	0.4162	1.30878	0.726	0.6053	2.0245	2.5427	0.0062	0.0358	0.0515	0.0198	3.3833	Klhl32	212390	ENSMUSG00000040387	KLHL32	NA	ENSCJAG00000001239	Klhl32	ortholog_one2one	KLHL32	ortholog_one2one
0.0638	1.4718	2.0529	1.57302	1.17302	1.47018	0.1131	0.1113	5.7588	6.5864	0.1477	4.7832	1.0769	Ccdc138	76138	ENSMUSG00000038010	CCDC138	100386816	ENSCJAG00000001240	Ccdc138	ortholog_one2one	CCDC138	ortholog_one2one
0.3379	18.3493	0	1.6316	2.02395	0.89555	0.0365	0.0081	0	0.0676	0.0315	0.0087	0.6386	Khk	16548	ENSMUSG00000029162	KHK	100415528	ENSCJAG00000001241	Khk	ortholog_one2one	KHK	ortholog_one2one
39.1956	56.0806	56.2727	58.7998	67.1169	68.2755	33.3253	103.634	69.2194	36.9315	81.729	62.458	68.815	Serp1	28146	ENSMUSG00000027808	SERP1	100403508	ENSCJAG00000001242	Serp1	apparent_ortholog_one2one	SERP1	ortholog_one2one
0.3954	0.5768	0.4182	2.70575	3.0862	3.2049	0.5105	0.0461	0.0745	0.4834	0.5826	15.7294	10.0399	Sp8	320145	ENSMUSG00000048562	SP8	100398853	ENSCJAG00000001245	Sp8	ortholog_one2one	SP8	ortholog_one2one
90.4947	99.0187	37.2325	20.1	18.8037	11.8981	0.4487	0.0756	2.5688	0.3428	0.1355	0.0815	0.0652	Cdc42ep5	58804	ENSMUSG00000063838	CDC42EP5	100410914	ENSCJAG00000001246	Cdc42ep5	ortholog_one2one	CDC42EP5	ortholog_one2one
1.8964	2.4045	4.1223	1.55125	1.55805	2.0165	0	0.012	0.0386	0.1	0.046	2.3961	0.6725	Zscan20	269585	ENSMUSG00000061894	ZSCAN20	100407211	ENSCJAG00000001247	Zscan20	ortholog_one2one	ZSCAN20	ortholog_one2one
0.4783	3.1878	8.0809	7.25023	7.59788	9.2535	10.0501	10.6869	16.1968	4.4449	2.5137	2.5038	3.5462	Tsc22d2	72033	ENSMUSG00000027806	TSC22D2	100403873	ENSCJAG00000001249	Tsc22d2	ortholog_one2one	TSC22D2	ortholog_one2one
30.4455	22.058	10.1559	9.93717	8.12562	8.68075	0.2666	7.2356	0.0073	0.0194	0.94	0.0941	0.0064	Plekha1	101476	ENSMUSG00000040268	PLEKHA1	100398047	ENSCJAG00000001251	Plekha1	ortholog_one2one	PLEKHA1	ortholog_one2one
0.0778	0.0786	0.0076	0.627675	0.301325	0.248825	5.9443	0	0	14.3741	0.0257	21.8192	26.7419	Anxa1	16952	ENSMUSG00000024659	ANXA1	100406874	ENSCJAG00000001252	Anxa1	ortholog_one2one	ANXA1	ortholog_one2one
13.8296	2.626	69.4086	35.6262	30.8932	26.2796	7.7289	30.5869	13.4096	6.3998	9.9456	13.7044	9.4232	Mms22l	212377	ENSMUSG00000045751	MMS22L	100407414	ENSCJAG00000001254	Mms22l	ortholog_one2one	MMS22L	ortholog_one2one
5.0243	6.2111	0.1192	0.208025	0.13055	0.096575	0.2859	0	0.0185	0.2413	0	0.0742	0.0334	Tbx2	21385	ENSMUSG00000000093	TBX2	100411884	ENSCJAG00000001256	Tbx2	ortholog_one2one	TBX2	ortholog_one2one
0.1185	0.1172	0.0113	0.034125	0.0397	0.02705	0.0864	0.0227	0	0.0668	0	0.0096	0.0077	Edar	13608	ENSMUSG00000003227	EDAR	100387176	ENSCJAG00000001257	Edar	ortholog_one2one	EDAR	ortholog_one2one
0.0451	3.8522	0	0.1777	0.79325	0.7926	0.1289	0.0171	0.0199	0.1188	0.0232	0.0116	0.0219	Emilin1	100952	ENSMUSG00000029163	EMILIN1	100406882	ENSCJAG00000001258	Emilin1	ortholog_one2one	EMILIN1	ortholog_one2one
0	0	1.0005	3.18892	3.0578	3.1575	0.6382	0.0161	0.0354	5.1198	1.3007	4.4751	7.168	Ccdc152	100039139	ENSMUSG00000091119	CCDC152	100398663	ENSCJAG00000001260	Ccdc152	ortholog_one2one	CCDC152	ortholog_one2one
1.5208	0.8099	0.0631	1.1946	0.452425	0.35905	0.182	0.006	0.0193	0.1856	0.046	0.0205	0.0261	Kcnc2	268345	ENSMUSG00000035681	KCNC2	100405757	ENSCJAG00000001261	Kcnc2	ortholog_one2one	KCNC2	ortholog_one2one
0.7707	1.544	0.21	1.06028	1.01398	1.3282	0.1655	0.0443	0.0431	0.1473	0.0719	0.0512	0.0602	Csmd2	NA	ENSMUSG00000028804	CSMD2	NA	ENSCJAG00000001262	Csmd2	apparent_ortholog_one2one	CSMD2	ortholog_one2one
15.9324	22.7653	8.4141	6.33215	7.78773	9.10903	38.1735	31.0719	47.5083	18.9442	41.4555	16.8993	37.48	Sppl2a	66552	ENSMUSG00000027366	SPPL2A	100401531	ENSCJAG00000001267	2010106G01Rik	ortholog_one2one	SPPL2A	ortholog_one2one
65.201	86.6882	184.974	75.3102	91.0802	109.374	36.0724	91.5641	43.0796	31.3446	70.5183	54.1341	52.9	Ost4	67695	ENSMUSG00000038803	OST4	100407250	ENSCJAG00000001270	Ost4	ortholog_one2one	OST4	ortholog_one2one
0.8341	0.9148	15.1613	6.55028	5.64403	7.20608	0.2222	0.0218	2.4931	0.4939	0.0966	2.8123	5.7224	Pfn2	18645	ENSMUSG00000027805	PFN2	100404606	ENSCJAG00000001271	Pfn2	ortholog_one2one	PFN2	ortholog_one2one
0.0747	0.0303	0.0085	0.068525	0.06205	0.07815	0.0419	0.0097	0.0104	0.0461	0	0	0	Btbd16	330660	ENSMUSG00000040298	BTBD16	100397687	ENSCJAG00000001276	Btbd16	ortholog_one2one	BTBD16	ortholog_one2one
33.6861	14.8648	23.6148	24.8187	23.4181	24.3404	3.9252	15.0645	9.2343	5.2879	9.7834	11.9297	15.6947	Mapk7	23939	ENSMUSG00000001034	MAPK7	100400023	ENSCJAG00000001277	Mapk7	ortholog_one2one	MAPK7	ortholog_one2one
0.3048	7.2198	7.5122	2.17915	2.2622	1.66538	14.2645	15.7891	6.9698	8.1963	7.4157	10.2122	3.6245	Agbl5	231093	ENSMUSG00000029165	AGBL5	100385282	ENSCJAG00000001279	Agbl5	ortholog_one2one	AGBL5	ortholog_one2one
0.0298	0.0976	0.0066	0.280475	0.3153	0.30255	0.104	0.0654	0.0223	0.3029	0	0.0319	0.0452	Tbx4	21387	ENSMUSG00000000094	TBX4	100411523	ENSCJAG00000001281	Tbx4	ortholog_one2one	TBX4	ortholog_one2one
1.8342	0.8192	1.887	4.2338	3.45518	3.24485	1.289	4.347	21.1775	8.1026	4.9789	8.046	2.4069	Sp4	20688	ENSMUSG00000025323	SP4	100395236	ENSCJAG00000001282	Sp4	ortholog_one2one	SP4	ortholog_one2one
0.0675	0.1023	0.4945	0.03895	0.045825	0.044925	0	0	0	0.0541	0	0.0105	0.0096	Mfap4	76293	ENSMUSG00000042436	MFAP4	100400384	ENSCJAG00000001284	Mfap4	ortholog_one2one	MFAP4	ortholog_one2one
1.3347	6.4005	0.3155	8.4417	2.58195	5.1808	0	0	0.0276	0.0649	0.0973	0	0.0225	Pou3f2	18992	ENSMUSG00000095139	POU3F2	100387234	ENSCJAG00000001286	Pou3f2	ortholog_one2one	POU3F2	ortholog_one2one
0.1323	0.1894	0.0077	0.051625	0.051475	0.040725	0.0774	0.0399	0.0728	0.1336	0	0.0174	0.0328	Trhde	237553	ENSMUSG00000050663	TRHDE	NA	ENSCJAG00000001287	Trhde	ortholog_one2one	TRHDE	ortholog_one2one
0.6738	9.3088	3.0501	2.04015	3.22735	4.22957	14.2702	11.1223	14.652	7.9676	7.8648	3.7614	6.376	Fbxl4	269514	ENSMUSG00000040410	FBXL4	100392659	ENSCJAG00000001288	Fbxl4	ortholog_one2one	FBXL4	ortholog_one2one
9.6123	46.051	19.948	12.799	22.1716	26.7772	8.0682	11.0654	15.1678	5.8513	7.8526	13.4905	9.4297	Tacc2	57752	ENSMUSG00000030852	TACC2	100393935	ENSCJAG00000001289	Tacc2	ortholog_one2one	TACC2	ortholog_one2one
2.8819	0.4323	3.2747	23.4311	23.3158	22.3498	2.27	11.5029	15.0541	1.3698	1.5107	10.0032	6.3064	Adk	11534	ENSMUSG00000039197	ADK	100408817	ENSCJAG00000001291	Adk	ortholog_one2one	ADK	ortholog_one2one
5.1334	2.3351	4.6066	3.08873	1.16415	0.8518	7.8142	0.0203	0.0256	0.0711	2.1721	3.1753	1.8037	Brip1	237911	ENSMUSG00000034329	BRIP1	100386750	ENSCJAG00000001292	Brip1	ortholog_one2one	BRIP1	ortholog_one2one
0.0258	0.0439	0.006	0.203525	0.207075	0.033675	0.0548	0.0143	0.0228	0.1755	0.0255	0.0154	0.0233	Rnf112	22671	ENSMUSG00000010086	RNF112	100396159	ENSCJAG00000001293	Rnf112	ortholog_one2one	RNF112	ortholog_one2one
89.0485	93.7815	105.098	76.8865	51.1963	57.6897	111.881	117.274	135.219	85.7676	93.1171	173.026	155.871	Rbm14	56275	ENSMUSG00000006456	RBM4	100399355	ENSCJAG00000001294	Rbm14	ortholog_one2one	RBM14	ortholog_one2one
6.1091	1.8748	16.6237	7.19785	7.64443	7.63505	5.0958	6.5074	22.2159	15.3939	12.3701	12.1686	12.4023	Rnf13	24017	ENSMUSG00000036503	RNF13	100399753	ENSCJAG00000001297	Rnf13	ortholog_one2one	RNF13	ortholog_one2one
0.1129	0.128	0.0776	0.07305	0.108125	0.1016	0.3456	0	0.2316	0.0775	0.0271	2.3845	0.9332	Sh3rf3	237353	ENSMUSG00000037990	SH3RF3	100388502	ENSCJAG00000001299	Sh3rf3	ortholog_one2one	SH3RF3	ortholog_one2one
0.6652	0.187	0.0555	0.1266	0.229025	0.200075	0.0484	7.6593	0.0068	4.3587	4.9999	2.8623	11.1611	Nim1	245269	ENSMUSG00000095930		100393737	ENSCJAG00000001300	E130304F04Rik	ortholog_one2many	NIM1	ortholog_one2one
13.6426	10.3465	33.7791	43.3618	43.7459	35.3021	85.2808	105.034	53.5606	47.2754	27.2489	53.9431	134.757	Hmgcs1	208715	ENSMUSG00000093930	HMGCS1	100393128	ENSCJAG00000001303	Hmgcs1	ortholog_one2many	HMGCS1	ortholog_one2one
99.6316	120.597	44.9188	55.051	57.0586	48.7508	6.7865	0	15.3802	4.6063	3.7501	11.1859	8.8532	Ccs	12460	ENSMUSG00000034108	CCS	100398997	ENSCJAG00000001305	Ccs	ortholog_one2one	CCS	ortholog_one2one
0.0489	0.0614	0.0288	0.041925	0.04015	0.03305	0	0.0126	0	0	0.0242	0	0.0055	Tph2	216343	ENSMUSG00000006764	TPH2	100403096	ENSCJAG00000001306	Tph2	ortholog_one2one	TPH2	ortholog_one2one
0.0893	0.0488	0	0.022	0.024725	0.0198	14.1638	7.5471	0.9044	25.9975	5.659	7.6736	4.6039	Slc47a1	67473	ENSMUSG00000010122	SLC47A1	100399056	ENSCJAG00000001307	Slc47a1	ortholog_one2one	SLC47A1	ortholog_one2one
7.955	2.0981	11.2966	8.92398	8.35748	7.96285	12.9635	26.8164	22.5191	3.4492	8.4686	9.1099	9.5746	Dsn1	66934	ENSMUSG00000027635	DSN1	100407657	ENSCJAG00000001308	Dsn1	ortholog_one2one	DSN1	ortholog_one2one
52.4903	41.6431	48.748	53.9022	57.8415	60.235	73.7608	109.322	79.9306	66.9258	52.5622	131.089	107.225	Pop5	117109	ENSMUSG00000060152	POP5	100386563	ENSCJAG00000001309	Pop5	ortholog_one2one	POP5	ortholog_one2one
0.0224	0	0	0.3309	0.338775	0.338775	0.0286	0.0128	0.0128	0.0706	0.0247	0.0069	0.0063	Ccdc87	399599	ENSMUSG00000067872	CCDC87	100393928	ENSCJAG00000001313	Ccdc87	ortholog_one2one	CCDC87	ortholog_one2one
23.5589	49.5397	74.0039	129.897	145.545	165.686	20.8104	21.3192	17.3436	17.745	16.9256	46.3783	41.9207	Mlec	109154	ENSMUSG00000048578	MLEC	100387153	ENSCJAG00000001316	Mlec	ortholog_one2one	MLEC	ortholog_one2one
57.4292	81.5659	55.6156	107.001	144.077	198.282	6.0533	19.7855	32.0109	7.11	35.6698	7.4508	18.7407	Tmem214	68796	ENSMUSG00000038828	TMEM214	100385640	ENSCJAG00000001317	Tmem214	ortholog_one2one	TMEM214	ortholog_one2one
1.523	0.0702	1.1811	5.15257	4.62483	4.05275	12.5752	3.2888	36.4475	5.257	35.2579	5.8783	9.9524	Ctsf	56464	ENSMUSG00000083282	CTSF	100398631	ENSCJAG00000001318	Ctsf	ortholog_one2one	CTSF	ortholog_one2one
8.6793	13.8986	29.8001	25.9628	20.9031	23.5345	22.0958	21.8454	59.2138	40.0664	19.1875	52.5097	30.4104	Ap3m1	55946	ENSMUSG00000021824	AP3M1	100406271	ENSCJAG00000001319	Ap3m1	ortholog_one2one	AP3M1	ortholog_one2one
5.455	14.0488	9.6796	2.08205	2.5127	3.03505	10.144	8.3303	12.7102	7.0407	3.7167	5.7728	7.3246	Plekha5	109135	ENSMUSG00000030231	PLEKHA5	NA	ENSCJAG00000001320	Plekha5	ortholog_one2one	PLEKHA5	ortholog_one2one
0.0488	0.0301	0	0.037325	0.0293	0.015	0	0.0422	0.0133	0.0369	0	0.0152	0.0254	Ccl28	56838	ENSMUSG00000074715	CCL28	100400116	ENSCJAG00000001321	Ccl28	ortholog_one2one	CCL28	ortholog_one2one
29.109	17.056	29.0183	17.3463	14.7609	10.5541	45.5712	47.8519	68.9153	42.9425	20.0532	13.3329	38.5614	Trpm7	58800	ENSMUSG00000027365	TRPM7	NA	ENSCJAG00000001322	Trpm7	ortholog_one2one	TRPM7	ortholog_one2one
7.7736	6.4575	12.4308	7.98362	7.57355	6.15353	15.6361	22.5641	41.4711	11.1838	12.0416	9.9875	20.6744	Ints2	70422	ENSMUSG00000018068	INTS2	100410809	ENSCJAG00000001324	Ints2	ortholog_one2one	INTS2	ortholog_one2one
9.2712	15.8655	24.889	10.6024	9.94838	8.04415	59.817	51.595	21.2214	31.6122	28.0317	26.5833	33.7308	Coq3	230027	ENSMUSG00000028247	COQ3	100393993	ENSCJAG00000001326	Coq3	ortholog_one2one	COQ3	ortholog_one2one
51.7557	42.3641	63.743	73.575	73.6621	66.2834	31.7906	17.2797	28.865	23.1488	16.2581	25.0746	36.3204	Commd2	52245	ENSMUSG00000036513	COMMD2	100400835	ENSCJAG00000001327	Commd2	ortholog_one2one	COMMD2	ortholog_one2one
34.9388	34.1362	40.185	24.5381	25.6179	26.6263	1.5168	5.0001	12.4967	3.7661	0.3715	5.2485	3.772	Unc119b	106840	ENSMUSG00000046562	UNC119B	100387516	ENSCJAG00000001328	Unc119b	ortholog_one2one	UNC119B	ortholog_one2one
13.4769	25.7704	27.4038	21.3526	17.6602	11.8717	58.7436	29.5482	49.9183	59.0115	21.7084	18.2838	28.0674	Tbc1d15	66687	ENSMUSG00000020130	TBC1D15	100402257	ENSCJAG00000001329	Tbc1d15	ortholog_one2one	TBC1D15	ortholog_one2one
0.0161	0	0	1.38657	1.38482	1.40882	0	0	0	0.0417	0	1.0491	2.1734	Aldh1a1	11668	ENSMUSG00000053279	ALDH1A1	100407242	ENSCJAG00000001331	Aldh1a1	ortholog_one2many	ALDH1A1	ortholog_one2one
40.6661	49.5822	31.3629	34.3392	35.3342	27.9114	8.6421	54.545	13.4014	4.5898	21.8822	18.0959	7.5872	Acads	11409	ENSMUSG00000029545	ACADS	100387870	ENSCJAG00000001332	Acads	ortholog_one2one	ACADS	ortholog_one2one
112.571	87.3401	111.557	18.6721	25.5864	30.908	21.4221	32.27	36.2407	3.6095	5.3625	14.3135	9.6036	Wwtr1	97064	ENSMUSG00000027803	WWTR1	100401831	ENSCJAG00000001336	Wwtr1	ortholog_one2one	WWTR1	ortholog_one2one
0.3286	0.1646	0.2807	0.22875	0.31415	0.322325	47.253	31.3252	64.1718	58.3746	24.8036	62.0733	42.048	Vcl	22330	ENSMUSG00000021823	VCL	100410985	ENSCJAG00000001337	Vcl	ortholog_one2one	VCL	ortholog_one2one
0.7562	0.3792	0.1558	0.148475	0.1902	0.296925	1.2629	0.0281	0.158	0.1869	0.0435	0.2056	0.2759	Sla2	77799	ENSMUSG00000027636	SLA2	100406201	ENSCJAG00000001339	Sla2	ortholog_one2one	SLA2	ortholog_one2one
17.002	49.4422	4.8556	8.56222	8.59385	7.13805	57.097	73.2876	46.9806	29.3751	38.7736	50.517	49.321	Paip1	218693	ENSMUSG00000025451	PAIP1	100392023	ENSCJAG00000001340	Paip1	ortholog_one2one	PAIP1	ortholog_one2one
7.415	9.1471	2.3379	1.92715	0.18855	0.190775	0.2136	0.0224	0	0.6112	0.0495	0.1489	0.0286	Mapre3	100732	ENSMUSG00000029166	MAPRE3	100386237	ENSCJAG00000001341	Mapre3	ortholog_one2one	MAPRE3	ortholog_one2one
20.1468	28.3876	48.5036	22.4109	10.4369	9.75703	46.933	45.0375	57.4743	42.1872	50.5215	18.2024	33.272	Aebp2	11569	ENSMUSG00000030232	AEBP2	100406001	ENSCJAG00000001342	Aebp2	ortholog_one2one	AEBP2	ortholog_one2one
0.2736	0.1902	0.0513	0.195375	0.202975	0.11055	0.3088	0.1065	0.086	0.3061	0.1835	0.0277	0.0921	Tm4sf4	229302	ENSMUSG00000027801	TM4SF4	100402194	ENSCJAG00000001343	Tm4sf4	ortholog_one2one	TM4SF4	ortholog_one2one
0.021	0.0197	0.0094	0.005025	0.005025	0.005025	3.0341	6.7795	7.8332	7.02	1.2848	2.2922	3.1107	Styxl1	76571	ENSMUSG00000019178	STYXL1	100406890	ENSCJAG00000001347	Styxl1	ortholog_one2one	STYXL1	ortholog_one2one
0.0183	0.0826	0.0155	0.02805	0.0341	0.02285	0.1129	0.0203	0.0577	0.1422	0.0244	0	0.0183	Tmc1	13409	ENSMUSG00000024749	TMC1	100414086	ENSCJAG00000001348	Tmc1	ortholog_one2one	TMC1	ortholog_one2one
8.6419	17.693	19.8943	5.1512	5.393	5.3623	28.1739	29.3243	34.1744	14.5041	10.505	14.6307	18.6895	Med13	327987	ENSMUSG00000034297	MED13	100410447	ENSCJAG00000001350	Med13	ortholog_one2one	MED13	ortholog_one2one
0.6921	0.3973	0.1791	0.7869	0.8103	0.5992	2.0676	18.2757	7.5525	18.9623	16.4414	32.4479	23.2463	Cdca7l	217946	ENSMUSG00000021175	CDCA7L	100394869	ENSCJAG00000001351	Cdca7l	ortholog_one2one	CDCA7L	ortholog_one2one
2.4483	0.7458	0.3582	0.10705	0.30975	0.8921	0.0678	0.6925	2.9035	0.1304	0.1899	0.518	0.512	Dpysl5	65254	ENSMUSG00000029168	DPYSL5	100386950	ENSCJAG00000001352	Dpysl5	ortholog_one2one	DPYSL5	ortholog_one2one
1.7271	4.1406	2.8144	8.05155	8.6872	8.99975	13.7367	3.6955	8.3592	29.7984	15.2304	19.2917	18.8087	Rapgef2	76089	ENSMUSG00000062232	RAPGEF2	100388886	ENSCJAG00000001355	Rapgef2	ortholog_one2one	RAPGEF2	ortholog_one2one
11.5492	0.1812	8.2585	8.57152	8.6848	3.55583	1.1346	10.0869	0.7218	5.9695	3.0879	0.8781	6.79	Usp45	77593	ENSMUSG00000040455	USP45	100394353	ENSCJAG00000001356	Usp45	ortholog_one2one	USP45	ortholog_one2one
22.7687	14.9417	7.2722	7.67978	6.71645	3.72063	28.5161	16.1891	4.5136	7.0476	3.0718	2.6876	14.3532	Hps3	12807	ENSMUSG00000027615	HPS3	100403989	ENSCJAG00000001358	Hps3	ortholog_one2one	HPS3	ortholog_one2one
81.9876	42.0094	56.9687	26.7034	37.0682	43.2331	43.3951	65.5961	84.1591	33.6795	42.3463	31.304	26.8508	Sppl3	74585	ENSMUSG00000029550	SPPL3	100388591	ENSCJAG00000001359	Sppl3	ortholog_one2one	SPPL3	ortholog_one2one
88.6362	119.331	43.6521	19.1078	25.3433	34.084	31.246	37.3402	25.6423	38.9526	21.7643	25.5722	18.9302	Dlgap4	228836	ENSMUSG00000061689	DLGAP4	100409600	ENSCJAG00000001360	Dlgap4	ortholog_one2one	DLGAP4	ortholog_one2one
15.7804	11.9794	15.0518	8.15193	9.98315	6.0504	44.6796	29.583	25.694	49.0866	20.1752	41.9565	24.7058	Rab21	216344	ENSMUSG00000020132	RAB21	100401527	ENSCJAG00000001362	Rab21	ortholog_one2one	RAB21	ortholog_one2one
0.764	1.5813	0.2294	0.571525	0.3904	0.37275	0.2589	0.8526	0.0261	0.4693	0.0219	2.7954	3.8551	Plau	18792	ENSMUSG00000021822	PLAU	100411934	ENSCJAG00000001364	Plau	ortholog_one2one	PLAU	ortholog_one2one
6.0365	1.2666	5.8534	11.2111	9.46237	7.61472	2.8363	1.9302	7.1909	3.4533	1.6464	4.1062	0.1148	Lztfl1	93730	ENSMUSG00000025245	LZTFL1	NA	ENSCJAG00000001368	Lztfl1	ortholog_one2many	LZTFL1	ortholog_one2one
0.2751	10.8106	4.5293	2.25635	1.49933	2.51505	38.1176	25.9552	22.1381	34.6896	24.0282	16.1074	20.7011	Zdhhc24	70605	ENSMUSG00000006463	ZDHHC24	100393566	ENSCJAG00000001369	Zdhhc24	ortholog_one2one	ZDHHC24	ortholog_one2one
3.7789	0.1202	0.1321	3.62703	3.18467	2.90733	0	0.0205	0.0124	0.0156	0.0794	0.8819	0.4387	Nnt	NA	ENSMUSG00000025453	NNT	100391057	ENSCJAG00000001373	Nnt	ortholog_one2one	NNT	ortholog_one2one
26.9805	42.0062	16.2741	5.74725	6.95458	9.01833	2.4435	6.705	4.76	5.0119	1.1503	6.4101	4.322	Tmem19	67226	ENSMUSG00000069520	TMEM19	NA	ENSCJAG00000001375	Tmem19	ortholog_one2one	TMEM19	ortholog_one2one
0.523	0.2366	0.1864	0.6409	0.600925	0.3869	0.0903	0.0051	0.0898	0	0	0.0073	0	Cp	12870	ENSMUSG00000003617	CP	100404354	ENSCJAG00000001377	Cp	ortholog_one2one	CP	ortholog_one2one
26.0718	9.3622	36.6293	31.489	24.5389	19.1375	15.3709	51.0539	48.691	33.2712	21.0405	14.1032	26.3593	Usp8	84092	ENSMUSG00000027363	USP8	100408559	ENSCJAG00000001378	Usp8	ortholog_one2one	USP8	ortholog_one2one
247.707	258.822	338.548	207.59	237.019	303.545	8.009	2.1748	8.1223	6.538	8.4549	16.2349	9.4051	Gjb5	14622	ENSMUSG00000042357	GJB5	100408658	ENSCJAG00000001379	Gjb5	ortholog_one2one	GJB5	ortholog_one2one
458.377	406.312	661.959	201.125	168.793	225.003	0.1419	0.0238	0	0.1969	0.3391	0.0726	0.1508	Gjb3	14620	ENSMUSG00000042367	GJB3	100409389	ENSCJAG00000001380	Gjb3	ortholog_one2one	GJB3	ortholog_one2one
42.9079	60.6318	76.533	60.9266	70.8741	94.4443	29.2181	46.2214	28.8559	25.8241	35.8437	41.7907	47.2075	Dpp3	75221	ENSMUSG00000063904	DPP3	100393210	ENSCJAG00000001381	Dpp3	apparent_ortholog_one2one	DPP3	ortholog_one2one
0.3113	7.0647	2.1649	0.54645	0.699675	0.74455	0.5304	2.7223	5.4609	1.0277	1.197	0.7197	0.4083	Thap2	66816	ENSMUSG00000020137	THAP2	100400785	ENSCJAG00000001382	Thap2	ortholog_one2one	THAP2	ortholog_one2one
0.1714	5.6026	6.5851	5.3664	5.8515	5.85137	0.805	0.0084	0.0271	0	0.0408	0	0	Gja4	14612	ENSMUSG00000050234	GJA4	100409749	ENSCJAG00000001383	Gja4	ortholog_one2one	GJA4	ortholog_one2one
7.1415	14.0208	4.6096	5.08995	5.84548	3.94197	22.1326	35.8966	2.6623	21.1595	14.537	11.8729	22.8783	Zfc3h1	216345	ENSMUSG00000034163	ZFC3H1	100400425	ENSCJAG00000001384	Zfc3h1	ortholog_one2one	ZFC3H1	ortholog_one2one
21.3141	12.7214	6.6	9.33165	4.22103	2.98595	0.722	0.1425	0.1192	0.6682	0.1393	0.0523	0.0929	Dlgap3	242667	ENSMUSG00000042388	DLGAP3	100410473	ENSCJAG00000001385	Dlgap3	ortholog_one2one	DLGAP3	ortholog_one2one
56.7592	41.5586	63.0976	68.6071	67.7873	52.6788	67.2634	63.633	36.2346	69.4821	56.6815	52.1397	50.764	Nsmce4a	67872	ENSMUSG00000040331	NSMCE4A	100397321	ENSCJAG00000001386	Nsmce4a	ortholog_one2one	NSMCE4A	ortholog_one2one
10.7252	7.9198	15.7961	22.096	18.3021	13.199	89.8616	95.7074	96.3861	38.4033	48.7467	30.0199	33.8211	Ccnc	51813	ENSMUSG00000028252	CCNC	100395440	ENSCJAG00000001388	Ccnc	ortholog_one2one	CCNC	ortholog_one2one
0.4388	0.6311	0.1165	0.458425	0.48975	0.53855	0.0699	0	0	0.0384	0	0	0	Kcnk3	16527	ENSMUSG00000049265	KCNK3	100407974	ENSCJAG00000001389	Kcnk3	ortholog_one2one	KCNK3	ortholog_one2one
0.0215	0	0.0227	0.007725	0.007725	0.007725	0.0632	0	0.0175	0.045	0	0	0	Cib4	73259	ENSMUSG00000053194	CIB4	100388262	ENSCJAG00000001393	Cib4	ortholog_one2one	CIB4	ortholog_one2one
58.149	49.5532	38.2397	54.936	49.7064	48.1706	29.2991	31.8676	41.045	25.4369	32.8651	59.8364	47.6564	Xrcc6	14375	ENSMUSG00000022471		NA	ENSCJAG00000001395	Xrcc6	ortholog_one2many	XRCC6	ortholog_one2one
0.0643	0.0177	0.5797	0.03035	0.02465	0.01755	6.496	7.7389	9.8797	2.3926	0	0	0.0063	Il6	16193	ENSMUSG00000025746	IL6	100393440	ENSCJAG00000001400	Il6	ortholog_one2one	IL6	ortholog_one2one
22.9989	24.2142	31.5929	10.7822	11.1049	10.9525	15.0598	4.4906	13.1186	9.6076	3.947	14.4398	25.5198	Camk2g	12325	ENSMUSG00000021820	CAMK2G	100405903	ENSCJAG00000001401	Camk2g	ortholog_one2one	CAMK2G	ortholog_one2one
0.1245	0.1092	0.0424	0.370625	0.429175	0.1196	0.026	0.018	0.0193	0.0286	0.023	2.2664	0.0104	P2rx7	18439	ENSMUSG00000029468	P2RX7	100393329	ENSCJAG00000001404	P2rx7	apparent_ortholog_one2one	P2RX7	ortholog_one2one
25.4575	10.6878	29.834	25.4771	20.964	18.9196	128.686	45.6444	64.7809	155.856	32.9227	94.5661	111.936	Zfand5	22682	ENSMUSG00000024750	ZFAND5	100385028	ENSCJAG00000001407	Zfand5	ortholog_one2one	ZFAND5	ortholog_one2one
0.2072	1.4049	2.2606	0.761125	0.465775	1.14072	1.8831	4.6496	2.3559	4.9111	0.3072	4.5284	4.2863	Zmym6	100177	ENSMUSG00000042408	ZMYM6	100411547	ENSCJAG00000001408	Zmym6	ortholog_one2one	ZMYM6	ortholog_one2one
0.1095	0.1646	0.0358	0.111025	0.151525	0.146175	2.8988	2.8682	1.232	2.6085	2.9488	1.7821	1.1067	Otof	83762	ENSMUSG00000062372	OTOF	NA	ENSCJAG00000001409	Otof	ortholog_one2one	OTOF	ortholog_one2one
3.3593	1.9233	2.6696	13.3939	16.2403	13.6745	0.1292	0	0.0062	6.7927	2.2385	0.3503	0.0499	Fnip2	329679	ENSMUSG00000061175	FNIP2	100398081	ENSCJAG00000001410	Fnip2	ortholog_one2one	FNIP2	ortholog_one2one
1.7702	6.6032	9.1692	15.7305	14.6553	14.4027	3.5053	0.0928	0.3715	0.9782	1.6878	1.1706	0.1295	Ate1	11907	ENSMUSG00000030850	ATE1	100396459	ENSCJAG00000001411	Ate1	ortholog_one2one	ATE1	ortholog_one2one
158.974	240.686	511.693	249.175	273.438	298.443	701.067	531.671	399.949	539.047	781.656	1007.07	870.478	Tomm7	66169	ENSMUSG00000028998	TOMM7	100412918	ENSCJAG00000001412	Tomm7	ortholog_one2one	TOMM7	ortholog_one2one
18.7117	44.5581	31.4781	7.60002	10.3129	13.003	0	0	0	0	0	0	0	Fgf10	14165	ENSMUSG00000021732	FGF10	100387695	ENSCJAG00000001413	Fgf10	ortholog_one2one	FGF10	ortholog_one2one
0.0545	0.1226	0.0154	0.04205	0.034025	0.033775	0.0427	0.0224	0.014	0.0165	0.0248	0.0071	0.0286	Gda	14544	ENSMUSG00000058624	GDA	100408213	ENSCJAG00000001414	Gda	ortholog_one2one	GDA	ortholog_one2one
2.6332	0.4839	8.9343	3.45225	4.7403	6.253	9.1287	1.3677	12.4167	9.3551	5.7115	12.416	6.4948	Fam126a	84652	ENSMUSG00000028995	FAM126A	NA	ENSCJAG00000001415	Fam126a	ortholog_one2one	FAM126A	ortholog_one2one
14.2607	8.8251	13.1475	21.6014	19.2251	13.0784	19.5212	17.8285	23.4991	5.4728	21.1583	14.0857	22.9857	Rps6kb1	72508	ENSMUSG00000020516	RPS6KB1	100409247	ENSCJAG00000001416	Rps6kb1	ortholog_one2one	RPS6KB1	ortholog_one2one
0.0705	0.136	0.0494	0.0776	0.0754	0.065175	0.2517	0.1228	0.1455	0.384	0.495	0.2276	0.2636	Irx3	16373	ENSMUSG00000031734	IRX3	100411749	ENSCJAG00000001418	Irx3	ortholog_one2one	IRX3	ortholog_one2one
99.9208	118.861	79.37	54.4136	55.3608	63.9856	26.987	55.5353	50.4235	17.8019	13.9318	22.4846	23.2061	Mrps30	59054	ENSMUSG00000021731	MRPS30	100387326	ENSCJAG00000001419	Mrps30	ortholog_one2one	MRPS30	ortholog_one2one
10.7861	10.9052	12.1024	6.72152	5.65447	4.10693	86.5889	114.944	204.474	109.843	71.6295	38.8995	112.297	Zmym1	68310	ENSMUSG00000043872	ZMYM1	100412973	ENSCJAG00000001420	Zmym1	ortholog_one2one	ZMYM1	ortholog_one2one
0.0776	0.096	0.9242	0.0503	0.055	0.0584	0.0942	0.0368	0.0261	0.2011	0.0439	0.0332	0.6166	Prdm13	230025	ENSMUSG00000040478	PRDM13	100396638	ENSCJAG00000001421	Prdm13	ortholog_one2one	PRDM13	ortholog_one2one
4.1589	1.48	5.5738	9.24387	9.19342	7.3408	52.4668	31.8167	10.6659	23.3669	18.5912	27.2574	31.318	Klhl7	52323	ENSMUSG00000028986	KLHL7	100390526	ENSCJAG00000001422	Klhl7	ortholog_one2one	KLHL7	ortholog_one2one
11.5588	5.2902	5.1092	9.68792	13.3413	21.7291	0.1028	0.0086	0.0392	0.1426	1.7197	2.6086	0.9834	Chst12	59031	ENSMUSG00000036599	CHST12	100399023	ENSCJAG00000001423	Chst12	ortholog_one2one	CHST12	ortholog_one2one
0.0856	0.1449	0	0.019875	0.0221	0.0219	0.1583	0.0186	0.0413	0.2608	0	0.0135	0.053	Hcn1	15165	ENSMUSG00000021730	HCN1	100386968	ENSCJAG00000001424	Hcn1	ortholog_one2one	HCN1	ortholog_one2one
7.866	4.7733	9.3193	7.43372	7.11662	6.1096	8.5876	0.6356	13.6297	3.379	5.136	9.1564	5.0812	Fto	26383	ENSMUSG00000055932	FTO	100411384	ENSCJAG00000001425	Fto	ortholog_one2one	FTO	ortholog_one2one
18.9782	9.204	7.7936	20.7498	16.8751	14.6024	4.494	3.2932	17.7843	6.6216	4.5183	19.0638	15.8132	Hltf	20585	ENSMUSG00000002428	HLTF	100404714	ENSCJAG00000001426	Hltf	ortholog_one2one	HLTF	ortholog_one2one
0.3245	0.2481	1.1006	0.337475	0.3679	0.1815	0.0216	0	0.0071	0.0167	0	0	0	Zc3h12b	547176	ENSMUSG00000035045	ZC3H12B	100397011	ENSCJAG00000001427	Zc3h12b	ortholog_one2one	ZC3H12B	ortholog_one2one
5.7726	6.2887	0.7704	3.49645	2.14772	2.7617	0.0258	0.0171	0	0.0891	0.0232	0.0174	0.0219	Lgr5	14160	ENSMUSG00000020140	LGR5	100399702	ENSCJAG00000001428	Lgr5	ortholog_one2one	LGR5	ortholog_one2one
23.5798	45.1981	21.8106	44.8481	44.4396	47.8428	128.318	92.2483	135.222	94.7948	97.0163	152.408	239.43	Nudt1	17766	ENSMUSG00000036639	NUDT1	100403627	ENSCJAG00000001429	Nudt1	ortholog_one2one	NUDT1	ortholog_one2one
120.389	120.771	198.954	141.153	115.965	109.592	121.553	102.86	98.774	51.3225	30.4354	44.1955	76.1476	Sfpq	71514	ENSMUSG00000028820	SFPQ	100386194	ENSCJAG00000001431	Sfpq	ortholog_one2one	SFPQ	ortholog_one2one
2.5346	0.0158	0.0631	54.7309	79.8819	109.112	0.0866	0.012	0.015	0.0719	0.0293	0	0.0401	Emb	13723	ENSMUSG00000021728	EMB	100407757	ENSCJAG00000001432	Emb	ortholog_one2one	EMB	ortholog_one2one
41.5862	71.3267	19.07	40.746	45.0902	45.1075	42.4259	35.5826	32.3669	40.9821	32.6295	50.2238	17.9138	Las1l	76130	ENSMUSG00000057421	LAS1L	NA	ENSCJAG00000001434	Las1l	ortholog_one2one	LAS1L	ortholog_one2one
28.8284	8.1974	10.3414	7.52548	13.111	15.2023	3.2698	13.2999	10.8413	4.4217	4.8178	16.9261	14.7133	P2rx4	18438	ENSMUSG00000029470	P2RX4	100396434	ENSCJAG00000001436	P2rx4	ortholog_one2one	P2RX4	ortholog_one2one
50.3589	77.6106	58.2245	121.402	110.009	99.2212	119.267	146.127	129.14	91.4134	64.9816	104.115	108.207	Ppid	67738	ENSMUSG00000027804	PPID	100400963	ENSCJAG00000001437	Ppid	ortholog_one2many	PPID	ortholog_one2one
7.5457	8.6945	15.4149	18.81	21.9272	28.8748	25.5103	61.7531	61.153	3.8773	23.9609	28.4249	31.5578	Fgfr2	14183	ENSMUSG00000030849	FGFR2	NA	ENSCJAG00000001438	Fgfr2	ortholog_one2one	FGFR2	ortholog_one2one
314.385	395.383	335.363	462.579	503.938	463.456	124.007	220.095	285.236	141.078	271.668	267.61	198.945	Eif3b	27979	ENSMUSG00000056076	EIF3B	100399382	ENSCJAG00000001442	Eif3b	ortholog_one2one	EIF3B	ortholog_one2one
0.067	0.0902	0.0932	0.659975	1.093	0.751625	3.1922	1.6996	0.0246	0.0736	0.5515	3.0528	1.0237	Rpgrip1l	244585	ENSMUSG00000033282	RPGRIP1L	100411030	ENSCJAG00000001445	Rpgrip1l	ortholog_one2one	RPGRIP1L	ortholog_one2one
18.845	25.497	24.4486	1.53135	2.06275	5.1682	5.5558	0.2388	0.1411	0.9601	1.0006	27.3588	26.5167	Parp8	52552	ENSMUSG00000021725	PARP8	100385657	ENSCJAG00000001446	Parp8	ortholog_one2one	PARP8	ortholog_one2one
8.9022	10.8586	7.6052	18.0209	13.6536	10.6066	13.7231	13.679	42.1258	26.5499	7.3938	13.7712	10.8134	Zmym4	67785	ENSMUSG00000042446	ZMYM4	100386911	ENSCJAG00000001447	Zmym4	ortholog_one2one	ZMYM4	ortholog_one2one
12.7458	8.3559	22.452	14.8697	12.6762	9.99035	9.5411	19.9889	23.3106	23.694	16.6729	16.8816	27.0291	Gabpb1	14391	ENSMUSG00000027361	GABPAP	100407707	ENSCJAG00000001449	Gabpb1	apparent_ortholog_one2one	GABPB1	ortholog_one2one
1.4906	0.9752	1.9108	1.46012	1.75095	1.6042	1.9901	4.112	7.6577	2.1194	7.1308	3.9557	7.25	Camkk2	207565	ENSMUSG00000029471	CAMKK2	100393687	ENSCJAG00000001450	Camkk2	ortholog_one2one	CAMKK2	ortholog_one2one
1.3465	6.8264	7.4895	9.10455	10.3388	12.3622	22.8835	19.4613	17.9453	22.2203	26.4418	30.711	30.5261	Etfdh	66841	ENSMUSG00000027809	ETFDH	100387442	ENSCJAG00000001451	Etfdh	ortholog_one2one	ETFDH	ortholog_one2one
9.9075	1.8355	6.2474	7.7954	7.95467	8.38795	13.7306	2.7721	3.5033	23.4352	18.8877	15.9521	13.4598	Tmem2	83921	ENSMUSG00000024754	TMEM2	100410994	ENSCJAG00000001452	Tmem2	ortholog_one2one	TMEM2	ortholog_one2one
0.3473	4.3021	6.0871	15.7936	14.7214	8.61042	0	0.0071	0.0089	0.0209	0	0.009	0.1666	Msn	17698	ENSMUSG00000031207	MSN	100397751	ENSCJAG00000001453	Msn	ortholog_one2one	MSN	ortholog_one2one
2.3614	0.0105	3.4427	4.092	3.98415	4.50865	15.0424	18.688	24.3307	2.0027	15.3921	4.7068	6.4952	Ndst2	17423	ENSMUSG00000039308	NDST2	100412886	ENSCJAG00000001456	Ndst2	ortholog_one2one	NDST2	ortholog_one2one
31.3262	39.5327	12.7447	25.5306	16.2448	23.1446	3.1081	25.6388	4.3548	14.1857	6.5519	4.6747	7.3896	Ftsj2	68017	ENSMUSG00000029557	FTSJ2	100399987	ENSCJAG00000001457	Ftsj2	ortholog_one2one	FTSJ2	ortholog_one2one
1.394	0.3849	14.3543	6.37967	6.12702	4.6387	15.1362	9.1969	10.2304	10.154	1.6868	10.1745	17.29	Tubd1	56427	ENSMUSG00000020513	TUBD1	100408391	ENSCJAG00000001458	Tubd1	ortholog_one2one	TUBD1	ortholog_one2one
0	0	0	0.00515	0.00515	0.006775	0.0254	0.0057	0	0.06	0	0	0.0069	Vsig4	278180	ENSMUSG00000044206	VSIG4	100398341	ENSCJAG00000001459	Vsig4	ortholog_one2one	VSIG4	ortholog_one2one
0.0999	0.0498	0.0081	0.024275	1.00747	1.0138	0.4237	0.4662	5.0969	0.4861	4.4099	1.5936	1.3285	Peli3	240518	ENSMUSG00000024901	PELI3	100397435	ENSCJAG00000001460	Peli3	ortholog_one2one	PELI3	ortholog_one2one
5.4672	0.4633	0.1362	0.1241	0.1231	0.12285	0.2396	0.052	0.0587	0.4557	0.0921	0.0507	0.0569	Ccdc164	381738	ENSMUSG00000073102	CCDC164	100409068	ENSCJAG00000001461	Ccdc164	ortholog_one2one	CCDC164	ortholog_one2one
4.1548	0.2098	12.8242	1.13952	1.2289	1.15128	0	0.0247	0.028	0.0272	0	1.835	0.0095	Tspan8	216350	ENSMUSG00000034127	TSPAN8	100413463	ENSCJAG00000001462	Tspan8	ortholog_one2one	TSPAN8	ortholog_one2one
22.1114	24.2302	33.5628	17.6958	18.0983	18.3144	9.2946	7.4573	18.9276	9.6677	14.578	17.4375	8.0268	Mad1l1	17120	ENSMUSG00000029554	MAD1L1	100403983	ENSCJAG00000001463	Mad1l1	ortholog_one2one	MAD1L1	ortholog_one2one
7.3804	3.7964	23.4486	9.37042	8.89147	7.9945	4.2236	33.3303	21.056	17.4272	6.4143	7.4093	15.1028	Nupl2	231042	ENSMUSG00000048439	NUPL2	100391607	ENSCJAG00000001466	Nupl2	ortholog_one2one	NUPL2	ortholog_one2one
0.1018	0.1828	0.0745	0.2706	0.54595	1.04472	0.1869	0.0059	0.0137	0.1691	0.0721	0	0.4301	Elfn1	243312	ENSMUSG00000048988	ELFN1	100404349	ENSCJAG00000001468	Elfn1	ortholog_one2one	ELFN1	ortholog_one2one
0.0583	0.059	0.0152	0.03725	0.049475	0.038125	0	0	0	0.0312	0.0265	0	1.4815	Heph	15203	ENSMUSG00000031209	HEPH	100400146	ENSCJAG00000001469	Heph	ortholog_one2one	HEPH	ortholog_one2one
46.6064	62.624	70.1842	57.879	62.0322	61.071	185.575	226.513	251.587	157.888	288.989	367.668	266.46	Mrpl11	66419	ENSMUSG00000024902	MRPL11	100392839	ENSCJAG00000001470	Mrpl11	ortholog_one2one	MRPL11	ortholog_one2one
0.5381	0.4876	0.1084	0.355925	0.34075	0.25865	0.052	0.012	0.0064	0.0714	0.023	0.4915	2.4712	Ptprr	19279	ENSMUSG00000020151	PTPRR	100398974	ENSCJAG00000001472	Ptprr	ortholog_one2one	PTPRR	ortholog_one2one
402	254.764	321.329	101.929	114.075	120.779	8.5587	42.6833	19.0052	25.0038	31.0164	83.7714	56.6166	Psmg3	66506	ENSMUSG00000029551	PSMG3	100400351	ENSCJAG00000001473	Psmg3	ortholog_one2one	PSMG3	ortholog_one2one
10.2213	4.145	3.7956	0.96715	1.46738	1.47615	0.2013	0.0944	0.0781	0.1433	0.2251	0.1362	0.1629	Tmem184a	231832	ENSMUSG00000036687	TMEM184A	NA	ENSCJAG00000001475	Tmem184a	ortholog_one2one	TMEM184A	ortholog_one2one
32.4458	4.2446	9.7871	13.065	16.2765	13.5658	0.0442	6.6433	0	0	0	1.2346	0	Ept1	NA	ENSMUSG00000075703	EPT1	100409429	ENSCJAG00000001477	Ept1	ortholog_one2one	EPT1	ortholog_one2one
34.9455	60.7849	65.8476	39.315	45.1128	47.7168	56.2489	54.621	64.0583	67.6886	50.4897	44.0949	47.6456	Vmp1	75909	ENSMUSG00000018171	VMP1	100407303	ENSCJAG00000001479	Vmp1	ortholog_one2one	VMP1	ortholog_one2one
0.0298	0.0276	0.0106	0.022525	0.02155	0.009025	0.0414	0.1773	0.0058	0.0487	0.0525	0.0064	0.0126	Gpnmb	93695	ENSMUSG00000029816	GPNMB	100389450	ENSCJAG00000001480	Gpnmb	ortholog_one2one	GPNMB	ortholog_one2one
0.2641	10.4701	2.4069	0.32185	1.91477	8.33065	0.0522	0.0274	0.6695	0.1211	0.1816	0.052	0.0699	Mafk	17135	ENSMUSG00000018143	MAFK	NA	ENSCJAG00000001481	Mafk	ortholog_one2one	MAFK	ortholog_one2one
0.1429	0.0472	0.0237	0.030975	0.035925	0.02595	0.2063	0.0513	0.0132	0.1485	0.0464	0.0174	0.0547	Npas4	225872	ENSMUSG00000045903	NPAS4	100397060	ENSCJAG00000001482	Npas4	ortholog_one2one	NPAS4	ortholog_one2one
110.663	106.308	109.261	62.6983	84.3456	95.1014	64.2524	110.255	93.1707	59.5308	149.988	51.7715	57.6409	Ints1	68510	ENSMUSG00000029547	INTS1	NA	ENSCJAG00000001484	Ints1	ortholog_one2one	INTS1	ortholog_one2one
166.443	229.923	343.631	205.997	228.307	230.723	81.9816	138.641	152.177	103.797	110.165	116.107	134.124	Anapc5	59008	ENSMUSG00000029472	ANAPC5	100394273	ENSCJAG00000001488	Anapc5	ortholog_one2one	ANAPC5	ortholog_one2one
0.5164	0.4419	0.2149	1.33005	1.27858	0.556775	0	0	0	0.0335	0	2.8419	0	Hdc	15186	ENSMUSG00000027360	HDC	100407107	ENSCJAG00000001489	Hdc	ortholog_one2one	HDC	ortholog_one2one
3.3462	12.1556	0.1631	0.120975	0.137125	0.138575	7.307	1.1045	1.807	0.8171	0.1843	1.6172	2.0892	Isl1	16392	ENSMUSG00000042258	ISL1	100385297	ENSCJAG00000001490	Isl1	ortholog_one2one	ISL1	ortholog_one2one
2.4161	0.0485	7.009	0.367975	0.365575	0.3508	0.56	0.0054	0.0308	0	0.0515	0.0066	0.0187	Gpr113	381628	ENSMUSG00000067642	GPR113	NA	ENSCJAG00000001491	Gpr113	ortholog_one2one	GPR113	ortholog_one2one
0.0121	0.0343	0	0.017325	0.01455	0.0044	0.0452	0.3154	0.0413	0.0652	1.751	0.1615	0.9239	Rxfp1	381489	ENSMUSG00000034009	RXFP1	100390336	ENSCJAG00000001492	Rxfp1	ortholog_one2one	RXFP1	ortholog_one2one
0.0919	0.0472	0.1741	0.043325	0.090375	0.075525	0.8588	0.135	0.0959	0.872	0.3482	0.0665	0.1655	Trpm3	226025	ENSMUSG00000052387	TRPM3	100386462	ENSCJAG00000001494	Trpm3	ortholog_one2one	TRPM3	ortholog_one2one
0.0622	0.0607	0.0081	0.01735	0.018625	0.0229	0	0.0107	0	0.0974	0.0263	0	0.0126	Sim1	20464	ENSMUSG00000019913	SIM1	100398097	ENSCJAG00000001495	Sim1	ortholog_one2one	SIM1	ortholog_one2one
3.9966	2.7254	24.0737	17.4286	19.9798	20.9598	4.4436	1.7358	4.6713	0.1487	1.2878	3.4541	1.3909	Slc29a2	13340	ENSMUSG00000024891	SLC29A2	100396697	ENSCJAG00000001496	Slc29a2	ortholog_one2one	SLC29A2	ortholog_one2one
0.5915	4.4684	1.8962	4.34168	4.00188	2.50762	9.9187	11.0766	15.037	9.4984	7.7216	8.7666	6.8907	Aktip	14339	ENSMUSG00000031667	AKTIP	100410664	ENSCJAG00000001498	Aktip	apparent_ortholog_one2one	AKTIP	ortholog_one2one
28.8985	19.7538	25.7842	29.4625	24.82	25.3947	0.0743	0.0234	1.1612	0.1702	0.1046	0.2123	0.1386	Igf2bp3	140488	ENSMUSG00000029814	IGF2BP3	100394155	ENSCJAG00000001499	Igf2bp3	ortholog_one2one	IGF2BP3	ortholog_one2one
0.021	0	0	0.01295	0.019875	0.014625	0	0	0	0.0433	0	2.5194	0.0161	Cpa3	12873	ENSMUSG00000001865	CPA3	100405681	ENSCJAG00000001501	Cpa3	ortholog_one2one	CPA3	ortholog_one2one
2.1862	0.0554	2.7547	1.00395	1.0009	0.02475	0.0226	8.3697	0.0321	0.3556	0	2.9928	4.1515	Itga1	109700	ENSMUSG00000042284	ITGA1	NA	ENSCJAG00000001502	Itga1	ortholog_one2one	ITGA1	ortholog_one2one
18.8352	17.8917	11.5507	20.8117	20.3358	19.7278	16.2541	34.0986	9.4033	32.1746	14.7299	28.7734	21.5142	Ptrh2	217057	ENSMUSG00000072582	PTRH2	100406941	ENSCJAG00000001503	Ptrh2	ortholog_one2one	PTRH2	ortholog_one2one
0.0583	0.118	0.0152	0.64125	0.2507	0.22985	0.0719	0	0.0059	0.0471	0.023	0.019	0.0465	Slc27a2	26458	ENSMUSG00000027359	SLC27A2	100406495	ENSCJAG00000001504	Slc27a2	ortholog_one2one	SLC27A2	ortholog_one2one
52.5635	43.8144	99.7403	61.4596	74.9968	99.4421	94.4845	112.501	192.947	128.578	87.6101	181.725	233.586	Cltc	67300	ENSMUSG00000047126	CLTC	100406582	ENSCJAG00000001505	Cltc	ortholog_one2one	CLTC	ortholog_one2one
1.3116	5.1526	13.7082	16.1045	12.8552	14.2291	8.6381	10.8275	6.5497	1.0433	6.8771	7.705	8.1432	Ascc3	77987	ENSMUSG00000038774	ASCC3	100398820	ENSCJAG00000001507	Ascc3	ortholog_one2one	ASCC3	ortholog_one2one
0.7486	1.3527	0.056	2.62035	1.90815	2.8974	2.0048	0	1.3239	0.9623	5.7854	3.9574	2.9239	B3gnt1	108902	ENSMUSG00000047379	B3GNT1	100396330	ENSCJAG00000001508	B3gnt1	ortholog_one2one	B3GNT1	ortholog_one2one
101.383	176.213	93.0111	133.359	95.1619	61.5854	37.7222	19.6022	48.5855	38.2447	9.6602	28.1857	48.9832	Tra2a	101214	ENSMUSG00000029817	TRA2A	NA	ENSCJAG00000001509	Tra2a	ortholog_one2one	TRA2A	ortholog_one2one
0.0659	0.1095	0.0137	0.060175	0.045025	0.0452	0	0	0.0105	0	0.0367	0	0.0086	Cpb1	76703	ENSMUSG00000011463	CPB1	100406051	ENSCJAG00000001510	Cpb1	ortholog_one2one	CPB1	ortholog_one2one
66.5324	110.078	55.2275	63.2116	75.0148	91.6836	42.6883	80.9422	66.1346	32.8279	64.7758	53.9632	61.377	Brms1	107392	ENSMUSG00000080268	BRMS1	100395973	ENSCJAG00000001511	Brms1	ortholog_one2one	BRMS1	ortholog_one2one
183.618	189.845	137.42	121.114	126.111	136.918	183.546	146.952	122.564	133.681	47.3976	71.6548	130.138	Chchd1	66121	ENSMUSG00000063787	CHCHD1	100413240	ENSCJAG00000001512	Chchd1	ortholog_one2one	CHCHD1	ortholog_one2one
5.7109	13.2375	1.5987	9.3701	7.1992	10.0889	2.229	4.4091	7.6462	3.3232	3.4074	4.698	4.1336	Fut11	73068	ENSMUSG00000039357	FUT11	100414805	ENSCJAG00000001513	Fut11	ortholog_one2one	FUT11	ortholog_one2one
0.0282	0.072	0.0071	0.02455	0.029225	0.02535	2.5065	1.7488	0.0984	7.8361	2.8295	3.4432	1.7791	Itga2	16398	ENSMUSG00000015533	ITGA2	100403636	ENSCJAG00000001514	Itga2	ortholog_one2one	ITGA2	ortholog_one2one
2.5006	0.1357	1.3374	0.309725	0.34905	0.34395	3.7942	3.4556	0.109	11.2189	2.9042	3.3578	2.678	Ptprb	19263	ENSMUSG00000020154	PTPRB	100398609	ENSCJAG00000001515	Ptprb	ortholog_one2one	PTPRB	ortholog_one2one
0.0706	0.2998	0.2103	0.097025	0.079625	0.0571	0.0235	0.0184	0.0131	0.067	0.0439	0	0.015	Atp8b4	241633	ENSMUSG00000060131	ATP8B4	100399705	ENSCJAG00000001516	Atp8b4	ortholog_one2one	ATP8B4	ortholog_one2one
0.0428	0.3344	0.0569	0.714775	0.930825	0.919675	2.4553	6.3594	2.0391	2.9573	0.0257	1.3881	2.4844	Rbl2	19651	ENSMUSG00000031666	RBL2	100410298	ENSCJAG00000001518	Rbl2	ortholog_one2one	RBL2	ortholog_one2one
0.0495	0.0371	0.0176	0.004725	0.004725	0.363275	0.1923	0	0.117	0.0693	0.0448	0.1287	0	Gp1bb	14724	ENSMUSG00000050761	GP1BB	NA	ENSCJAG00000001520	Gp1bb	ortholog_one2one	GP1BB	ortholog_one2one
66.9635	28.331	60.0445	39.7367	51.6173	65.4641	18.6907	35.0135	49.4865	19.4486	39.7824	39.3594	36.9811	Sec24c	218811	ENSMUSG00000039367	SEC24C	100413603	ENSCJAG00000001521	Sec24c	ortholog_one2one	SEC24C	ortholog_one2one
24.2392	29.9508	27.6017	59.3832	47.6124	43.2925	7.4559	21.4158	28.335	17.6474	8.8488	5.0432	13.705	Cdc45	12544	ENSMUSG00000000028	CDC45	100409434	ENSCJAG00000001523	Cdc45	ortholog_one2one	CDC45	ortholog_one2one
0.4986	0.8992	0.1924	0.8933	0.8326	0.7734	0.0831	0.0092	0.0213	0.1435	0.0374	0.0281	0.0264	Zic1	22771	ENSMUSG00000032368	ZIC1	100407505	ENSCJAG00000001524	Zic1	ortholog_one2one	ZIC1	ortholog_one2one
10.6857	43.0846	33.2984	19.4247	20.6009	18.489	4.9836	9.3139	1.0368	7.5934	6.5938	3.7194	11.2421	Ncdn	26562	ENSMUSG00000028833	NCDN	100415247	ENSCJAG00000001525	Ncdn	ortholog_one2one	NCDN	ortholog_one2one
22.9772	13.8627	44.5655	26.2218	22.6694	21.874	4.1709	4.4595	2.882	5.4159	10.9599	9.5802	8.5656	Heatr2	433956	ENSMUSG00000025857	HEATR2	NA	ENSCJAG00000001527	Heatr2	ortholog_one2one	HEATR2	ortholog_one2one
0.1554	0.0607	0.0081	0.706275	0.705975	1.70303	0.6499	8.3572	0.0129	1.2994	0.4831	2.2937	0.8081	Rin1	225870	ENSMUSG00000024883	RIN1	100395614	ENSCJAG00000001528	Rin1	ortholog_one2one	RIN1	ortholog_one2one
0.3275	0.6159	0.1105	0.5256	0.427225	0.33715	0.1419	0.0099	0.0246	0.1031	0.024	0.0128	0.0274	Zic4	22774	ENSMUSG00000036972	ZIC4	100407149	ENSCJAG00000001529	Zic4	ortholog_one2one	ZIC4	ortholog_one2one
4.2808	3.6169	0	0.137225	0.1963	0.262025	0.1435	0.015	0.008	0.1022	0	0	0.0183	Tfap2e	332937	ENSMUSG00000042477	TFAP2E	100387271	ENSCJAG00000001531	Tcfap2e	ortholog_one2one	TFAP2E	ortholog_one2one
4.0281	0.0971	1.872	3.8659	2.49985	2.9455	20.1961	5.7423	14.6437	24.3726	16.4487	7.2995	9.8981	Micall2	231830	ENSMUSG00000036718	MICALL2	NA	ENSCJAG00000001532	Micall2	ortholog_one2one	MICALL2	ortholog_one2one
0	0.0118	0	0	0	0	0.298	0.1704	0.1401	0.2929	0.9856	0.0564	0.0634	Plscr5	100504689	ENSMUSG00000095654	PLSCR5	100408226	ENSCJAG00000001534	NA	NA	PLSCR5	ortholog_one2one
27.4844	10.1901	30.816	24.6721	20.5747	14.945	9.1911	24.5348	25.3944	20.9175	16.8672	59.4925	38.2364	Rnf34	80751	ENSMUSG00000029474	RNF34	100394986	ENSCJAG00000001536	Rnf34	ortholog_one2one	RNF34	ortholog_one2one
0.0364	0.0677	0.0136	0.01205	0.02135	0.02135	0.0207	0.0215	0.0175	0.1136	0.0263	0.1143	0.0252	Cd248	70445	ENSMUSG00000056481	CD248	100395255	ENSCJAG00000001537	Cd248	ortholog_one2one	CD248	ortholog_one2one
0.0644	0.0988	0.0358	1.52448	1.47588	1.3584	0.1139	0	0.0624	0.1761	0.044	0.0126	0.0203	Tmem151a	381199	ENSMUSG00000061451	TMEM151A	100394888	ENSCJAG00000001538	Tmem151a	ortholog_one2one	TMEM151A	ortholog_one2one
0.0289	0.0178	0	0.006775	0.00915	0.0103	0.0452	0.1698	0.0116	0.1302	0.1221	0	0.0096	Fscn2	238021	ENSMUSG00000025380	FSCN2	100390259	ENSCJAG00000001539	Fscn2	ortholog_one2one	FSCN2	ortholog_one2one
8.2402	0.6104	23.7071	56.1619	60.7236	61.208	135.166	109.364	71.7452	89.5145	43.4817	60.788	158.011	Plscr1	22038	ENSMUSG00000032369	PLSCR1	100408594	ENSCJAG00000001542	1700057G04Rik	apparent_ortholog_one2one	PLSCR1	ortholog_one2one
96.0766	154.516	155.404	109.97	139.528	139.428	48.7159	163.762	93.5539	37.4163	110.742	51.7004	37.2647	Yif1a	68090	ENSMUSG00000024875	YIF1A	100394171	ENSCJAG00000001544	Yif1a	ortholog_one2one	YIF1A	ortholog_one2one
9.5374	8.0364	15.0464	5.86083	12.4937	17.9942	0.052	0.012	0.058	2.3132	0.023	2.1572	1.6996	Tmem144	70652	ENSMUSG00000027956	TMEM144	100390701	ENSCJAG00000001546	Tmem144	ortholog_one2one	TMEM144	ortholog_one2one
516.229	733.148	1071.3	412.942	435.098	534.925	82.6571	123.851	100.284	73.4762	126.76	191.805	205.134	Psmb2	26445	ENSMUSG00000028837	PSMB2	100385354	ENSCJAG00000001547	Psmb2	ortholog_one2one	PSMB2	ortholog_one2one
6.7073	4.4162	11.0427	10.8087	9.3566	9.54818	3.2747	8.8067	4.2832	0.6578	1.1715	7.7449	4.1576	Dtwd1	69185	ENSMUSG00000023330	DTWD1	NA	ENSCJAG00000001548	Dtwd1	ortholog_one2one	DTWD1	ortholog_one2one
7.5635	5.3924	2.7585	13.3593	23.6205	29.5172	0.0471	0	0.0457	0.0335	0	0	0.0251	Fam198b	68659	ENSMUSG00000027955	FAM198B	100391061	ENSCJAG00000001549	Fam198b	ortholog_one2one	FAM198B	ortholog_one2one
0.359	0.4753	0.0491	0.38155	0.374925	0.291125	0.0452	0	0.0069	0.0326	0	0.0067	0	Grik2	14806	ENSMUSG00000056073	GRIK5	100399182	ENSCJAG00000001552	Grik2	ortholog_one2one	GRIK2	ortholog_one2one
10.9213	9.9144	21.0726	57.3819	50.6551	48.0805	21.2922	6.4965	11.1587	15.6181	17.2579	25.9695	17.0864	Dhx40	67487	ENSMUSG00000018425	DHX40	NA	ENSCJAG00000001554	Dhx40	ortholog_one2one	DHX40	ortholog_one2one
18.7593	25.4098	18.4462	30.0041	27.0956	18.6513	12.1774	13.7475	13.3731	8.8775	2.5481	12.3641	14.5358	Kdm2b	30841	ENSMUSG00000029475	KDM2B	NA	ENSCJAG00000001555	Kdm2b	ortholog_one2one	KDM2B	ortholog_one2one
0.2139	0.2032	0.0684	0.197975	0.17195	0.139925	10.2104	0.2869	7.2701	1.1226	4.6606	0.8339	3.0769	Plscr4	235527	ENSMUSG00000032377	PLSCR4	100408968	ENSCJAG00000001558	Plscr4	ortholog_one2one	PLSCR4	ortholog_one2one
14.89	6.6589	8.3641	9.49605	5.74212	6.72307	0	0.1076	0.3895	0.9752	0.0482	0.0072	1.2758	Clspn	269582	ENSMUSG00000042489	CLSPN	100386314	ENSCJAG00000001559	Clspn	ortholog_one2one	CLSPN	ortholog_one2one
0.2053	0.263	0.575	0.69375	0.69	0.145875	0.0735	0	0.2104	0	0	1.9702	0.4936	Kcnmb4	58802	ENSMUSG00000054934	KCNMB4	100413100	ENSCJAG00000001563	Kcnmb4	ortholog_one2one	KCNMB4	ortholog_one2one
0.4434	0.4253	0.0698	0.2099	0.23205	0.197725	0.1581	0.1016	0.109	0.2667	0.4637	0.1022	0.1529	Gria2	14800	ENSMUSG00000033981	GRIA2	NA	ENSCJAG00000001564	Gria2	ortholog_one2one	GRIA2	ortholog_one2one
82.1138	159.412	84.932	28.4021	26.9458	29.6887	51.3214	105.437	90.4233	45.9519	97.0899	65.7767	63.3648	Ufd1l	22230	ENSMUSG00000005262		100409073	ENSCJAG00000001566	Ufd1l	ortholog_one2many	UFD1L	ortholog_one2one
57.7798	36.3607	79.6856	17.5672	15.549	16.8653	26.4048	17.9179	25.3373	34.0354	18.4998	21.8853	30.5435	Cnot2	72068	ENSMUSG00000020166	CNOT2	100398024	ENSCJAG00000001567	Cnot2	ortholog_one2one	CNOT2	ortholog_one2one
4.1738	0.0079	1.9376	5.03057	5.16207	8.79712	2.4136	8.4193	16.637	8.9108	5.8906	16.7388	11.0006	Mocs2	17434	ENSMUSG00000015536	MOCS2	100413986	ENSCJAG00000001568	Mocs2	ortholog_one2one	MOCS2	ortholog_one2one
122.798	85.9716	127.54	51.8012	46.1584	50.6742	32.3046	66.1178	46.7053	32.949	34.2329	49.163	33.6488	Nploc4	217365	ENSMUSG00000039703	NPLOC4	100389173	ENSCJAG00000001569	Nploc4	ortholog_one2one	NPLOC4	ortholog_one2one
4.4853	0.0579	0.0421	0.16475	0.45675	0.445475	4.5769	0.043	2.1357	0.1136	0.0788	1.3844	0.044	Parp11	101187	ENSMUSG00000037997	PARP11	100387998	ENSCJAG00000001570	Parp11	apparent_ortholog_one2one	PARP11	ortholog_one2one
0.1811	0.5239	0.0069	0.794175	2.50022	2.67667	9.0795	11.1704	12.0963	26.9077	23.2294	23.7955	12.5811	Prmt2	15468	ENSMUSG00000020230	PRMT2	100406684	ENSCJAG00000001571	Prmt2	apparent_ortholog_one2one	PRMT2	ortholog_one2one
0.0821	0.0552	0.0106	0.03845	0.0562	0.0591	0.0516	0.0228	0.0331	0.0297	0.325	0.0233	0.0219	Fgf7	14178	ENSMUSG00000027208	FGF7	100405886	ENSCJAG00000001572	Fgf7	ortholog_one2one	FGF7	ortholog_one2one
0.1927	0.1708	0.2355	1.49665	0.9271	0.09045	10.7452	0.917	11.5105	6.2524	3.2307	1.9797	2.8148	Chd9	109151	ENSMUSG00000056608	CHD9	100409225	ENSCJAG00000001573	Chd9	ortholog_one2one	CHD9	ortholog_one2one
0.0621	0.1506	0.0113	0.5001	0.5297	0.524775	0.3875	0.0377	0.0283	1.0623	0.0964	0.0362	0.2494	Synpo2l	68760	ENSMUSG00000039376	SYNPO2L	100415764	ENSCJAG00000001574	Synpo2l	ortholog_one2one	SYNPO2L	ortholog_one2one
45.7142	31.7475	21.5957	28.6919	27.1188	26.1343	0.1882	0.0362	0.0233	0.3618	0.111	0.0165	0.0315	Klf9	16601	ENSMUSG00000033863	KLF9	100388503	ENSCJAG00000001575	Klf9	ortholog_one2one	KLF9	ortholog_one2one
0.1654	2.733	0.2011	3.97275	3.36662	1.95895	1.3573	0.3998	1.3761	1.8368	0.9493	0.2154	0.531	Cnih2	12794	ENSMUSG00000024873	CNIH2	100394529	ENSCJAG00000001576	Cnih2	ortholog_one2one	CNIH2	ortholog_one2one
44.5942	53.1815	56.0761	26.2947	23.095	15.4179	17.6159	13.4311	14.0167	12.8902	6.9067	5.7083	14.3375	Smc5	226026	ENSMUSG00000024943	SMC5	100396830	ENSCJAG00000001577	Smc5	ortholog_one2one	SMC5	ortholog_one2one
35.5618	4.3981	8.1739	32.3476	54.0429	68.2545	0.3295	6.3978	3.994	0.4861	0.4607	7.7222	8.0712	Plod2	26432	ENSMUSG00000032374	PLOD2	100409327	ENSCJAG00000001578	Plod2	ortholog_one2one	PLOD2	ortholog_one2one
3.5457	4.4921	4.8684	13.7912	15.1591	14.2367	232.418	255.515	242.633	126.257	161.384	41.0364	71.3134	Galk2	69976	ENSMUSG00000027207	GALK2	100398615	ENSCJAG00000001580	Galk2	ortholog_one2one	GALK2	ortholog_one2one
360.459	190.507	404.422	253.071	232.273	254.551	158.75	362.567	151.32	88.4812	161.886	56.5922	81.1232	Mrpl40	18100	ENSMUSG00000022706	MRPL40	100408341	ENSCJAG00000001584	Mrpl40	ortholog_one2one	MRPL40	ortholog_one2one
39.1795	24.4465	65.1485	67.9723	48.7658	42.8676	120.221	95.0289	186.014	79.0207	99.561	68.8442	67.5883	Cops2	12848	ENSMUSG00000027206	COPS2	100393555	ENSCJAG00000001585	Cops2	ortholog_one2one	COPS2	ortholog_one2one
69.3017	99.0465	59.9324	32.9122	29.1099	35.9392	45.6411	37.8622	78.8007	37.8579	47.4358	22.6743	22.6932	Maea	59003	ENSMUSG00000079562	MAEA	NA	ENSCJAG00000001587	Maea	ortholog_one2one	MAEA	ortholog_one2one
0.3929	0.0908	0.0362	3.46857	0.505275	0.8859	0.4545	0.0803	0.1325	0.4552	0.5915	14.7566	16.4329	Fst	14313	ENSMUSG00000021765	FST	100412680	ENSCJAG00000001590	Fst	ortholog_one2one	FST	ortholog_one2one
10.4487	18.217	22.6513	16.7128	12.1217	17.3768	7.3302	16.0202	23.8762	12.2107	3.6927	2.1056	5.2662	Hira	15260	ENSMUSG00000022702	HIRA	100407742	ENSCJAG00000001591	Hira	ortholog_one2one	HIRA	ortholog_one2one
0.0197	1.8241	0	0.008675	0.0212	0.0212	0.0965	7.9583	0.7486	0.1519	0	1.0704	0.0174	Myoz1	59011	ENSMUSG00000068697	MYOZ1	100385271	ENSCJAG00000001592	Myoz1	ortholog_one2one	MYOZ1	ortholog_one2one
1.0567	0.941	0.1194	1.1839	4.20022	5.67375	0.0714	0.0558	0.0297	0.1016	0	0.0403	0.3116	Ccnd2	12444	ENSMUSG00000000184	CCND2	100390172	ENSCJAG00000001593	Ccnd2	ortholog_one2one	CCND2	ortholog_one2one
0.0988	2.3846	4.6139	3.98735	4.99495	5.43652	5.7194	0.1162	0.8818	5.3211	4.0377	1.7704	4.7866	Arl16	70317	ENSMUSG00000057594	ARL16	100389900	ENSCJAG00000001596	Arl16	ortholog_one2one	ARL16	ortholog_one2one
0.5925	1.046	0.4711	3.24675	2.55958	2.58303	9.4969	3.3073	1.6868	12.3481	6.3765	13.4383	10.8576	Hace1	209462	ENSMUSG00000038822	HACE1	100399774	ENSCJAG00000001597	Hace1	ortholog_one2one	HACE1	ortholog_one2one
134.068	113.233	166.98	69.2887	63.0751	115.535	15.0668	19.6074	15.3062	15.2274	23.0215	16.9815	8.9371	Rab1b	76308	ENSMUSG00000024870	RAB1B	100393814	ENSCJAG00000001599	Rab1b	ortholog_one2one	RAB1B	ortholog_one2one
0.469	0.6833	0.0821	0.343975	0.23035	0.366525	0.0968	0.0202	0	0.2714	0	0.0131	0.0112	S100b	20203	ENSMUSG00000033208	S100B	100406318	ENSCJAG00000001606	S100b	ortholog_one2one	S100B	ortholog_one2one
32.1141	16.1617	32.3732	93.3562	91.1558	80.1044	91.4571	94.4185	77.1627	121.577	95.0397	115.676	116.764	Ndufs4	17993	ENSMUSG00000021764	NDUFS4	100412322	ENSCJAG00000001607	Ndufs4	ortholog_one2one	NDUFS4	ortholog_one2one
0.0515	0.0836	0.0117	0.090625	0.0607	0.0592	0.5271	0.1504	0.1173	0.55	3.2022	0.3869	0.2069	Fgf23	64654	ENSMUSG00000000182	FGF23	100392707	ENSCJAG00000001609	Fgf23	ortholog_one2one	FGF23	ortholog_one2one
0.2213	0.2989	1.1533	0.2473	0.2082	0.198325	0.1292	0.0976	0.0554	0.1613	0.1801	0.3239	1.7166	Eif2c4	76850	ENSMUSG00000042500	EIF2C4	100389074	ENSCJAG00000001610	Eif2c4	ortholog_one2one	EIF2C4	ortholog_one2one
1.6083	0.0804	0.0146	0.463575	0.467275	1.09505	0	0	0	3.9966	0.1074	0.0149	0.0545	Pde6g	18588	ENSMUSG00000025386	PDE6G	NA	ENSCJAG00000001612	Pde6g	ortholog_one2one	PDE6G	ortholog_one2one
0.3386	0.4881	0.1129	0.108525	0.139075	0.2758	3.8241	5.9632	2.6553	3.9643	9.4106	8.0642	2.8276	Klc2	16594	ENSMUSG00000024862	KLC2	100393453	ENSCJAG00000001614	Klc2	ortholog_one2one	KLC2	ortholog_one2one
10.3033	8.0317	4.2552	9.6095	11.3749	12.888	5.3638	24.4991	19.3038	9.9046	18.0401	40.3884	25.3667	Usp54	78787	ENSMUSG00000034235	USP54	100385631	ENSCJAG00000001615	Usp54	ortholog_one2one	USP54	ortholog_one2one
0.0623	0.0669	0.0154	0.065925	0.073525	0.0705	0	0.0054	0.0142	0.0174	0	0.2824	0.4291	Slc9a9	331004	ENSMUSG00000031129	SLC9A9	100410646	ENSCJAG00000001617	Slc9a9	ortholog_one2one	SLC9A9	ortholog_one2one
8.9663	7.2541	22.6615	4.16678	5.81647	5.83038	0.8838	5.0648	0.1932	3.841	3.1979	0.0205	0.0104	Ypel2	77864	ENSMUSG00000018427	YPEL2	100405847	ENSCJAG00000001618	Ypel2	ortholog_one2one	YPEL2	ortholog_one2one
12.1671	30.5699	58.2034	11.8946	13.4803	9.94313	51.4706	91.4281	105.042	102.678	91.8417	79.4961	69.5496	Oxld1	66431	ENSMUSG00000039670	OXLD1	100391334	ENSCJAG00000001620	1810049H13Rik	ortholog_one2one	OXLD1	ortholog_one2one
1.5847	3.8311	6.798	2.33015	2.23862	1.8126	2.6832	0.0463	0.0293	0.1414	0.1152	0.8118	1.2618	Arl15	218639	ENSMUSG00000042348	ARL15	100411608	ENSCJAG00000001623	Arl15	ortholog_one2one	ARL15	ortholog_one2one
1.5347	0.2064	0.3249	1.1339	0.967625	0.9306	16.0238	7.3786	20.4091	25.1278	35.6616	16.366	48.8271	Dip2a	64451	ENSMUSG00000020231	DIP2A	100405950	ENSCJAG00000001624	Dip2a	ortholog_one2one	DIP2A	ortholog_one2one
18.7737	14.4321	12.0942	8.6573	8.81005	14.268	20.8452	42.3368	21.1003	25.6699	47.9459	18.9369	21.6846	Ccdc137	67291	ENSMUSG00000049957	CCDC137	100389539	ENSCJAG00000001630	Ccdc137	ortholog_one2one	CCDC137	ortholog_one2one
106.925	130.479	129.776	32.2275	39.0813	53.5921	25.2089	76.2893	50.071	20.284	57.9745	28.4695	19.6844	Hgs	15239	ENSMUSG00000025793	HGS	NA	ENSCJAG00000001631	Hgs	ortholog_one2one	HGS	ortholog_one2one
0.0338	0.0251	0.0113	0.116425	0.095	0.08585	0.1289	0.0171	0	0.0742	0.0232	0.0116	0.0492	Glrb	14658	ENSMUSG00000028020	GLRB	100392393	ENSCJAG00000001632	Glrb	ortholog_one2one	GLRB	ortholog_one2one
60.1454	21.0549	40.8514	19.867	23.4544	26.6609	3.6222	29.832	25.0078	27.0212	14.5645	8.8066	16.433	Gnptab	432486	ENSMUSG00000035311	GNPTAB	100394765	ENSCJAG00000001633	Gnptab	ortholog_one2one	GNPTAB	ortholog_one2one
10.7147	16.4503	19.6861	24.6358	16.3216	25.0625	3.5099	1.8935	0.1133	0.3657	0.0723	0.029	0.0406	Snx18	170625	ENSMUSG00000042364	SNX18	NA	ENSCJAG00000001635	Snx18	ortholog_one2one	SNX18	ortholog_one2one
1.4812	0.6371	2.9815	2.05507	1.43413	1.19887	9.7657	8.6308	7.9116	23.0664	4.58	4.6464	6.1421	Secisbp2l	70354	ENSMUSG00000035093	SECISBP2L	100393197	ENSCJAG00000001637	Secisbp2l	ortholog_one2one	SECISBP2L	ortholog_one2one
23.7529	18.9681	15.5588	46.9455	35.5179	21.0205	71.817	51.8697	91.5739	54.0384	44.9112	80.1967	59.1655	U2surp	67958	ENSMUSG00000032407	U2SURP	100411013	ENSCJAG00000001639	2610101N10Rik	ortholog_one2one	U2SURP	ortholog_one2one
0.1225	2.0241	3.6323	1.29052	1.92663	2.8377	6.181	4.2503	0.6806	5.7514	1.3131	0.5771	0.543	Prr11	270906	ENSMUSG00000020493	PRR11	100404759	ENSCJAG00000001640	Prr11	ortholog_one2one	PRR11	ortholog_one2one
0.073	0.0211	0	0.02165	0.023675	0.02395	0.0271	0.0223	0.0578	0.0196	0.0506	0.0242	0.0282	Esm1	71690	ENSMUSG00000042379	ESM1	100409925	ENSCJAG00000001642	Esm1	ortholog_one2one	ESM1	ortholog_one2one
0.0508	0.2009	0.0113	0.122275	0.084975	0.101375	0	0	0	0	0	0	0	Mpped1	223726	ENSMUSG00000041708	MPPED1	NA	ENSCJAG00000001643	Mpped1	ortholog_one2one	MPPED1	ortholog_one2one
2.7823	10.1488	6.8747	0.022675	0.024575	0.0346	0.0414	0.0054	0.0058	0.0487	0.0263	0.0064	0.0315	Mamdc2	71738	ENSMUSG00000033207	MAMDC2	100388866	ENSCJAG00000001644	Mamdc2	ortholog_one2one	MAMDC2	ortholog_one2one
0.1119	0.0759	0.0106	0.048625	0.06145	0.054275	0.1282	0.0168	0.0351	0.1652	0	1.2341	1.0303	Scube1	64706	ENSMUSG00000016763	SCUBE1	100405196	ENSCJAG00000001645	Scube1	ortholog_one2one	SCUBE1	ortholog_one2one
0.0203	0	0.0203	0.0082	0.0082	0.002725	0	0	0.0159	0	0.0558	0	0.0131	Gzmk	14945	ENSMUSG00000042385	GZMK	100400716	ENSCJAG00000001646	Gzmk	ortholog_one2one	GZMK	ortholog_one2one
9.6253	8.3064	18.1502	15.2545	15.9976	20.9953	0.114	1.0006	0.0212	1.6892	0.0241	5.402	3.1432	Pacs1	107975	ENSMUSG00000024855	PACS1	NA	ENSCJAG00000001648	Pacs1	ortholog_one2one	PACS1	ortholog_one2one
14.9094	22.9731	21.9651	15.0556	19.9499	18.73	28.6205	18.2586	17.4878	15.5496	11.4803	16.8752	10.1194	Smg8	74133	ENSMUSG00000020495		100405117	ENSCJAG00000001649	1200011M11Rik	ortholog_one2one	SMG8	ortholog_one2one
0	0	0	0.008475	0.0135	0.005025	0.0665	0	0.0173	0.0414	0.0674	0.036	0.0616	Gzma	14938	ENSMUSG00000023132	GZMA	100408119	ENSCJAG00000001650	Gzma	ortholog_one2one	GZMA	ortholog_one2one
16.9721	4.8492	6.5329	21.1216	20.2544	15.4324	9.1919	8.1816	13.6256	5.9384	5.3692	6.7594	3.6684	Ppp3cb	19056	ENSMUSG00000021816	PPP3CB	100387059	ENSCJAG00000001651	Ppp3cb	ortholog_one2one	PPP3CB	ortholog_one2one
335.391	325.449	586.222	459.468	446.221	451.125	75.2712	293.029	253.477	61.9633	272.74	176.801	94.7814	Mrpl12	56282	ENSMUSG00000039640	MRPL12	NA	ENSCJAG00000001652	Mrpl12	ortholog_one2one	MRPL12	ortholog_one2one
0.1956	0.2379	0.0288	4.42973	3.38198	0.126875	0.0479	0.0116	0.0117	0	0	0	0.1913	Pdgfc	54635	ENSMUSG00000028019	PDGFC	100393010	ENSCJAG00000001653	Pdgfc	ortholog_one2one	PDGFC	ortholog_one2one
1.6521	0.6537	3.2357	0.0325	0.0349	0.1274	0.0431	0.0705	0.0062	0.1434	0.0257	0.0132	0.0062	Cdc20b	238896	ENSMUSG00000078926	CDC20B	100405076	ENSCJAG00000001654	Cdc20b	ortholog_one2one	CDC20B	ortholog_one2one
135.631	184.583	204.405	179.287	215.452	233.053	130.355	156.05	130.791	80.644	121.241	149.17	130.435	Sf3b2	319322	ENSMUSG00000024853	SF3B2	100391744	ENSCJAG00000001656	Sf3b2	ortholog_one2one	SF3B2	ortholog_one2one
1.5672	10.0447	8.8963	1.1191	3.77585	4.45378	108.557	124.285	201.106	120.746	106.287	120.413	115.047	Sycp3	20962	ENSMUSG00000020059	SYCP3	NA	ENSCJAG00000001658	AC183902.1	ortholog_one2many	SYCP3	ortholog_one2one
45.6999	43.7735	39.07	20.3503	22.3327	23.8493	64.8812	42.7971	66.2956	37.5624	54.8987	29.9511	28.7016	Slc25a10	27376	ENSMUSG00000025792	MRPL12	NA	ENSCJAG00000001659	Slc25a10	ortholog_one2one	SLC25A10	ortholog_one2one
0.6689	5.3154	3.6685	6.7658	6.64888	6.19345	0.078	5.0107	7.4267	0.0428	1.4724	0.3823	2.3617	Ptar1	72351	ENSMUSG00000074925	PTAR1	100389953	ENSCJAG00000001663	Ptar1	ortholog_one2one	PTAR1	ortholog_one2one
6.8259	0.1996	9.4126	12.5242	11.1401	7.83555	18.5619	24.0501	47.2849	17.8816	33.1148	55.3346	35.1667	Trim37	68729	ENSMUSG00000018548	TRIM37	100403783	ENSCJAG00000001664	Trim37	ortholog_one2one	TRIM37	ortholog_one2one
0.0193	0.0053	0	0.0162	0.018175	0.011425	0.0903	0.0102	0.0321	0.16	0	0.3504	0.0245	Gabra5	110886	ENSMUSG00000055078	GABRA5	100388337	ENSCJAG00000001665	Gabra5	ortholog_one2one	GABRA5	ortholog_one2one
0.3272	0.7449	0.1829	0.8468	0.9173	0.62125	0	0	0	0.0893	0.0585	0.2389	0.0134	Ctso	229445	ENSMUSG00000028015	CTSO	100388522	ENSCJAG00000001666	Ctso	ortholog_one2one	CTSO	ortholog_one2one
17.7633	37.6206	28.0483	16.5265	15.9604	18.9784	62.4917	18.3406	30.0486	36.6543	105.851	30.2012	61.2776	Chpt1	212862	ENSMUSG00000060002	CHPT1	100401644	ENSCJAG00000001667	Chpt1	ortholog_one2one	CHPT1	ortholog_one2one
0.3433	0.2622	0.0053	0.13905	0.114625	0.091925	0.0861	0.0217	0.0123	0.1792	0.0515	0.0264	0.0125	Apba1	319924	ENSMUSG00000024897	APBA1	100390315	ENSCJAG00000001668	Apba1	ortholog_one2one	APBA1	ortholog_one2one
0.0383	0.1371	0.0378	1.56042	1.97477	1.96778	0.1096	0.02	0.0444	0.2106	0.0341	0.4455	0.0095	Gpx8	69590	ENSMUSG00000021760	GPX8	100406786	ENSCJAG00000001669	Gpx8	ortholog_one2one	GPX8	ortholog_one2one
0.0138	0.1178	0.4229	0.63435	1.4683	1.42725	0.1027	0.1829	0.1376	0.5697	0	0	0.0897	Gsc2	195333	ENSMUSG00000022738	GSC2	100406656	ENSCJAG00000001670	Gsc2	ortholog_one2one	GSC2	ortholog_one2one
1.1498	1.5364	3.3582	3.00988	3.9081	1.23517	2.2367	12.0821	29.6909	2.8726	8.1172	13.0436	8.3628	Lin28b	380669	ENSMUSG00000063804	LIN28B	100400137	ENSCJAG00000001671	Lin28b	ortholog_one2one	LIN28B	ortholog_one2one
0.0498	0.0364	0.0085	0.03905	0.030925	0.024875	0	0.0165	0.0104	0.2441	3.22	0	0.0085	Tdo2	56720	ENSMUSG00000028011	TDO2	100394212	ENSCJAG00000001672	Tdo2	ortholog_one2one	TDO2	ortholog_one2one
0.0821	0.0966	0.0106	0.0758	0.07885	0.058425	1.1089	1.3164	2.1191	1.4107	0.534	0.093	0.1093	Shc4	271849	ENSMUSG00000035109	SHC4	100392220	ENSCJAG00000001673	Shc4	ortholog_one2one	SHC4	ortholog_one2one
36.5671	47.0513	71.6725	51.8066	49.8569	59.3955	13.2978	24.0224	12.6653	15.3115	15.2265	16.8032	16.7692	Ttll12	223723	ENSMUSG00000016757	TTLL12	100404476	ENSCJAG00000001674	Ttll12	ortholog_one2one	TTLL12	ortholog_one2one
0.4171	0.8067	7.2933	0.756175	0.221975	0.2084	0.13	0.0421	0.0258	0.1142	0.2071	0.0068	0.0104	Mybpc1	109272	ENSMUSG00000020061	MYBPC1	100393447	ENSCJAG00000001676	Mybpc1	ortholog_one2one	MYBPC1	ortholog_one2one
0.1658	4.7711	0.4454	1.0362	1.03068	1.01615	0.0476	0.005	0.0062	0	0	0	0.0055	Lrrc33	224109	ENSMUSG00000052384	LRRC33	100415659	ENSCJAG00000001677	Lrrc33	ortholog_one2one	LRRC33	ortholog_one2one
0.0816	0.0664	0.0073	0.024475	0.03115	0.03445	0.3367	0.0063	0	0.1988	0	0.0091	0.0076	Mcin	622408	ENSMUSG00000074651	MCIN	100403993	ENSCJAG00000001678	Gm6320	ortholog_one2one	MCIN	ortholog_one2one
25.6483	36.5592	30.078	25.3692	25.6043	28.7155	8.2046	5.8392	21.3196	4.3112	14.6882	9.8481	5.2964	Dgcr14	27886	ENSMUSG00000003527	DGCR14	100405551	ENSCJAG00000001679	Dgcr14	ortholog_one2one	DGCR14	ortholog_one2one
0.0397	0.0279	0.0972	1.8474	1.90352	1.28402	0.193	0.0093	4.5835	0.0253	0.0371	0.0204	0.0417	Ccno	218630	ENSMUSG00000042417	CCNO	100402913	ENSCJAG00000001680	Ccno	ortholog_one2one	CCNO	ortholog_one2one
0.0078	0.0111	0	0.166425	0.0126	0.012525	0.101	0.0337	0.0395	0.0156	0	0.0242	0.0221	Best3	382427	ENSMUSG00000020169	BEST3	100396207	ENSCJAG00000001684	Best3	ortholog_one2one	BEST3	ortholog_one2one
7.6722	0.474	7.7411	9.55605	10.2373	8.50885	7.6169	19.593	13.5115	6.0742	2.1281	3.5188	0.6015	Fbxo45	268882	ENSMUSG00000035764	FBXO45	100385165	ENSCJAG00000001685	Fbxo45	ortholog_one2one	FBXO45	ortholog_one2one
13.7051	7.208	20.6044	29.3868	27.6985	38.7923	0.1706	1.8719	6.6126	2.5444	0.0565	6.9517	13.4933	Fam189a2	381217	ENSMUSG00000071604	FAM189A2	100397195	ENSCJAG00000001686	Fam189a2	ortholog_one2one	FAM189A2	ortholog_one2one
21.0325	16.0947	15.5965	13.5397	16.34	17.3373	20.7814	20.7256	12.7371	15.3878	3.7138	7.2269	5.384	Wdr53	68980	ENSMUSG00000022787	WDR53	100385885	ENSCJAG00000001689	Wdr53	ortholog_one2one	WDR53	ortholog_one2one
11.972	8.2496	10.0975	15.3636	11.0439	15.5006	10.0727	13.3752	11.0608	20.98	9.3228	10.3873	17.2845	Dhx29	218629	ENSMUSG00000042426	DHX29	100402196	ENSCJAG00000001692	Dhx29	ortholog_one2one	DHX29	ortholog_one2one
6.0103	2.2556	7.9185	6.1241	5.32852	4.45312	0.1648	4.6803	6.1345	3.302	0.1097	1.0026	1.4588	Rnf168	70238	ENSMUSG00000014074	RNF168	100387184	ENSCJAG00000001693	Rnf168	apparent_ortholog_one2one	RNF168	ortholog_one2one
0.0165	0.0626	0.0069	0.0605	0.0627	0.0627	0.4552	0	0.0176	0.0314	1.0597	3.1583	0.0052	Gucy1b3	54195	ENSMUSG00000028005	GUCY1B3	100395297	ENSCJAG00000001694	Gucy1b3	ortholog_one2one	GUCY1B3	ortholog_one2one
12.0159	15.8561	4.9031	12.5297	17.9676	19.7291	1.0769	5.0745	3.5175	17.2238	4.7086	8.454	11.0301	Fxn	14297	ENSMUSG00000059363	FXN	100390674	ENSCJAG00000001695	Fxn	ortholog_one2one	FXN	ortholog_one2one
0	0.0233	0	0.0079	0.0079	0.0042	0.1209	0	0	0.0994	0.0347	0	0.0176	Cyp8b1	13124	ENSMUSG00000050445	CYP8B1	100402181	ENSCJAG00000001698	Cyp8b1	ortholog_one2one	CYP8B1	ortholog_one2one
21.66	75.1785	37.6385	35.8434	36.1644	49.4048	19.7365	30.1112	44.0941	20.9683	46.313	19.3749	31.2299	Dgcr2	13356	ENSMUSG00000003166	DGCR2	100404596	ENSCJAG00000001699	RP23-372H6.5	ortholog_one2many	DGCR2	ortholog_one2one
1.2136	2.8767	1.9898	0.4572	0.433075	0.43765	0.1858	0.0137	0.0318	0.1605	0.223	0.014	0.709	Gal3st3	545276	ENSMUSG00000047658	GAL3ST3	100392718	ENSCJAG00000001701	Gal3st3	ortholog_one2one	GAL3ST3	ortholog_one2one
0.2187	0.3281	0.3457	0.411875	0.201525	0.2065	0.0729	0.0051	0	0.1715	0	0.012	0.0171	Ophn1	94190	ENSMUSG00000031214	OPHN1	100404147	ENSCJAG00000001702	Ophn1	ortholog_one2one	OPHN1	ortholog_one2one
0.1098	0.0235	0	2.18907	2.0177	1.46355	10.5627	28.4419	29.1426	18.3011	11.0848	20.4429	30.9272	Eid1	58521	ENSMUSG00000091337	EID1	100392592	ENSCJAG00000001703	Eid1	ortholog_one2one	EID1	ortholog_one2one
1.4474	5.8681	7.9936	17.4448	19.9455	16.8999	3.5189	16.9583	0.5566	2.303	0.994	134.191	116.238	Tspo	12257	ENSMUSG00000041736	TSPO	100404107	ENSCJAG00000001704	Tspo	ortholog_one2one	TSPO	ortholog_one2one
0.0273	0.0399	3.4953	0.009875	0.203125	0.207575	0.0391	0.0244	0	0.0487	0.0792	0	0.0181	Tekt2	24084	ENSMUSG00000028845	TEKT2	100387635	ENSCJAG00000001705	Tekt2	ortholog_one2one	TEKT2	ortholog_one2one
2.7494	1.3292	2.9404	6.39977	6.20645	6.14733	4.946	10.9055	9.6501	0.2667	0.3173	2.949	3.3383	Cep152	99100	ENSMUSG00000068394	CEP152	NA	ENSCJAG00000001706	Cep152	ortholog_one2one	CEP152	ortholog_one2one
16.62	16.9778	28.9339	41.3361	35.8693	25.7149	28.1979	22.3156	52.168	27.0754	15.435	15.7152	12.4683	Phf3	213109	ENSMUSG00000048874	PHF3	100396384	ENSCJAG00000001708	Phf3	ortholog_one2one	PHF3	ortholog_one2one
176.702	79.2744	78.3587	24.3482	28.545	37.1226	29.2407	23.2437	47.0267	12.6512	11.1392	21.3259	27.064	Prep	19072	ENSMUSG00000019849	PREP	100385916	ENSCJAG00000001710	Prep	ortholog_one2one	PREP	ortholog_one2one
0.02	0.0095	0.0166	0.008	0.010675	0.011425	0.045	0	0.0126	0.0705	0.0571	0.0069	0.0068	Catsper1	225865	ENSMUSG00000038498	CATSPER1	100392349	ENSCJAG00000001712	Catsper1	ortholog_one2one	CATSPER1	ortholog_one2one
21.1618	37.7869	15.678	22.6608	15.6961	19.4452	16.4712	33.2313	21.1439	17.7568	18.9699	19.8946	25.5571	Tjp2	21873	ENSMUSG00000024812	TJP2	100391042	ENSCJAG00000001713	Tjp2	ortholog_one2one	TJP2	ortholog_one2one
4.5762	0.0691	2.3117	12.4891	10.8461	9.70105	0.0641	0.0213	0.0165	0.0185	0.0866	0	0.0068	Pcolce2	76477	ENSMUSG00000015354	PCOLCE2	100411363	ENSCJAG00000001714	Pcolce2	ortholog_one2one	PCOLCE2	ortholog_one2one
382.997	412.167	671.67	556.733	529.833	600.802	143.917	135.138	187.248	155.095	96.4701	234.531	204.638	Cct2	12461	ENSMUSG00000034024	CCT2	100394409	ENSCJAG00000001715	Cct2	ortholog_one2one	CCT2	ortholog_one2one
0.0062	0.0121	0.0085	0.013075	0.161425	0.161425	0.0684	0.6778	0.0212	0.0697	0.0723	0.0145	0.0232	Fam198a	245050	ENSMUSG00000038233	FAM198A	100402899	ENSCJAG00000001716	Fam198a	ortholog_one2one	FAM198A	ortholog_one2one
46.7596	31.6424	42.9132	71.7156	56.9157	51.7983	7.7725	25.7026	18.4411	2.0562	10.9972	13.6189	7.8672	Mcat	223722	ENSMUSG00000048755	MCAT	100403746	ENSCJAG00000001717	Mcat	ortholog_one2one	MCAT	ortholog_one2one
0.139	0.0562	1.5434	0.021325	0.02815	0.02785	1.8346	7.262	0.0742	2.6665	0.2067	3.0014	0.0283	Cst6	73720	ENSMUSG00000024846	CST6	100391983	ENSCJAG00000001718	Cst6	ortholog_one2one	CST6	ortholog_one2one
44.6815	40.2054	53.4343	30.7684	33.8526	47.1609	67.76	75.3273	71.5404	60.3569	113.249	65.9037	49.5704	Adprhl2	100206	ENSMUSG00000042558	ADPRHL2	100387988	ENSCJAG00000001719	Adprhl2	ortholog_one2one	ADPRHL2	ortholog_one2one
0.0286	0.0498	0.0081	0.011875	0.007	0.008725	0.0783	0	0	0	0	0	0	Btnl2	547431	ENSMUSG00000024340	BTNL2	100385067	ENSCJAG00000001722	Btnl2	ortholog_one2one	BTNL2	ortholog_one2one
1.6696	0.071	2.2786	1.48043	0.027875	0.005375	664.152	789.612	1036.87	349.853	676.842	75.1259	184.415	Bik	12124	ENSMUSG00000016758	BIK	100403372	ENSCJAG00000001723	Bik	ortholog_one2one	BIK	ortholog_one2one
9.9515	2.8257	5.7092	5.61775	3.73937	3.42145	6.3999	5.6888	3.7153	1.2227	11.5189	8.1469	8.4682	Gtdc2	215494	ENSMUSG00000066235	GTDC2	100387902	ENSCJAG00000001724	C85492	ortholog_one2one	GTDC2	ortholog_one2one
14.89	2.8772	11.0558	8.7942	6.00662	9.16687	13.929	2.2117	4.8329	3.7661	12.1595	9.0217	18.6198	Snrk	20623	ENSMUSG00000038145	SNRK	100388267	ENSCJAG00000001727	Snrk	apparent_ortholog_one2one	SNRK	ortholog_one2one
347.46	402.72	510.689	822.777	869.656	811.66	70.423	76.603	68.1948	71.2783	106.204	67.5762	62.3915	Banf1	23825	ENSMUSG00000024844	BANF1	100391383	ENSCJAG00000001729	Banf1	ortholog_one2many	BANF1	ortholog_one2one
0.1142	0.2064	0.0162	0.094025	0.076775	0.096575	6.1868	0.024	0.0064	16.492	1.4264	2.1162	0.3545	Tox3	244579	ENSMUSG00000043668	TOX3	100408865	ENSCJAG00000001731	Tox3	ortholog_one2one	TOX3	ortholog_one2one
85.5685	66.1512	151.462	84.0704	86.9859	101.793	17.0345	25.3603	9.6066	17.4177	29.8802	13.1506	15.7606	Eif1ad	69860	ENSMUSG00000024841	EIF1AD	100391029	ENSCJAG00000001732	Eif1ad	ortholog_one2one	EIF1AD	ortholog_one2one
24.326	2.9131	6.2414	7.26617	9.96612	16.041	39.7962	107.883	40.6166	16.5983	53.9109	38.328	46.328	Trappc3	27096	ENSMUSG00000028847	TRAPPC3	100388354	ENSCJAG00000001734	Trappc3	ortholog_one2one	TRAPPC3	ortholog_one2one
0.0293	0.0485	0.0222	0.516675	0.457025	0.463525	2.4197	0.0231	9.5571	5.0914	1.0367	3.3612	0.0569	Fbn1	14118	ENSMUSG00000027204	FBN1	100391128	ENSCJAG00000001735	Fbn1	ortholog_one2one	FBN1	ortholog_one2one
0.0374	0.0485	0	0.04155	0.037225	0.02265	0.0431	0.0108	0.0431	0.1434	0.0515	0.0264	0.0125	Gucy1a3	60596	ENSMUSG00000033910	GUCY1A3	100396127	ENSCJAG00000001736	Gucy1a3	ortholog_one2one	GUCY1A3	ortholog_one2one
1.8342	0.7358	0.7451	1.24622	1.40185	1.19808	0.8055	7.4481	0.3911	0.6261	0.9355	2.8428	0.8491	Ppm1e	320472	ENSMUSG00000046442	PPM1E	100384967	ENSCJAG00000001738	Ppm1e	ortholog_one2one	PPM1E	ortholog_one2one
0.0311	0.0531	0.0162	0.03205	0.03825	0.0346	0.0828	0.0107	0.2444	1.0711	3.4676	2.0512	8.5138	Trpc1	22063	ENSMUSG00000032839	TRPC1	100411136	ENSCJAG00000001739	Trpc1	ortholog_one2one	TRPC1	ortholog_one2one
9.2194	13.4952	16.1757	33.8892	29.2459	22.6406	0.1282	0.0168	0.007	0.1321	0.0248	3.0853	2.1522	Sall1	58198	ENSMUSG00000031665	SALL1	100408499	ENSCJAG00000001740	Sall1	ortholog_one2one	SALL1	ortholog_one2one
39.3988	39.5724	68.1109	38.2626	37.9694	48.4633	1.8272	7.4028	8.4303	10.276	18.3427	5.3773	10.3813	Sart1	20227	ENSMUSG00000039148	SART1	100391028	ENSCJAG00000001741	Sart1	ortholog_one2one	SART1	ortholog_one2one
11.0134	9.9507	11.8151	8.02238	9.17465	8.50367	86.3116	56.8977	102.733	97.2249	30.1579	33.3171	52.739	Ptp4a1	19243	ENSMUSG00000026064	PTP4A1	100396020	ENSCJAG00000001743	Ptp4a1	ortholog_one2one	PTP4A1	ortholog_one2one
0.0286	0.6617	0.3249	1.4986	3.98278	3.99222	0.3379	0.2764	0.058	0.1142	4.5323	2.6828	3.4409	Ano10	102566	ENSMUSG00000037949	ANO10	100403618	ENSCJAG00000001744	Ano10	ortholog_one2one	ANO10	ortholog_one2one
46.9221	23.5144	29.7712	10.1103	11.0633	18.361	20.8792	71.8349	28.238	30.1365	26.4247	23.0337	28.1706	Pcnt	18541	ENSMUSG00000001151	PCNT	NA	ENSCJAG00000001745	Pcnt	ortholog_one2one	PCNT	ortholog_one2one
12.2431	10.4968	12.8054	1.8151	2.9582	4.35115	5.767	13.4398	6.4151	6.252	14.8534	13.5786	11.4501	Abhd5	67469	ENSMUSG00000032540	ABHD5	100389366	ENSCJAG00000001747	Abhd5	ortholog_one2one	ABHD5	ortholog_one2one
14.6044	10.1438	19.556	6.3964	8.92832	11.757	19.1763	40.0296	18.9324	8.0575	19.965	9.6029	4.102	Yipf6	77929	ENSMUSG00000047694	YIPF6	100405597	ENSCJAG00000001748	Yipf6	ortholog_one2one	YIPF6	ortholog_one2one
0.7131	0.0902	0.0155	1.79377	1.4422	0.92245	0.0431	1.415	0.0123	6.6494	0.1029	1.2228	5.3808	Cyld	74256	ENSMUSG00000036712	CYLD	100407645	ENSCJAG00000001749	Cyld	ortholog_one2one	CYLD	ortholog_one2one
0.358	0.1894	6.6791	1.30415	1.27117	1.83403	39.5283	27.1333	45.9663	64.2785	44.3091	6.3623	10.9901	Pip5k1b	18719	ENSMUSG00000024867	PIP5K1B	100398292	ENSCJAG00000001751	Pip5k1b	ortholog_one2one	PIP5K1B	ortholog_one2one
0.0274	0.0469	0.0137	2.01395	4.7217	9.61635	0.0855	0.0168	0.007	0.1321	0.0495	0	0.0229	Stard8	236920	ENSMUSG00000031216	STARD8	100405237	ENSCJAG00000001753	Stard8	ortholog_one2one	STARD8	ortholog_one2one
27.7105	31.8467	15.397	22.2885	19.405	24.3303	18.8506	14.606	18.5621	9.1769	16.7167	12.8173	19.3148	Thrap3	230753	ENSMUSG00000043962	THRAP3	100388712	ENSCJAG00000001754	Thrap3	apparent_ortholog_one2one	THRAP3	ortholog_one2one
0.0489	0.0154	0	0.2166	0.051825	0.043475	0.0456	0	0	0.0174	0	0.0145	0.0116	Ttc18	76670	ENSMUSG00000039543	TTC18	100408454	ENSCJAG00000001756	Ttc18	ortholog_one2one	TTC18	ortholog_one2one
0	0	0	0.0067	0.0067	0.004025	0.0533	0.012	0.0151	0.021	0	0.0258	0	Lgsn	266744	ENSMUSG00000050217	LGSN	100398451	ENSCJAG00000001759	Lgsn	ortholog_one2one	LGSN	ortholog_one2one
0.1482	0.1486	0.0137	0.81655	0.8215	0.972625	0	0.0163	0.0123	0.0538	0.7204	0	0.1623	Pls1	102502	ENSMUSG00000049493	PLS1	100411727	ENSCJAG00000001762	Pls1	apparent_ortholog_one2one	PLS1	ortholog_one2one
34.2149	15.7918	57.5072	20.5005	25.258	29.2534	9.4879	4.6391	8.6428	9.2137	10.9338	8.9655	3.5436	Drap1	66556	ENSMUSG00000024914	DRAP1	100390662	ENSCJAG00000001763	Drap1	ortholog_one2one	DRAP1	ortholog_one2one
0.0389	0.0294	0	0.024775	0.024775	0.01365	0.0231	0.0121	0.0228	0.0357	0.0535	1.341	0.0309	Khdrbs2	170771	ENSMUSG00000026058	KHDRBS2	100395662	ENSCJAG00000001766	Khdrbs2	ortholog_one2one	KHDRBS2	ortholog_one2one
0.0091	0.0092	0	0.02485	0.0194	0.015375	0.0729	3.5913	0.0124	0.8108	0.0265	2.1776	0.0171	Rbm46	633285	ENSMUSG00000033882	RBM46	100409217	ENSCJAG00000001768	Rbm46	ortholog_one2one	RBM46	ortholog_one2one
8.9332	16.779	27.6897	17.3014	15.1252	12.598	43.8276	100.077	41.8097	36.2396	56.2513	51.4652	56.1599	Mcm3ap	54387	ENSMUSG00000001150	MCM3AP	100405224	ENSCJAG00000001770	Mcm3ap	ortholog_one2one	MCM3AP	ortholog_one2one
13.6325	12.741	48.101	43.2416	38.2799	36.1335	17.1642	13.6648	35.1957	25.0515	10.2014	38.863	37.7422	Skiv2l2	72198	ENSMUSG00000016018	SKIV2L2	100399268	ENSCJAG00000001773	Skiv2l2	ortholog_one2one	SKIV2L2	ortholog_one2one
2.9571	11.2493	3.5476	3.9878	4.73275	5.61602	12.405	11.4707	8.5165	15.4372	9.3245	11.7393	11.8211	Frs2	327826	ENSMUSG00000020170	FRS2	100395245	ENSCJAG00000001774	Frs2	ortholog_one2one	FRS2	ortholog_one2one
1.2407	0.4148	14.6841	0.055275	0.0625	2.12272	2.7468	4.5886	1.0981	0.0779	0.0746	0.0287	2.9583	Fosl1	14283	ENSMUSG00000024912	FOSL1	100389942	ENSCJAG00000001776	Fosl1	ortholog_one2one	FOSL1	ortholog_one2one
0.0448	0.0483	0.0106	0.02895	0.036825	0.030925	0.0678	0	0	0.0326	0.3376	0.592	0.0177	Lrat	79235	ENSMUSG00000028003	LRAT	100414604	ENSCJAG00000001777	Lrat	ortholog_one2one	LRAT	ortholog_one2one
0.7251	0.1052	0.0351	0.187575	0.90595	1.70782	0.2778	0	0.0282	3.4568	0.3482	0.0181	0.2041	Tgfbr3	21814	ENSMUSG00000029287	TGFBR3	100402732	ENSCJAG00000001778	Tgfbr3	ortholog_one2one	TGFBR3	ortholog_one2one
81.8084	120.674	87.4997	61.1892	61.623	80.8809	13.6387	32.9427	41.8934	8.0381	24.2106	20.5879	16.873	Yeats4	64050	ENSMUSG00000020171	YEATS4	100394047	ENSCJAG00000001779	Yeats4	ortholog_one2one	YEATS4	ortholog_one2one
36.4541	26.3702	15.3173	24.7312	23.5195	28.3396	7.1742	18.651	19.6944	29.8174	16.8061	11.4676	7.2527	Fam53a	74504	ENSMUSG00000037339	FAM53A	100410661	ENSCJAG00000001781	Fam53a	ortholog_one2one	FAM53A	ortholog_one2one
0.1904	0.0128	0	0.020225	0.02385	0.019125	7.0113	0.049	5.8045	2.6214	18.7133	2.7798	7.0251	Fgg	99571	ENSMUSG00000033860	FGG	100402436	ENSCJAG00000001782	Fgg	ortholog_one2one	FGG	ortholog_one2one
0.9156	0.0761	9.4491	1.73408	3.13795	10.6695	0	0.0112	0.0443	0	0	0.0151	0.0121	Il3ra	16188	ENSMUSG00000068758	IL3RA	100405472	ENSCJAG00000001783	Csf2ra	ortholog_one2one	IL3RA	ortholog_one2one
12.8658	25.8296	19.4461	21.2633	19.5137	18.3526	40.718	62.1696	45.7161	51.1555	29.0144	31.8017	42.9019	Sptlc1	268656	ENSMUSG00000021468	SPTLC1	100394661	ENSCJAG00000001785	Sptlc1	ortholog_one2one	SPTLC1	ortholog_one2one
1.7313	6.3687	0	0.104175	0.104225	0.088225	0.0678	0.0051	0	0.0356	0.0244	0.0365	0.0122	Nod2	257632	ENSMUSG00000055994	NOD2	100414962	ENSCJAG00000001786	Nod2	ortholog_one2one	NOD2	ortholog_one2one
0.1588	0.2327	0.7193	2.53003	1.34285	1.68255	0.0235	0.0675	0.0392	0.3687	0.1536	0.0398	0.0401	Notch4	18132	ENSMUSG00000015468	NOTCH4	100415564	ENSCJAG00000001787	Notch4	ortholog_one2one	NOTCH4	ortholog_one2one
10.1725	23.472	16.9312	44.8489	38.1595	28.4398	39.3889	84.4347	51.0941	61.5853	41.3914	48.8983	49.4741	Slbp	20492	ENSMUSG00000004642	SLBP	100408981	ENSCJAG00000001790	Slbp	ortholog_one2one	SLBP	ortholog_one2one
3.2958	8.7608	0	0	0.004075	0.004075	0.0359	0.008	0.0241	0.1329	0.031	0.0086	0.0079	Snx20	71607	ENSMUSG00000031662	SNX20	100406187	ENSCJAG00000001791	Snx20	ortholog_one2one	SNX20	ortholog_one2one
45.3784	72.1673	79.9919	70.3015	72.2143	74.3658	56.4937	33.9621	77.8685	48.0889	77.2354	46.7926	28.6147	Fibp	58249	ENSMUSG00000024911	FIBP	100388969	ENSCJAG00000001795	Fibp	ortholog_one2one	FIBP	ortholog_one2one
0.1826	4.5926	1.0621	0.361975	0.674175	1.10465	10.3562	38.1571	22.8845	24.9006	49.9695	12.6579	24.2791	Sh3d21	66938	ENSMUSG00000073758	SH3D21	100391602	ENSCJAG00000001796	1700029G01Rik	ortholog_one2one	SH3D21	ortholog_one2one
7.3997	10.9946	8.346	11.0111	9.33408	8.32685	20.8087	44.2776	34.3293	23.8926	12.068	36.5757	19.8801	Atr	245000	ENSMUSG00000032409	ATR	100412321	ENSCJAG00000001797	Atr	ortholog_one2one	ATR	ortholog_one2one
52.2882	57.6653	62.5685	52.3085	48.2696	49.9858	74.7617	123.935	87.2587	36.2254	36.0974	64.5926	58.7353	Cpsf6	432508	ENSMUSG00000055531	CPSF6	100393328	ENSCJAG00000001798	Cpsf6	ortholog_one2one	CPSF6	ortholog_one2one
0.0448	0.0414	0.9794	1.19033	1.18935	1.61345	0.0706	0.0061	0.0196	0.1006	0.0439	0.0133	0.015	Nkd1	93960	ENSMUSG00000031661	NKD1	100405821	ENSCJAG00000001801	Nkd1	ortholog_one2one	NKD1	ortholog_one2one
10.7176	6.151	5.4124	3.6042	4.75887	5.93465	0.0719	0.081	0.0059	0.22	0.5299	0.0634	0.0569	Tmem129	68366	ENSMUSG00000019295	TMEM129	100408608	ENSCJAG00000001802	Tmem129	ortholog_one2one	TMEM129	ortholog_one2one
1.2404	0	7.7623	0	0	0.024125	0.0238	0.091	6.585	0.0514	8.7645	0.0283	0.0805	Rnf212	671564	ENSMUSG00000055385	RNF212	NA	ENSCJAG00000001804	Rnf212	ortholog_one2one	RNF212	ortholog_one2one
10.008	10.608	15.6692	17.3864	13.2515	11.1154	22.8992	20.8747	21.105	24.1897	23.8677	6.3796	10.3326	Cdc7	12545	ENSMUSG00000029283	CDC7	100402129	ENSCJAG00000001808	Cdc7	ortholog_one2one	CDC7	ortholog_one2one
0.0378	0.1138	0.0246	0.087825	0.100125	0.07635	0.035	0	0	0	0	0.0111	0.0089	Fga	14161	ENSMUSG00000028001	FGA	100388648	ENSCJAG00000001810	NA	NA	FGA	ortholog_one2one
0.9897	5.5904	0.3516	5.47157	2.80518	5.14837	1.9862	1.2611	1.0028	0.1473	8.1768	0.1856	0.1697	Fgfrl1	116701	ENSMUSG00000008090	FGFRL1	100414733	ENSCJAG00000001812	Fgfrl1	ortholog_one2one	FGFRL1	ortholog_one2one
121.672	154.6	329.635	332.792	274.895	239.349	278.072	342.616	314.743	380.813	61.9809	61.2597	287.553	Dut	110074	ENSMUSG00000027203	DUT	NA	ENSCJAG00000001813	Dut	ortholog_one2one	DUT	ortholog_one2one
4.1491	5.0025	2.3474	5.6374	4.9375	5.07432	115.478	90.6287	62.5857	86.4995	95.5208	75.9092	76.9562	Ybey	216119	ENSMUSG00000033126	YBEY	NA	ENSCJAG00000001815	Ybey	ortholog_one2one	YBEY	ortholog_one2one
64.6499	65.2933	46.6423	14.8797	17.1613	29.8812	2.0725	10.8725	10.3673	1.9458	4.946	5.5488	1.6054	Stk40	74178	ENSMUSG00000042608	STK40	100391965	ENSCJAG00000001818	Stk40	ortholog_one2one	STK40	ortholog_one2one
0.3362	0.2366	1.5502	4.04938	8.83255	19.8607	41.3469	69.5657	25.832	15.5402	42.7857	15.8877	18.3278	Fgfr3	14184	ENSMUSG00000054252	FGFR3	NA	ENSCJAG00000001819	Fgfr3	ortholog_one2one	FGFR3	ortholog_one2one
3.6102	12.8806	34.5895	10.3049	12.5082	14.7222	0.0621	5.0606	0.0931	1.2659	0.0263	1.7273	0.0252	Smg6	103677	ENSMUSG00000038290	SMG6	100395675	ENSCJAG00000001820	Smg6	ortholog_one2one	SMG6	ortholog_one2one
0.1886	0.0844	0.0216	0.057425	0.062025	0.0444	0	0.0168	0.014	0.0496	0	0.0071	0.0057	Slc12a1	20495	ENSMUSG00000027202	SLC12A1	100414428	ENSCJAG00000001821	Slc12a1	ortholog_one2one	SLC12A1	ortholog_one2one
0.0227	0.021	0	0.00265	0.017625	0.02135	0.033	0.0073	0.017	0.038	0.0297	0.0149	0.007	Fgb	110135	ENSMUSG00000033831	FGB	100392644	ENSCJAG00000001822	Fgb	ortholog_one2one	FGB	ortholog_one2one
27.3574	17.0517	63.8428	20.3925	25.5038	36.9464	7.111	25.4498	21.4983	10.5183	16.1388	16.8649	34.0826	Lss	16987	ENSMUSG00000033105	LSS	100409467	ENSCJAG00000001824	Lss	ortholog_one2one	LSS	ortholog_one2one
0.9625	7.71	1.2621	5.15702	5.33675	5.3119	37.6154	9.7057	5.7924	26.9187	17.6048	14.8786	28.173	Oscp1	230751	ENSMUSG00000042616	OSCP1	100389673	ENSCJAG00000001826	Oscp1	ortholog_one2one	OSCP1	ortholog_one2one
5.0599	11.1062	7.5224	0.917425	7.23355	7.92515	0.0236	0.0053	0.0537	0.0558	0	0.0229	0.0384	Cpm	70574	ENSMUSG00000020183	CPM	100410597	ENSCJAG00000001828	Cpm	ortholog_one2one	CPM	ortholog_one2one
17.9237	16.3016	19.7743	27.3877	26.5551	25.2484	43.9176	29.3653	105.186	47.6702	47.869	62.6457	56.682	Brd7	26992	ENSMUSG00000031660	BRD7	100404973	ENSCJAG00000001832	Brd7	ortholog_one2many	BRD7	ortholog_one2one
0	0.0651	0	0.85585	0.8743	0.073625	0.1987	0.011	0	0.0572	0	0.0112	0.0105	Ctsw	13041	ENSMUSG00000024910	CTSW	100388606	ENSCJAG00000001836	Ctsw	ortholog_one2one	CTSW	ortholog_one2one
0.0792	0.1202	2.4626	0.799925	0.6713	0.601825	0.3882	0.0393	0.0258	1.2076	4.6007	0.1233	1.5662	Idua	15932	ENSMUSG00000033540	IDUA	NA	ENSCJAG00000001838	Idua	ortholog_one2one	IDUA	ortholog_one2one
5.0181	6.2901	6.2942	11.6437	10.7174	11.761	14.9471	22.7046	2.4799	30.7709	14.0111	9.5094	14.0295	Kif15	209737	ENSMUSG00000036768	KIF15	100392739	ENSCJAG00000001840	Kif15	ortholog_one2one	KIF15	ortholog_one2one
0.4491	0.1121	0.0317	0.20725	0.1899	0.190575	0.6591	0.3067	9.4041	12.4369	0.724	0.1195	0.3459	Hfm1	330149	ENSMUSG00000043410	HFM1	100401763	ENSCJAG00000001843	Hfm1	apparent_ortholog_one2one	HFM1	ortholog_one2one
0.9753	0.994	0.0491	1.22107	1.2134	0.9405	1.3084	0.4895	0.2403	3.3471	1.8558	0.2338	0.579	Rtn4rl1	237847	ENSMUSG00000045287	RTN4RL1	100402107	ENSCJAG00000001844	Rtn4rl1	ortholog_one2one	RTN4RL1	ortholog_one2one
0.5731	1.0845	2.5048	1.07675	0.95385	1.112	0.6246	7.7744	5.5874	0.3764	3.0876	2.4919	4.1199	Zcchc6	214290	ENSMUSG00000035248	ZCCHC6	100395021	ENSCJAG00000001845	Zcchc6	ortholog_one2one	ZCCHC6	ortholog_one2one
24.7382	17.2571	56.5833	37.7015	37.425	43.6611	12.5842	34.7275	54.4221	30.8449	11.3674	0.8126	11.7807	Plrg1	53317	ENSMUSG00000027998	PLRG1	100397591	ENSCJAG00000001846	Plrg1	ortholog_one2one	PLRG1	ortholog_one2one
1.3452	0.5011	0.4608	8.5081	8.5704	7.67245	0.0618	0.0138	0.0138	0.1333	0.0532	1.3382	0.2226	Efemp2	58859	ENSMUSG00000024909	EFEMP2	100388248	ENSCJAG00000001847	Efemp2	apparent_ortholog_one2one	EFEMP2	ortholog_one2one
74.7873	58.8239	19.6234	33.5773	24.1777	33.3603	22.0974	40.6353	28.981	34.8769	52.3286	30.4817	58.5585	Rpa1	68275	ENSMUSG00000000751	RPA1	100402829	ENSCJAG00000001848	Rpa1	ortholog_one2one	RPA1	ortholog_one2one
7.9215	10.0576	7.0217	40.8986	39.7488	12.2164	0.4069	5.4111	0.1615	2.8327	0.5328	0.1084	0.298	Tcea3	21401	ENSMUSG00000001604	TCEA3	100389307	ENSCJAG00000001850	Tcea3	ortholog_one2one	TCEA3	ortholog_one2one
0.0756	0.1071	0.0184	2.6901	2.49202	2.80685	4.8135	5.7686	12.0134	13.1442	1.7477	2.2316	0.7578	Poli	26447	ENSMUSG00000038425	POLI	100411468	ENSCJAG00000001851	Poli	ortholog_one2one	POLI	ortholog_one2one
144.617	96.2994	165.873	92.8088	93.9605	108.914	54.4709	126.77	120.669	60.8128	90.9919	76.7206	84.4072	Mrps15	66407	ENSMUSG00000028861	MRPS15	100393069	ENSCJAG00000001852	Mrps15	ortholog_one2one	MRPS15	ortholog_one2one
11.046	7.6223	9.6491	5.4854	6.23597	7.13802	28.3986	8.6308	30.8896	14.8915	20.5499	31.1553	11.9668	Agpat1	55979	ENSMUSG00000034254	AGPAT1	100412924	ENSCJAG00000001854	Agpat1	ortholog_one2one	AGPAT1	ortholog_one2one
0.1225	0.118	0.0317	0.08705	0.1131	0.1161	0.2766	0.016	0.017	0.1313	0.0573	0.0954	0.0196	Ftcd	14317	ENSMUSG00000001155	FTCD	NA	ENSCJAG00000001856	Ftcd	ortholog_one2one	FTCD	ortholog_one2one
20.7592	16.5104	33.1267	152.12	186.779	136.972	26.286	61.5358	69.1618	26.5117	53.4384	68.6772	46.5387	Ccne1	12447	ENSMUSG00000002068	CCNE1	100396520	ENSCJAG00000001857	Ccne1	ortholog_one2one	CCNE1	ortholog_one2one
30.7432	42.4662	62.743	41.5818	46.0605	63.0646	11.6087	61.9293	51.0996	33.4977	56.5799	27.5433	24.7506	Letm1	56384	ENSMUSG00000005299	LETM1	100408245	ENSCJAG00000001859	Letm1	ortholog_one2one	LETM1	ortholog_one2one
91.5053	109.898	49.5116	0.097125	0.115825	1.14065	0.1131	0.0124	0.0138	0.6684	0.0211	0.0336	0.0294	Csf3r	12986	ENSMUSG00000028859	CSF3R	NA	ENSCJAG00000001860	Csf3r	ortholog_one2one	CSF3R	ortholog_one2one
2.158	0.8783	0.5307	1.28222	1.6573	0.389925	3.7634	12.4417	5.5512	7.9725	8.3134	4.0823	7.7405	Asap3	230837	ENSMUSG00000036995	ASAP3	100414051	ENSCJAG00000001861	Asap3	ortholog_one2one	ASAP3	ortholog_one2one
1.8669	1.1797	3.1555	7.55178	7.81725	8.62915	3.9847	3.3835	2.6724	23.4197	17.1176	10.9722	16.5466	Mbd2	17191	ENSMUSG00000024513	MBD2	100415521	ENSCJAG00000001862	Mbd2	ortholog_one2one	MBD2	ortholog_one2one
0.0449	0.0999	0.014	0.03395	0.051475	0.17355	0.3205	0.6215	0.0773	0.6607	1.8821	1.5533	1.7858	Col6a2	12834	ENSMUSG00000020241	COL6A2	100404862	ENSCJAG00000001863	Col6a2	ortholog_one2one	COL6A2	ortholog_one2one
0.0446	0.0488	0.0796	0.01085	0.01285	0.01185	0.2321	1.2765	0.0331	0.2079	0.0929	0.0116	0.0437	Slc26a1	231583	ENSMUSG00000046959	SLC26A1	NA	ENSCJAG00000001864	Slc26a1	ortholog_one2one	SLC26A1	ortholog_one2one
5.3924	0.7353	3.8702	8.8483	5.95772	4.52182	5.2997	1.6035	6.91	0.6705	9.0035	3.4134	0.3647	Smyd4	319822	ENSMUSG00000018809	SMYD4	100396396	ENSCJAG00000001865	Smyd4	ortholog_one2one	SMYD4	ortholog_one2one
0.7972	12.5046	0.7109	0.022	0.1395	0.1277	8.9343	1.1996	3.3565	15.2202	3.9022	8.733	7.168	Dgkq	110524	ENSMUSG00000004815	DGKQ	100415079	ENSCJAG00000001866	Dgkq	ortholog_one2one	DGKQ	ortholog_one2one
0.056	0.0485	0.0169	0.079375	0.039775	0.036225	0.0236	0.0049	0	0.0589	0.024	0.0064	0.0164	Dcc	13176	ENSMUSG00000060534	DCC	100410745	ENSCJAG00000001868	Dcc	ortholog_one2one	DCC	ortholog_one2one
67.7914	32.0885	93.3215	73.4282	92.9012	92.0668	3.5888	0.0384	0	1.1202	0.0916	5.977	4.8896	Plekhf1	72287	ENSMUSG00000074170	PLEKHF1	NA	ENSCJAG00000001871	Gm7084	ortholog_one2many	PLEKHF1	ortholog_one2one
6.503	0.0391	3.6738	0.9834	1.0111	2.03675	1.0062	8.5006	14.6906	5.5628	9.4684	3.5768	5.9264	Xrn1	24127	ENSMUSG00000032410	XRN1	100412678	ENSCJAG00000001872	Xrn1	ortholog_one2one	XRN1	ortholog_one2one
0.0778	0.078	0	2.68863	1.6942	2.04053	0.0431	0	0	0.0538	0.0515	0	0.0187	Grik3	14807	ENSMUSG00000001985	GRIK3	100394506	ENSCJAG00000001873	Grik3	ortholog_one2one	GRIK3	ortholog_one2one
39.2842	28.6436	23.3209	18.9555	18.0156	12.976	0.0758	0.0337	0.0282	0.0311	1.6104	0	0.1821	Myef2	17876	ENSMUSG00000027201	MYEF2	100413223	ENSCJAG00000001875	Gm9833	ortholog_one2many	MYEF2	ortholog_one2one
4.858	1.3317	7.6064	45.4933	61.6038	58.4215	24.9968	31.6047	8.7176	25.5612	30.8403	8.5857	16.0082	Whsc1	107823	ENSMUSG00000057406	WHSC1	100407883	ENSCJAG00000001876	Whsc1	ortholog_one2one	WHSC1	ortholog_one2one
0.0165	0.086	0	0.03345	0.040075	0.045475	0.1954	0.0398	0.0357	0.3022	0	0.1369	0.0233	Col6a1	12833	ENSMUSG00000001119	COL6A1	NA	ENSCJAG00000001877	Col6a1	ortholog_one2one	COL6A1	ortholog_one2one
67.4842	46.9473	86.2077	98.5184	73.0793	73.2403	0.0689	0.0076	0.0708	0.1983	0.062	2.594	0.0584	Ppap2a	19012	ENSMUSG00000021759	PPAP2A	100401080	ENSCJAG00000001879	Ppap2a	ortholog_one2one	PPAP2A	ortholog_one2one
0.0216	0	0	0.00925	0.01105	0.014	0.1367	0.0323	0.6939	1.4628	0.6022	0.1665	0.0464	Serpinf1	20317	ENSMUSG00000000753	SERPINF1	100403187	ENSCJAG00000001881	Serpinf1	ortholog_one2one	SERPINF1	ortholog_one2one
3.0462	3.1258	0.3669	1.66905	1.5718	0.803875	8.7594	10.1839	5.2288	12.7819	12.6466	9.2825	7.0714	Gpsm3	106512	ENSMUSG00000034786	GPSM3	100415202	ENSCJAG00000001882	Gpsm3	ortholog_one2one	GPSM3	ortholog_one2one
0.2137	0.0912	0	0.798075	0.798925	1.62977	0.2275	0	0.0258	0.2149	0.1967	0.0294	0.0123	Vstm2b	58188	ENSMUSG00000039257	VSTM2B	100395799	ENSCJAG00000001884	Vstm2b	ortholog_one2one	VSTM2B	ortholog_one2one
0.1637	0.1743	0.0199	0.6783	0.681725	0.6551	1.3613	0.0304	0.0863	0.3323	0.145	0.0329	0.8035	Barhl2	104382	ENSMUSG00000034384	BARHL2	100400301	ENSCJAG00000001885	Barhl2	ortholog_one2one	BARHL2	ortholog_one2one
9.4254	11.2598	4.2961	4.29357	3.69683	4.4539	1.3656	3.4812	0.6747	0.55	0.5529	0.463	0.4241	Pbx2	18515	ENSMUSG00000034673	PBX2	100414850	ENSCJAG00000001886	Pbx2	ortholog_one2one	PBX2	ortholog_one2one
0.0251	0.0479	0.0083	0.00305	0.02225	0.02505	0.1754	0.0098	0.0098	0.1892	0	0.0105	0.0096	Serpinf2	18816	ENSMUSG00000038224	SERPINF2	100397125	ENSCJAG00000001889	Serpinf2	ortholog_one2one	SERPINF2	ortholog_one2one
16.0751	6.363	4.3879	12.5343	12.3455	15.5204	10.1904	28.3656	53.3093	23.6207	28.2319	9.7168	20.9494	Mus81	71711	ENSMUSG00000024906	MUS81	NA	ENSCJAG00000001894	Mus81	ortholog_one2one	MUS81	ortholog_one2one
24.0514	35.4245	18.9069	1.59417	5.22433	5.185	3.6876	18.6977	4.4832	0.2227	4.1327	4.4372	2.0173	Wdr81	192652	ENSMUSG00000045374	WDR81	100403903	ENSCJAG00000001895	Wdr81	ortholog_one2one	WDR81	ortholog_one2one
27.8548	27.2767	49.4593	15.5508	19.6251	30.676	13.2735	16.6553	21.9842	5.7223	31.7771	14.9255	12.923	Gak	231580	ENSMUSG00000062234	GAK	NA	ENSCJAG00000001896	Gak	ortholog_one2one	GAK	ortholog_one2one
0.0583	0.1901	0.0152	0.033425	0.02785	0.0402	1.6637	0.024	6.8985	0.0857	0.2991	0.4437	0.9645	Adcy7	11513	ENSMUSG00000031659	ADCY7	100404620	ENSCJAG00000001898	Adcy7	ortholog_one2one	ADCY7	ortholog_one2one
16.8476	17.6843	9.227	15.6709	14.4162	9.13697	22.178	18.0911	18.8129	16.3573	13.911	14.9058	15.0039	Mex3c	240396	ENSMUSG00000037253	MEX3C	100410023	ENSCJAG00000001902	Mex3c	ortholog_one2one	MEX3C	ortholog_one2one
4.654	0.0213	5.9369	2.38335	2.12275	3.89087	0.0542	0	0.015	0.3087	0.0505	0	0	Pcbp3	59093	ENSMUSG00000001120	PCBP3	100408015	ENSCJAG00000001903	Pcbp3	ortholog_one2one	PCBP3	ortholog_one2one
0.015	0.0123	0	0.016425	0.0187	0.0108	0.0664	3.2518	0	4.9841	0	1.0365	0.8667	Ager	11596	ENSMUSG00000015452	AGER	100414002	ENSCJAG00000001904	Ager	ortholog_one2one	AGER	ortholog_one2one
78.6831	66.041	171.213	2.52955	0.250075	0.436325	0.1028	0.2953	1.7287	2.7617	0.1439	0.0841	0.107	Spic	20728	ENSMUSG00000004359	SPIC	100407103	ENSCJAG00000001906	Spic	ortholog_one2one	SPIC	ortholog_one2one
3.5725	3.6103	4.6216	1.1821	1.71903	1.56353	9.5222	13.9098	9.0658	15.9295	9.2274	10.7954	7.0674	Slc38a9	268706	ENSMUSG00000047789	SLC38A9	100397834	ENSCJAG00000001907	Slc38a9	ortholog_one2one	SLC38A9	ortholog_one2one
10.9148	12.4702	18.9129	0.647975	0.6523	0.86735	0.032	0.0083	0	1.5779	0.9324	0.0294	0.4467	Slc24a5	317750	ENSMUSG00000035183	SLC24A5	100413824	ENSCJAG00000001909	Slc24a5	ortholog_one2one	SLC24A5	ortholog_one2one
5.3532	23.967	19.5226	22.2529	19.9777	13.6349	2.9482	9.0147	8.8299	4.8398	6.315	8.6245	8.9693	Smad4	17128	ENSMUSG00000024515	SMAD4	100409302	ENSCJAG00000001910	Smad4	ortholog_one2one	SMAD4	ortholog_one2one
141.687	258.864	207.827	155.333	169.295	183.025	52.1936	159.891	140.941	53.9479	124.678	80.8175	83.1471	Prpf8	192159	ENSMUSG00000020850	PRPF8	100397748	ENSCJAG00000001911	Prpf8	ortholog_one2one	PRPF8	ortholog_one2one
4.3664	10.0065	4.9441	2.4051	2.8241	1.43847	5.9317	0.0307	0.0373	1.8555	1.0592	0.192	0.0342	Ttbk2	140810	ENSMUSG00000090100	TTBK2	100388003	ENSCJAG00000001912	Ttbk2	ortholog_one2one	TTBK2	ortholog_one2one
48.8272	10.7871	43.3181	30.1222	30.7814	31.5434	3.9885	10.6942	28.6644	19.6087	6.9132	12.6505	10.5316	Utp20	70683	ENSMUSG00000004356	UTP20	100392821	ENSCJAG00000001913	Utp20	ortholog_one2one	UTP20	ortholog_one2one
1.648	12.8744	14.5825	15.4535	18.2517	19.3752	22.3063	4.486	7.1383	14.2859	5.9824	23.2623	19.2505	Tmem42	66079	ENSMUSG00000066233	TMEM42	100393475	ENSCJAG00000001914	Tmem42	apparent_ortholog_one2one	TMEM42	ortholog_one2one
956.356	1102.65	1451.61	1012.62	996.209	1593.35	452.878	715.842	698.893	667.799	857.206	1248.68	720.7	Cfl1	12631	ENSMUSG00000056201	CFL1	NA	ENSCJAG00000001916	NA	NA	CFL1	ortholog_one2one
40.9834	47.0899	33.0557	25.2663	33.7055	38.6712	13.2053	20.6534	9.8935	5.8832	19.746	12.0846	12.2271	Zdhhc3	69035	ENSMUSG00000025786	ZDHHC3	NA	ENSCJAG00000001917	Zdhhc3	ortholog_one2one	ZDHHC3	ortholog_one2one
0.6969	0.7819	4.8733	5.79638	4.84705	5.03078	39.2196	32.7022	50.4097	49.7179	16.7759	17.8136	32.4536	Lrrc8d	231549	ENSMUSG00000046079	LRRC8D	100399098	ENSCJAG00000001919	Lrrc8d	ortholog_one2one	LRRC8D	ortholog_one2one
0.2596	3.0036	0.0334	1.0578	1.0545	0.058975	0.0905	0.0247	0.0138	0.1304	2.6793	1.0158	0.6002	Sfrp2	20319	ENSMUSG00000027996	SFRP2	100402798	ENSCJAG00000001920	Sfrp2	ortholog_one2one	SFRP2	ortholog_one2one
0.1745	0.4199	0.7386	0.19625	0.2031	0.130475	0	2.9805	1.9622	2.0522	0.6209	0.6656	2.1888	Zc3h12a	230738	ENSMUSG00000042677	ZC3H12A	100395231	ENSCJAG00000001921	Zc3h12a	ortholog_one2one	ZC3H12A	ortholog_one2one
0.0364	0.0677	0	0.014575	0.019225	0.0205	0.0621	2.4873	0.0116	0.0325	1.76	0.5588	0.0126	Lrrc8b	433926	ENSMUSG00000070639	LRRC8B	100396566	ENSCJAG00000001922	Lrrc8b	ortholog_one2one	LRRC8B	ortholog_one2one
3.117	33.7849	16.8269	15.187	12.0195	11.5443	8.5356	4.6958	2.5893	0.6831	0.6733	1.1108	0.82	Gk5	235533	ENSMUSG00000041440	GK5	100413626	ENSCJAG00000001924	Gk5	ortholog_one2one	GK5	ortholog_one2one
0.3567	2.1736	1.22	2.07075	2.89473	2.8951	1.7457	0.0946	0.0127	2.5112	0	0.0554	1.9465	Elac1	114615	ENSMUSG00000036941	ELAC1	100409663	ENSCJAG00000001925	Elac1	ortholog_one2one	ELAC1	ortholog_one2one
12.3375	25.7912	18.0906	11.1438	7.95552	9.7517	29.2176	43.6632	60.9506	36.5314	24.2772	21.2508	35.2306	Meaf6	70088	ENSMUSG00000028863	MEAF6	NA	ENSCJAG00000001927	Meaf6	ortholog_one2one	MEAF6	ortholog_one2one
119.522	85.1935	95.7404	74.0267	119.865	134.803	99.8927	73.8941	82.6228	89.9746	74.3207	97.5989	84.5361	Exosc7	66446	ENSMUSG00000025785	EXOSC7	100406887	ENSCJAG00000001928	Exosc7	ortholog_one2one	EXOSC7	ortholog_one2one
4.7295	1.8438	4.5963	16.0565	20.6564	20.1335	13.37	13.5378	38.2863	10.2411	14.692	31.8043	36.0241	Me2	107029	ENSMUSG00000024556	ME2	100408945	ENSCJAG00000001929	Me2	ortholog_one2one	ME2	ortholog_one2one
0.0354	0	0.5467	0.004675	0.22105	0.22105	0.0833	0	0.0154	0.3163	0.414	0.0078	0.0236	Snx32	225861	ENSMUSG00000056185	SNX32	100389582	ENSCJAG00000001930	Snx32	ortholog_one2one	SNX32	ortholog_one2one
16.1189	4.0969	21.3785	23.0069	19.3622	15.9741	64.3537	18.2161	54.1182	71.9242	28.8174	25.3489	52.0918	Papd5	214627	ENSMUSG00000036779	PAPD5	100404009	ENSCJAG00000001932	Papd5	ortholog_one2one	PAPD5	ortholog_one2one
1.1492	0.5382	0.1011	4.73227	4.0777	4.70418	5.7441	3.9636	5.9996	16.2705	2.0675	4.3863	17.2247	Lrrc8c	100604	ENSMUSG00000054720	LRRC8C	100397288	ENSCJAG00000001934	Lrrc8c	ortholog_one2one	LRRC8C	ortholog_one2one
56.0267	12.9218	34.5085	19.2682	19.6996	25.721	12.3763	25.8847	6.0871	12.3948	21.3493	23.4536	18.5705	Cdan1	68968	ENSMUSG00000027284	CDAN1	100387279	ENSCJAG00000001935	Cdan1	ortholog_one2one	CDAN1	ortholog_one2one
0.1658	0.1669	0.0324	0.100925	0.098275	0.105675	0.4142	0.1182	0.1106	0.7465	1.4711	2.61	5.1536	Sema6d	214968	ENSMUSG00000027200	SEMA6D	100411320	ENSCJAG00000001936	Sema6d	ortholog_one2one	SEMA6D	ortholog_one2one
0.0262	0.0575	0	0.054575	0.055825	0.06325	0.3346	0.0175	0.022	0.207	0	0	0.0717	Clec3b	21922	ENSMUSG00000025784	CLEC3B	100896420	ENSCJAG00000001939	Clec3b	ortholog_one2one	CLEC3B	ortholog_one2one
5.0005	5.6838	24.5444	29.462	27.9872	31.0524	53.9471	58.4069	85.9564	39.0391	38.1233	33.247	43.703	Isca1	69046	ENSMUSG00000044792	ISCA1	100395388	ENSCJAG00000001940	NA	NA	ISCA1	ortholog_one2one
4.5713	9.8282	29.9182	26.44	41.4933	53.7259	0.8266	0	0.0085	0.0189	0	0	0.0138	Slc19a1	20509	ENSMUSG00000001436	SLC19A1	NA	ENSCJAG00000001943	Slc19a1	ortholog_one2one	SLC19A1	ortholog_one2one
0.0809	0.0667	1.3723	5.04178	4.18173	5.3639	0.1182	0.1773	0.8736	0.1178	0.048	3.9296	6.9031	Cdcp1	109332	ENSMUSG00000035498	CDCP1	100394195	ENSCJAG00000001944	Cdcp1	ortholog_one2one	CDCP1	ortholog_one2one
0.0125	0	0.0085	0.450225	0.598825	0.601575	0.0226	0.0152	0.0192	0	0.0244	0	0.0245	Gbp6	100702	ENSMUSG00000079362	GBP6	100406614	ENSCJAG00000001945	NA	NA	GBP6	ortholog_one2one
8.3292	6.4636	43.1762	14.2126	12.6968	16.4064	3.1875	4.5215	2.3409	5.7174	1.9812	3.5098	4.3197	Lars2	102436	ENSMUSG00000035202	LARS2	100394551	ENSCJAG00000001949	Lars2	ortholog_one2one	LARS2	ortholog_one2one
14.6259	1.6152	11.3621	10.0019	8.9158	9.5188	2.7138	10.8829	8.2976	1.614	2.173	12.4255	5.667	Tfdp2	211586	ENSMUSG00000032411	TFDP2	100387754	ENSCJAG00000001950	Tfdp2	ortholog_one2one	TFDP2	ortholog_one2one
4.2914	0.2815	1.2749	6.44107	6.41568	4.05708	8.8907	43.4561	33.3521	1.417	18.9772	41.5185	10.4218	Ddx4	13206	ENSMUSG00000021758	DDX4	100390219	ENSCJAG00000001951	Ddx4	ortholog_one2one	DDX4	ortholog_one2one
2.567	0.0852	0	0.175225	0.438025	0.354525	0.0441	0	0.0113	0.0508	0.0397	0.5271	4.6088	Ovol1	18426	ENSMUSG00000024922	OVOL1	100387529	ENSCJAG00000001957	Ovol1	ortholog_one2one	OVOL1	ortholog_one2one
0.291	0.2277	0.016	0.299325	0.237775	0.140325	0.1459	0.0717	0.0869	0.1871	0.1854	0.072	0.9971	Mro	71263	ENSMUSG00000064036	MRO	100408325	ENSCJAG00000001959	Mro	ortholog_one2one	MRO	ortholog_one2one
10.9383	15.3266	25.5318	21.2968	20.6132	20.9213	35.2357	9.7205	33.0263	17.4319	32.9762	7.9654	11.6914	Pcgf3	69587	ENSMUSG00000033623	PCGF3	100415447	ENSCJAG00000001960	Pcgf3	ortholog_one2one	PCGF3	ortholog_one2one
14.1211	1.5006	0.426	0.390025	0.59275	0.6856	0.2859	0.018	0.0322	0.1142	0.138	0.157	0.0782	Stard9	NA	ENSMUSG00000033705	STARD9	100387648	ENSCJAG00000001961	Stard9	ortholog_one2one	STARD9	ortholog_one2one
18.8045	27.9309	24.5456	13.659	15.4174	20.3675	30.0512	23.6405	45.8461	27.885	17.8308	16.1187	12.1221	Snip1	76793	ENSMUSG00000050213	SNIP1	100391004	ENSCJAG00000001963	Snip1	ortholog_one2one	SNIP1	ortholog_one2one
105.397	67.1741	60.2987	93.2707	104.76	75.1478	43.9969	95.7848	59.4418	22.7848	37.2118	61.3785	54.3136	Rnaseh2c	68209	ENSMUSG00000024925	RNASEH2C	NA	ENSCJAG00000001965	Rnaseh2c	apparent_ortholog_one2one	RNASEH2C	ortholog_one2one
60.001	56.7085	78.1576	39.1347	40.5466	34.3224	35.1059	59.5764	42.2042	36.0428	26.3731	35.4157	47.4101	Arl1	104303	ENSMUSG00000060904	ARL1	100392710	ENSCJAG00000001966	Arl1	ortholog_one2one	ARL1	ortholog_one2one
158.42	126.614	471.927	263.037	290.673	329.903	138.039	213.972	176.806	139.017	243.032	261.075	144.274	Ppp2r1a	51792	ENSMUSG00000007564	PPP2R1A	100413664	ENSCJAG00000001967	Ppp2r1a	ortholog_one2one	PPP2R1A	ortholog_one2one
0	0.0158	0	0	0.0024	0.0024	0	0	0	0	0	2.1913	0	Luzp4	434865	ENSMUSG00000079387	LUZP4	NA	ENSCJAG00000001968	NA	NA	LUZP4	ortholog_one2one
24.373	7.2212	16.0275	2.39622	2.70875	3.74275	129.499	189.032	200.463	118.961	196.784	74.0832	98.5539	Ppt2	54397	ENSMUSG00000015474	PPT2	100413646	ENSCJAG00000001969	Ppt2	ortholog_one2one	PPT2	ortholog_one2one
0.3371	2.0383	5.3302	6.08915	9.60892	13.4526	0.2661	0.0976	0.42	0.4321	0.0617	0.5831	0.2353	Limd1	29806	ENSMUSG00000025239	LIMD1	100407979	ENSCJAG00000001970	Limd1	ortholog_one2one	LIMD1	ortholog_one2one
9.6695	7.8405	8.2478	4.7255	9.13777	11.2218	5.1619	3.5193	8.6867	2.4348	8.7758	6.4025	2.0024	Kat5	81601	ENSMUSG00000024926	KAT5	100386097	ENSCJAG00000001971	Kat5	ortholog_one2one	KAT5	ortholog_one2one
25.3104	7.1633	20.194	6.90913	5.8646	10.4103	6.8798	10.2411	6.5437	12.7544	5.614	6.197	5.5043	Heatr3	234549	ENSMUSG00000031657	HEATR3	100413528	ENSCJAG00000001972	Heatr3	ortholog_one2one	HEATR3	ortholog_one2one
0.3736	0.3943	0.2033	0.47715	0.367575	0.2982	0.13	0.3004	0.0515	0.4284	0.138	0.0341	0.0417	Mapk4	225724	ENSMUSG00000024558	MAPK4	100407964	ENSCJAG00000001974	Mapk4	ortholog_one2one	MAPK4	ortholog_one2one
0.0708	0.0733	0	0.03825	0.03825	0.0119	0.0616	0.0139	0	0	6.9939	6.7139	0.0834	Dnali1	75563	ENSMUSG00000042707	DNALI1	100395955	ENSCJAG00000001976	Dnali1	ortholog_one2one	DNALI1	ortholog_one2one
10.0829	10.2362	7.1214	19.5568	17.5423	15.9347	33.4722	24.0394	35.3648	14.817	15.7529	11.5866	23.3313	Sacm1l	83493	ENSMUSG00000025240	SACM1L	100395275	ENSCJAG00000001977	Sacm1l	ortholog_one2one	SACM1L	ortholog_one2one
4.904	7.4097	0.0464	1.4883	0.614025	0.69995	7.6664	29.3879	11.3406	8.0299	6.0358	14.0219	13.8956	Myo1e	71602	ENSMUSG00000032220	MYO1E	100387759	ENSCJAG00000001979	Myo1e	ortholog_one2one	MYO1E	ortholog_one2one
0.2255	7.002	5.1722	1.97158	2.4759	3.5299	0.101	0.0112	0.0451	0.1713	0.0218	2.0018	0.1434	Pls3	102866	ENSMUSG00000016382	PLS3	100403677	ENSCJAG00000001982	Pls3	ortholog_one2one	PLS3	ortholog_one2one
0.077	0.1315	0.1192	0.115925	0.079125	0.049825	0.0207	0.043	0.0175	0.1948	0.1313	0.1905	0.0315	Slc5a8	216225	ENSMUSG00000020062	SLC5A8	100392457	ENSCJAG00000001983	Slc5a8	ortholog_one2one	SLC5A8	ortholog_one2one
0.0274	0.0235	0.0069	0.042325	0.04895	0.0479	0.0473	0.0049	0	0.0442	0.024	0	0.3175	Pde6b	18587	ENSMUSG00000029491	PDE6B	100385310	ENSCJAG00000001990	Pde6b	ortholog_one2one	PDE6B	ortholog_one2one
1161.27	1374.59	611.407	175.363	139.025	139.089	31.8588	44.4426	30.4433	32.7963	26.8983	70.6505	68.9437	Rnf7	19823	ENSMUSG00000051234	RNF7	100385536	ENSCJAG00000001991	Rnf7	ortholog_one2many	RNF7	ortholog_one2one
4.4647	8.5714	1.529	2.48338	3.39615	4.59548	10.7472	15.0825	13.5896	28.1209	7.9763	9.1348	9.688	Rasa2	114713	ENSMUSG00000032413	RASA2	100413985	ENSCJAG00000001994	Rasa2	ortholog_one2one	RASA2	ortholog_one2one
0.0218	0.0068	0	0.01845	0.0231	0.01865	0.0678	0.0124	0.0206	0.163	0.0211	0.0269	0.0177	Ano4	320091	ENSMUSG00000035189	ANO4	100392091	ENSCJAG00000001995	Ano4	ortholog_one2one	ANO4	ortholog_one2one
0.1595	0.3407	0.0087	0.59405	0.61	2.74745	0.1282	0.0112	0.0492	0.0496	0.0248	0.1986	0.0229	Rspo1	192199	ENSMUSG00000028871	RSPO1	100396310	ENSCJAG00000001998	Rspo1	ortholog_one2one	RSPO1	ortholog_one2one
6.9377	1.9768	0.1716	0.31795	0.41845	0.3104	0.5374	2.5819	0.0618	1.0512	0.1463	0.0265	0.4723	Prrt1	260297	ENSMUSG00000015476	PRRT1	100413284	ENSCJAG00000002001	Prrt1	ortholog_one2one	PRRT1	ortholog_one2one
0.3375	0.6018	0.0978	0.957125	0.81105	0.4655	0.1595	0.0215	0.0142	0.2612	0.2168	0.029	0.0406	Fam81a	76886	ENSMUSG00000032224	FAM81A	100388479	ENSCJAG00000002002	Fam81a	apparent_ortholog_one2one	FAM81A	ortholog_one2one
3.523	1.2261	5.0892	8.82355	7.96723	8.75698	2.9582	11.9489	3.1996	0.1548	4.1558	4.5872	6.0083	Fkbpl	56299	ENSMUSG00000033739	FKBPL	100412223	ENSCJAG00000002003	Fkbpl	ortholog_one2one	FKBPL	ortholog_one2one
3.5071	10.2873	1.9554	13.5559	13.2845	8.74007	0.0709	0.8769	6.3305	0.1326	0.1918	0.1024	0.6514	Trim2	80890	ENSMUSG00000027993	TRIM2	100408235	ENSCJAG00000002004	Trim2	ortholog_one2one	TRIM2	ortholog_one2one
138.267	212.735	161.571	162.015	165.741	182.663	50.1236	29.5147	26.915	32.0304	21.3041	20.0091	20.7741	Cdca8	52276	ENSMUSG00000028873	CDCA8	100392083	ENSCJAG00000002008	Cdca8	ortholog_one2one	CDCA8	ortholog_one2one
0.2184	10.9613	4.1971	0.309025	0.34025	1.9598	4.528	4.4932	1.6427	0.2357	6.151	0.5391	4.0544	Pigg	433931	ENSMUSG00000029263	PIGG	100386023	ENSCJAG00000002009	Pigg	ortholog_one2one	PIGG	ortholog_one2one
0.0165	0.0078	0.0069	0.0278	0.0363	0.027675	0.84	4.76	2.076	6.8107	0.9005	1.3484	3.2897	Scarf1	380713	ENSMUSG00000038188	SCARF1	100398108	ENSCJAG00000002011	Scarf1	ortholog_one2one	SCARF1	ortholog_one2one
0.0489	0.0844	0.0072	0.073225	0.039925	0.027075	0.101	0.0281	0.0282	0.1246	0.0435	0.0181	0.0166	Vstm2a	211739	ENSMUSG00000048834	VSTM2A	100409752	ENSCJAG00000002013	Vstm2a	ortholog_one2one	VSTM2A	ortholog_one2one
0.1163	0.0474	0.0068	5.99923	8.78295	11.6938	0.0774	0.0114	0.053	0.1633	0	1.2968	0.2132	Fhdc1	229474	ENSMUSG00000041842	FHDC1	100405689	ENSCJAG00000002017	Fhdc1	ortholog_one2one	FHDC1	ortholog_one2one
1.7453	0.7671	0.728	1.03678	1.15577	1.70775	0.3419	0.0538	0.4249	1.6021	0.0723	0.029	0.0464	Epha10	230735	ENSMUSG00000028876	EPHA10	NA	ENSCJAG00000002019	Epha10	ortholog_one2one	EPHA10	ortholog_one2one
15.0997	21.2378	11.4046	51.5299	44.6573	48.2865	72.1362	78.6699	90.9945	46.8774	49.8554	86.615	70.2989	Cdca4	71963	ENSMUSG00000047832	CDCA4	100405164	ENSCJAG00000002020	Cdca4	ortholog_one2one	CDCA4	ortholog_one2one
0.0257	0.0053	0.007	0.009575	0.015425	0.015375	0.0452	0.0051	0	0.0178	0	0.219	0	Gbp1	14468	ENSMUSG00000028269		100404066	ENSCJAG00000002022	NA	NA	GBP1	ortholog_one2one
0.0454	0.0262	0	0.020025	0.02615	0.0258	0.4294	2.5086	0.0113	1.8374	0.0218	0.1028	0.0386	Ahnak2	100041194	ENSMUSG00000072812	AHNAK2	100406626	ENSCJAG00000002027	Ahnak2	ortholog_one2one	AHNAK2	ortholog_one2one
2.7592	8.4831	5.1956	13.1012	14.8279	13.8109	20.9148	20.8403	42.8427	11.2818	13.9674	13.3694	21.3615	Arfip1	99889	ENSMUSG00000074513	ARFIP1	100411738	ENSCJAG00000002029	Arfip1	ortholog_one2one	ARFIP1	ortholog_one2one
1.7705	0.5889	2.366	0.895625	3.62095	9.65445	36.2225	13.6275	39.7653	21.2833	59.2114	12.034	9.6638	Slc43a2	215113	ENSMUSG00000038178	SLC43A2	100398938	ENSCJAG00000002031	Slc43a2	ortholog_one2one	SLC43A2	ortholog_one2one
306.031	371.036	208.718	259.87	251.878	286.354	0.4885	0.1696	0.0847	0.2029	0	0.2204	0.2262	Chchd2	14004	ENSMUSG00000070493		NA	ENSCJAG00000002034	Chchd2	ortholog_one2many	CHCHD2	ortholog_one2one
33.7058	58.8284	43.3865	38.9548	45.5501	51.2583	10.9279	12.1834	4.7225	8.231	15.5607	8.0938	5.3693	Rela	19697	ENSMUSG00000024927	RELA	100388493	ENSCJAG00000002037	Rela	ortholog_one2one	RELA	ortholog_one2one
15.3716	15.5829	21.2955	11.7224	8.7821	8.62005	89.8109	78.5407	62.5208	110.279	49.144	35.9114	32.8094	Bloc1s6	18457	ENSMUSG00000005804	BLOC1S6	100409884	ENSCJAG00000002038	Pldn	ortholog_one2one	BLOC1S6	ortholog_one2one
0.0189	0.0174	0	0.024575	0.017175	0.0097	0.046	0	0.042	0.0994	0	0	0.012	Pld4	104759	ENSMUSG00000052160	PLD4	100406257	ENSCJAG00000002039	Pld4	ortholog_one2one	PLD4	ortholog_one2one
0.0595	0.0627	0.0199	0.095575	0.11115	0.11475	0.0207	0.6608	0.0116	0	0	0	0.0189	Il31ra	218624	ENSMUSG00000050377	IL31RA	100397095	ENSCJAG00000002043	Il31ra	ortholog_one2one	IL31RA	ortholog_one2one
119.629	66.4574	68.6964	45.5616	47.7764	58.2888	27.153	55.2307	98.716	29.8645	43.487	47.0377	55.224	Pitpna	18738	ENSMUSG00000017781	PITPNA	100404989	ENSCJAG00000002044	Pitpna	ortholog_one2one	PITPNA	ortholog_one2one
25.0294	35.2077	23.1194	4.3926	3.48775	4.1584	1.0017	2.9267	1.2929	3.0733	10.1736	2.1511	0.4632	Slc30a4	22785	ENSMUSG00000005802	SLC30A4	100409530	ENSCJAG00000002049	Slc30a4	ortholog_one2one	SLC30A4	ortholog_one2one
0.1764	0.184	0.0282	0.08375	0.10015	0.096825	16.4327	3.4105	2.3155	22.9	6.9132	1.0427	1.2816	Tnxb	81877	ENSMUSG00000033327	TNXB	NA	ENSCJAG00000002050	Tnxb	ortholog_one2one	TNXB	ortholog_one2one
0.1642	0.1423	0.0406	0.12355	0.087075	0.11175	0	0	0	0	0.046	0	0.0115	Ccr9	12769	ENSMUSG00000029530	CCR9	100396243	ENSCJAG00000002053	Ccr9	ortholog_one2one	CCR9	ortholog_one2one
7.4774	0.0621	2.9169	1.91145	1.72093	1.58793	5.0182	10.4688	1.8111	11.4706	8.5166	3.5165	2.1349	Fyco1	17281	ENSMUSG00000025241	FYCO1	100396608	ENSCJAG00000002057	Fyco1	ortholog_one2one	FYCO1	ortholog_one2one
13.4206	21.9956	52.0957	17.0371	13.3309	11.4011	26.7571	28.8057	44.9554	25.2529	60.0781	38.6673	33.2687	Inpp5k	19062	ENSMUSG00000006127	INPP5K	100399558	ENSCJAG00000002060	Inpp5k	ortholog_one2one	INPP5K	ortholog_one2one
12.5138	18.1159	10.8418	8.43223	11.0393	11.0265	7.8909	0.8776	0.053	1.8859	0.1393	0.2035	0.7872	Sipa1	20469	ENSMUSG00000056917	SIPA1	100385492	ENSCJAG00000002062	Sipa1	ortholog_one2one	SIPA1	ortholog_one2one
1.0317	2.6662	2.9199	2.5168	3.18087	2.28927	0.0545	0	0.0135	0.03	1.0861	0.0072	0	Gas2l3	237436	ENSMUSG00000074802	GAS2L3	100391366	ENSCJAG00000002065	Gas2l3	ortholog_one2one	GAS2L3	ortholog_one2one
13.0993	0.078	6.9017	4.15053	3.73097	4.11728	3.0976	0.404	6.515	3.0048	1.2229	2.6304	1.4124	Maneal	215090	ENSMUSG00000042763	MANEAL	100392446	ENSCJAG00000002066	Maneal	ortholog_one2one	MANEAL	ortholog_one2one
0.2055	0.1455	4.6133	0.30125	0.474	0.4651	9.7113	6.8909	10.3362	5.2806	9.0299	13.0298	8.1439	Spata5l1	NA	ENSMUSG00000074876	SPATA5L1	100408794	ENSCJAG00000002067	NA	NA	SPATA5L1	ortholog_one2one
20.1041	19.1566	14.6672	12.2858	9.252	11.5596	37.6151	15.0346	6.5261	31.0419	18.6709	9.5947	20.2031	Il6st	16195	ENSMUSG00000021756	IL6ST	NA	ENSCJAG00000002068	Il6st	apparent_ortholog_one2one	IL6ST	ortholog_one2one
0.1142	0.0783	0.0162	0.0565	0.144525	0.125375	11.1264	4.0007	15.5288	5.3637	5.6962	5.7048	6.0672	Acpl2	235534	ENSMUSG00000043587	ACPL2	100386252	ENSCJAG00000002072	Acpl2	ortholog_one2one	ACPL2	ortholog_one2one
0.0709	0.1207	0.0239	1.05825	3.21917	6.92715	0.0505	0.0225	0	0.1246	0.0435	0.006	0.0441	Syde1	71709	ENSMUSG00000032714	SYDE1	100407898	ENSCJAG00000002073	Syde1	ortholog_one2one	SYDE1	ortholog_one2one
33.6002	22.6595	18.0506	20.7004	31.2251	37.6434	33.4462	34.4207	36.5414	30.0997	11.632	5.6236	6.369	Myo1c	17913	ENSMUSG00000017774	MYO1C	NA	ENSCJAG00000002077	Myo1c	ortholog_one2one	MYO1C	ortholog_one2one
43.7691	43.8498	68.6363	47.9705	50.2309	52.5423	66.018	94.087	107.091	75.1283	61.1844	52.6913	86.8251	Yrdc	230734	ENSMUSG00000028889	YRDC	NA	ENSCJAG00000002078	Yrdc	ortholog_one2one	YRDC	ortholog_one2one
0.3375	0.345	0.021	0.2222	0.189625	0.187575	0.5199	1.8625	2.2029	1.5564	2.4157	13.421	46.3272	Gatm	67092	ENSMUSG00000027199	GATM	100408432	ENSCJAG00000002080	Gatm	ortholog_one2one	GATM	ortholog_one2one
57.5642	37.377	73.6787	35.7809	18.6132	15.7955	56.3709	85.6022	92.3335	57.9616	31.2876	17.6212	27.2015	Tbl1xr1	81004	ENSMUSG00000027630	TBL1XR1	100391895	ENSCJAG00000002082	Tbl1xr1	ortholog_one2one	TBL1XR1	ortholog_one2one
2.531	0.0659	6.286	0.644775	0.557525	0.561675	0	0.0068	0	0.0535	0.0231	0	0	Nr1h4	20186	ENSMUSG00000047638	NR1H4	100391012	ENSCJAG00000002087	Nr1h4	ortholog_one2one	NR1H4	ortholog_one2one
7.8059	9.0477	10.4191	3.09748	1.90803	4.21213	26.1165	5.1691	15.8355	35.2224	21.1099	20.9619	29.1192	Smad3	17127	ENSMUSG00000032402	SMAD3	100393808	ENSCJAG00000002088	Smad3	ortholog_one2one	SMAD3	ortholog_one2one
5.482	11.4133	11.1103	0.0683	0.16635	0.15865	0.0665	0.0523	5.205	0.7028	4.292	3.7023	3.4156	Spsb4	211949	ENSMUSG00000046997	SPSB4	100386608	ENSCJAG00000002091	Spsb4	ortholog_one2one	SPSB4	ortholog_one2one
10.2288	3.3443	11.8981	20.7411	14.565	17.5216	10.2195	14.8285	13.3419	7.2943	6.6667	9.6533	3.9958	Slc25a36	192287	ENSMUSG00000032449	SLC25A36	100386965	ENSCJAG00000002092	Slc25a36	ortholog_one2one	SLC25A36	ortholog_one2one
0.0831	0.0416	0.0222	0.379875	0.46035	0.50705	0	0	0	0.0312	0.0265	0.006	0.0114	Tmem154	320782	ENSMUSG00000056498	TMEM154	100386847	ENSCJAG00000002093	Tmem154	ortholog_one2one	TMEM154	ortholog_one2one
0.0247	0.008	0	0.014725	0.004325	0.004325	0	0	0.0137	0.0912	0	0	0	Cxcr6	80901	ENSMUSG00000048521	CXCR6	100396963	ENSCJAG00000002095	Cxcr6	ortholog_one2one	CXCR6	ortholog_one2one
3.2981	1.0405	0.4524	2.8927	3.7126	7.8349	16.1028	19.6903	6.0413	7.9834	14.0516	8.0064	4.259	Ilvbl	216136	ENSMUSG00000032763	ILVBL	100405461	ENSCJAG00000002096	Ilvbl	ortholog_one2one	ILVBL	ortholog_one2one
12.8557	32.9663	12.426	11.43	10.5332	10.7723	10.9309	6.8096	6.3479	8.3031	6.2722	4.1608	5.4476	Mtf1	17764	ENSMUSG00000028890	MTF1	100397778	ENSCJAG00000002097	Mtf1	ortholog_one2one	MTF1	ortholog_one2one
25.5424	34.858	21.5023	17.3446	19.8563	22.0097	38.9568	59.7275	36.5069	70.431	32.2518	38.7438	53.1948	Crk	12928	ENSMUSG00000017776	CRK	100399916	ENSCJAG00000002099	Crk	ortholog_one2one	CRK	ortholog_one2one
0.0291	0.0135	0.0068	0.0258	0.021525	0.0075	0	0	0	0.0298	0	0.012	0	Ccr3	12771	ENSMUSG00000035448	CCR3	100398418	ENSCJAG00000002100	Ccr3	ortholog_one2one	CCR3	ortholog_one2one
11.4026	7.0173	5.8445	19.1595	19.0942	13.7667	29.5062	22.5316	18.3084	39.8603	24.7264	12.3671	31.5235	Fbxw7	50754	ENSMUSG00000028086	FBXW7	100388291	ENSCJAG00000002101	Fbxw7	ortholog_one2one	FBXW7	ortholog_one2one
0.1289	0.1317	0.006	0.094825	0.087975	0.05015	0.0258	0.0114	0.0331	0.0445	0.0232	0.0291	0.0055	Ccr2	12772	ENSMUSG00000049103	CCR2	100398782	ENSCJAG00000002106	Ccr2	ortholog_one2many	CCR2	ortholog_one2one
0.1095	0.0549	0	0.06695	0.0442	0.033675	0	0	0.0157	0	0	0.0076	0.0072	Ccr5	12774	ENSMUSG00000079227	CCR5	100399144	ENSCJAG00000002107	NA	NA	CCR5	ortholog_one2one
0.0408	0.0177	0.0158	0.026425	0.028125	0.012825	0.0228	0.0054	0.0212	0.0697	0.6504	0.029	0.0638	Ltf	17002	ENSMUSG00000032496	LTF	100399865	ENSCJAG00000002108	Ltf	ortholog_one2one	LTF	ortholog_one2one
28.4662	16.0277	18.1332	6.16605	3.82773	3.36137	34.1828	47.0944	27.1489	20.5401	46.6918	47.4456	44.2687	Ccdc77	67200	ENSMUSG00000030177	CCDC77	100402140	ENSCJAG00000002111	Ccdc77	ortholog_one2one	CCDC77	ortholog_one2one
9.006	15.3507	19.4631	7.19512	8.86502	8.43533	18.8066	24.7039	11.6281	1.0057	0.9445	12.113	11.0875	Aagab	66939	ENSMUSG00000037257	AAGAB	100394522	ENSCJAG00000002113	Aagab	ortholog_one2one	AAGAB	ortholog_one2one
0.1868	0.188	0.0254	0.12705	0.067375	0.049375	0	0.0131	0.0298	0.0433	0.1866	0.008	0.0151	Nlgn1	192167	ENSMUSG00000063887	NLGN1	100393486	ENSCJAG00000002114	Nlgn1	ortholog_one2one	NLGN1	ortholog_one2one
20.2188	23.1379	40.7383	32.8424	42.0841	50.7474	5.3371	40.4832	16.0035	2.3476	18.5653	3.6934	10.5808	Pcnxl3	104401	ENSMUSG00000054874	PCNXL3	NA	ENSCJAG00000002115	Pcnxl3	ortholog_one2one	PCNXL3	ortholog_one2one
2.4303	2.3298	0.3052	1.4841	0.6909	0.87765	0.0671	0.0235	0.0221	0.0692	0.0519	0.1337	1.2529	Spata16	70862	ENSMUSG00000039335	SPATA16	100390695	ENSCJAG00000002119	Spata16	ortholog_one2one	SPATA16	ortholog_one2one
0.589	0.684	0.0542	0.441975	0.402175	0.3271	0.2579	0.0456	0.298	0.1633	0.0464	0.0872	0.082	Ankrd55	77318	ENSMUSG00000049985	ANKRD55	100415065	ENSCJAG00000002120	Ankrd55	ortholog_one2one	ANKRD55	ortholog_one2one
0.1574	0.1004	0	1.64403	1.64672	0.69255	0.5105	0.123	0.0745	2.1361	0.5031	0.9238	0.3476	Notch3	18131	ENSMUSG00000038146	NOTCH3	100408994	ENSCJAG00000002121	Notch3	ortholog_one2one	NOTCH3	ortholog_one2one
0	0.011	0.006	0.00145	0.00875	0.00875	0.078	0.4626	0.0258	0.0286	0.069	8.3966	5.1822	Slc28a2	269346	ENSMUSG00000027219	SLC28A2	100407464	ENSCJAG00000002124	Slc28a2	ortholog_one2many	SLC28A2	ortholog_one2one
13.2009	0.3512	1.9231	6.74627	5.68323	8.41848	9.4347	3.3745	15.0295	6.3926	1.0551	1.4784	1.5492	Inpp5b	16330	ENSMUSG00000028894	INPP5B	NA	ENSCJAG00000002125	Inpp5b	ortholog_one2one	INPP5B	ortholog_one2one
0	0.0792	0	0.0054	0.009925	0.004525	0	0.0051	0	0	0	0	0.0061	Trim42	78911	ENSMUSG00000032451	TRIM42	100387693	ENSCJAG00000002126	Trim42	ortholog_one2one	TRIM42	ortholog_one2one
28.0039	12.4395	23.0696	18.6041	20.5373	24.1072	6.6144	17.5987	13.2545	8.0287	13.2298	5.5576	3.0631	Map3k11	26403	ENSMUSG00000004054	MAP3K11	100387775	ENSCJAG00000002128	Map3k11	ortholog_one2one	MAP3K11	ortholog_one2one
20.5144	3.5868	10.4263	59.6453	35.0645	20.6804	101.747	13.5779	37.7473	80.4091	17.1168	29.9464	63.329	Ect2	13605	ENSMUSG00000027699	ECT2	100394683	ENSCJAG00000002129	Ect2	ortholog_one2one	ECT2	ortholog_one2one
0.2117	0.2426	0.0847	0.2726	0.212175	0.21445	0.1077	0.0054	0.0246	0.0896	0.0257	0.0198	0.0375	Iqch	78250	ENSMUSG00000037801	IQCH	100399224	ENSCJAG00000002130	Iqch	ortholog_one2one	IQCH	ortholog_one2one
0.0659	0.1407	0.0069	0.0671	0.07055	0.05875	0.0321	0.0088	0.0195	0.0462	0	0	0.0083	Slc17a8	216227	ENSMUSG00000019935	SLC17A8	100406370	ENSCJAG00000002131	Slc17a8	ortholog_one2one	SLC17A8	ortholog_one2one
0.0286	0.0142	0	0.0148	0.01335	0.00735	0.1507	0.0391	0.0169	0.0236	0	0.0092	0.0275	Il2rb	16185	ENSMUSG00000068227	IL2RB	100394910	ENSCJAG00000002133	Il2rb	ortholog_one2one	IL2RB	ortholog_one2one
3.567	5.7201	0.9741	14.4382	7.8747	5.4924	4.7964	17.2217	8.5824	11.3746	15.5558	8.2231	9.928	Map3k1	26401	ENSMUSG00000021754	MAP3K1	100389500	ENSCJAG00000002136	Map3k1	ortholog_one2one	MAP3K1	ortholog_one2one
0.0193	0.0329	0	0.011975	0.01685	0.0132	0	0.0051	0.0062	0.0312	0.0265	0.018	0.0171	Clstn2	64085	ENSMUSG00000032452	CLSTN2	100388051	ENSCJAG00000002137	Clstn2	ortholog_one2one	CLSTN2	ortholog_one2one
0.0159	0.0454	0	0.025275	0.025275	0.9501	0.0313	4.7943	0	1.1704	0.1109	0.79	0.3519	Kcnk7	16530	ENSMUSG00000024936	KCNK7	100387411	ENSCJAG00000002139	Kcnk7	ortholog_one2one	KCNK7	ortholog_one2one
0.0324	0.0696	0.016	0.090775	0.08365	0.43065	1.733	0.107	1.553	0.1199	5.7929	0.0174	2.6896	C1qtnf6	72709	ENSMUSG00000022440	C1QTNF6	NA	ENSCJAG00000002140	C1qtnf6	ortholog_one2one	C1QTNF6	ortholog_one2one
0.014	0.0307	0	0.02565	0.020675	0.010175	0.2085	0.0204	0.0217	0.3712	0	0.0147	0.0944	Sstr3	20607	ENSMUSG00000044933	SSTR3	100395991	ENSCJAG00000002142	Sstr3	ortholog_one2one	SSTR3	ortholog_one2one
0.0582	0.0339	0.0203	0.0519	0.078225	0.06295	0.169	0.0204	0	0.0554	0	2.7282	0.0365	Rac2	19354	ENSMUSG00000033220	RAC2	100395636	ENSCJAG00000002144	Rac2	ortholog_one2one	RAC2	ortholog_one2one
0.0545	0.0133	0	0.007225	0.01085	0.011625	0	0	0	0.0493	0	0.0191	0.0175	Rtp3	235636	ENSMUSG00000066319	RTP3	100409436	ENSCJAG00000002148	Rtp3	ortholog_one2one	RTP3	ortholog_one2one
14.3005	1.5398	1.7979	9.3604	7.62625	5.09567	0.0728	0.0063	0.0068	0.0951	0	1.6226	0.0148	Lrrc2	74249	ENSMUSG00000032495	LRRC2	100400229	ENSCJAG00000002149	Lrrc2	ortholog_one2one	LRRC2	ortholog_one2one
0.1933	0.3622	0.3643	2.45925	2.80845	5.07725	0.235	0.028	0.0702	0.4129	0.1238	0.0355	0.0286	Ehbp1l1	114601	ENSMUSG00000024937	EHBP1L1	NA	ENSCJAG00000002150	Ehbp1l1	ortholog_one2one	EHBP1L1	ortholog_one2one
28.4757	6.5619	15.3995	5.2997	4.50068	5.20803	0	0	0.0464	0.0148	0	0.0058	0.0109	Mier3	218613	ENSMUSG00000032727	MIER3	100388774	ENSCJAG00000002152	Mier3	ortholog_one2one	MIER3	ortholog_one2one
0.4848	1.1729	3.2793	7.59373	11.2677	13.5832	11.8702	1.936	12.3534	6.1569	12.8766	23.0209	13.724	Map2k5	23938	ENSMUSG00000058444	MAP2K5	100395249	ENSCJAG00000002156	Map2k5	ortholog_one2one	MAP2K5	ortholog_one2one
0.1588	0.039	0	0.04075	0.0288	0.02875	0.5895	0.0401	0.0995	2.2448	0.0239	2.1473	3.2315	Hfe2	69585	ENSMUSG00000038403	HFE2	100397472	ENSCJAG00000002158	Hfe2	ortholog_one2one	HFE2	ortholog_one2one
18.6075	23.0349	5.3749	7.30775	7.59588	5.9019	14.8536	8.5642	6.741	14.7555	7.6254	4.8452	3.6717	Shf	435684	ENSMUSG00000033256	SHF	100407106	ENSCJAG00000002159	Shf	ortholog_one2one	SHF	ortholog_one2one
50.5681	70.3795	0.0537	22.8422	13.5563	17.3338	26.2556	48.0579	16.7535	59.604	29.9155	9.9633	22.8505	Txnip	56338	ENSMUSG00000038393	TXNIP	100397837	ENSCJAG00000002161	Txnip	apparent_ortholog_one2one	TXNIP	ortholog_one2one
0.0685	0.0425	0.1864	0.09285	0.2238	0.20855	0.0256	0	0.0114	0	0	0	0.0056	Nmnat3	74080	ENSMUSG00000032456	NMNAT3	100388411	ENSCJAG00000002162	Nmnat3	ortholog_one2one	NMNAT3	ortholog_one2one
3.6828	15.3727	3.5101	11.3093	12.0595	6.38432	0.0207	0.0161	0.1222	0.0325	0	0	0.0189	Rfx7	319758	ENSMUSG00000037674	RFX7	100389570	ENSCJAG00000002163	Rfx7	ortholog_one2one	RFX7	ortholog_one2one
0.0727	5.1197	0.061	0.658825	0.97455	0.92175	1.1323	0.0168	5.9498	0.1321	0.0743	0.0284	0.2576	Fam160a1	229488	ENSMUSG00000051000	FAM160A1	100388887	ENSCJAG00000002164	Fam160a1	ortholog_one2one	FAM160A1	ortholog_one2one
0.0315	0	0	0.0145	0.00325	0.0053	0.0515	0.0061	0.016	0	0.0272	0.0491	0.0066	Adam18	13524	ENSMUSG00000031552	ADAM18	100399132	ENSCJAG00000002167	Adam18	ortholog_one2one	ADAM18	ortholog_one2one
0.0448	0.0207	0.0053	0.0051	0.0051	0.0051	0.0571	9.1267	7.8164	0.2135	5.068	0.9585	3.0611	Ephx3	71932	ENSMUSG00000037577	EPHX3	100405833	ENSCJAG00000002169	Ephx3	ortholog_one2one	EPHX3	ortholog_one2one
0.0783	0.1178	0.1111	10.1119	8.54167	6.9105	0.3889	0.0676	0.1797	2.3536	2.4767	127.131	20.3867	Rbp1	19659	ENSMUSG00000046402	RBP1	100388772	ENSCJAG00000002172	Rbp1	ortholog_one2one	RBP1	ortholog_one2one
228.131	230.832	236.642	297.83	241.102	176.603	78.9224	22.2732	22.5978	103.935	31.285	217.61	217.09	Tdgf1	21667	ENSMUSG00000032494	TDGF1	100400589	ENSCJAG00000002174	Tdgf1	ortholog_one2one	TDGF1	ortholog_one2one
0.0622	0.0607	0.0081	0.076775	0.0884	0.07065	0.0226	0.0124	0.0206	0.0652	0.0422	0.8342	0.0177	Ptchd2	242748	ENSMUSG00000041544	PTCHD2	100409865	ENSCJAG00000002175	Ptchd2	ortholog_one2one	PTCHD2	ortholog_one2one
107.81	80.2362	71.4842	80.4738	82.8931	74.9027	89.4628	85.2248	90.0032	59.0621	87.1166	119.112	91.2638	Sf3a3	75062	ENSMUSG00000028902	SF3A3	100393902	ENSCJAG00000002176	Sf3a3	ortholog_one2one	SF3A3	ortholog_one2one
104.567	65.6877	73.3066	64.7576	47.984	53.9699	11.8781	22.2961	25.6326	18.8305	23.6009	20.4265	13.8518	Brd4	57261	ENSMUSG00000024002	BRD4	NA	ENSCJAG00000002178	Brd4	ortholog_one2one	BRD4	ortholog_one2one
0.2959	0.265	0.4879	0.6773	0.917375	1.07088	14.2326	43.6612	8.1762	45.1674	6.597	41.3336	37.4038	Polr3gl	69870	ENSMUSG00000028104	POLR3GL	100408122	ENSCJAG00000002179	Polr3gl	ortholog_one2one	POLR3GL	ortholog_one2one
1.336	0.233	1.0763	1.58753	1.92098	2.22447	7.5762	13.9773	8.0704	16.24	30.0064	15.7191	19.027	Fam89b	17826	ENSMUSG00000024939	FAM89B	NA	ENSCJAG00000002180	Fam89b	ortholog_one2one	FAM89B	ortholog_one2one
0.0747	3.2148	0.0254	2.1879	1.92145	1.5541	0.7065	2.4638	0.0637	1.4976	0.2891	0.8834	0.5277	Adamts7	108153	ENSMUSG00000032363	ADAMTS7	100412393	ENSCJAG00000002181	Adamts7	ortholog_one2many	ADAMTS7	ortholog_one2one
0.1611	0.1866	0.0119	4.21317	4.95782	2.12462	7.1486	3.8812	1.5394	0.0571	1.7715	0.1092	0.0104	Als2cl	235633	ENSMUSG00000044037	ALS2CL	100400947	ENSCJAG00000002182	Als2cl	ortholog_one2one	ALS2CL	ortholog_one2one
34.6746	18.3461	10.3322	101.473	77.0585	83.8406	0.0236	3.5469	0.0861	3.8149	5.683	0.9216	0.1095	Nedd4	17999	ENSMUSG00000032216	NEDD4	100386326	ENSCJAG00000002183	Nedd4	ortholog_one2one	NEDD4	ortholog_one2one
44.2445	23.132	30.7516	11.5572	13.2721	15.5347	48.3906	71.9172	67.5387	10.3636	48.11	37.0859	35.3251	Tbc1d22a	223754	ENSMUSG00000051864	TBC1D22A	100390089	ENSCJAG00000002185	Tbc1d22a	ortholog_one2one	TBC1D22A	ortholog_one2one
110.747	98.8934	107.043	145.569	170.428	149.643	37.6149	75.752	59.9165	30.5279	51.3934	66.422	49.0902	Sssca1	56390	ENSMUSG00000079478	SSSCA1	100386691	ENSCJAG00000002186	Sssca1	ortholog_one2one	SSSCA1	ortholog_one2one
23.1488	16.75	34.744	16.6277	19.3069	22.6171	12.362	11.4845	26.9992	19.2184	9.7909	8.5425	5.3369	Ubiad1	71707	ENSMUSG00000047719	UBIAD1	100408415	ENSCJAG00000002187	Ubiad1	ortholog_one2one	UBIAD1	ortholog_one2one
0.068	0.0559	0.0289	0.032625	0.0551	0.047325	0.0795	0	0	0	0	0	0	Rbp2	19660	ENSMUSG00000032454	RBP2	100389498	ENSCJAG00000002188	Rbp2	ortholog_one2one	RBP2	ortholog_one2one
3.0382	0.3275	0.8979	0.54075	0.40885	1.50792	0.4523	1.2614	0.2546	0.4728	0.6118	4.1575	1.4712	Ltbp3	16998	ENSMUSG00000024940	LTBP3	NA	ENSCJAG00000002190	Ltbp3	ortholog_one2one	LTBP3	ortholog_one2one
12.0235	10.6002	20.2802	17.5174	16.4753	22.0989	33.4917	46.634	59.0036	23.3726	35.5387	27.6205	30.664	Mtor	56717	ENSMUSG00000028991	MTOR	100406608	ENSCJAG00000002191	Mtor	ortholog_one2one	MTOR	ortholog_one2one
2.2504	8.0327	7.985	12.9923	9.5243	7.4456	5.8609	0.0806	2.4675	5.9237	6.5411	9.4684	10.4645	Actr6	67019	ENSMUSG00000019948	ACTR6	100389926	ENSCJAG00000002192	Actr6	ortholog_one2one	ACTR6	ortholog_one2one
0.0713	0.1095	0.0206	0.0433	0.054	0.04725	0.1495	0.0336	0.0351	0.2973	0.0743	0.0213	0.0401	Ankrd34a	545554	ENSMUSG00000049097	ANKRD34A	100398195	ENSCJAG00000002193	Ankrd34a	ortholog_one2one	ANKRD34A	ortholog_one2one
0.0996	7.9158	0.0169	1.71115	2.01737	1.65453	0.1805	0.0969	0.106	0.3712	0.0464	0.093	1.1207	Nceh1	320024	ENSMUSG00000027698	NCEH1	100395412	ENSCJAG00000002194	Nceh1	ortholog_one2one	NCEH1	ortholog_one2one
3.6633	6.0687	0.5443	0.546275	0.586	0.468	0.5105	3.2788	1.6639	0.3118	0.0794	3.6894	2.4387	Cerk	223753	ENSMUSG00000035891	CERK	NA	ENSCJAG00000002195	Cerk	ortholog_one2one	CERK	ortholog_one2one
0.0856	0.1114	0.0154	0.08625	0.07805	0.088075	0.2735	0.0161	0.085	1.219	0.1686	0.0579	0.0638	Skor1	207667	ENSMUSG00000022245	SKOR1	100396324	ENSCJAG00000002196	Skor1	ortholog_one2one	SKOR1	ortholog_one2one
0.0384	0.0156	1.6313	1.9829	2.0377	2.0465	0.26	0.2764	0.1546	0.2285	0.2071	0.1024	0.1825	Duox1	99439	ENSMUSG00000033268	DUOX1	100406741	ENSCJAG00000002197	Duox1	apparent_ortholog_one2one	DUOX1	ortholog_one2one
0.0662	0.1204	0.021	0.114775	0.33545	0.260975	0.2099	0.0612	0.0218	0.2092	0.1277	0.0114	0.0486	Lix1l	280411	ENSMUSG00000049288	LIX1L	100398801	ENSCJAG00000002198	Lix1l	ortholog_one2one	LIX1L	ortholog_one2one
36.9284	49.342	30.15	55.9221	48.8864	56.4449	31.9422	53.667	38.928	34.1763	35.828	54.6066	50.1318	Copb2	50797	ENSMUSG00000032458	COPB2	100389857	ENSCJAG00000002200	Copb2	ortholog_one2one	COPB2	ortholog_one2one
0.067	0.0526	0.0155	0.05915	0.05515	0.046775	0.1039	0	0	0.1298	0	0	0.0452	Tnfsf10	22035	ENSMUSG00000039304	TNFSF10	100396000	ENSCJAG00000002203	Tnfsf10	ortholog_one2one	TNFSF10	ortholog_one2one
0.0393	0.0545	0	0.00335	0.00335	0.0098	0	0	0.0171	0	0	0	0	Prss48	368202	ENSMUSG00000049013	PRSS48	NA	ENSCJAG00000002204	Prss48	ortholog_one2one	PRSS48	ortholog_one2one
0.2612	0.1173	0.4418	1.3218	1.30997	1.59587	1.2219	3.6692	8.5954	0.9413	3.0998	2.4195	0.1133	Gramd4	223752	ENSMUSG00000035900	GRAMD4	NA	ENSCJAG00000002207	Gramd4	ortholog_one2one	GRAMD4	ortholog_one2one
0	0	0	0	0	0	0.2023	0	0	0.3128	0	0	0	Prlh	623503	ENSMUSG00000090550	PRLH	NA	ENSCJAG00000002208	Prlh	ortholog_one2one	PRLH	ortholog_one2one
97.5993	155.421	163.418	150.557	141.195	149.323	173.343	124.068	191.826	181.564	150.984	253.107	217.602	Rbm8a	60365	ENSMUSG00000038374	RBM8A	100399389	ENSCJAG00000002209	Rbm8a	ortholog_one2many	RBM8A	ortholog_one2one
0.0662	0.0481	0.007	0.07815	0.058975	0.053075	0.0729	0.0051	0.0248	2.4636	0	1.3318	0.0114	Mlph	171531	ENSMUSG00000026303	MLPH	NA	ENSCJAG00000002210	Mlph	ortholog_one2one	MLPH	ortholog_one2one
0.0898	0.1999	0.0351	0.212275	0.18525	0.189125	0	0	0	0.0742	0	0	0.0124	Ghsr	208188	ENSMUSG00000051136	GHSR	100396360	ENSCJAG00000002211	Ghsr	ortholog_one2one	GHSR	ortholog_one2one
19.935	32.6659	52.7921	45.8389	38.5403	34.6276	83.0541	66.7318	67.7676	64.6831	76.037	82.9628	65.3461	Akap8	56399	ENSMUSG00000024045	AKAP8	100406198	ENSCJAG00000002212	Akap8	ortholog_one2one	AKAP8	ortholog_one2one
19.337	26.402	36.3128	33.811	29.9307	23.226	206.427	177.699	208.752	167.082	137.951	160.094	195.985	Morf4l1	21761	ENSMUSG00000062270	MORF4L1	100412749	ENSCJAG00000002214	Morf4l1	ortholog_one2one	MORF4L1	ortholog_one2one
6.087	1.5533	5.8396	11.7035	6.31295	3.06775	0.1648	1.4292	0.1305	0.1509	0.8118	1.6268	0.5063	Sh3d19	27059	ENSMUSG00000028082	SH3D19	100391779	ENSCJAG00000002215	Sh3d19	ortholog_one2one	SH3D19	ortholog_one2one
0.193	0.1152	0.0678	0.153525	0.131075	0.12245	0.0605	0.0076	0.0087	0.0252	0.0361	0.0093	0.0088	Tmie	20776	ENSMUSG00000049555	TMIE	100401314	ENSCJAG00000002217	Tmie	ortholog_one2one	TMIE	ortholog_one2one
0.0733	4.4276	0.0133	13.5236	9.54673	0.36245	0.3043	0	0.0272	0.1501	0	0.0073	0.0266	Prss50	235631	ENSMUSG00000048752	PRSS50	100401688	ENSCJAG00000002220	Prss50	ortholog_one2one	PRSS50	ortholog_one2one
6.1229	1.5524	0.2328	1.3029	1.27795	1.1862	0.0855	0.0112	0.014	0.2643	1.5849	2.0143	2.5414	Prtg	235472	ENSMUSG00000036030	PRTG	100391733	ENSCJAG00000002222	Prtg	ortholog_one2one	PRTG	ortholog_one2one
4.8147	24.0484	14.6598	13.2689	10.0755	10.4712	15.2179	15.3247	43.6448	23.3416	9.1239	7.6125	7.8602	Pex11b	18632	ENSMUSG00000028102	PEX11B	100400117	ENSCJAG00000002223	Pex11b	ortholog_one2one	PEX11B	ortholog_one2one
0.0305	0.1878	0.0078	5.60612	3.47555	2.31315	0.1823	0.0699	0.0637	0.5573	0.1204	0.9196	1.502	Col6a3	12835	ENSMUSG00000048126	COL6A3	100407319	ENSCJAG00000002226	Col6a3	ortholog_one2one	COL6A3	ortholog_one2one
32.5929	57.3175	34.1169	12.6765	17.3422	16.3935	0.5459	11.8179	3.3494	0.2713	4.6704	0.6758	2.4451	Akap8l	54194	ENSMUSG00000002625	AKAP8L	100406566	ENSCJAG00000002227	Akap8l	ortholog_one2one	AKAP8L	ortholog_one2one
16.7028	5.9925	28.0144	10.1387	12.3445	19.7898	9.3182	4.6261	4.8316	3.6433	14.1407	3.6669	8.2389	Stk19	54402	ENSMUSG00000061207		100411152	ENSCJAG00000002228	Stk19	ortholog_one2one	STK19	ortholog_one2one
8.0128	6.5012	14.866	11.481	13.696	13.4343	34.4865	10.3617	29.8224	55.2235	3.0018	21.8404	24.8782	Uhrf1bp1l	75089	ENSMUSG00000019951	UHRF1BP1L	100389565	ENSCJAG00000002230	Uhrf1bp1l	ortholog_one2one	UHRF1BP1L	ortholog_one2one
0.0549	0.172	0.0411	0.4365	0.564075	0.5609	0.9886	2.0242	0.0196	1.7599	0.1536	0.0199	0.0251	Itga10	213119	ENSMUSG00000090210	ITGA10	100400720	ENSCJAG00000002231	Itga10	ortholog_one2one	ITGA10	ortholog_one2one
0.0147	0.0548	0.0137	1.53333	0.051325	0.042325	3.5139	0	3.6218	1.204	1.1599	0.597	0.566	Prss45	260408	ENSMUSG00000047257	PRSS45	100410153	ENSCJAG00000002232	Prss45	ortholog_one2one	PRSS45	ortholog_one2one
19.385	27.4374	48.7729	25.4871	44.378	55.2723	24.5252	26.6159	41.7239	21.0369	53.2971	34.0676	23.6628	Scyl1	78891	ENSMUSG00000024941	SCYL1	100415397	ENSCJAG00000002235	Scyl1	ortholog_one2one	SCYL1	ortholog_one2one
91.2245	56.8477	72.3491	44.3173	34.5549	33.6651	81.422	114.309	106.209	55.5334	110.801	73.1377	83.172	Mrps22	64655	ENSMUSG00000032459	MRPS22	100390218	ENSCJAG00000002236	Mrps22	ortholog_one2one	MRPS22	ortholog_one2one
3.2026	6.7865	1.6878	1.2641	1.112	1.12075	5.9002	4.7867	3.5553	7.1975	2.9405	9.2022	4.1759	Fhl3	14201	ENSMUSG00000032643	FHL3	100394505	ENSCJAG00000002239	Fhl3	ortholog_one2one	FHL3	ortholog_one2one
0.0123	0.021	0	2.20262	7.92178	8.58115	3.3686	0.0479	0.8475	1.9642	0	0.313	0.0208	Myl3	17897	ENSMUSG00000059741	MYL3	100402415	ENSCJAG00000002241	Myl3	ortholog_one2one	MYL3	ortholog_one2one
4.2059	0.3991	0.072	0.66315	0.6887	0.633825	1.537	0	0	0.0589	0	0.0064	1.4124	Pygo1	72135	ENSMUSG00000034910	PYGO1	100391016	ENSCJAG00000002242	Pygo1	ortholog_one2one	PYGO1	ortholog_one2one
0	0.0207	3.7023	0.287425	0.0376	0.0376	0	0	0	0.0736	0	0	0.1265	Calml4	75600	ENSMUSG00000032246	CALML4	100396690	ENSCJAG00000002243	Calml4	ortholog_one2one	CALML4	ortholog_one2one
71.9791	45.7772	46.8515	38.8205	41.129	43.2222	36.1223	43.3834	59.1641	30.874	37.5678	61.4079	28.4128	Utp11l	67205	ENSMUSG00000028907	UTP11L	100394863	ENSCJAG00000002244	Utp11l	ortholog_one2one	UTP11L	ortholog_one2one
59.9524	61.8522	28.1971	18.1182	19.735	24.2913	6.1995	22.4687	19.5448	14.5366	21.2369	9.4081	2.2138	Dom3z	112403	ENSMUSG00000040482	DOM3Z	100410788	ENSCJAG00000002246	Dom3z	ortholog_one2one	DOM3Z	ortholog_one2one
1.2373	0.0075	0.5904	0.5487	0.423025	0.54175	0.0452	0.0062	0.0069	0.1141	0.0422	0.0135	0.0235	Ankrd35	213121	ENSMUSG00000038354	ANKRD35	100401084	ENSCJAG00000002247	Ankrd35	ortholog_one2one	ANKRD35	ortholog_one2one
3.1565	9.2515	3.3369	0.69225	2.48557	6.67012	4.2165	11.5381	2.5379	3.5732	10.0517	10.3288	3.3572	Cln6	76524	ENSMUSG00000032245	CLN6	NA	ENSCJAG00000002250	Cln6	ortholog_one2one	CLN6	ortholog_one2one
0.0187	0.0546	0.9996	0.137675	0.141475	0.129925	0.0258	0.1482	0	0	0.0232	0	0.0109	Adam32	353188	ENSMUSG00000037437	ADAM32	100397689	ENSCJAG00000002251	Adam32	ortholog_one2one	ADAM32	ortholog_one2one
3.7737	14.2012	1.5652	3.10188	3.2644	1.7304	12.5685	28.9867	11.8706	2.0114	18.4307	17.5051	25.5327	Pik3cb	74769	ENSMUSG00000032462	PIK3CB	100391655	ENSCJAG00000002252	Pik3cb	ortholog_one2one	PIK3CB	ortholog_one2one
6.8978	0.8138	0.0601	33.5352	83.9668	113.859	0.2051	0.043	0.0496	0.2264	0.0723	0.0217	0.7133	Pth1r	19228	ENSMUSG00000032492	PTH1R	100402780	ENSCJAG00000002254	Pth1r	ortholog_one2one	PTH1R	ortholog_one2one
0.0432	0.0123	0.0067	0.01055	0.0098	0.006925	0.13	0.018	0.0129	0.1428	0.115	0.4915	0.0052	Pglyrp2	57757	ENSMUSG00000079563	PGLYRP2	100409713	ENSCJAG00000002255	Pglyrp2	ortholog_one2one	PGLYRP2	ortholog_one2one
28.3945	75.7412	34.9554	44.7019	41.2908	39.6582	10.6587	29.3561	1.4751	0	12.1121	19.417	6.1078	Ftsj1	54632	ENSMUSG00000031171	FTSJ1	100411883	ENSCJAG00000002256	Ftsj1	apparent_ortholog_one2one	FTSJ1	ortholog_one2one
7.3664	0.2104	4.1158	3.44468	4.93748	7.58355	12.6699	1.3009	12.1252	7.5919	7.346	5.774	8.2601	Pias3	229615	ENSMUSG00000028101	PIAS3	100401461	ENSCJAG00000002257	Pias3	ortholog_one2one	PIAS3	ortholog_one2one
25.748	19.1967	30.719	39.8606	47.0327	49.72	0.0809	1.1807	0.0075	0.0192	0.3268	0	0.3848	Porcn	53627	ENSMUSG00000031169	PORCN	100398110	ENSCJAG00000002259	Porcn	ortholog_one2one	PORCN	ortholog_one2one
11.674	29.2593	19.8166	19.7522	27.8181	39.9276	9.0232	18.6549	30.8649	11.2325	10.3379	13.1766	8.8854	Rragc	54170	ENSMUSG00000028646	RRAGC	100395593	ENSCJAG00000002261	Rragc	ortholog_one2one	RRAGC	ortholog_one2one
32.7357	22.7331	17.7283	8.16345	7.96852	4.47968	58.0518	58.6997	98.0163	72.1248	36.118	58.2662	45.5421	Adam9	11502	ENSMUSG00000031555	ADAM9	100397323	ENSCJAG00000002262	Adam9	ortholog_one2one	ADAM9	ortholog_one2one
10.9637	14.3151	6.819	7.57902	8.49987	9.86657	7.3752	17.7683	11.689	3.8461	13.667	10.5233	12.9652	Skiv2l	108077	ENSMUSG00000040356	SKIV2L	100409587	ENSCJAG00000002263	Skiv2l	ortholog_one2one	SKIV2L	ortholog_one2one
24.7174	43.5624	44.5449	49.0491	47.9302	41.472	35.3931	8.3968	24.9364	14.2494	9.1943	25.0585	16.411	Fem1b	14155	ENSMUSG00000032244	FEM1B	100397424	ENSCJAG00000002264	Fem1b	ortholog_one2one	FEM1B	ortholog_one2one
11.1661	13.2957	14.47	8.18977	6.76417	10.1647	2.2645	4.4794	6.8068	3.254	7.0084	2.7732	2.2209	Wiz	22404	ENSMUSG00000024050	WIZ	100407176	ENSCJAG00000002265	Wiz	ortholog_one2one	WIZ	ortholog_one2one
66.8948	102.582	165.192	154.528	132.587	158.822	34.1334	14.777	11.945	16.345	35.8351	22.0866	38.7709	Cops8	108679	ENSMUSG00000034432	COPS8	100408768	ENSCJAG00000002267	Cops8	ortholog_one2one	COPS8	ortholog_one2one
1.8955	2.2839	3.5238	0.814325	0.7317	0.673875	1.2478	1.2917	0.1288	0.7568	0.9893	1.1673	0.2763	Itga11	319480	ENSMUSG00000032243	ITGA11	100397792	ENSCJAG00000002269	Itga11	ortholog_one2one	ITGA11	ortholog_one2one
0.2552	0.1357	0.0317	0.09085	0.09455	0.0862	3.6587	0.7572	2.4879	3.0225	1.0982	1.3431	4.3593	Anks1b	77531	ENSMUSG00000058589	ANKS1B	100388839	ENSCJAG00000002273	Anks1b	ortholog_one2one	ANKS1B	ortholog_one2one
53.2669	15.4253	45.7871	21.3888	18.7073	18.5454	4.4253	0.0184	1.253	0.9219	0.6801	1.2616	0.8021	Frmd8	67457	ENSMUSG00000024816	FRMD8	100414439	ENSCJAG00000002274	Frmd8	ortholog_one2one	FRMD8	ortholog_one2one
0.7655	0.236	0.2532	0.284575	0.313875	0.31825	3.7613	5.0021	18.991	0.33	5.6672	2.226	1.4635	Ccpg1	72278	ENSMUSG00000034563	CCPG1	100388594	ENSCJAG00000002275	Ccpg1	ortholog_one2one	CCPG1	ortholog_one2one
4.7327	9.5161	12.5073	3.51757	3.01078	3.39655	22.6599	16.448	8.3733	8.9178	9.4092	16.3947	16.1242	Lrba	80877	ENSMUSG00000028080	LRBA	100396855	ENSCJAG00000002279	Lrba	ortholog_one2one	LRBA	ortholog_one2one
0.1556	0.1698	0.6268	9.7997	10.3806	7.53758	0.0414	0.0215	0.0116	0.0974	0.1313	3.1053	2.7876	Dock11	75974	ENSMUSG00000031093	DOCK11	100411639	ENSCJAG00000002281	Dock11	ortholog_one2one	DOCK11	ortholog_one2one
0.0219	0.0266	0	0.9345	0.024525	0.015775	0.1495	2.2061	0.2248	0.6938	0.1734	1.2128	0.8071	Aldh1a2	19378	ENSMUSG00000013584	ALDH1A2	100414067	ENSCJAG00000002282	Aldh1a2	ortholog_one2one	ALDH1A2	ortholog_one2one
4.1464	10.1662	8.5894	0.6381	1.1932	2.1298	53.9691	38.1058	42.0066	43.1434	36.1465	14.2297	15.2136	Nbeal2	235627	ENSMUSG00000056724	NBEAL2	100411240	ENSCJAG00000002284	Nbeal2	ortholog_one2one	NBEAL2	ortholog_one2one
0.0226	0.0753	0.3271	0.058275	0.066025	0.052175	0	0	0	0.067	0	0	0.0245	Slc25a45	107375	ENSMUSG00000024818	SLC25A45	100414075	ENSCJAG00000002286	Slc25a45	ortholog_one2one	SLC25A45	ortholog_one2one
0.1018	0.7043	0.0203	0.1097	0.112025	0.0432	0.4492	0.0455	0.0484	0.4443	0.093	0.0211	0.0319	Duoxa1	213696	ENSMUSG00000027224	DUOXA1	100405759	ENSCJAG00000002289	Duoxa1	ortholog_one2one	DUOXA1	ortholog_one2one
0.0662	0.0642	0	0.029	0.031275	0.0353	0.1723	0.0271	0.0062	0.1613	0.9263	0.0066	1.2297	Rasal3	320484	ENSMUSG00000052142	RASAL3	100407539	ENSCJAG00000002291	Rasal3	ortholog_one2one	RASAL3	ortholog_one2one
0.0356	0.0206	0	0.022375	0.033675	0.015875	0	0	0.0101	0.0477	0	0	1.0336	Tmem212	208613	ENSMUSG00000043164	TMEM212	100392873	ENSCJAG00000002292	Tmem212	ortholog_one2one	TMEM212	ortholog_one2one
0.6482	1.9662	0.9124	0.421575	0.46535	0.335425	0.0758	0.0281	0.0451	0.109	0.0653	0.0181	0.0331	Rhbdl2	230726	ENSMUSG00000043333	RHBDL2	100396196	ENSCJAG00000002293	Rhbdl2	ortholog_one2one	RHBDL2	ortholog_one2one
47.067	51.6433	156.075	88.1538	113.683	116.906	180.684	170.721	146.859	178.09	225.292	222.857	145.155	Ebp	13595	ENSMUSG00000031168	EBP	100398463	ENSCJAG00000002295	Ebp	ortholog_one2one	EBP	ortholog_one2one
3.8277	0.2329	0.202	1.38698	1.4424	0.92465	0.1547	0.0057	0	0.0297	0.1161	0.6571	0.0109	Pld1	18805	ENSMUSG00000027695	PRKCSH	100397093	ENSCJAG00000002296	Pld1	ortholog_one2one	PLD1	ortholog_one2one
34.4274	20.0423	22.5679	41.456	41.3166	42.0489	6.1558	6.3964	15.1488	0.1434	0	5.7363	2.7984	Faim	23873	ENSMUSG00000032463	FAIM	100392753	ENSCJAG00000002299	Faim	ortholog_one2one	FAIM	ortholog_one2one
23.4057	11.5699	33.1684	22.83	23.4296	25.9707	27.7887	13.9988	15.4073	4.1266	27.4929	16.6567	12.5072	Tbc1d25	209815	ENSMUSG00000039201	TBC1D25	100399198	ENSCJAG00000002300	Tbc1d25	ortholog_one2one	TBC1D25	ortholog_one2one
60.0139	95.5773	126.739	68.4533	51.7092	57.1071	51.335	77.7908	50.3732	28.8403	33.0189	45.965	36.7816	Dpf2	19708	ENSMUSG00000024826	DPF2	100413355	ENSCJAG00000002301	Dpf2	ortholog_one2one	DPF2	ortholog_one2one
7.3675	3.0369	0.3838	0.391575	0.38575	0.38965	0.0584	0.0263	0.083	0.092	0.0632	0	0	Duoxa2	66811	ENSMUSG00000027225	DUOXA2	NA	ENSCJAG00000002302	Duoxa2	ortholog_one2one	DUOXA2	ortholog_one2one
6.2814	20.5862	41.828	35.6491	32.8947	26.1555	16.4772	22.4814	19.1867	30.9917	11.9354	20.1787	21.1857	Setd2	235626	ENSMUSG00000044791	SETD2	NA	ENSCJAG00000002303	Setd2	ortholog_one2one	SETD2	ortholog_one2one
0.2384	0.2853	0.0657	0.50275	9.87247	11.8526	0.1711	0.2068	0.0881	0.2849	0.6134	0.0315	0.0397	Ctsh	13036	ENSMUSG00000032359	CTSH	100413104	ENSCJAG00000002305	Ctsh	ortholog_one2one	CTSH	ortholog_one2one
0.0622	0.0683	0.0243	0.0315	0.032	0.04465	0.1131	0.0495	0.055	0.2445	0.0422	0.0538	0.3649	Duox2	214593	ENSMUSG00000068452	DUOX2	NA	ENSCJAG00000002307	Duox2	ortholog_one2one	DUOX2	ortholog_one2one
8.2162	14.7525	6.9784	3.64305	5.4398	6.01255	0	0	0	0	0	0	0	Tcf20	21411	ENSMUSG00000041852	TCF20	100415239	ENSCJAG00000002308	Tcf20	ortholog_one2one	TCF20	ortholog_one2one
13.4459	15.1501	16.4837	36.1835	25.8108	20.9779	29.4908	47.2002	71.5737	54.0762	36.173	58.2645	83.7287	Akirin1	68050	ENSMUSG00000023075	AKIRIN1	100397151	ENSCJAG00000002309	Akirin1	ortholog_one2one	AKIRIN1	ortholog_one2one
0.0343	2.8503	3.9182	3.64257	7.6195	7.22755	4.9391	16.9039	7.2597	3.0313	4.3299	6.1848	12.6617	Nudt17	78373	ENSMUSG00000028100	NUDT17	100408491	ENSCJAG00000002311	Nudt17	ortholog_one2one	NUDT17	ortholog_one2one
14.1831	30.0961	26.7238	27.3748	28.3391	30.4391	15.5833	8.5292	7.9599	4.1096	8.349	36.954	34.9474	Polr3c	74414	ENSMUSG00000028099	POLR3C	100401836	ENSCJAG00000002314	Polr3c	ortholog_one2one	POLR3C	ortholog_one2one
5.5417	6.9756	7.3854	2.6663	1.61553	1.1358	20.1721	3.9413	3.8132	5.583	1.7255	4.4168	3.931	Cep70	68121	ENSMUSG00000056267	CEP70	100393125	ENSCJAG00000002315	Cep70	ortholog_one2one	CEP70	ortholog_one2one
0.011	0.0704	0.4935	0.0173	0.0217	0.02065	0.2128	0.0148	0.0246	0.2504	0.048	0.0448	0.0493	Rasgrf1	19417	ENSMUSG00000032356	RASGRF1	100413467	ENSCJAG00000002316	Rasgrf1	ortholog_one2one	RASGRF1	ortholog_one2one
0.0856	1.1366	0.3455	12.8023	11.9534	9.1508	0.0958	0.0405	0.0997	0.2671	0.0461	0.019	0.031	Coro2b	235431	ENSMUSG00000041729	CORO2B	100398149	ENSCJAG00000002319	Coro2b	ortholog_one2one	CORO2B	ortholog_one2one
44.7825	50.9513	43.1987	22.2535	21.7099	21.2235	43.3042	55.0113	69.7347	74.4115	67.9852	23.6043	45.7343	Macf1	11426	ENSMUSG00000028649	MACF1	100398371	ENSCJAG00000002323	Macf1	ortholog_one2one	MACF1	ortholog_one2one
0.0604	0.0162	0.0461	0.081125	0.07115	0.051925	0	0.0063	0	0.0186	0.0279	0.024	0.0064	Angptl7	654812	ENSMUSG00000028989	ANGPTL7	100406967	ENSCJAG00000002324	Angptl7	ortholog_one2one	ANGPTL7	ortholog_one2one
110.077	52.2794	132.473	86.2688	99.0195	116.382	6.7047	9.2149	11.6684	7.8256	7.4993	7.6241	11.9125	Tm2d2	69742	ENSMUSG00000031556	TM2D2	NA	ENSCJAG00000002325	Tm2d2	ortholog_one2one	TM2D2	ortholog_one2one
0.1946	0.5683	0.0691	3.70253	2.21457	2.22867	0.0972	0	0.0248	0.1403	0	0.09	0.0228	Tnik	665113	ENSMUSG00000027692	TNIK	100393247	ENSCJAG00000002326	Tnik	ortholog_one2one	TNIK	ortholog_one2one
28.7536	41.1717	37.4112	37.5	37.6596	48.8738	17.7546	29.2638	36.4819	10.8666	31.7959	69.719	26.2883	Exosc10	50912	ENSMUSG00000017264	EXOSC10	100405990	ENSCJAG00000002327	Exosc10	ortholog_one2one	EXOSC10	ortholog_one2one
6.7491	4.6284	7.3961	7.05365	7.09433	6.49467	16.6059	26.999	29.3722	29.3006	54.1197	23.2305	8.478	Wdr13	73447	ENSMUSG00000031166	WDR13	100400145	ENSCJAG00000002328	Wdr13	ortholog_one2one	WDR13	ortholog_one2one
0	0.0164	0	0.042125	0.03545	0.03545	0.1044	0.0326	0.0204	0.0325	0.0794	1.4616	0.3201	Htra4	330723	ENSMUSG00000037406	HTRA4	100392979	ENSCJAG00000002329	Htra4	ortholog_one2one	HTRA4	ortholog_one2one
16.2819	16.7784	41.688	39.0748	40.9525	42.0044	16.6673	24.5703	4.1935	15.9128	40.4395	35.9286	49.848	Pola2	18969	ENSMUSG00000024833	POLA2	100412996	ENSCJAG00000002330	Pola2	ortholog_one2one	POLA2	ortholog_one2one
340.155	269.071	226.776	447.638	440.712	469.367	0	0	0	0	0	0	0	Ndufa6	67130	ENSMUSG00000022450	NDUFA6	100386544	ENSCJAG00000002331	Ndufa6	ortholog_one2one	NDUFA6	ortholog_one2one
17.5642	26.1776	32.3542	27.4761	20.4461	18.2864	21.1544	20.5634	45.7849	26.1797	16.656	17.3007	21.6837	Rnf115	67845	ENSMUSG00000028098	RNF115	100402432	ENSCJAG00000002332	Rnf115	ortholog_one2one	RNF115	ortholog_one2one
0.2713	0.2969	0.0559	0.330025	0.35815	0.3539	0	0	0	0	0	0	0	Fam109b	338368	ENSMUSG00000049687	FAM109B	100387264	ENSCJAG00000002334	Fam109b	ortholog_one2one	FAM109B	ortholog_one2one
3.7518	3.7918	5.2932	9.38578	4.01917	4.09877	0.0317	0.0082	0.0089	0.0249	0	0	0.0096	Plekha2	83436	ENSMUSG00000031557	PLEKHA2	NA	ENSCJAG00000002336	Plekha2	ortholog_one2one	PLEKHA2	ortholog_one2one
12.7646	8.1436	7.9527	5.26065	17.0105	20.635	0	0	0	0	0	0	0	Naga	17939	ENSMUSG00000022453	NAGA	100397642	ENSCJAG00000002338	Naga	ortholog_one2one	NAGA	ortholog_one2one
18.9212	1.6826	9.3507	18.7979	11.0955	6.0361	23.9944	20.887	10.3868	12.6452	8.315	27.4995	33.0597	Anp32a	11737	ENSMUSG00000032249	ANP32A	100398495	ENSCJAG00000002339	NA	NA	ANP32A	ortholog_one2one
3.0951	1.3448	18.3553	6.4691	6.76288	7.96512	2.4955	1.1115	0.438	1.7135	1.3114	0.0887	0.8081	Apaf1	11783	ENSMUSG00000019979	APAF1	NA	ENSCJAG00000002341	Apaf1	ortholog_one2one	APAF1	ortholog_one2one
0.0934	0.0485	1.1351	0.43045	0.38895	0.922	4.8001	3.4139	0.0861	2.5924	7.7452	2.0672	2.9452	Kif9	16578	ENSMUSG00000032489	KIF9	100403139	ENSCJAG00000002342	Kif9	ortholog_one2one	KIF9	ortholog_one2one
0.0838	0.1535	0.0144	6.84797	5.6085	3.992	0.0226	0.0102	0.0128	0.0711	0.0244	0	0	Dclk2	70762	ENSMUSG00000028078	DCLK2	100401840	ENSCJAG00000002343	Dclk2	ortholog_one2one	DCLK2	ortholog_one2one
0.3424	7.1915	4.4924	0.481	0.481	0.457875	0	0	0	0	0	0	0	Wbp2nl	74716	ENSMUSG00000022455	WBP2NL	100398002	ENSCJAG00000002344	Wbp2nl	ortholog_one2one	WBP2NL	ortholog_one2one
229.371	224.906	264.399	21.5965	19.0501	27.3721	304.754	798.516	761.535	201.219	321.34	66.5879	68.6401	Sord	20322	ENSMUSG00000027227	SORD	100405393	ENSCJAG00000002346	Sord	ortholog_one2one	SORD	ortholog_one2one
0.0122	0.0225	0.0155	0.015775	0.033925	0.171625	0.8588	2.8348	2.8602	1.9931	1.4581	2.0139	7.1391	Cd160	54215	ENSMUSG00000038304	CD160	100408853	ENSCJAG00000002349	Cd160	ortholog_one2one	CD160	ortholog_one2one
16.8782	1.1381	1.7988	1.2163	1.39867	1.5433	0.0207	0.0054	0.0058	0.1461	0	1.1875	0.0692	Esyt3	272636	ENSMUSG00000037681	ESYT3	100386722	ENSCJAG00000002351	Esyt3	ortholog_one2one	ESYT3	ortholog_one2one
0	0.0166	0	0.002675	0.002675	0.002675	0.071	0	0	0.0732	0.0823	0.0079	0.0063	Krt31	16660	ENSMUSG00000048981	KRT31	100397388	ENSCJAG00000002352	Krt33a	ortholog_many2many	KRT31	ortholog_one2one
188.066	242.63	481.764	517.883	709.281	622.19	138.451	328.593	385.298	130.796	292.394	307.539	319.192	Srm	20810	ENSMUSG00000006442	SRM	NA	ENSCJAG00000002354	NA	NA	SRM	ortholog_one2one
5.7702	4.6622	7.619	16.0265	14.0126	17.2442	25.0072	13.4461	7.1884	10.3664	7.3161	6.1234	6.1624	Tacc1	320165	ENSMUSG00000065954	TACC1	100392615	ENSCJAG00000002356	Tacc1	ortholog_one2one	TACC1	ortholog_one2one
0.0993	0.1204	0.014	0.079025	0.0875	0.0813	0.1883	2.7419	4.5944	0.2347	1.7113	0.3519	0.0551	Nr3c2	110784	ENSMUSG00000031618	NR3C2	100405081	ENSCJAG00000002360	Nr3c2	ortholog_one2one	NR3C2	ortholog_one2one
1.7468	1.3755	0.1246	2.2582	1.57072	2.05745	0.1687	0.0875	0.1422	0.3306	0.0357	0.0604	0.0769	Was	22376	ENSMUSG00000031165	WAS	100412947	ENSCJAG00000002365	Was	ortholog_one2one	WAS	ortholog_one2one
0.0078	0.0111	1.451	0.418725	0.392675	0.37675	0.0238	0	0.1328	1.6716	0.3305	0.1341	0.5538	Masp2	17175	ENSMUSG00000028979	MASP2	100408774	ENSCJAG00000002366	Masp2	ortholog_one2one	MASP2	ortholog_one2one
0.0155	0.009	0	0.011625	0.011625	0.012675	0.0493	0.0109	0.0253	0.0568	0.0888	0	0.0418	Gja8	14616	ENSMUSG00000049908	GJA8	100404489	ENSCJAG00000002367	Gja8	ortholog_one2one	GJA8	ortholog_one2one
0.0412	0.0703	0.0322	0.0045	0.012725	0.0205	0.0589	0.0139	0.0366	0.045	0	0.0094	0	Trim69	70928	ENSMUSG00000033368	TRIM69	100387155	ENSCJAG00000002369	Trim69	ortholog_one2one	TRIM69	ortholog_one2one
6.874	31.2016	21.4328	30.9391	24.2384	18.801	2.0991	6.4622	4.6117	3.0286	0.0991	2.9473	3.9068	Acp6	66659	ENSMUSG00000028093	ACP6	NA	ENSCJAG00000002370	Acp6	ortholog_one2one	ACP6	ortholog_one2one
34.603	25.4634	24.5567	5.30957	7.16235	8.14445	19.1294	44.1345	44.8548	24.2595	105.555	83.7508	40.5589	Capn1	12333	ENSMUSG00000024942	CAPN1	NA	ENSCJAG00000002371	Capn1	ortholog_one2one	CAPN1	ortholog_one2one
0.2625	0.2288	0.2683	0.52885	0.50125	0.2468	0	0	0	0	0	0	0	Tnfrsf13c	72049	ENSMUSG00000068105	TNFRSF13C	100388927	ENSCJAG00000002372	Tnfrsf13c	ortholog_one2one	TNFRSF13C	ortholog_one2one
12.0925	8.8665	4.2188	0.995925	2.3486	3.42893	1.0541	20.1066	5.0748	22.2983	7.6023	47.1963	28.21	Arhgap10	78514	ENSMUSG00000037148	ARHGAP10	100407043	ENSCJAG00000002375	Arhgap10	ortholog_one2one	ARHGAP10	ortholog_one2one
25.8086	6.6077	16.7292	20.7109	29.5297	31.9291	49.1699	33.5642	35.2246	32.046	61.3914	22.6851	12.7343	Suv39h1	20937	ENSMUSG00000039231	SUV39H1	100401369	ENSCJAG00000002376	Suv39h1	ortholog_one2one	SUV39H1	ortholog_one2one
16.4636	28.6361	8.3273	8.3757	11.9548	14.6369	85.9926	29.4185	65.0112	88.7343	52.6401	110.25	102.584	B2m	12010	ENSMUSG00000060802	B2M	100404307	ENSCJAG00000002377	B2m	ortholog_one2one	B2M	ortholog_one2one
167.562	137.874	269.006	166.876	142.718	140.657	80.405	66.5789	61.7986	46.8944	42.6275	82.6494	99.4715	Tardbp	230908	ENSMUSG00000041459	TARDBP	100405373	ENSCJAG00000002381	Tardbp	apparent_ortholog_one2one	TARDBP	ortholog_one2one
1.0372	0.1329	5.264	5.69538	5.52145	6.5905	48.6451	36.2615	30.3905	29.8278	13.5318	12.7359	22.6381	Spg11	214585	ENSMUSG00000033396	SPG11	100402743	ENSCJAG00000002382	Spg11	ortholog_one2one	SPG11	ortholog_one2one
43.1073	40.1742	39.494	10.2457	9.05518	11.1808	0.9345	0.0323	0.0496	0.6443	0.0723	0.1521	0.0174	Mras	17532	ENSMUSG00000032470	MRAS	100390332	ENSCJAG00000002383	Mras	ortholog_one2one	MRAS	ortholog_one2one
2.7219	2.7444	1.0967	2.35225	1.84145	2.0902	5.5629	2.0848	3.3559	4.0552	6.4879	8.1099	4.9372	Bcl9	77578	ENSMUSG00000038256	BCL9	100405208	ENSCJAG00000002384	Bcl9	ortholog_one2one	BCL9	ortholog_one2one
11.9548	2.5392	1.3946	1.63312	1.85535	2.28392	4.0426	20.9521	14.3245	19.8243	17.4254	22.5703	21.656	Klhl18	270201	ENSMUSG00000054792	KLHL18	100412308	ENSCJAG00000002386	Klhl18	ortholog_one2one	KLHL18	ortholog_one2one
0.3905	1.7942	0.1166	2.70542	2.64345	3.01325	14.4528	4.3061	0.0522	0.3352	2.5231	7.8085	12.7285	Ikbip	67454	ENSMUSG00000019975	IKBIP	100388232	ENSCJAG00000002387	Ikbip	ortholog_one2one	IKBIP	ortholog_one2one
0.7177	0.0088	0	0.010525	0.010525	0.0067	0.0936	0	0.0089	0.0519	0.0373	0	0.0181	Krt36	16673	ENSMUSG00000020916	KRT36	100398117	ENSCJAG00000002389	Krt36	ortholog_one2one	KRT36	ortholog_one2one
238.899	399.339	511.422	277.638	250.049	295.121	319.679	769.639	575.065	233.513	346.64	352.571	452.546	Slc25a3	18674	ENSMUSG00000061904	SLC25A3	100387869	ENSCJAG00000002392	Slc25a3	ortholog_one2one	SLC25A3	ortholog_one2one
0.0385	0.0564	0	4.44573	2.89838	2.9093	6.1427	0.0175	0	3.2268	5.7368	1.1177	0.0205	Glod5	69824	ENSMUSG00000031163	GLOD5	NA	ENSCJAG00000002393	Glod5	ortholog_one2one	GLOD5	ortholog_one2one
163.548	151.212	84.3419	29.2465	19.6747	15.3798	48.666	22.688	17.2101	27.9319	25.1363	35.2216	27.177	Fgfr1	14182	ENSMUSG00000031565	FGFR1	100390192	ENSCJAG00000002394	Fgfr1	ortholog_one2one	FGFR1	ortholog_one2one
24.2203	7.7473	17.5628	51.4549	33.0687	32.4016	47.1651	18.4527	20.3368	70.9653	69.0956	32.7236	16.1658	Hdac6	15185	ENSMUSG00000031161	HDAC6	NA	ENSCJAG00000002395	Hdac6	ortholog_one2one	HDAC6	ortholog_one2one
24.6537	40.3595	16.0859	8.9361	13.6386	22.4487	5.2876	16.8374	5.6437	6.0602	15.1512	7.2123	9.9226	Ptpn23	104831	ENSMUSG00000036057	PTPN23	100404104	ENSCJAG00000002397	Ptpn23	ortholog_one2one	PTPN23	ortholog_one2one
4.2119	4.5378	9.5985	0.239525	0.051975	0.04605	0.1977	0.0065	0	0.9619	1.2748	1.2609	0.8553	Gabrd	14403	ENSMUSG00000029054	GABRD	100394393	ENSCJAG00000002398	Gabrd	ortholog_one2one	GABRD	ortholog_one2one
2.8983	0.0144	0	4.70755	4.79038	4.79035	0.1293	0.0067	0	0.0604	0	0.0175	0.015	Krt13	16663	ENSMUSG00000044041	KRT13	100399202	ENSCJAG00000002399	Krt13	ortholog_one2one	KRT13	ortholog_one2one
18.8082	6.6826	33.0593	10.3841	11.15	12.5605	14.0855	33.0763	54.6726	32.727	34.0149	33.4988	27.0603	Armc8	74125	ENSMUSG00000032468	ARMC8	100387080	ENSCJAG00000002405	Armc8	apparent_ortholog_one2one	ARMC8	ortholog_one2one
1.8494	9.5311	0.0548	4.69482	4.42055	5.3999	42.5381	30.0826	33.5964	33.4702	21.7932	39.6985	25.9282	Chd1l	68058	ENSMUSG00000028089	CHD1L	100410650	ENSCJAG00000002406	Chd1l	ortholog_one2one	CHD1L	ortholog_one2one
1.4866	13.1934	1.6506	4.27457	2.4205	0.566425	5.4674	0.0376	0.3084	0.5518	0.0263	3.0863	2.6743	Wdr44	72404	ENSMUSG00000036769	WDR44	100408891	ENSCJAG00000002408	Wdr44	ortholog_one2one	WDR44	ortholog_one2one
29.9727	26.496	32.8705	10.5981	12.689	14.1858	11.4935	32.0891	28.6742	13.3465	42.3974	33.2356	20.6804	Prkcz	18762	ENSMUSG00000029053	PRKCZ	100394749	ENSCJAG00000002409	Prkcz	ortholog_one2one	PRKCZ	ortholog_one2one
11.8349	34.8021	18.4522	13.0728	13.1517	15.6263	6.661	13.2894	16.3656	35.3006	19.0928	8.4946	8.7521	Prmt10	102182	ENSMUSG00000037134	PRMT10	100408126	ENSCJAG00000002411	Prmt10	ortholog_one2one	PRMT10	ortholog_one2one
7.5397	18.2811	18.1251	21.6465	26.1819	31.1089	30.9081	40.861	61.5261	41.6942	53.3294	35.8393	36.0983	Syvn1	74126	ENSMUSG00000024807	SYVN1	NA	ENSCJAG00000002413	Syvn1	ortholog_one2one	SYVN1	ortholog_one2one
0.0286	0.0498	0	0.005	0.01015	0.011025	0.0606	0	0.0079	0.0755	0.0307	0.0082	0.007	Slc2a2	20526	ENSMUSG00000027690	SLC2A2	100397713	ENSCJAG00000002414	Slc2a2	ortholog_one2one	SLC2A2	ortholog_one2one
17.9848	6.4556	4.9289	11.9957	21.4276	24.3328	0	0	0	0	0	0	0	Ccdc134	76457	ENSMUSG00000068114	CCDC134	100389296	ENSCJAG00000002415	Ccdc134	ortholog_one2one	CCDC134	ortholog_one2one
0	0.0251	0	0.009	0.011175	0.005075	5.2946	11.4498	10.7422	5.2485	7.5102	9.4367	7.1624	Krt9	107656	ENSMUSG00000051617	KRT9	100396289	ENSCJAG00000002417	Krt9	ortholog_one2one	KRT9	ortholog_one2one
31.2852	39.5867	28.5365	33.2692	41.6392	47.5409	26.1878	42.4619	27.1496	26.6392	42.7213	32.4194	18.4546	Scap	235623	ENSMUSG00000032485	SCAP	100404473	ENSCJAG00000002419	Scap	ortholog_one2one	SCAP	ortholog_one2one
57.2678	46.5296	74.2121	82.2257	78.3748	77.2729	20.4613	16.2294	35.394	9.7051	4.2294	19.6416	18.0219	Tmpo	21917	ENSMUSG00000019961	TMPO	100387515	ENSCJAG00000002421	Tmpo	ortholog_one2one	TMPO	ortholog_one2one
0.0933	1.7825	0.0162	2.97507	1.27945	0.84525	2.3927	7.1838	31.8001	2.4281	3.2442	5.9223	2.404	Eif5a2	208691	ENSMUSG00000050192	EIF5A2	100398073	ENSCJAG00000002422	Eif5a2	ortholog_one2one	EIF5A2	ortholog_one2one
12.3241	5.7923	8.3201	9.65185	7.19725	6.43055	22.9765	16.4125	6.3507	13.3942	8.5905	7.2519	15.6847	Ctdspl2	329506	ENSMUSG00000033411	CTDSPL2	100400915	ENSCJAG00000002423	Ctdspl2	apparent_ortholog_one2one	CTDSPL2	ortholog_one2one
1.9646	3.1995	0.0464	0.063725	0.06385	0.0569	0.0972	0.0205	0.031	0.078	0.1059	0.03	0.0513	Ednra	13617	ENSMUSG00000031616	EDNRA	100410292	ENSCJAG00000002424	Ednra	ortholog_one2one	EDNRA	ortholog_one2one
124.832	75.8537	159.269	114.186	99.5851	99.7505	330.032	83.2158	192.928	270.035	441.55	328.418	71.6581	Timm17b	21855	ENSMUSG00000031158	TIMM17B	100403906	ENSCJAG00000002426	Timm17b	ortholog_one2one	TIMM17B	ortholog_one2one
100.533	114.16	315.506	424.876	397.488	339.77	304.296	151.765	107.074	145.377	349.379	155.279	197.991	Rpl22l1	68028	ENSMUSG00000039221	RPL22L1	100398428	ENSCJAG00000002427	Rpl22l1	ortholog_one2one	RPL22L1	ortholog_one2one
0.0975	1.6603	0.9633	0.0244	0.035475	0.039325	7.9046	5.1326	14.2091	6.2051	2.8798	5.9711	6.2241	Morn1	76866	ENSMUSG00000029049	MORN1	NA	ENSCJAG00000002429	Morn1	ortholog_one2one	MORN1	ortholog_one2one
4.3021	6.8361	7.9286	8.10952	6.33918	5.10325	28.5761	16.6601	43.3527	49.7978	13.3395	16.8521	14.9844	Nedd1	17997	ENSMUSG00000019988	NEDD1	100385249	ENSCJAG00000002430	Nedd1	ortholog_one2one	NEDD1	ortholog_one2one
280.788	206.467	285.288	368.418	439.831	398.746	5957.71	7007.43	4907.99	5390.62	6417.74	5024.39	5785.95	Fau	14109	ENSMUSG00000038274		100410858	ENSCJAG00000002432	Fau	ortholog_one2many	FAU	ortholog_one2one
23.3705	12.1513	13.582	12.7433	11.5124	14.7919	4.2213	7.6063	13.9715	20.4499	13.5854	7.0924	14.4946	Dbr1	83703	ENSMUSG00000032469	DBR1	100393126	ENSCJAG00000002433	Dbr1	ortholog_one2one	DBR1	ortholog_one2one
5.8458	14.0073	17.7713	20.326	19.4695	15.9988	8.1778	0.5375	0.0078	5.023	10.0578	14.2747	15.2613	Rbmx2	209003	ENSMUSG00000031107	RBMX2	100388331	ENSCJAG00000002436	Rbmx2	ortholog_one2one	RBMX2	ortholog_one2one
0.8701	0.0187	0	0.02785	0.0332	0.02385	0.0972	0.0064	0.016	0.0564	0	1.8401	0.9705	Cldn11	18417	ENSMUSG00000037625	CLDN11	100399156	ENSCJAG00000002437	Cldn11	ortholog_one2one	CLDN11	ortholog_one2one
0.257	0.2135	10.826	2.00963	5.84818	5.79485	1.0453	0.6814	7.1149	0.7952	6.1171	1.1758	3.6581	Tm7sf2	73166	ENSMUSG00000024799	TM7SF2	100410497	ENSCJAG00000002441	Tm7sf2	ortholog_one2one	TM7SF2	ortholog_one2one
0.0156	0.0223	0	0.01395	0.00935	0.0093	0.0666	0.0069	0.0173	0.0623	0	0.0271	0.0309	A4gnt	333424	ENSMUSG00000037953	A4GNT	100393849	ENSCJAG00000002444	A4gnt	ortholog_one2one	A4GNT	ortholog_one2one
0.0446	0.0139	0.0066	1.4746	1.47732	0.112575	0	0.0063	0.0079	0.044	0	0.009	0.0151	Ttc29	73301	ENSMUSG00000037101	TTC29	100413882	ENSCJAG00000002445	Ttc29	ortholog_one2one	TTC29	ortholog_one2one
0.2267	0.1071	0.0614	0.13625	0.099225	0.049425	0.0471	0.0184	0.0131	0.0335	0.0219	0.0133	0.015	Dzip1l	72507	ENSMUSG00000037784	DZIP1L	100394206	ENSCJAG00000002446	Dzip1l	ortholog_one2one	DZIP1L	ortholog_one2one
0.1672	0.0203	0	8.18715	8.68925	5.01962	0.024	0.0173	0.0176	0.0629	0.023	0.0127	1.5307	Klhl13	67455	ENSMUSG00000036782	KLHL9	100406945	ENSCJAG00000002447	Klhl13	ortholog_one2one	KLHL13	ortholog_one2one
4.114	0.2124	0.1053	0.44525	0.246575	0.15915	0.0207	0.0054	0.0058	0.0325	0.0263	0	0.0189	Slc7a14	241919	ENSMUSG00000069072	SLC7A14	100398794	ENSCJAG00000002451	Slc7a14	ortholog_one2one	SLC7A14	ortholog_one2one
67.5672	37.7532	89.7948	92.3625	55.4348	60.6356	136.635	201.159	156.946	156.046	233.253	121.36	66.6343	Pqbp1	54633	ENSMUSG00000031157	PQBP1	100402469	ENSCJAG00000002452	Pqbp1	ortholog_one2one	PQBP1	ortholog_one2one
1.0774	1.0629	0.3383	0.57435	0.478925	0.4726	0.0774	0.0171	0.0132	0.0297	0.1161	0.0291	0.0273	Cldn18	56492	ENSMUSG00000032473	CLDN18	100394565	ENSCJAG00000002453	Cldn18	ortholog_one2one	CLDN18	ortholog_one2one
0.0494	0.048	0.381	0.22345	0.304375	0.6981	6.7017	5.4394	3.1101	5.3151	0.5081	3.5847	3.1011	Il20rb	213208	ENSMUSG00000044244	IL20RB	100394922	ENSCJAG00000002455	Il20rb	ortholog_one2one	IL20RB	ortholog_one2one
5.2556	3.9564	8.5515	2.68668	3.5305	4.43015	6.3946	0.1827	0.0178	1.8352	0.7313	1.3679	2.7523	Slc25a14	20523	ENSMUSG00000031105	SLC25A14	100387615	ENSCJAG00000002456	Slc25a14	ortholog_one2one	SLC25A14	ortholog_one2one
23.7299	15.7958	26.1033	5.11685	7.2999	14.8025	50.933	79.4756	89.5742	48.9903	86.4677	52.7554	43.1975	Vps51	68505	ENSMUSG00000024797	VPS51	100413954	ENSCJAG00000002459	1110014N23Rik	ortholog_one2one	VPS51	ortholog_one2one
43.0187	30.7421	93.3372	42.1016	39.8014	39.0958	5.3597	23.9362	35.7361	9.6514	17.8902	21.1914	24.1687	Elp6	72341	ENSMUSG00000054836	ELP6	100404830	ENSCJAG00000002465	2610002I17Rik	ortholog_one2one	ELP6	ortholog_one2one
0.1313	0.1171	0.5527	0.0154	0.010775	0.016625	0.1213	2.4347	5.128	0.1688	3.2053	0.5556	0.3054	Letm2	270035	ENSMUSG00000037363	LETM2	100396600	ENSCJAG00000002468	Letm2	ortholog_one2one	LETM2	ortholog_one2one
33.1091	21.9519	27.9959	11.6926	10.529	22.5998	0.1364	0	0	0.1571	0	0	0.0289	Ski	20481	ENSMUSG00000029050	SKI	100402364	ENSCJAG00000002469	Ski	ortholog_one2one	SKI	ortholog_one2one
64.266	122.531	119.021	111.653	109.209	143.525	72.0501	98.1323	115.944	65.5271	63.0284	56.091	71.3451	Rer1	67830	ENSMUSG00000029048	RER1	100395480	ENSCJAG00000002471	Rer1	ortholog_one2one	RER1	ortholog_one2one
2921.86	2108.16	1447.11	441.678	379.51	582.116	108.152	171.706	109.371	48.374	5.3414	336.191	229.882	Ckb	12709	ENSMUSG00000001270		NA	ENSCJAG00000002472	Ckb	ortholog_one2many	CKB	ortholog_one2one
0.551	0.5768	2.7221	0.2692	0.2393	0.18	0.0273	0	0	0.0454	0	0	0.0158	Frmd5	228564	ENSMUSG00000027238	FRMD5	100399339	ENSCJAG00000002478	Frmd5	ortholog_one2one	FRMD5	ortholog_one2one
8.4782	11.472	11.1712	17.1395	17.5431	22.2644	31.1177	16.1883	4.9951	15.6673	16.8987	12.9301	4.3606	Slc35a2	22232	ENSMUSG00000031156	SLC35A2	100403308	ENSCJAG00000002479	Slc35a2	ortholog_one2one	SLC35A2	ortholog_one2one
0.4726	0.9602	0.2751	0.52835	0.56405	0.46055	0.1239	0.0276	0	0.0382	0	1.2167	0	Fam102b	329739	ENSMUSG00000040339	FAM102B	NA	ENSCJAG00000002480	Fam102b	ortholog_one2one	FAM102B	ortholog_one2one
57.4817	46.7633	32.3223	40.8957	43.1278	47.1801	16.8375	51.8616	57.0468	74.2579	26.1545	106.88	183.969	Lsm6	78651	ENSMUSG00000031683	LSM6	100401332	ENSCJAG00000002482	Lsm6	ortholog_one2one	LSM6	ortholog_one2one
0.0064	0.0329	0	0.0093	0.019025	0.02205	0.078	0.036	0.058	0.0571	0.138	0.041	0.0313	Slc6a14	56774	ENSMUSG00000031089	SLC6A14	100405850	ENSCJAG00000002486	Slc6a14	ortholog_one2one	SLC6A14	ortholog_one2one
6.0943	2.8749	3.7388	1.8259	2.85153	4.81105	5.2335	3.9263	12.7698	6.1148	11.8794	4.1101	2.7748	Pex10	668173	ENSMUSG00000029047	PEX10	100395841	ENSCJAG00000002487	Pex10	ortholog_one2one	PEX10	ortholog_one2one
3.1375	15.0247	5.7575	108.414	85.3839	50.5641	25.2923	5.1377	8.0481	62.139	10.6304	27.7709	19.5112	Pim2	18715	ENSMUSG00000031155	PIM2	100404269	ENSCJAG00000002488	Pim2	ortholog_one2one	PIM2	ortholog_one2one
4.8642	9.9982	5.865	9.1728	10.0936	11.7421	9.4626	6.1893	16.4131	5.3636	12.5716	6.3278	11.039	Whsc1l1	234135	ENSMUSG00000054823	WHSC1L1	100389349	ENSCJAG00000002489	Whsc1l1	apparent_ortholog_one2one	WHSC1L1	ortholog_one2one
3.4635	19.392	0.3045	7.56858	7.81398	8.41982	0.101	0.0281	0.0338	0.109	0.1088	0.4052	0.0276	Slc44a4	70129	ENSMUSG00000007034	SLC44A4	100407887	ENSCJAG00000002493	Slc44a4	ortholog_one2one	SLC44A4	ortholog_one2one
0.1617	0.1073	0.0713	0.219475	0.2298	0.251175	0.4635	0.5711	0.0065	7.864	0.0882	7.2415	1.0915	Henmt1	66715	ENSMUSG00000045662	HENMT1	100396677	ENSCJAG00000002494	4921515J06Rik	ortholog_one2one	HENMT1	ortholog_one2one
72.211	71.105	75.3686	79.8043	77.6168	79.356	9.3624	14.2905	13.6314	9.8273	23.6429	9.3205	5.3227	Zfpl1	81909	ENSMUSG00000024792	ZFPL1	100409775	ENSCJAG00000002496	Zfpl1	ortholog_one2one	ZFPL1	ortholog_one2one
0.1018	0.2235	0.0339	0.218125	0.1919	0.155025	0.114	0.0269	0.0283	0.1219	0.6504	0.0072	0.0174	Plch2	269615	ENSMUSG00000029055	PLCH2	100396419	ENSCJAG00000002498	Plch2	ortholog_one2one	PLCH2	ortholog_one2one
0.1071	0.0925	0.0487	0.321675	0.2545	0.530625	0.3899	0.2824	0.4895	0.9995	0.2761	0.1365	0.0991	Cspg5	29873	ENSMUSG00000032482	CSPG5	100405787	ENSCJAG00000002499	Cspg5	ortholog_one2one	CSPG5	ortholog_one2one
12.1276	9.7412	26.9148	19.9209	22.2069	24.562	28.8178	20.1187	36.2858	10.4189	33.7769	20.2928	29.745	Stag1	20842	ENSMUSG00000037286	STAG1	100396002	ENSCJAG00000002501	Stag1	ortholog_one2one	STAG1	ortholog_one2one
29.6578	47.9721	121.344	70.0654	76.1381	74.204	2.3447	0.012	4.8946	0.1309	0.5142	0.1297	0.8225	Cdca5	67849	ENSMUSG00000024791	CDCA5	100409415	ENSCJAG00000002502	Cdca5	ortholog_one2one	CDCA5	ortholog_one2one
0.134	0.048	0	0.0181	0.027425	0.026075	29.1729	11.087	3.7429	49.6103	14.6202	36.1262	25.4692	Fmo5	14263	ENSMUSG00000028088	FMO5	100406306	ENSCJAG00000002505	Fmo5	ortholog_one2one	FMO5	ortholog_one2one
7.6565	11.3505	2.7785	5.75932	6.0706	1.87613	4.6265	8.8416	8.7364	3.3189	6.5955	7.6068	1.4209	Wdr76	241627	ENSMUSG00000027242	WDR76	100397425	ENSCJAG00000002506	Wdr76	ortholog_one2one	WDR76	ortholog_one2one
15.2205	9.0511	22.4092	31.6325	28.6828	29.0199	49.9578	34.7092	20.8729	74.8423	30.0824	38.8136	28.3931	Prpf38b	66921	ENSMUSG00000027881	PRPF38B	100397037	ENSCJAG00000002510	Prpf38b	ortholog_one2one	PRPF38B	ortholog_one2one
26.2534	50.3763	35.0725	54.9846	49.6456	51.7578	19.8742	54.1058	49.412	15.2899	28.6163	26.8144	28.55	Smarcc1	20588	ENSMUSG00000032481	SMARCC1	NA	ENSCJAG00000002511	Smarcc1	ortholog_one2one	SMARCC1	ortholog_one2one
242.217	208.375	348.297	142.648	156.604	211.479	250.228	661.64	492.518	189.808	311.533	257.92	282.937	Pabpc4	230721	ENSMUSG00000011257	PABPC4	100399096	ENSCJAG00000002512	Gm10110	ortholog_one2many	PABPC4	ortholog_one2one
0.5628	0.5655	0.7719	0.747475	0.031025	0.026825	0.0409	0.0213	0.0227	0.1456	0.9529	0.0115	0.0087	Naaladl1	381204	ENSMUSG00000054999	NAALADL1	NA	ENSCJAG00000002515	Naaladl1	ortholog_one2one	NAALADL1	ortholog_one2one
0.0194	0.0131	0.0076	0.00595	0.007475	0.007325	0	0.0116	0.0117	0	0	0.0127	0.0207	Agtr2	11609	ENSMUSG00000068122	AGTR2	100405479	ENSCJAG00000002516	Agtr2	ortholog_one2one	AGTR2	ortholog_one2one
7.9252	3.3528	1.1675	8.55927	8.57765	8.2572	1.1846	9.1948	12.7025	11.3631	6.1494	4.7657	5.7554	Phc3	241915	ENSMUSG00000037652	PHC3	100400237	ENSCJAG00000002517	Phc3	ortholog_one2one	PHC3	ortholog_one2one
11.2691	3.8116	7.5632	4.61485	7.22842	7.86587	1.0103	0	0	0.0467	0	0	0.2041	Pank4	269614	ENSMUSG00000029056	PANK4	100396782	ENSCJAG00000002520	Pank4	ortholog_one2one	PANK4	ortholog_one2one
0.0978	7.3532	0	3.93027	3.2432	1.1987	0.0873	0.0457	0.0383	0.0225	0.0674	0	0.0078	Kcnd1	16506	ENSMUSG00000009731	KCND1	100414752	ENSCJAG00000002523	Kcnd1	ortholog_one2one	KCND1	ortholog_one2one
0.7391	0.0663	0.8551	0.0416	0.024025	0.012675	17.0571	19.8404	0.0235	19.9083	8.9171	0	0.0194	Rab33a	19337	ENSMUSG00000031104	RAB33A	100390500	ENSCJAG00000002524	Rab33a	ortholog_one2one	RAB33A	ortholog_one2one
10.4715	13.4626	12.2148	8.79833	9.98338	11.139	7.2688	9.7647	0.0435	8.4042	2.3038	8.2306	3.7664	Mmaa	109136	ENSMUSG00000037022	MMAA	100402078	ENSCJAG00000002525	Mmaa	ortholog_one2one	MMAA	ortholog_one2one
0.0266	0.0283	0	0	0	0	0.0754	0.0979	0.164	0.2017	0.0797	0.0359	0.0384	Pou3f4	18994	ENSMUSG00000056854	POU3F4	100404995	ENSCJAG00000002526	Pou3f4	ortholog_one2one	POU3F4	ortholog_one2one
69.5365	85.0954	113.99	20.6886	25.5856	25.4082	9.3076	29.0652	19.1472	7.4757	11.1299	15.5129	7.1599	Sac3d1	66406	ENSMUSG00000024790	SAC3D1	100412881	ENSCJAG00000002527	Sac3d1	ortholog_one2one	SAC3D1	ortholog_one2one
33.5787	21.6283	47.8501	38.485	36.037	30.7088	62.7559	52.8934	51.3268	47.3259	35.4887	20.9153	35.4623	Aifm1	26926	ENSMUSG00000036932	AIFM1	100387002	ENSCJAG00000002528	Aifm1	ortholog_one2one	AIFM1	ortholog_one2one
2.5079	0.8345	3.5476	4.36257	4.94963	3.06813	2.3774	14.869	0.633	0.0503	0.0658	1.2549	0.1454	Prkab2	108097	ENSMUSG00000038205	PRKAB2	100406673	ENSCJAG00000002530	Prkab2	ortholog_one2one	PRKAB2	ortholog_one2one
6.3101	5.8632	5.5145	3.7539	2.99848	3.6335	0	0	0.0119	0.0479	0.0234	0.0129	0.0263	Gripap1	54645	ENSMUSG00000031153	GRIPAP1	NA	ENSCJAG00000002531	Gripap1	ortholog_one2one	GRIPAP1	ortholog_one2one
0.261	0.2	0.1834	0.28525	0.306525	0.25565	0.0215	0.038	0.0123	0.0358	0.0772	0.0264	0.025	Fndc7	320181	ENSMUSG00000045326	FNDC7	100397779	ENSCJAG00000002532	Fndc7	ortholog_one2one	FNDC7	ortholog_one2one
22.4549	26.479	20.0915	10.9693	10.1265	10.1443	3.6633	8.5557	4.1237	2.0467	3.5313	1.8072	1.7715	Snx15	69024	ENSMUSG00000024787	SNX15	100408811	ENSCJAG00000002533	Snx15	ortholog_one2one	SNX15	ortholog_one2one
0.8394	5.2333	8.0426	18.7966	18.0655	11.316	39.4804	32.9276	33.131	29.3721	12.2125	12.9685	12.0219	Cdk17	237459	ENSMUSG00000020015	CDK17	100414790	ENSCJAG00000002538	Cdk17	ortholog_one2one	CDK17	ortholog_one2one
0.1527	0.1558	0.1829	6.92975	6.80563	7.65835	2.1045	14.1236	1.3412	1.1194	2.9974	7.712	8.6986	Smad1	17125	ENSMUSG00000031681	SMAD1	100402435	ENSCJAG00000002542	Smad1	ortholog_one2one	SMAD1	ortholog_one2one
32.2457	40.2504	22.1727	35.5124	42.9445	46.0942	48.793	54.0882	38.0693	48.4108	128.755	125.27	42.5235	Arl2	56327	ENSMUSG00000024944	ARL2	NA	ENSCJAG00000002545	Arl2	apparent_ortholog_one2one	ARL2	ortholog_one2one
0	0.0248	0	0.004425	0.004425	0.0091	0.145	0.0108	0.0324	0.3279	0.2083	0.1621	0.0528	Hes5	15208	ENSMUSG00000048001	HES5	100397404	ENSCJAG00000002549	Hes5	ortholog_one2one	HES5	ortholog_one2one
0.0436	0.0271	0.0136	0.094125	0.108075	0.03095	0.0891	0.341	0.0313	0.1222	0.3391	0.0137	0.0338	Batf2	74481	ENSMUSG00000039699	BATF2	100408449	ENSCJAG00000002550	Batf2	ortholog_one2one	BATF2	ortholog_one2one
0	0.0354	0.0079	0.006875	0.0166	0.0166	0.6887	8.7975	0.0204	0.1068	1.5024	3.2673	0.1067	Serinc4	574418	ENSMUSG00000046110	SERINC4	100396438	ENSCJAG00000002552	Serinc4	ortholog_one2one	SERINC4	ortholog_one2one
0	0.051	0	0.015	0.022	0.017	0	0.0113	0.0121	0	0.0432	0	0	Tnfrsf14	230979	ENSMUSG00000042333	TNFRSF14	NA	ENSCJAG00000002555	Tnfrsf14	apparent_ortholog_one2one	TNFRSF14	ortholog_one2one
0.1043	0.1798	0.0411	0.152825	0.12695	0.119075	0.0236	0.0049	0.0369	0.0295	0	0.0192	0.0274	Heyl	56198	ENSMUSG00000032744	HEYL	100399453	ENSCJAG00000002556	Heyl	ortholog_one2one	HEYL	ortholog_one2one
407.958	529.664	828.818	141.933	120.766	71.4007	0	0	0	0	0	0	0	Pmm1	29858	ENSMUSG00000022474	PMM1	NA	ENSCJAG00000002559	Pmm1	ortholog_one2one	PMM1	ortholog_one2one
10.0932	6.8452	15.1873	17.5734	21.4037	28.0426	1.6222	3.2274	0.464	0.7269	0.0373	0	0.0181	Ppapdc1b	71910	ENSMUSG00000031570	PPAPDC1B	100388977	ENSCJAG00000002560	Ppapdc1b	ortholog_one2one	PPAPDC1B	ortholog_one2one
29.8778	13.6722	33.019	48.4985	36.0573	23.6108	73.5757	30.3169	69.5925	146.371	27.1818	22.8065	50.8014	Otud4	73945	ENSMUSG00000036990	OTUD4	100403277	ENSCJAG00000002563	Otud4	ortholog_one2one	OTUD4	ortholog_one2one
0.0133	0.0269	0	0.028475	0.023625	0.044425	0	0.0252	0	0.0744	0	0.016	0.0129	Nt5c1a	230718	ENSMUSG00000054958	NT5C1A	100399819	ENSCJAG00000002566	Nt5c1a	ortholog_one2one	NT5C1A	ortholog_one2one
3.7536	4.4634	5.9838	2.53037	4.16925	5.1622	0.3742	3.8074	6.3887	5.1082	20.7283	10.183	10.2985	Gpha2	170458	ENSMUSG00000024784	GPHA2	100407720	ENSCJAG00000002568	Gpha2	ortholog_one2one	GPHA2	ortholog_one2one
101.785	160.303	128.039	766.116	558.384	350.547	0	0	0.0245	0.0543	0	1.117	0.0198	Mylpf	17907	ENSMUSG00000030672	MYLPF	100389704	ENSCJAG00000002571	Mylpf	ortholog_one2one	MYLPF	ortholog_one2one
0.0267	0	0.1139	0.252825	0.26385	0.06995	1.6079	0.0443	0.0062	0.1031	0.3597	1.3888	3.5419	Ell3	269344	ENSMUSG00000027246	ELL3	100395709	ENSCJAG00000002572	Ell3	ortholog_one2one	ELL3	ortholog_one2one
5.44	1.1448	7.6048	17.7722	12.7711	9.50625	49.0197	35.3681	55.5439	97.1956	22.779	83.5822	67.8809	Gpr160	71862	ENSMUSG00000037661	GPR160	100396850	ENSCJAG00000002573	Gpr160	ortholog_one2one	GPR160	ortholog_one2one
46.8762	34.8894	22.8208	9.9011	16.4546	21.7489	20.5965	17.2736	25.3212	26.7678	12.9227	3.6387	5.9406	Ppp2r5b	225849	ENSMUSG00000024777	PPP2R5B	100407360	ENSCJAG00000002574	Ppp2r5b	ortholog_one2one	PPP2R5B	ortholog_one2one
15.6744	10.7552	29.951	14.5665	15.5544	17.3875	0	5.297	1.6603	0.1257	0.0461	1.3445	3.9768	Ddhd2	72108	ENSMUSG00000061313	DDHD2	100387533	ENSCJAG00000002575	Ddhd2	ortholog_one2one	DDHD2	ortholog_one2one
32.0207	35.0907	21.3486	46.2889	47.4126	48.196	13.0086	17.9396	21.7582	3.6563	27.0678	20.094	26.1552	Sec62	69276	ENSMUSG00000027706	SEC62	100400956	ENSCJAG00000002576	Sec62	ortholog_one2one	SEC62	ortholog_one2one
0.2493	0.449	0.3598	14.2589	6.53235	5.9059	4.1611	0.3277	0.1651	1.9075	0.4852	0.2489	0.0294	2001-09-01	54204	ENSMUSG00000000486	2001-09-01	100390064	ENSCJAG00000002577	2001-09-01	ortholog_one2one	2001-09-01	ortholog_one2one
0.1681	0.1031	0.0847	0.142525	0.102925	0.076275	0.1254	0	0	0	0	0	0	Hpcal4	170638	ENSMUSG00000046093	HPCAL4	100400185	ENSCJAG00000002578	Hpcal4	ortholog_one2one	HPCAL4	ortholog_one2one
0.0529	2.3993	1.2151	0.025275	0.075275	0.297975	0	0	0	0	0	0	0	Csdc2	105859	ENSMUSG00000042109	CSDC2	100400889	ENSCJAG00000002580	Csdc2	ortholog_one2one	CSDC2	ortholog_one2one
0.8856	0.0586	0.688	0.0076	0.01415	0.016475	0.0684	0.0108	0.0142	0.2438	0	0.0145	0.0058	Mmel1	27390	ENSMUSG00000058183	MMEL1	100397773	ENSCJAG00000002584	Mmel1	ortholog_one2one	MMEL1	ortholog_one2one
0.3109	0.2579	0.0567	0.12295	0.088175	0.07515	0.026	0	0.0193	0	0.023	3.502	0.683	Aknad1	329738	ENSMUSG00000049565	AKNAD1	100398738	ENSCJAG00000002585	Aknad1	ortholog_one2one	AKNAD1	ortholog_one2one
21.4937	8.0419	21.1578	18.702	17.1227	18.5544	0	0	0	0	0	0	0	Smcr7l	239555	ENSMUSG00000022412	SMCR7L	100401257	ENSCJAG00000002588	Smcr7l	ortholog_one2one	SMCR7L	ortholog_one2one
94.0687	52.0257	81.9235	79.7045	80.7291	76.2628	23.2136	44.7928	113.88	29.1466	59.1878	74.5921	44.4355	Ppie	56031	ENSMUSG00000028651	PPIE	100400545	ENSCJAG00000002589	Ppie	ortholog_one2one	PPIE	ortholog_one2one
0.4732	0.0648	4.7716	3.30695	3.81237	3.5996	11.9271	17.1559	7.7654	16.6055	6.5065	5.548	9.2028	C1galt1c1	59048	ENSMUSG00000048970	C1GALT1C1	100397132	ENSCJAG00000002590	C1galt1c1	ortholog_one2one	C1GALT1C1	ortholog_one2one
16.6455	28.4808	15.7701	39.0076	42.7703	50.8145	11.3287	13.0278	11.1871	13.8185	14.6917	24.8862	21.8792	Pdia3	14827	ENSMUSG00000027248	PDIA3	100395129	ENSCJAG00000002591	Pdia3	ortholog_one2one	PDIA3	ortholog_one2one
0.7442	1.5753	0.7098	1.34005	1.42758	2.96497	0.1848	0	0	0.1332	0	0.2061	0.024	Elk3	13713	ENSMUSG00000008398	ELK3	100414425	ENSCJAG00000002592	Elk3	ortholog_one2one	ELK3	ortholog_one2one
36.4984	40.1868	31.0314	38.0954	32.6373	30.4035	69.8617	88.4562	21.5688	61.2106	80.8059	28.4817	26.5476	Mcts1	68995	ENSMUSG00000000355	MCTS1	100396539	ENSCJAG00000002593	Mcts1	ortholog_one2one	MCTS1	ortholog_one2one
103.263	148.598	307.336	276.533	321.604	495.249	0	0	0	0	0	0	0	Atf4	11911	ENSMUSG00000042406	ATF4	100392193	ENSCJAG00000002594	Atf4	ortholog_one2one	ATF4	ortholog_one2one
10.2287	25.1248	20.7851	44.5268	35.7785	42.3428	28.1784	24.2838	23.8624	71.7044	45.0472	48.7045	70.77	Lta4h	16993	ENSMUSG00000015889	LTA4H	100413464	ENSCJAG00000002595	Lta4h	ortholog_one2one	LTA4H	ortholog_one2one
44.5836	39.7545	47.8684	54.7122	41.88	33.2268	93.8402	55.3466	92.678	142.183	104.015	31.8746	11.6392	Cul4b	72584	ENSMUSG00000031095	CUL4B	100394843	ENSCJAG00000002596	Cul4b	ortholog_one2one	CUL4B	ortholog_one2one
43.2062	34.4725	137.97	56.2846	47.2898	39.8019	0.0621	0.0458	0.0159	0.0597	0	0.023	0.0073	Tfe3	209446	ENSMUSG00000000134	TFE3	NA	ENSCJAG00000002597	Tcfe3	ortholog_one2one	TFE3	ortholog_one2one
319.409	174.578	247.795	183.248	194.333	180.852	0	0	0	0	0	0	0	Rps19bp1	66538	ENSMUSG00000051518	RPS19BP1	100392564	ENSCJAG00000002598	Rps19bp1	ortholog_one2one	RPS19BP1	ortholog_one2one
0.0427	0.015	0.0078	0.02085	0.02085	0.358475	0.3119	2.6856	0.0386	0.3427	0.092	0.0273	0.0261	Kcnj6	16522	ENSMUSG00000043301	KCNJ6	100389403	ENSCJAG00000002599	Kcnj6	ortholog_one2one	KCNJ6	ortholog_one2one
0.1089	0.3123	0.0595	0.18365	0.126175	0.1823	0.2128	0.0222	0.0208	1.5081	1.0792	0.6265	0.0308	Dok5	76829	ENSMUSG00000027560	DOK5	100396648	ENSCJAG00000002600	Dok5	ortholog_one2one	DOK5	ortholog_one2one
58.9385	67.7496	97.3901	84.6627	93.3059	102.82	317.546	471.047	272.476	362.832	417.85	655.819	498.178	Lsm2	27756	ENSMUSG00000007050	LSM2	100407527	ENSCJAG00000002601	Lsm2	ortholog_one2one	LSM2	ortholog_one2one
0.0415	0.0683	0	0.0149	0.019025	0.016975	0.2791	0.2711	0.3729	0.5963	0.0946	0.1002	0.0649	Samd7	75953	ENSMUSG00000051860	SAMD7	100401325	ENSCJAG00000002602	Samd7	ortholog_one2one	SAMD7	ortholog_one2one
283.75	290.956	214.926	185.31	213.799	262.253	48.6314	166.504	190.821	53.8043	164.465	173.093	161.045	Vars	22321	ENSMUSG00000007029	VARS	100405701	ENSCJAG00000002604	Vars	ortholog_one2one	VARS	ortholog_one2one
1.5805	0.0782	0.0206	6.99958	6.32397	5.0812	0.1809	0.0309	0.0069	0.9782	0.5063	0.0471	0.0824	Ccdc120	54648	ENSMUSG00000031150	CCDC120	100404993	ENSCJAG00000002605	Ccdc120	ortholog_one2one	CCDC120	ortholog_one2one
23.6024	30.7187	42.9533	28.5086	24.4718	22.7947	0.0214	0.1568	0.1264	0.2643	0.0248	0.1986	0.1774	Dyrk1a	13548	ENSMUSG00000022897	DYRK1A	100389032	ENSCJAG00000002609	Dyrk1a	ortholog_one2one	DYRK1A	ortholog_one2one
0.0389	0.1003	0	1.72998	0.7821	0.7233	0.0516	0.0171	0	0.0297	0.0464	0.3431	0	Lrrc31	NA	ENSMUSG00000074653	LRRC31	100401700	ENSCJAG00000002610	Lrrc31	ortholog_one2one	LRRC31	ortholog_one2one
10.3696	3.6704	7.1696	7.759	10.7045	14.7108	0	0	0	0.0767	0.0265	0.008	0	Elf4	56501	ENSMUSG00000031103	ELF4	100386292	ENSCJAG00000002612	Elf4	ortholog_one2one	ELF4	ortholog_one2one
16.0654	5.5238	36.9128	10.3924	9.4915	11.3134	90.4042	70.7111	106.981	54.5237	86.2884	34.2366	30.4019	Pccb	66904	ENSMUSG00000032527	PCCB	100397350	ENSCJAG00000002613	Pccb	ortholog_one2one	PCCB	ortholog_one2one
10.2831	14.9896	8.2475	2.04925	2.582	3.33937	2.6956	2.7292	0.1415	0.5597	1.0071	0.9024	1.1058	Bcorl1	320376	ENSMUSG00000036959	BCORL1	100385937	ENSCJAG00000002614	Bcorl1	ortholog_one2one	BCORL1	ortholog_one2one
12.3014	27.4355	24.1909	32.9344	32.8482	27.7862	20.9596	18.8859	19.6562	16.5502	22.0344	27.2304	33.9509	Pfdn4	109054	ENSMUSG00000052033	PFDN4	100395315	ENSCJAG00000002615	Pfdn4	ortholog_one2one	PFDN4	ortholog_one2one
17.5526	7.7609	11.6475	7.73358	7.71523	7.19238	1.836	7.4897	0.0587	5.5145	3.7517	5.1526	3.8551	Gpsm2	76123	ENSMUSG00000027883	GPSM2	100398137	ENSCJAG00000002616	Gpsm2	ortholog_one2one	GPSM2	ortholog_one2one
0.0436	0.0339	0.0136	5.06248	2.8986	1.7479	0	0.0079	0.016	0	0	0.0086	0.007	Lrriq4	68307	ENSMUSG00000027703	LRRIQ4	100397586	ENSCJAG00000002617	Lrriq4	ortholog_one2one	LRRIQ4	ortholog_one2one
21.6891	16.6497	15.9951	10.8421	10.0066	6.56963	23.2478	56.9931	21.9343	26.3784	30.1897	15.8027	26.6579	Bag4	67384	ENSMUSG00000037316	BAG4	100387887	ENSCJAG00000002619	Bag4	ortholog_one2one	BAG4	ortholog_one2one
3.1618	33.9255	17.4751	9.71082	7.47602	11.6526	4.0412	23.8823	20.6758	6.2597	2.9162	14.3032	16.8106	Trit1	66966	ENSMUSG00000028653	TRIT1	100401517	ENSCJAG00000002620	Trit1	ortholog_one2one	TRIT1	ortholog_one2one
0.0282	0.0167	0	0.01145	0.008275	0.002175	0.5768	0.028	0.2248	0.0165	0.3467	0.9362	2.6101	Akap3	11642	ENSMUSG00000030344	AKAP3	100393444	ENSCJAG00000002622	Akap3	ortholog_one2one	AKAP3	ortholog_one2one
0.0394	0.0553	0.4034	11.1764	7.6783	4.09542	2.2852	0.21	0.2235	1.0291	3.9986	0.126	0.8148	Lrrc34	71827	ENSMUSG00000027702	LRRC34	100402071	ENSCJAG00000002624	Lrrc34	ortholog_one2one	LRRC34	ortholog_one2one
44.0724	21.8515	44.4598	23.1782	27.0567	26.746	9.1502	13.9688	8.2061	3.6697	2.6228	9.5981	6.1259	Dscr3	13185	ENSMUSG00000022898	DSCR3	100395196	ENSCJAG00000002626	Dscr3	ortholog_one2one	DSCR3	ortholog_one2one
0.1347	0.1896	0.0324	0.0713	0.11445	0.1042	0.1355	0.0102	0.2052	0.4089	0.122	0.0219	0.4341	Itgal	16408	ENSMUSG00000030830	ITGAL	NA	ENSCJAG00000002628	Itgal	ortholog_one2one	ITGAL	ortholog_one2one
0.0693	7.7726	10.9646	15.6927	14.1027	11.7409	6.3319	5.1833	21.8623	1.2571	1.5577	3.6387	3.6847	Mynn	80732	ENSMUSG00000037730	MYNN	100402428	ENSCJAG00000002629	Mynn	ortholog_one2one	MYNN	ortholog_one2one
58.6873	64.9596	87.7653	178.147	149.325	145.991	10.256	15.6109	3.45	1.2449	4.6327	0.6667	3.6635	Praf2	54637	ENSMUSG00000031149	PRAF2	NA	ENSCJAG00000002630	Praf2	ortholog_one2one	PRAF2	ortholog_one2one
19.7443	23.5092	54.6102	27.2647	28.6658	40.9733	106.414	161.087	94.8758	117.164	105.56	80.4462	136.234	Lsm1	67207	ENSMUSG00000037296	LSM1	100388253	ENSCJAG00000002631	Lsm1	ortholog_one2one	LSM1	ortholog_one2one
151.38	242.866	218.818	41.7187	42.6519	49.4624	88.084	321.479	153.519	53.2458	107.89	18.978	30.6007	Atg2a	329015	ENSMUSG00000024773	ATG2A_1	100407000	ENSCJAG00000002632	Atg2a	ortholog_one2one	ATG2A	ortholog_one2one
57.7904	44.279	127.925	67.0229	56.0048	50.4977	34.4931	144.604	70.5007	12.9187	32.4341	6.532	29.2943	Wdr45	54636	ENSMUSG00000039382	WDR45	100405595	ENSCJAG00000002633	Wdr45	ortholog_one2one	WDR45	ortholog_one2one
0.0389	0.1003	0.1766	1.1047	0.6731	0.2349	3.2012	0.8558	3.7909	3.6094	0.0414	0.1703	1.5086	Star	20845	ENSMUSG00000031574	STAR	100387169	ENSCJAG00000002634	Star	ortholog_one2one	STAR	ortholog_one2one
39.15	71.9932	71.2832	62.3929	70.8242	73.2804	73.2981	130.77	173.169	76.346	145.345	120.055	118.713	Dhx30	72831	ENSMUSG00000032480	DHX30	100407140	ENSCJAG00000002635	Dhx30	ortholog_one2one	DHX30	ortholog_one2one
71.4428	38.2468	68.6175	65.3996	64.8639	48.7467	43.0649	62.3276	75.9304	52.1808	20.9887	31.3454	44.8456	Abce1	24015	ENSMUSG00000058355	ABCE1	100403878	ENSCJAG00000002636	Abce1	ortholog_one2one	ABCE1	ortholog_one2one
57.4089	60.6988	58.0096	37.5538	38.0658	38.709	21.928	17.5262	32.4704	56.1629	23.4092	48.424	32.074	Utp14a	72554	ENSMUSG00000063785	UTP14A	100390141	ENSCJAG00000002637	Utp14a	ortholog_many2many	UTP14A	ortholog_one2one
19.3761	30.8849	27.6716	9.66455	8.05945	6.00012	21.3557	8.8652	22.3905	20.2704	15.922	9.3195	18.6448	Lamp2	16784	ENSMUSG00000016534	LAMP2	100398116	ENSCJAG00000002638	Lamp2	ortholog_one2one	LAMP2	ortholog_one2one
8.5143	0.4881	5.27	18.1729	18.9898	13.2341	22.2257	2.3251	0.1095	1.2137	10.399	5.4407	7.0539	Ttc3	22129	ENSMUSG00000040785	TTC3	100394473	ENSCJAG00000002640	Ttc3	ortholog_one2one	TTC3	ortholog_one2one
2.5807	4.2931	13.0941	7.24247	7.7532	7.85465	16.2866	12.0748	4.839	2.3485	3.2879	5.7415	14.8552	Clcc1	229725	ENSMUSG00000027884	CLCC1	100399099	ENSCJAG00000002641	Clcc1	ortholog_one2one	CLCC1	ortholog_one2one
79.0698	129.055	84.17	73.878	66.4516	71.0449	24.3009	61.8704	89.852	16.1439	64.9668	106.362	100.619	Ash2l	23808	ENSMUSG00000031575	ASH2L	100386808	ENSCJAG00000002642	Ash2l	ortholog_one2one	ASH2L	ortholog_one2one
5.3176	7.8188	3.804	3.59402	2.39392	2.5765	0.0471	0.0061	0.0065	0.0503	0	0.0066	0.0251	Hal	15109	ENSMUSG00000020017	HAL	100413101	ENSCJAG00000002643	Hal	ortholog_one2one	HAL	ortholog_one2one
1.6345	4.6461	5.5449	5.48385	6.72235	6.9849	10.9965	11.4094	6.2834	12.1313	9.6296	13.375	15.328	Msl2	77853	ENSMUSG00000066415	MSL2	100398191	ENSCJAG00000002644	Msl2	ortholog_one2one	MSL2	ortholog_one2one
1.3544	1.1153	0.126	1.95817	1.42692	1.16637	1.1846	9.4225	6.5854	6.6314	1.4409	5.1755	2.8402	Ppp2r3a	235542	ENSMUSG00000043154	PPP2R3A	100398540	ENSCJAG00000002646	Ppp2r3a	ortholog_one2one	PPP2R3A	ortholog_one2one
0.1633	0.1829	0.0712	0.301275	0.51705	1.1986	0.0452	0.0309	0.2477	0.0326	0.0422	0	0.0824	Vwa7	27762	ENSMUSG00000007030	VWA7	100405340	ENSCJAG00000002647	D17H6S56E-3	ortholog_one2one	VWA7	ortholog_one2one
0.1402	0.0601	0.0155	0.022425	0.036525	0.025275	0.0388	0.0086	0.0087	0.0958	0.0335	0	0.0085	Ttc34	242800	ENSMUSG00000046637	TTC34	100403804	ENSCJAG00000002648	Ttc34	ortholog_one2one	TTC34	ortholog_one2one
0.2963	0.344	0.0891	1.02248	0.9856	1.00295	0.1282	0.1064	0.1686	0.3469	0.3715	0.1064	0.0687	Mecom	14013	ENSMUSG00000027684	MECOM	100403987	ENSCJAG00000002651	Mecom	ortholog_one2one	MECOM	ortholog_one2one
0.3092	0.9438	0.209	0.54665	0.569325	0.4673	0.0972	0	0.0062	0.0624	0	0.024	0.0228	Prdm16	70673	ENSMUSG00000039410	PRDM16	NA	ENSCJAG00000002653	Prdm16	ortholog_one2one	PRDM16	ortholog_one2one
0.5519	0.0844	0.0288	0.06815	0.098275	0.0876	0.1595	0.0538	0.0354	0.1567	0.2409	0.3765	0.1334	Strc	140476	ENSMUSG00000033498	STRC	100393330	ENSCJAG00000002654	Strc	ortholog_one2one	STRC	ortholog_one2one
0.1418	14.2899	3.7686	11.3988	9.9027	5.29295	6.9546	18.1687	3.4935	1.2868	1.9203	0.4939	0.0956	Gpkow	209416	ENSMUSG00000031148	GPKOW	100406332	ENSCJAG00000002656	Gpkow	ortholog_one2one	GPKOW	ortholog_one2one
0.0659	2.7287	1.7615	3.89665	4.09253	4.13535	0.8239	2.4782	16.3804	7.7102	4.8268	8.8444	3.6696	Wdr47	99512	ENSMUSG00000040389	WDR47	100399455	ENSCJAG00000002658	Wdr47	ortholog_one2one	WDR47	ortholog_one2one
0.051	0.0354	1.4007	0.012425	0.0109	0.013675	0.1805	0	0.0221	0.0296	0.0434	0.0239	0.0097	Sstr5	20609	ENSMUSG00000050824	SSTR5	100407118	ENSCJAG00000002659	Sstr5	ortholog_one2one	SSTR5	ortholog_one2one
71.9232	95.927	86.8887	85.2639	122.501	189.152	2.8214	18.3191	9.4314	2.6167	4.194	8.7647	9.2199	Ehd1	13660	ENSMUSG00000024772	EHD1	100405531	ENSCJAG00000002660	Ehd1	ortholog_one2one	EHD1	ortholog_one2one
5.0563	1.1863	11.1394	1.28335	1.311	2.25235	119.767	107.314	127.546	107.062	122.953	64.0854	93.6383	Arhgef16	230972	ENSMUSG00000029032	ARHGEF16	100398479	ENSCJAG00000002662	Arhgef16	ortholog_one2one	ARHGEF16	ortholog_one2one
40.3422	38.8893	48.3264	16.6479	11.4426	10.3229	5.8962	5.672	2.3429	6.2133	5.6711	7.724	4.6126	Anapc10	68999	ENSMUSG00000036977	ANAPC10	100404610	ENSCJAG00000002663	Anapc10	ortholog_one2one	ANAPC10	ortholog_one2one
3.7204	4.0784	0.975	1.35975	2.27765	3.75983	7.3727	2.6109	2.0426	9.8025	5.8843	0.5017	3.5175	Zdhhc9	208884	ENSMUSG00000036985	ZDHHC9	100385577	ENSCJAG00000002664	Zdhhc9	ortholog_one2one	ZDHHC9	ortholog_one2one
0.0439	0.0704	0.0206	0.430875	0.43465	0.447175	0.1068	0.0728	0.0773	0.1487	0.1238	0.0284	0.0401	Hhip	15245	ENSMUSG00000064325	HHIP	100404963	ENSCJAG00000002666	Hhip	ortholog_one2one	HHIP	ortholog_one2one
3.0078	8.1073	3.9387	2.44455	2.32868	1.68283	2.0421	7.6744	2.3344	2.869	5.5875	1.0378	2.1652	Cdc42bpg	240505	ENSMUSG00000024769	CDC42BPG	100411455	ENSCJAG00000002669	Cdc42bpg	ortholog_one2one	CDC42BPG	ortholog_one2one
1423.49	2167.24	2380.1	1058.37	882.392	814	105.408	183.534	190.756	143.126	235.842	442.128	436.925	Eif4ebp1	13685	ENSMUSG00000031490	EIF4EBP1	100386453	ENSCJAG00000002671	Eif4ebp1	ortholog_one2one	EIF4EBP1	ortholog_one2one
0.026	0.0415	0.0063	2.30393	1.46965	0.5308	0.0304	0.0983	0.128	0.1502	0.0807	1.1409	0.0244	Amdhd1	71761	ENSMUSG00000015890	AMDHD1	100399465	ENSCJAG00000002672	Amdhd1	ortholog_one2one	AMDHD1	ortholog_one2one
50.9256	30.5418	19.1309	21.3659	19.1392	24.9258	4.0434	11.7639	24.7252	6.8198	7.5533	4.6848	8.715	Cdc25a	12530	ENSMUSG00000032477	CDC25A	100408832	ENSCJAG00000002673	Cdc25a	ortholog_one2one	CDC25A	ortholog_one2one
3.3049	20.6137	10.3956	18.278	13.1335	13.1169	0.3839	0.0661	0.0834	0.4978	0.122	0.8322	0.0795	Adrb3	11556	ENSMUSG00000031489	ADRB3	100396232	ENSCJAG00000002674	Adrb3	ortholog_one2one	ADRB3	ortholog_one2one
0.0693	0.0536	0.9884	1.1788	1.593	0.508575	0.1648	0.0429	0.0457	0.2682	0.0878	0.0598	0.0401	Megf6	230971	ENSMUSG00000057751	MEGF6	NA	ENSCJAG00000002676	Megf6	ortholog_one2one	MEGF6	ortholog_one2one
0.0567	0.0469	0.0123	0.600825	0.607225	0.04945	0.2099	0.0215	0.0718	0.1135	0.979	0.039	0.0273	Magix	54634	ENSMUSG00000031147	MAGIX	100406699	ENSCJAG00000002679	Magix	ortholog_one2one	MAGIX	ortholog_one2one
101.22	111.858	207.207	218.053	152.334	106.383	235.89	442.094	372.014	307.024	257.485	156.55	151.676	Plp2	18824	ENSMUSG00000031146	PLP2	100407302	ENSCJAG00000002681	NA	NA	PLP2	ortholog_one2one
0.1499	0.0569	0.0081	0.06105	0.04985	0.067325	0.0828	0.0054	0.0116	0.0649	0.0525	1.5114	0.0378	Ephb1	270190	ENSMUSG00000032537	EPHB1	100399267	ENSCJAG00000002682	Ephb1	ortholog_one2one	EPHB1	ortholog_one2one
54.0463	42.9416	68.231	234.4	226.052	181.226	2.1783	0.0317	1.8569	5.427	0.1403	3.0668	6.6793	Pigp	56176	ENSMUSG00000022940	PIGP	100394113	ENSCJAG00000002683	Pigp	ortholog_one2one	PIGP	ortholog_one2one
1.0207	0.9677	0.4548	0.4202	0.463175	0.51265	0.596	0.1394	0.135	0.6056	0.1578	0.0791	0.0818	Sox8	20681	ENSMUSG00000024176	SOX8	100406753	ENSCJAG00000002684	Sox8	ortholog_one2one	SOX8	ortholog_one2one
1.0138	0.9572	1.6127	2.53423	2.00955	1.3364	0.0701	0	1.4135	0.0899	0	0.0086	0.0246	Ccdc38	237465	ENSMUSG00000036168	CCDC38	100412745	ENSCJAG00000002685	Ccdc38	ortholog_one2one	CCDC38	ortholog_one2one
2.6528	8.2948	13.7715	0.85455	0.862675	0.454775	0	0	0	0.0318	0.044	0	0.0106	Got1l1	76615	ENSMUSG00000039720	GOT1L1	100386102	ENSCJAG00000002687	Got1l1	ortholog_one2one	GOT1L1	ortholog_one2one
1.3205	0.6581	0.0222	0.198225	0.192775	0.5472	0.0949	0.0165	0	0.045	0.0295	0.0089	0.0337	Prickle3	54630	ENSMUSG00000031145	PRICKLE3	100385330	ENSCJAG00000002694	Prickle3	ortholog_one2one	PRICKLE3	ortholog_one2one
0.0229	0.039	0.0071	0.012225	0.020875	0.00865	0	0	0	0	0	0	0	Enthd1	383075	ENSMUSG00000050439	ENTHD1	NA	ENSCJAG00000002696	Enthd1	ortholog_one2one	ENTHD1	ortholog_one2one
5.2938	1.7573	5.7195	0.431275	0.8289	1.90653	0.1357	0.0247	0	0.3261	1.1181	0.5516	0.406	Hlcs	110948	ENSMUSG00000040820	HLCS	100388312	ENSCJAG00000002697	Hlcs	ortholog_one2one	HLCS	ortholog_one2one
11.3118	10.8928	8.6454	16.2538	12.8036	7.28505	0	7.0597	0	0	0	0	0.3224	Taf13	99730	ENSMUSG00000048100	TAF13	100400052	ENSCJAG00000002701	Taf13	ortholog_one2one	TAF13	ortholog_one2one
0.0311	0.0379	0.0081	1.6934	1.43572	1.435	0.0972	0.041	0.1925	0.0624	0.0794	0.042	0.0228	Sash3	74131	ENSMUSG00000031101	SASH3	100385220	ENSCJAG00000002703	Sash3	ortholog_one2one	SASH3	ortholog_one2one
0.0279	0.1765	0.0432	0.072575	0.08355	0.080125	0.0908	0.0071	0	0.0925	0	0	0.0308	Sim2	20465	ENSMUSG00000062713	SIM2	NA	ENSCJAG00000002704	Sim2	ortholog_one2one	SIM2	ortholog_one2one
66.8002	95.5764	270.271	245.1	252.455	294.285	202.766	195.621	164.938	151.269	171.213	124.621	143.169	Snrpf	69878	ENSMUSG00000020018	SNRPF	100399108	ENSCJAG00000002705	Snrpf	ortholog_one2one	SNRPF	ortholog_one2one
18.1425	22.2678	17.8413	3.13215	4.29375	3.68425	0.3074	1.9804	1.2304	6.9376	2.9734	8.7296	6.0272	Rab11fip1	75767	ENSMUSG00000031488	RAB11FIP1	100385500	ENSCJAG00000002706	Rab11fip1	ortholog_one2one	RAB11FIP1	ortholog_one2one
0.0596	0.0498	0.0116	0.04105	0.024725	0.0206	0	0	0	0	0	0	0	Gypa	14934	ENSMUSG00000051839	GYPA	100894608	ENSCJAG00000002707	Gypa	ortholog_one2one	GYPA	ortholog_one2one
23.35	39.4194	57.93	68.6038	64.0654	74.9505	7.8954	9.0172	8.9952	5.5136	7.0278	12.2744	7.5263	Prr14	233895	ENSMUSG00000030822	PRR14	100411220	ENSCJAG00000002708	Prr14	ortholog_one2one	PRR14	ortholog_one2one
0.109	0.2006	0.0537	0.063275	0.05405	0.04585	0.1437	0.0058	0.0117	0.11	0.0461	0.0063	0.0052	Ntn4	57764	ENSMUSG00000020019	NTN4	100410845	ENSCJAG00000002709	Ntn4	ortholog_one2one	NTN4	ortholog_one2one
0.0259	0.0252	0	0	0	0	0.0692	0	0	0	0	3.2922	0.0401	Camp	12796	ENSMUSG00000038357	CAMP	100409435	ENSCJAG00000002710	Camp	ortholog_one2one	CAMP	ortholog_one2one
2.0413	0.7612	0.6331	1.53075	1.71815	1.65945	1.9675	0.0247	1.3004	0.2119	0.1266	4.6217	4.4842	Golim4	73124	ENSMUSG00000034109	GOLIM4	100405934	ENSCJAG00000002711	Golim4	ortholog_one2one	GOLIM4	ortholog_one2one
1.2781	4.3489	0	0.008275	0.008275	0.012025	0.0575	0.0128	0.0064	0.0355	0	0	1.8466	Mfsd2a	76574	ENSMUSG00000028655	MFSD2A	100402251	ENSCJAG00000002712	Mfsd2a	ortholog_one2one	MFSD2A	ortholog_one2one
1.0436	0.7198	0.5865	0.511425	0.445375	0.26045	0.787	0.0825	0.0863	1.7443	0.4257	0.0697	0.1265	Syp	20977	ENSMUSG00000031144	SYP	100385689	ENSCJAG00000002714	Syp	ortholog_one2one	SYP	ortholog_one2one
2.3927	1.0008	4.7705	2.52135	1.91518	1.08645	0.5673	0.0114	0.0132	0.0891	1.3002	0.0349	0.0437	Ppip5k1	327655	ENSMUSG00000033526	PPIP5K1	100385007	ENSCJAG00000002715	Ppip5k1	ortholog_one2one	PPIP5K1	ortholog_one2one
33.2123	22.7179	60.336	37.9578	48.4706	56.0507	27.1512	48.3168	18.0762	10.9117	37.8507	29.8234	26.7846	Men1	17283	ENSMUSG00000024947	MEN1	100411101	ENSCJAG00000002716	Men1	ortholog_one2one	MEN1	ortholog_one2one
2.8954	9.1793	10.0082	5.8892	6.27407	7.57907	15.8173	21.7757	48.4561	26.47	19.5834	18.038	16.615	Tmem167b	67495	ENSMUSG00000068732	TMEM167B	100400415	ENSCJAG00000002717	Tmem167b	ortholog_one2one	TMEM167B	ortholog_one2one
0.0522	0.0483	0.0213	0.05375	0.047875	0.034325	0	0	0	0	0	0	0	Grap2	17444	ENSMUSG00000042351	GRAP2	100402356	ENSCJAG00000002718	Grap2	ortholog_one2one	GRAP2	ortholog_one2one
0.1451	1.7522	0.0162	0.0537	0.76495	1.34522	1.537	0.7389	4.2265	0.9869	2.1821	0.5888	0.0274	Xpnpep2	170745	ENSMUSG00000037005	XPNPEP2	100415713	ENSCJAG00000002719	Xpnpep2	ortholog_one2one	XPNPEP2	ortholog_one2one
0.1567	0.0414	0.6387	0.02825	0.026325	0.01205	0	0	0	0	0	0	0	Fam83f	213956	ENSMUSG00000022408	FAM83F	100402715	ENSCJAG00000002721	Fam83f	ortholog_one2one	FAM83F	ortholog_one2one
44.1421	29.0754	78.3088	87.0765	93.0513	73.3575	11.5321	29.3572	23.2639	6.5074	14.5411	9.5398	11.1225	Nme6	54369	ENSMUSG00000032478	NME6	100409794	ENSCJAG00000002722	Nme6	ortholog_one2one	NME6	ortholog_one2one
12.5091	24.5178	15.1123	5	4.51037	7.68435	5.631	11.7795	5.9377	8.282	10.7594	7.75	2.7188	Brf2	66653	ENSMUSG00000031487	ZFP36L2	100385147	ENSCJAG00000002724	Brf2	ortholog_one2one	BRF2	ortholog_one2one
0.7584	2.9362	7.7938	1.705	1.82933	2.37973	63.4979	13.0604	11.0346	48.6293	2.7856	29.7071	30.824	Dopey2	70028	ENSMUSG00000022946	DOPEY2	100386869	ENSCJAG00000002725	Dopey2	ortholog_one2one	DOPEY2	ortholog_one2one
76.5523	53.2191	88.996	89.1758	97.9282	90.2794	3.9095	12.6542	3.2313	1.7344	0.9906	30.1929	9.8966	Sgk1	20393	ENSMUSG00000019970	SGK1	100389266	ENSCJAG00000002727	Sgk1	apparent_ortholog_one2one	SGK1	ortholog_one2one
0.1021	0.0708	0.0158	0.597375	0.612175	0.6131	0.2063	0.0228	0.0265	0.1782	0	0.0058	0.0383	Cacna1f	54652	ENSMUSG00000031142	CACNA1F	100386041	ENSCJAG00000002728	Cacna1f	ortholog_one2one	CACNA1F	ortholog_one2one
0.0423	0.024	0	0.017275	0.01265	0.0098	0.0486	0.0102	0.0124	0.078	0.0265	0.018	0.0228	Frem3	333315	ENSMUSG00000042353	FREM3	100405327	ENSCJAG00000002729	Frem3	ortholog_one2one	FREM3	ortholog_one2one
33.1094	8.409	6.9638	3.81525	4.48935	5.33063	4.5355	43.46	13.6312	12.7125	15.5366	4.2289	4.5061	Map4k2	26412	ENSMUSG00000024948	MAP4K2	100405174	ENSCJAG00000002730	Map4k2	ortholog_one2one	MAP4K2	ortholog_one2one
0.7537	1.794	0.6813	1.2086	1.73107	1.7372	0.3388	0.061	0.1539	1.0134	0.1708	0.2555	0.2935	Gpr124	78560	ENSMUSG00000031486	GPR124	100415642	ENSCJAG00000002733	Gpr124	ortholog_one2one	GPR124	ortholog_one2one
0.0387	0.0219	0	0.5843	0.586075	0.14775	0.1412	0	6.4934	0.1844	1.1628	0.0266	0.4412	Usp44	327799	ENSMUSG00000020020	USP44	100410482	ENSCJAG00000002734	Usp44	ortholog_one2one	USP44	ortholog_one2one
94.6418	53.1206	86.296	89.5772	84.2216	81.8452	96.9318	181.324	78.6451	72.7406	71.2776	99.2061	80.5549	Smarca5	93762	ENSMUSG00000031715	SMARCA5	100405688	ENSCJAG00000002735	Smarca5	ortholog_one2one	SMARCA5	ortholog_one2one
0.022	0.0242	0	0	0	0	0	0	0.0391	0	0	0	0	Spink8	78709	ENSMUSG00000050074	SPINK8	100895028	ENSCJAG00000002737	Spink8	ortholog_one2one	SPINK8	ortholog_one2one
181.275	152.241	87.5541	63.9163	67.0343	74.6634	139.22	132.123	104.146	97.5856	82.4593	156.168	163.692	Cap1	12331	ENSMUSG00000028656	CAP1	100402974	ENSCJAG00000002738	Cap1	ortholog_one2one	CAP1	ortholog_one2one
8.4137	15.9123	22.6705	7.4625	5.98722	4.96025	20.3992	8.2839	11.1152	6.0211	4.5446	11.818	5.9465	Osgepl1	72085	ENSMUSG00000026096	OSGEPL1	NA	ENSCJAG00000002739	Osgepl1	ortholog_one2one	OSGEPL1	ortholog_one2one
89.4846	128.527	114.474	92.9348	89.4148	83.5109	66.4831	142.668	142.676	108.506	63.8437	100.735	79.2127	Metap2	56307	ENSMUSG00000036112	METAP2	100409642	ENSCJAG00000002740	Metap2	ortholog_one2one	METAP2	ortholog_one2one
2.8369	0.0093	2.3573	4.71497	4.28415	4.26082	18.7085	23.1583	0.844	28.6797	2.1624	9.0653	37.7864	Nudt6	229228	ENSMUSG00000050174	NUDT6	100403279	ENSCJAG00000002741	Nudt6	ortholog_one2one	NUDT6	ortholog_one2one
0.0427	0.015	0.0078	0.01535	0.03145	0.0263	0	0	0.0142	0.2801	0.1211	0.0146	0.0175	Ky	16716	ENSMUSG00000035606	KY	100399634	ENSCJAG00000002743	Ky	ortholog_one2one	KY	ortholog_one2one
0.1048	0.0836	0.0085	0.062225	0.0322	0.021225	3.7965	0	0.0553	0	0	0	3.0905	Fgf2	14173	ENSMUSG00000037225	FGF2	100403642	ENSCJAG00000002744	Fgf2	ortholog_one2one	FGF2	ortholog_one2one
0.0756	0.0669	0.0061	2.3281	2.32857	0.04665	0.8787	7.1268	10.603	7.1911	5.3464	6.5854	2.3219	Serpini1	20713	ENSMUSG00000027834	SERPINI1	100406302	ENSCJAG00000002746	Serpini1	ortholog_one2one	SERPINI1	ortholog_one2one
33.3706	31.4316	11.9558	9.28165	9.8274	16.208	0.7679	1.0875	0.2821	0.7112	0.6101	0.2044	0.3057	Fbrs	14123	ENSMUSG00000042423	FBRS	100411571	ENSCJAG00000002747	Fbrs	ortholog_one2one	FBRS	ortholog_one2one
7.3132	30.8222	18.1724	24.5809	17.7304	19.5175	0.0942	0.0245	8.4708	5.2966	8.2494	3.6387	6.0509	Ocrl	320634	ENSMUSG00000001173	OCRL	100415106	ENSCJAG00000002748	Ocrl	ortholog_one2one	OCRL	ortholog_one2one
1.0734	0.0062	0.0782	0.381675	0.381675	0.381675	1.3759	0.0067	0	6.5892	0.4814	1.4692	0.454	Bbs12	241950	ENSMUSG00000051444	BBS12	100385780	ENSCJAG00000002751	Bbs12	ortholog_one2one	BBS12	ortholog_one2one
28.5901	21.3891	19.7256	24.4098	23.7362	21.3193	2.5887	17.7229	23.6678	0.1298	4.6234	6.96	12.5159	Cep63	28135	ENSMUSG00000032534	CEP63	100400480	ENSCJAG00000002753	Cep63	ortholog_one2one	CEP63	ortholog_one2one
0.0071	0.008	0.0071	0.003325	0.00565	0.00565	0	0	0	0.059	0	0	0.0217	Il21	60505	ENSMUSG00000027718	IL21	100386141	ENSCJAG00000002755	Il21	ortholog_one2one	IL21	ortholog_one2one
9.6546	1.4394	41.2675	17.0374	19.8164	26.7478	22.0495	11.2709	21.1461	23.357	21.1848	24.9979	19.0256	Prosc	114863	ENSMUSG00000031485	PROSC	100415281	ENSCJAG00000002756	Prosc	ortholog_one2one	PROSC	ortholog_one2one
0.3134	0.2139	4.9184	0.773	0.295625	0.70935	0.0473	0.0296	0.0554	6.2453	0.0719	4.5312	1.4452	Pikfyve	18711	ENSMUSG00000025949	PIKFYVE	100415724	ENSCJAG00000002759	Pikfyve	ortholog_one2one	PIKFYVE	ortholog_one2one
0.9963	0.5572	9.0206	4.69682	4.13628	4.11555	20.7613	18.6046	19.03	12.9397	5.5947	13.2001	9.5351	Vezt	215008	ENSMUSG00000036099	VEZT	100409282	ENSCJAG00000002761	Vezt	ortholog_one2many	VEZT	ortholog_one2one
0.8349	3.8248	1.3082	5.3739	4.27393	2.74688	24.8199	8.8303	8.2371	8.1871	23.2908	38.8377	34.788	Plxnb1	235611	ENSMUSG00000053646	PLXNB1	100410152	ENSCJAG00000002762	Plxnb1	ortholog_one2one	PLXNB1	ortholog_one2one
18.0143	10.488	10.8587	28.2969	23.5323	20.634	39.8011	53.6074	65.0589	99.2207	23.5428	52.1519	74.0397	Pdcd10	56426	ENSMUSG00000027835	PDCD10	100406667	ENSCJAG00000002763	Pdcd10	ortholog_one2one	PDCD10	ortholog_one2one
50.2946	54.033	65.2839	87.7399	73.07	63.6232	0	0	0	0	0	0	0	Adsl	11564	ENSMUSG00000022407	ADSL	100393664	ENSCJAG00000002764	Adsl	ortholog_one2one	ADSL	ortholog_one2one
11.9276	9.5164	19.2982	10.4141	11.181	16.3239	10.7031	11.6016	4.6784	5.5665	5.1758	0.6454	1.534	Erlin2	244373	ENSMUSG00000031483	ERLIN2	100414568	ENSCJAG00000002768	Erlin2	ortholog_one2one	ERLIN2	ortholog_one2one
0.009	0.0102	0.0179	0.0021	0.005075	0.005075	0.0311	0	0	0	0	0.007	0.0132	Cldn14	56173	ENSMUSG00000047109	CLDN14	100387231	ENSCJAG00000002769	Cldn14	ortholog_one2one	CLDN14	ortholog_one2one
3.0106	1.2595	2.609	2.54765	2.16435	2.6263	0	0.025	0.0152	0	0	0	0	Il2	16183	ENSMUSG00000027720	IL2	100386848	ENSCJAG00000002770	Il2	ortholog_one2one	IL2	ortholog_one2one
0.1747	0.1151	0.0144	0.1099	0.12055	0.1227	2.0057	2.5606	0.2762	0.8707	3.5409	6.9733	4.9352	Ccdc22	54638	ENSMUSG00000031143	CCDC22	100407669	ENSCJAG00000002771	Ccdc22	ortholog_one2one	CCDC22	ortholog_one2one
15.6607	29.055	40.0993	40.399	46.6654	34.1965	7.0387	9.1467	0.5884	10.0772	7.9057	6.8889	10.3692	Chaf1b	110749	ENSMUSG00000022945	CHAF1B	100393026	ENSCJAG00000002772	Chaf1b	ortholog_one2one	CHAF1B	ortholog_one2one
0.0193	0.0282	0	0.020125	0.023975	0.01005	0.0678	0	0.0064	0	0.0244	0.0219	0.0061	WDR49	213248	ENSMUSG00000095162	WDR49	100407993	ENSCJAG00000002774	NA	NA	WDR49	ortholog_one2one
0.2011	0.1202	4.0008	0.999325	0.661525	0.66075	28.6052	30.7989	20.622	56.7908	30.9853	22.7547	12.2045	Fgd6	13998	ENSMUSG00000020021	FGD6	100407462	ENSCJAG00000002776	Fgd6	ortholog_one2one	FGD6	ortholog_one2one
46.1771	27.3202	32.2857	91.7432	91.0749	105.295	2.5958	11.0893	9.8535	8.4245	5.4933	15.398	19.3459	Anapc13	69010	ENSMUSG00000035048	ANAPC13	100401456	ENSCJAG00000002777	Anapc13	ortholog_one2one	ANAPC13	ortholog_one2one
7.8849	0.4485	0.307	27.0659	26.3867	31.7912	10.3801	0.4699	5.2978	0.9945	0.1055	23.0145	20.7085	Amotl2	56332	ENSMUSG00000032531	AMOTL2	100402195	ENSCJAG00000002778	Amotl2	ortholog_one2one	AMOTL2	ortholog_one2one
139.879	90.0811	81.4943	99.6596	97.925	127.438	161.068	138.299	76.4807	142.696	123.613	108.97	121.442	Sf1	22668	ENSMUSG00000024949	SF1	100404811	ENSCJAG00000002780	Sf1	ortholog_one2one	SF1	ortholog_one2one
13.4367	2.9042	25.5107	28.0171	18.6763	15.64	52.5408	26.168	20.3565	45.3448	18.9928	23.2296	35.5466	Morc3	338467	ENSMUSG00000039456	MORC3	100392658	ENSCJAG00000002781	Morc3	ortholog_one2one	MORC3	ortholog_one2one
76.2544	60.7544	64.0192	88.4926	109.701	117.148	22.022	73.1267	124.997	25.9996	95.1113	102.365	146.97	Sars	20226	ENSMUSG00000068739	SARS	100402130	ENSCJAG00000002784	Sars	ortholog_one2one	SARS	ortholog_one2one
0.0244	0.0301	0.0155	0.01025	0.014275	0.016225	0.0638	0.0133	0.0249	0.1193	0	0.1728	0.0148	Ncf1	17969	ENSMUSG00000015950	NCF1	100402613	ENSCJAG00000002787	Ncf1	ortholog_one2one	NCF1	ortholog_one2one
15.1943	6.9722	12.2354	5.45263	8.96865	9.47907	46.6198	33.4088	43.5384	39.6295	44.262	95.9788	86.7202	Clic1	114584	ENSMUSG00000007041	CLIC1	100404622	ENSCJAG00000002788	Clic1	ortholog_one2many	CLIC1	ortholog_one2one
0.5656	0.9689	0.1725	0.662875	0.673625	0.83495	0.2825	0.3374	0.3328	0.6537	0.7898	0.1394	0.2557	Slc2a12	353169	ENSMUSG00000037490	SLC2A12	100388901	ENSCJAG00000002789	Slc2a12	ortholog_one2one	SLC2A12	ortholog_one2one
0	0.0212	0	0.024025	0.010725	0.007675	0.0259	0	0	0.017	0	0	0	Ccdc27	381580	ENSMUSG00000039492	CCDC27	100394032	ENSCJAG00000002791	Ccdc27	ortholog_one2one	CCDC27	ortholog_one2one
28.1799	60.1099	46.7644	30.6308	34.9983	43.6159	7.8075	3.6296	5.1906	9.6872	6.2602	4.285	8.5113	Ryk	20187	ENSMUSG00000032547	RYK	100391656	ENSCJAG00000002792	Ryk	ortholog_one2one	RYK	ortholog_one2one
12.9456	17.4377	36.5202	17.7042	14.0028	2.70472	0.0836	0.0343	0.0382	6.3006	0	0.4478	3.0142	Cbr3	109857	ENSMUSG00000022947	CBR3	100386510	ENSCJAG00000002793	Cbr3	ortholog_one2one	CBR3	ortholog_one2one
14.6616	31.6428	13.165	9.41077	9.57735	8.98198	15.2729	23.0686	13.1934	9.4716	16.1505	23.077	26.0559	Tbpl1	237336	ENSMUSG00000071359	TBPL1	100401601	ENSCJAG00000002794	Tbpl1	ortholog_one2one	TBPL1	ortholog_one2one
0.0114	0.0093	0	0.0194	0.00565	0.00565	0.0299	0	0.0168	0	0.0379	0	0	Serpini2	67931	ENSMUSG00000034139	SERPINI2	100408357	ENSCJAG00000002795	Serpini2	ortholog_one2one	SERPINI2	ortholog_one2one
0.664	0.0469	0	0.031325	0.033525	0.017975	29.1398	41.1094	27.5433	28.6421	7.8009	33.9449	29.8901	Adad1	21744	ENSMUSG00000027719	ADAD1	NA	ENSCJAG00000002796	Adad1	ortholog_one2one	ADAD1	ortholog_one2one
10.5358	17.6539	6.1935	15.5577	15.1203	15.4823	36.5385	50.0427	40.5849	39.0271	7.7589	59.4622	53.1565	Ppt1	19063	ENSMUSG00000028657	PPT1	100403808	ENSCJAG00000002798	Ppt1	ortholog_one2one	PPT1	ortholog_one2one
0.0122	0.0301	0	0.22195	0.213925	0.014225	0.078	0.006	0	0.0286	0	0.0068	0	Kcnu1	16532	ENSMUSG00000031576	KCNU1	100394787	ENSCJAG00000002801	Kcnu1	ortholog_one2one	KCNU1	ortholog_one2one
2.2064	10.2624	3.4648	0.69065	0.458675	0.314775	0.1489	0.0259	0.0581	0.1855	0.0503	0.0269	0.0632	Slco2a1	24059	ENSMUSG00000032548	SLCO2A1	NA	ENSCJAG00000002802	Slco2a1	ortholog_one2one	SLCO2A1	ortholog_one2one
11.1325	15.2237	22.1953	29.0542	28.5303	28.0495	11.0438	4.6142	9.259	14.1881	7.2972	8.0952	15.7498	Gab1	14388	ENSMUSG00000031714	GAB1	100406544	ENSCJAG00000002803	Gab1	ortholog_one2one	GAB1	ortholog_one2one
18.2382	27.0549	16.1763	9.79423	9.1691	7.66395	19.4534	7.8241	10.267	8.7213	6.8191	7.5468	10.048	Setd4	224440	ENSMUSG00000022948	SETD4	100392290	ENSCJAG00000002805	Setd4	ortholog_one2one	SETD4	ortholog_one2one
0.0073	0.0135	0	0.02965	0.031975	0.02115	0	0.0062	0	0.0163	0.0211	0	0.0059	Zbbx	213234	ENSMUSG00000034151	ZBBX	100408714	ENSCJAG00000002808	Zbbx	ortholog_one2one	ZBBX	ortholog_one2one
0.4748	1.6269	1.0364	1.68145	0.7481	0.9709	17.2005	25.7553	28.303	23.9331	11.7302	5.7999	16.8547	Nr2c1	22025	ENSMUSG00000005897	NR2C1	100406005	ENSCJAG00000002810	Nr2c1	ortholog_one2one	NR2C1	ortholog_one2one
0.2714	0.2197	0.0442	0.2306	0.185	0.15465	0.3303	0.0107	0	0.6147	0.1047	7.1024	7.665	Tcf21	21412	ENSMUSG00000045680	TCF21	100388536	ENSCJAG00000002811	Tcf21	ortholog_one2one	TCF21	ortholog_one2one
4.7556	2.1395	1.0671	1.10403	1.51168	1.51703	0.9827	0.1189	0.0746	0.3215	0.0438	0.0878	0.0709	Foxp3	20371	ENSMUSG00000039521	FOXP3	100408633	ENSCJAG00000002813	Foxp3	ortholog_one2one	FOXP3	ortholog_one2one
6.9025	2.9316	7.1795	26.8539	39.4323	70.3156	0.4126	0.0171	0.0199	0.297	1.5788	0.4943	0.503	Runx1	12394	ENSMUSG00000022952	RUNX1	100385071	ENSCJAG00000002816	Runx1	ortholog_one2one	RUNX1	ortholog_one2one
0.0257	0.0473	0	0.02645	0.00905	0.0135	4.4974	0.0256	0.0683	0.2963	0.2383	0.024	0.2222	Eya4	14051	ENSMUSG00000010461	EYA4	100387459	ENSCJAG00000002817	Eya4	ortholog_one2one	EYA4	ortholog_one2one
0.1762	0.1289	0.0243	0.091675	0.085675	0.07355	0.0228	0.0054	0	0.0871	0.0723	0.0145	0.029	Unc5d	210801	ENSMUSG00000063626	UNC5D	100412764	ENSCJAG00000002818	Unc5d	ortholog_one2one	UNC5D	ortholog_one2one
7.0635	4.7742	9.8735	8.81403	7.56367	6.78453	32.1298	34.7628	36.7663	29.8427	49.0042	57.9095	49.5074	Lrrc47	72946	ENSMUSG00000029028	LRRC47	100399812	ENSCJAG00000002819	Lrrc47	ortholog_one2one	LRRC47	ortholog_one2one
0.7424	0.4839	4.946	2.1486	2.74918	5.4462	4.4491	5.036	8.4767	1.8491	5.8329	7.2339	5.5149	Rlf	109263	ENSMUSG00000049878	RLF	100404429	ENSCJAG00000002821	Rlf	ortholog_one2one	RLF	ortholog_one2one
3.09	3.3986	4.2454	3.3433	3.2752	3.30697	29.3548	78.9422	42.7606	28.3679	23.1639	54.0947	33.1332	Phkg2	68961	ENSMUSG00000030815	PHKG2	100412760	ENSCJAG00000002822	Phkg2	ortholog_one2one	PHKG2	ortholog_one2one
52.2557	43.1087	54.8829	60.9175	53.6882	29.2364	48.2317	70.999	14.2684	62.868	19.4658	50.8842	70.8646	Ddah2	51793	ENSMUSG00000007039	DDAH2	100404013	ENSCJAG00000002823	Ddah2	ortholog_one2one	DDAH2	ortholog_one2one
8.1745	0.6308	1.5417	0.809725	0.7192	0.4222	1.6056	0.9832	0.2821	2.2009	0.0633	3.9019	2.5246	Rab6b	270192	ENSMUSG00000032549	RAB6B	100402553	ENSCJAG00000002826	Rab6b	ortholog_one2one	RAB6B	ortholog_one2one
27.2338	49.5643	20.9892	16.5185	25.8106	31.7843	0	0	0	0	0	0	0	Sgsm3	105835	ENSMUSG00000042303	SGSM3	100393305	ENSCJAG00000002827	Sgsm3	apparent_ortholog_one2one	SGSM3	ortholog_one2one
0.0494	0.088	0.0212	0.039725	2.25352	2.25692	5.704	0.056	4.4957	4.8563	0.7677	4.9931	8.2939	Clic6	209195	ENSMUSG00000022949	CLIC6	100391926	ENSCJAG00000002829	Clic6	ortholog_one2one	CLIC6	ortholog_one2one
0.0245	0	0.1472	0	0	0	0	0	0	0	0.0784	0.0393	0	Tmco2	69469	ENSMUSG00000078577	TMCO2	100396422	ENSCJAG00000002830	Tmco2	ortholog_one2one	TMCO2	ortholog_one2one
29.0216	36.5518	17.5417	17.974	15.2269	13.4581	30.3394	34.0381	24.896	17.3229	21.0788	14.5596	27.6238	Usp38	74841	ENSMUSG00000038250	USP38	100407154	ENSCJAG00000002831	Usp38	ortholog_one2one	USP38	ortholog_one2one
0.0199	0.0722	0.419	0.028775	0.028175	0.025075	0.0703	0.0111	0	0.0358	0.0248	0.0074	0.006	Bche	12038	ENSMUSG00000027792	BCHE	100409326	ENSCJAG00000002832	Bche	ortholog_one2one	BCHE	ortholog_one2one
22.9762	4.3109	7.1106	5.05107	5.1434	4.85422	2.1869	0.0071	2.3915	0.0426	0.8663	1.1191	0.9018	Dffb	13368	ENSMUSG00000029027	DFFB	100400538	ENSCJAG00000002834	Dffb	ortholog_one2one	DFFB	ortholog_one2one
0.0293	0.0208	0.0333	0.024825	0.024175	0.01525	0.2484	0.0356	0.0513	0.3378	0.3661	0.0438	0.0917	Slitrk3	386750	ENSMUSG00000048304	SLITRK3	100409687	ENSCJAG00000002835	Slitrk3	ortholog_one2one	SLITRK3	ortholog_one2one
2.7188	0.0439	0.0119	0.011875	0.011875	0.008225	2.707	3.5087	5.1556	2.8997	1.3822	4.6745	0.386	Pygm	19309	ENSMUSG00000032648	PYGM	NA	ENSCJAG00000002836	Pygm	ortholog_one2one	PYGM	ortholog_one2one
0.8731	3.4086	0.2821	1.81133	1.66572	1.6268	0.6314	0.5343	7.4015	4.4067	0.457	1.6692	2.5489	Celsr2	53883	ENSMUSG00000068740	CELSR2	100414417	ENSCJAG00000002840	Celsr2	ortholog_one2one	CELSR2	ortholog_one2one
0.0693	0.0736	0	0.0651	0.05545	0.017825	0	0	0.014	0.0991	0.0495	0.0142	0.0114	Inpp4b	234515	ENSMUSG00000037940	INPP4B	100408233	ENSCJAG00000002842	Inpp4b	ortholog_one2one	INPP4B	ortholog_one2one
27.2583	74.3968	96.8273	50.1683	54.7845	63.8671	81.5452	87.2091	85.3507	75.6767	105.433	97.4307	123.687	Srprb	20818	ENSMUSG00000032553	SRPRB	100896943	ENSCJAG00000002845	Srprb	ortholog_one2one	SRPRB	ortholog_one2one
32.331	26.6797	56.3712	53.429	60.0094	58.3276	150.144	81.2012	96.6177	39.5266	124.068	84.22	100.525	Ndufa12	66414	ENSMUSG00000020022	NDUFA12	100398383	ENSCJAG00000002846	Ndufa12	ortholog_one2one	NDUFA12	ortholog_one2one
0.3722	0.2051	0.0561	1.17817	1.20182	2.17577	12.8522	10.6856	7.6094	2.246	0.6363	9.3423	11.9865	Tmcc3	319880	ENSMUSG00000020023	TMCC3	100401655	ENSCJAG00000002849	Tmcc3	ortholog_one2one	TMCC3	ortholog_one2one
8.6863	24.0465	4.237	8.10148	8.61138	9.90808	0	0	0	0	0	0	0	Mkl1	223701	ENSMUSG00000042292	MKL1	100403071	ENSCJAG00000002850	Mkl1	ortholog_one2one	MKL1	ortholog_one2one
0.8598	2.9662	3.0921	0.17695	0.179125	0.1519	0.2154	1.0192	0.0431	0.3405	0.1286	0.0264	0.0375	Col9a2	12840	ENSMUSG00000028626	COL9A2	100405504	ENSCJAG00000002851	Col9a2	ortholog_one2one	COL9A2	ortholog_one2one
2.9204	11.6976	4.6955	3.542	5.08458	5.10323	1.1533	2.7145	1.4724	0.3098	6.4768	15.2174	6.6557	Tubgcp4	51885	ENSMUSG00000027263	TUBGCP4	100392219	ENSCJAG00000002852	Tubgcp4	ortholog_one2one	TUBGCP4	ortholog_one2one
5.4025	3.792	10.1557	8.83463	9.16325	6.1849	8.9854	15.7296	11.8243	1.6497	4.2922	7.0336	3.3557	Ccdc41	77048	ENSMUSG00000020024	CCDC41	100400193	ENSCJAG00000002860	Ccdc41	ortholog_one2one	CCDC41	ortholog_one2one
0.6211	0.5057	0.4887	8.08023	7.78195	1.489	0.4291	0.0305	0.2244	1.4579	0.0488	8.2631	2.0604	Rasgrp2	19395	ENSMUSG00000032946	RASGRP2	100896269	ENSCJAG00000002861	Rasgrp2	ortholog_one2one	RASGRP2	ortholog_one2one
0	0.0095	0	0	0	0.0034	0	0	0	0	0	0	0	Kcne2	246133	ENSMUSG00000039672	KCNE2	100414491	ENSCJAG00000002863	Kcne2	ortholog_one2one	KCNE2	ortholog_one2one
9.373	13.5034	13.0386	4.58383	4.72105	4.28733	22.7417	43.0878	53.0551	40.1691	23.3421	25.0868	25.075	Ccdc51	66658	ENSMUSG00000025645	CCDC51	100410518	ENSCJAG00000002864	Ccdc51	ortholog_one2one	CCDC51	ortholog_one2one
0.1642	0.1725	0.0266	0.47935	1.05252	1.038	0.1263	0.0056	0.0226	0.1869	0.5223	0.0484	0.0276	Ppp1r3f	54646	ENSMUSG00000039556	PPP1R3F	100408270	ENSCJAG00000002866	Ppp1r3f	ortholog_one2one	PPP1R3F	ortholog_one2one
32.2967	36.34	45.7157	11.1807	14.5075	21.6747	173.131	123.812	112.237	57.8191	83.0021	66.9427	78.9799	Mrps6	121022	ENSMUSG00000039680	MRPS6	NA	ENSCJAG00000002867	Mrps6	ortholog_one2many	MRPS6	ortholog_one2one
0.1059	0.0722	0.0279	0.06735	1.52592	2.1999	0.1068	0.0056	0.0281	0.1156	0.0248	2.1703	2.3869	Smarca1	93761	ENSMUSG00000031099	SMARCA1	100414758	ENSCJAG00000002868	Smarca1	ortholog_one2one	SMARCA1	ortholog_one2one
232.293	417.199	318.019	286.163	343.978	363.202	353.984	192.054	287.654	261.228	285.389	374.692	337.95	Atp5o	28080	ENSMUSG00000022956	ATP5O	NA	ENSCJAG00000002873	Gm5436	ortholog_one2many	ATP5O	ortholog_one2one
5.367	3.6123	5.8466	12.19	9.9697	9.10407	15.9446	4.5075	11.6507	0.6934	28.1637	21.9061	7.8382	Atrip	235610	ENSMUSG00000025646	ATRIP	100411124	ENSCJAG00000002874	Atrip	ortholog_one2one	ATRIP	ortholog_one2one
5.2664	0.9317	5.5328	4.71472	4.68002	5.61508	0	0	0.0269	0	0	0.0274	0.0207	Cryga	12964	ENSMUSG00000044429	CRYGA	100894217	ENSCJAG00000002875	Cryga	ortholog_one2one	CRYGA	ortholog_one2one
0.4672	0.0331	0.146	0.724025	1.941	1.9724	0.0481	0	0.0118	0.0315	3.1431	27.803	8.8715	Crygb	12965	ENSMUSG00000073658	CRYGB	100412964	ENSCJAG00000002876	Crygb	ortholog_one2one	CRYGB	ortholog_one2one
0.0141	0.064	0.0071	0.015225	0.0199	0.01385	0.4738	5.66	1.6941	5.8966	4.7858	14.4492	5.1374	Serpinb8	20725	ENSMUSG00000026315	SERPINB8	100387174	ENSCJAG00000002877	Serpinb8	ortholog_one2one	SERPINB8	ortholog_one2one
26.0087	51.1543	26.255	36.7746	30.745	43.3645	27.1602	78.4312	41.5637	24.8296	45.042	40.2972	39.8987	Rnf40	233900	ENSMUSG00000030816	RNF40	100413479	ENSCJAG00000002878	Rnf40	ortholog_one2one	RNF40	ortholog_one2one
14.8824	24.09	11.3119	22.3426	25.1629	28.1619	32.0452	41.5966	68.8336	26.693	28.43	24.2707	20.9895	Itsn1	16443	ENSMUSG00000022957	ITSN1	100413048	ENSCJAG00000002882	Itsn1	ortholog_one2one	ITSN1	ortholog_one2one
0.0342	1.9302	13.8184	3.78265	3.78613	3.5057	8.9091	0.0465	11.7456	6.0189	2.3369	1.1074	2.2606	Ly6g6c	68468	ENSMUSG00000092586	LY6G6C	NA	ENSCJAG00000002883	Ly6g6c	ortholog_one2many	LY6G6C	ortholog_one2one
0.0279	0.0773	0.0089	0.101625	0.105075	0.023525	0	0	0	0	0	0	0	Mchr1	207911	ENSMUSG00000050164	MCHR1	100395835	ENSCJAG00000002884	Mchr1	ortholog_one2one	MCHR1	ortholog_one2one
0.0086	0.0806	0.0153	0.0677	0.06935	0.048925	0	0	0.0341	0.0252	0	0.0121	0.3682	Otol1	229389	ENSMUSG00000027788	OTOL1	100411724	ENSCJAG00000002888	Otol1	ortholog_one2one	OTOL1	ortholog_one2one
1.1318	0.0998	0	0.84515	1.31947	1.31313	3.9975	1.926	1.9557	9.2454	0.2196	4.3068	8.6392	Plxnc1	54712	ENSMUSG00000074785	PLXNC1	100398747	ENSCJAG00000002890	Plxnc1	ortholog_one2one	PLXNC1	ortholog_one2one
12.005	13.7188	46.1945	50.91	39.1887	44.7663	0	0	0	0.0614	0.0803	0.1458	0.055	Crygd	12967	ENSMUSG00000067299	CRYGD	100387014	ENSCJAG00000002892	Cryge	ortholog_one2many	CRYGD	ortholog_one2one
0.3023	0.2745	0.1903	0.4386	0.471325	0.35005	0.0905	0.0124	0.0275	0.0978	0	0.0135	0.0412	Cdh7	241201	ENSMUSG00000026312	CDH7	100414207	ENSCJAG00000002895	Cdh7	ortholog_one2one	CDH7	ortholog_one2one
4.744	4.1512	20.8304	4.10185	2.6835	0.548275	0.0253	0	0	5.0295	0.0218	0.0605	0.6621	Plekhm3	241075	ENSMUSG00000051344	PLEKHM3	100411294	ENSCJAG00000002896	Plekhm3	ortholog_one2one	PLEKHM3	ortholog_one2one
1.6131	0.7512	3.1653	0.994325	0.999275	1.85052	0.1023	0	0	0.0791	0	0.034	0.0274	Ly6g6d	114654	ENSMUSG00000073413	LY6G6D	NA	ENSCJAG00000002898	Ly6g6d	ortholog_one2one	LY6G6D	ortholog_one2one
22.7667	22.4306	54.5435	61.5926	46.3563	50.7659	71.8858	60.4683	86.3041	19.116	14.7234	34.2304	72.8716	Nmd3	97112	ENSMUSG00000027787	NMD3	100412435	ENSCJAG00000002900	Nmd3	ortholog_one2one	NMD3	ortholog_one2one
8.5727	1.0361	0.8944	1.739	2.0774	2.8022	12.2956	13.1096	10.2157	20.7186	16.2887	3.8911	5.4168	Zscan29	99334	ENSMUSG00000050619	ZSCAN29	100391849	ENSCJAG00000002903	Zscan29	ortholog_one2one	ZSCAN29	ortholog_one2one
18.935	15.4413	14.5079	12.5389	13.6256	20.1741	17.9944	29.336	28.0535	8.9113	29.2062	14.9761	30.0537	Abhd16a	193742	ENSMUSG00000007036	ABHD16A	100402450	ENSCJAG00000002906	Abhd16a	ortholog_one2one	ABHD16A	ortholog_one2one
34.3938	30.9926	44.5379	17.3407	11.7283	14.5095	3.0941	1.5601	8.932	5.2272	10.7139	2.9052	8.6025	Smap2	69780	ENSMUSG00000032870	SMAP2	100405875	ENSCJAG00000002908	Smap2	ortholog_one2one	SMAP2	ortholog_one2one
0.042	0.0482	0.0092	0.03045	0.04065	0.022975	0.0265	0	0.0073	0.0189	0.0247	0.0075	0.0056	Il15	16168	ENSMUSG00000031712	IL15	100409575	ENSCJAG00000002909	Il15	ortholog_one2one	IL15	ortholog_one2one
0.0356	0.0166	0.0166	0.0137	0.0137	0.01215	0.0513	0	0	0	0	0	0.0297	Taar2	209512	ENSMUSG00000059763	TAAR2	100398688	ENSCJAG00000002912	Taar2	ortholog_one2one	TAAR2	ortholog_one2one
0.0329	0.0187	0	0.09915	0.020975	0.023925	0.1149	0	0.014	0.2154	0	0.2256	0.0478	Cd83	12522	ENSMUSG00000015396	CD83	100405451	ENSCJAG00000002913	Cd83	ortholog_one2one	CD83	ortholog_one2one
24.6263	37.933	29.4	26.5449	26.1619	32.9098	110.144	172.045	99.3413	79.4299	175.045	112.253	97.1634	Shisa5	66940	ENSMUSG00000025647	SHISA5	100412069	ENSCJAG00000002915	Shisa5	ortholog_one2one	SHISA5	ortholog_one2one
0.0157	0.0178	0	0.017475	0.022675	0.0163	2.1138	0.4063	0.3707	3.1598	0.599	0.2807	0.3021	Taar5	215854	ENSMUSG00000069706	TAAR5	100415208	ENSCJAG00000002918	Taar5	ortholog_one2one	TAAR5	ortholog_one2one
7.8767	18.4195	15.1393	2.42775	3.62148	4.86915	16.2202	25.8098	33.621	15.6216	20.2457	7.2403	15.6574	Pfkfb4	270198	ENSMUSG00000025648	PFKFB4	100412423	ENSCJAG00000002921	Pfkfb4	ortholog_one2one	PFKFB4	ortholog_one2one
0.3878	0.2655	1.5589	0.2176	0.2168	0.1827	0.0729	0.0051	0	0.0312	0	0	0.0285	Rnf182	328234	ENSMUSG00000044164	RNF182	100405823	ENSCJAG00000002922	Rnf182	ortholog_one2one	RNF182	ortholog_one2one
19.5129	5.7572	2.3325	2.56623	3.42837	3.75415	14.1096	16.1726	4.5265	14.4157	4.2851	9.7901	15.248	Adal	75894	ENSMUSG00000027259	ADAL	100391253	ENSCJAG00000002923	Adal	ortholog_one2one	ADAL	ortholog_one2one
35.5411	44.2466	59.7301	53.5527	45.5361	31.6498	13.4152	22.4461	20.7558	25.656	16.2783	15.6941	17.3701	Topbp1	235559	ENSMUSG00000032555	TOPBP1	100403635	ENSCJAG00000002927	Topbp1	ortholog_one2one	TOPBP1	ortholog_one2one
0.655	0.9239	0.1903	1.65615	1.6054	0.475425	0.7427	0.2776	0.2699	1.98	0.2534	0.2346	0.1862	Nrxn2	18190	ENSMUSG00000033768	NRXN2	100403356	ENSCJAG00000002930	Nrxn2	ortholog_one2one	NRXN2	ortholog_one2one
14.5134	16.0862	36.4097	7.64452	25.4046	26.7994	5.2918	7.7232	0.2408	6.9125	10.9915	87.8197	26.5932	Stx7	53331	ENSMUSG00000019998	STX7	100413538	ENSCJAG00000002932	Stx7	ortholog_one2one	STX7	ortholog_one2one
1.1099	0.0144	6.04	5.44217	8.15775	9.29245	65.4638	47.4849	56.7166	33.9842	17.1802	25.63	29.9777	B3galnt1	26879	ENSMUSG00000043300	B3GALNT1	100412790	ENSCJAG00000002934	B3galnt1	ortholog_one2one	B3GALNT1	ortholog_one2one
0.0341	0.0081	0	0.00515	0.00925	0.009375	2.5807	2.8117	0	14.8307	2.024	5.3112	10.035	Tgm7	640543	ENSMUSG00000079103	TGM7	100390536	ENSCJAG00000002937	Tgm7	ortholog_one2one	TGM7	ortholog_one2one
2.3347	4.98	11.7066	1.9318	9.15282	12.9421	0	0	0.0249	0.0184	1.9291	0	0.0336	Ppm1l	242083	ENSMUSG00000027784	PPM1L	100413145	ENSCJAG00000002939	Ppm1l	ortholog_one2one	PPM1L	ortholog_one2one
176.668	339.464	362	451.035	695.515	910.67	0	0	0	0	0	0	0	P4hb	18453	ENSMUSG00000025130	P4HB	100388463	ENSCJAG00000002940	P4hb	ortholog_one2one	P4HB	ortholog_one2one
0.0509	0.0628	0	0.066525	0.04135	0.0454	0	0.0238	0.0253	0.0325	0.0425	0	0	Arl14	NA	ENSMUSG00000027783	ARL14	100413512	ENSCJAG00000002943	NA	NA	ARL14	ortholog_one2one
69.6506	91.1902	99.8165	25.8873	26.5925	26.9552	185.947	39.4774	11.5056	211.97	49.1635	19.8342	72.5815	Psrc1	56742	ENSMUSG00000068744	PSRC1	100402488	ENSCJAG00000002944	Psrc1	ortholog_one2one	PSRC1	ortholog_one2one
1.9549	1.1828	4.8283	18.4308	32.14	42.1964	37.8197	8.7448	5.8461	42.1903	7.7704	7.4692	19.607	Clcn5	12728	ENSMUSG00000004317	CLCN5	100410688	ENSCJAG00000002945	Clcn5	ortholog_one2one	CLCN5	ortholog_one2one
40.788	26.2411	20.8618	14.9802	13.4471	10.8465	4.1675	7.9701	12.9076	9.5452	2.0457	5.4128	7.0564	Kpna4	16649	ENSMUSG00000027782	KPNA4	100413872	ENSCJAG00000002947	Kpna4	ortholog_one2one	KPNA4	ortholog_one2one
0.014	0.014	0	0.005875	0.005875	0.005875	0.0386	0.0303	0	0	0.0447	1.1522	2.676	Mybphl	68753	ENSMUSG00000068745	MYBPHL	100402852	ENSCJAG00000002949	Mybphl	ortholog_one2one	MYBPHL	ortholog_one2one
0.0279	0.0307	0	0.009	0.009	0.001125	0.0486	0.0051	0	0.0312	0	0	0.0114	Cdh19	227485	ENSMUSG00000047216	CDH19	100414811	ENSCJAG00000002951	Cdh19	ortholog_one2one	CDH19	ortholog_one2one
10.3958	0.2161	3.383	1.63587	2.27562	2.16743	0.0301	0.007	0.0149	0	0.0267	4.0054	0.0121	Zfp69	381549	ENSMUSG00000064141	ZNF642	NA	ENSCJAG00000002953	Zfp69	ortholog_one2one	ZFP69	ortholog_one2one
13.8764	8.3465	5.6282	7.83295	7.76858	9.24043	0.7219	2.5344	0.0209	0.1665	3.4705	3.7485	1.5165	Bcl7c	12055	ENSMUSG00000030814	BCL7C	100414198	ENSCJAG00000002955	Bcl7c	apparent_ortholog_one2one	BCL7C	ortholog_one2one
0.0906	0	0	0.018375	0	0.469725	0	0	0	0	0	0	0	Ppp1r27	68701	ENSMUSG00000025129	PPP1R27	100389303	ENSCJAG00000002956	Dysfip1	ortholog_one2one	PPP1R27	ortholog_one2one
5.7549	1.9416	9.829	1.8077	2.67338	2.94342	19.8197	11.0168	8.8233	30.5056	14.3926	10.5906	12.2372	Cradd	12905	ENSMUSG00000045867	CRADD	100396932	ENSCJAG00000002958	Cradd	ortholog_one2one	CRADD	ortholog_one2one
17.9414	45.4705	68.5299	36.802	58.8881	74.8147	0	0	0	0	0	0	0	Fam195b	192173	ENSMUSG00000061111	FAM195B	100389667	ENSCJAG00000002959	Fam195b	ortholog_one2one	FAM195B	ortholog_one2one
0.2487	0.2124	0.3563	0.12505	0.123675	0.121975	0.0309	0	0.0088	3.4408	0	0.0095	0.0268	Rnf150	330812	ENSMUSG00000047747	RNF150	NA	ENSCJAG00000002960	Rnf150	ortholog_one2one	RNF150	ortholog_one2one
2.0846	0.4947	9.77	5.97302	4.13155	1.61492	1.4134	0.0069	0	3.8028	0.0235	0.8635	1.504	Exo5	73172	ENSMUSG00000028629	DEM1	100406480	ENSCJAG00000002961	Dem1	ortholog_one2one	EXO5	ortholog_one2one
5.3082	2.496	4.9287	0.07555	1.14538	1.12643	3.8139	3.3579	6.4199	5.5434	6.7682	3.4412	6.1295	Sort1	20661	ENSMUSG00000068747	SORT1	100403209	ENSCJAG00000002962	Sort1	ortholog_one2one	SORT1	ortholog_one2one
41.4748	50.9399	51.9497	47.6419	38.0299	34.0652	13.7927	13.8818	13.7456	28.6772	13.0559	12.326	15.5111	Socs2	216233	ENSMUSG00000020027	SOCS2	100396208	ENSCJAG00000002964	Gm9847	ortholog_one2many	SOCS2	ortholog_one2one
0.0207	0.0683	0.3887	0.172375	0.16745	0.453075	0	0	0	0	0	0	0	Gcgr	14527	ENSMUSG00000025127	GCGR	100390029	ENSCJAG00000002966	Gcgr	ortholog_one2one	GCGR	ortholog_one2one
0.9986	0.0658	0.3404	2.25758	2.05185	1.17092	0.9117	0.0323	0.0283	2.0549	0.1204	1.5858	0.0754	Tbc1d9	71310	ENSMUSG00000031709	TBC1D9	100411141	ENSCJAG00000002968	Tbc1d9	ortholog_one2one	TBC1D9	ortholog_one2one
0.0419	0.0307	0.0144	0.011325	0.0209	0.01565	0.1892	0.0148	0.0308	0.0295	0	0	0.0055	Moxd1	59012	ENSMUSG00000020000	MOXD1	100413173	ENSCJAG00000002971	Moxd1	ortholog_one2one	MOXD1	ortholog_one2one
9.1315	3.6382	1.0731	3.00398	4.23067	3.96238	0	0.5183	0.0064	2.4536	0.0244	0.0292	0.1651	Rims3	242662	ENSMUSG00000032890	RIMS3	100407449	ENSCJAG00000002973	Rims3	ortholog_one2one	RIMS3	ortholog_one2one
29.0583	25.8416	30.4012	56.2199	49.3463	40.6934	171.057	95.6732	144.004	163.272	68.2114	60.8613	89.4852	Smc4	70099	ENSMUSG00000034349	SMC4	100414596	ENSCJAG00000002974	Smc4	ortholog_one2one	SMC4	ortholog_one2one
0.0895	0.1587	0.0213	0.084275	0.09315	0.059175	0.024	1.5671	0.0059	0.9271	0.8524	0.0127	0.0103	Trpc3	22065	ENSMUSG00000027716	TRPC3	100387575	ENSCJAG00000002975	Trpc3	ortholog_one2one	TRPC3	ortholog_one2one
0.0063	0	0	0.00505	0.00505	0.007925	0.0678	0.0247	0.0069	0.0815	0.0211	0.0135	0.0118	Slc22a12	20521	ENSMUSG00000061742	SLC22A12	100403727	ENSCJAG00000002977	Slc22a12	ortholog_one2one	SLC22A12	ortholog_one2one
7.5572	36.1296	3.3028	3.21963	2.86852	8.05832	3.5108	0.0787	4.8516	9.4985	0.5658	3.7134	4.0275	Col7a1	12836	ENSMUSG00000025650	COL7A1	100385760	ENSCJAG00000002978	Col7a1	ortholog_one2one	COL7A1	ortholog_one2one
16.3761	31.9026	21.9489	18.7699	14.0476	15.4053	0	0	0	0	0	0	0	Haus2	66296	ENSMUSG00000027285	HAUS2	100391105	ENSCJAG00000002980	Haus2	ortholog_one2one	HAUS2	ortholog_one2one
0.0649	0.0428	0.0134	0.027975	0.06355	0.0601	0.2701	0	0	0.1732	0.2942	0	0.0317	Ctf1	13019	ENSMUSG00000042340	CTF1	NA	ENSCJAG00000002982	Ctf1	ortholog_one2one	CTF1	ortholog_one2one
16.731	10.6052	17.4882	25.5768	22.7458	21.3805	36.3297	15.9499	40.4969	46.6881	34.1806	19.7904	17.2994	Ccndbp1	17151	ENSMUSG00000023572	CCNDBP1	100389460	ENSCJAG00000002983	Ccndbp1	ortholog_one2one	CCNDBP1	ortholog_one2one
8.4566	27.3266	5.12	19.7535	20.3069	19.3666	1.2218	0.8531	0.5153	0.9852	1.1963	0.8738	0.8394	Fbxl19	233902	ENSMUSG00000030811	FBXL19	100414918	ENSCJAG00000002985	Fbxl19	ortholog_one2one	FBXL19	ortholog_one2one
0.7249	0.0258	0	0.0083	0.0083	0.0083	0.0791	6.7401	0.0439	0.1126	0	0	0.4717	Ly6g5c	114652	ENSMUSG00000034482	LY6G5C	NA	ENSCJAG00000002989	Ly6g5c	ortholog_one2one	LY6G5C	ortholog_one2one
5.0988	6.7392	8.2802	8.02972	7.49925	8.48403	0	0	0	0	0	0	0	Lrrc57	66606	ENSMUSG00000027286	LRRC57	100390153	ENSCJAG00000002991	Lrrc57	apparent_ortholog_one2one	LRRC57	ortholog_one2one
201.706	285.372	140.32	85.8763	74.9551	67.5103	22.6825	16.6954	17.985	20.4604	10.7594	5.2137	5.6729	Nudt4	71207	ENSMUSG00000020029	NUDT4	100386206	ENSCJAG00000002992	Nudt4	ortholog_one2one	NUDT4	ortholog_one2one
2.2462	3.8916	2.9382	14.4968	15.3144	16.7064	4.4706	6.3784	4.1577	0.9031	3.2644	0.3629	0.9158	Tmx3	67988	ENSMUSG00000024614	TMX3	100415522	ENSCJAG00000002993	Tmx3	ortholog_one2one	TMX3	ortholog_one2one
3.4193	19.1725	35.0206	28.4721	23.8936	26.4682	0	0	0	0	0	0	0	Snap23	20619	ENSMUSG00000027287	SNAP23	100390512	ENSCJAG00000002994	Snap23	ortholog_one2one	SNAP23	ortholog_one2one
10.0829	3.8306	4.1547	11.1157	9.4243	11.2592	19.4726	0	0.0074	0	0.1308	3.1462	6.7105	Ctgf	14219	ENSMUSG00000019997	CTGF	100412819	ENSCJAG00000002995	Ctgf	ortholog_one2one	CTGF	ortholog_one2one
0.1654	0.1846	0.007	0.074925	0.072875	0.06635	8.3871	10.487	7.4253	5.2857	1.0063	2.9275	1.1282	Kcnq4	60613	ENSMUSG00000028631	KCNQ4	NA	ENSCJAG00000002997	Kcnq4	ortholog_one2one	KCNQ4	ortholog_one2one
102.686	100.24	214.703	180.258	180.674	167.718	32.0677	67.5919	128.621	37.9809	31.8681	79.4585	149.176	Cdv3	321022	ENSMUSG00000032803	CDV3	100403992	ENSCJAG00000002998	Cdv3	apparent_ortholog_one2one	CDV3	ortholog_one2one
0.335	6.5191	9.7292	2.20355	5.40625	6.7254	18.6124	12.1303	20.3606	26.5443	33.0145	42.1129	26.641	Tmem62	96957	ENSMUSG00000054484	TMEM62	100389087	ENSCJAG00000002999	Tmem62	ortholog_one2one	TMEM62	ortholog_one2one
53.6917	35.9759	32.4854	26.0092	25.1269	32.8074	24.3315	33.3657	37.1155	23.6261	32.3954	36.3394	32.8949	Setd1a	233904	ENSMUSG00000042308	SETD1A	100415635	ENSCJAG00000003000	Setd1a	ortholog_one2one	SETD1A	ortholog_one2one
68.074	56.4272	41.2096	14.8282	20.8812	23.509	10.0275	20.1504	18.4949	12.9397	17.0035	15.9623	20.7495	Gpank1	81845	ENSMUSG00000092417	GPANK1	100401348	ENSCJAG00000003002	RP23-115O3.9	ortholog_one2many	GPANK1	ortholog_one2one
231.92	297.524	706.211	281.857	272.571	287.873	193.109	199.69	229.027	111.372	222.412	233.058	406.887	Psma5	26442	ENSMUSG00000068749	PSMA5	100403566	ENSCJAG00000003004	Gm8394	ortholog_one2one	PSMA5	ortholog_one2one
30.3694	66.3096	17.4681	14.6938	16.476	19.0984	67.2928	60.5922	124.31	59.7164	92.8122	67.7775	51.7023	Snupn	66069	ENSMUSG00000055334	SNUPN	NA	ENSCJAG00000003005	Snupn	ortholog_one2one	SNUPN	ortholog_one2one
0.0071	0.008	0.0071	0.008125	0.01045	0.01045	0	0	0.0113	0	0.1306	0	0.0055	Akap4	11643	ENSMUSG00000050089	AKAP4	100411522	ENSCJAG00000003006	Akap4	ortholog_one2one	AKAP4	ortholog_one2one
4.0594	11.8673	14.6734	7.966	8.37738	8.0596	27.2748	13.1189	26.1702	35.8506	43.2394	21.6928	15.4608	Ubr1	22222	ENSMUSG00000027272	UBR1	100388366	ENSCJAG00000003007	Ubr1	ortholog_one2one	UBR1	ortholog_one2one
4.5548	12.4162	1.0281	0.248	0.91385	1.01018	13.3221	9.8467	29.7511	15.3583	7.4411	6.8089	17.4814	Enpp1	18605	ENSMUSG00000037370	ENPP1	100412115	ENSCJAG00000003010	Enpp1	ortholog_one2one	ENPP1	ortholog_one2one
4.3247	5.2813	0.7859	36.5729	106.322	120.25	9.3238	9.7163	2.3547	21.7472	7.7219	10.7926	17.0234	Apom	55938	ENSMUSG00000024391	APOM	100400622	ENSCJAG00000003011	Apom	ortholog_one2one	APOM	ortholog_one2one
0	0.0118	0	0.010175	0.00895	0.00895	0.0297	0	0.0077	0.037	0	0.008	0	Bfsp2	107993	ENSMUSG00000032556	BFSP2	100404357	ENSCJAG00000003014	Bfsp2	ortholog_one2one	BFSP2	ortholog_one2one
0.2144	0.3599	1.3985	0.910775	0.809375	0.2106	3.4103	2.4596	10.4516	1.7424	3.5876	8.3726	4.4755	Bbs7	71492	ENSMUSG00000037325	BBS7	100387927	ENSCJAG00000003015	Bbs7	ortholog_one2one	BBS7	ortholog_one2one
0.0093	0.0114	0.0118	0.0346	0.0392	0.042125	0	0	0	0	0	0	0.0259	Ucp1	22227	ENSMUSG00000031710	UCP1	100411490	ENSCJAG00000003017	Ucp1	ortholog_one2one	UCP1	ortholog_one2one
0.134	0.2241	0.0212	0.54405	0.155325	0.11195	2.6706	6.9774	0.3943	1.2367	0.283	1.2493	1.8227	Tmem108	81907	ENSMUSG00000042757	TMEM108	100405075	ENSCJAG00000003018	Tmem108	ortholog_one2one	TMEM108	ortholog_one2one
0.0714	0.0236	0	0.03945	0.0444	0.02725	0.8082	1.0574	0.2539	0.3114	0.2612	0.3387	0.0938	Sypl2	17306	ENSMUSG00000027887	SYPL2	100404176	ENSCJAG00000003020	Sypl2	ortholog_one2one	SYPL2	ortholog_one2one
72.4127	64.4231	88.2198	127.818	120.103	103.655	95.6442	128.289	87.7296	68.599	45.5425	37.1578	62.2701	Ccna2	12428	ENSMUSG00000027715	CCNA2	100388293	ENSCJAG00000003023	NA	NA	CCNA2	ortholog_one2one
7.1124	3.4771	1.642	1.47435	2.17672	2.56245	0.1872	6.1277	7.9724	0.6691	2.4768	1.6107	1.1348	Atxn7l2	72522	ENSMUSG00000048997	ATXN7L2	NA	ENSCJAG00000003025	Atxn7l2	ortholog_one2one	ATXN7L2	ortholog_one2one
0.1098	0.1955	0.0685	0.153175	0.167325	0.181275	0	0	0	0	0	0	0	Capn3	12335	ENSMUSG00000079110	CAPN3	100389438	ENSCJAG00000003026	Capn3	ortholog_one2one	CAPN3	ortholog_one2one
13.9289	8.8678	16.0241	11.2194	3.66885	3.02365	0.026	0.024	5.8252	0.3428	1.5421	6.4332	1.7524	Acad11	102632	ENSMUSG00000090150	ACAD11	100406903	ENSCJAG00000003027	Acad11	ortholog_one2one	ACAD11	ortholog_one2one
0.02	0.0227	0.01	0	0	0	0.1914	0.0066	0.0332	0.1391	0	0.0173	0	Slfnl1	194219	ENSMUSG00000047518	SLFNL1	100398601	ENSCJAG00000003028	Slfnl1	ortholog_one2one	SLFNL1	ortholog_one2one
0.0819	0.0736	0.0859	1.35302	2.0688	2.06407	0.1628	0	0.0116	0.1282	0	1.1052	0.022	Hsd3b7	101502	ENSMUSG00000042289	HSD3B7	100385140	ENSCJAG00000003030	Hsd3b7	ortholog_one2one	HSD3B7	ortholog_one2one
0.3731	0.7509	1.5469	4.66453	5.23198	5.43652	9.583	0.0636	7.5682	6.8828	1.7739	5.0545	5.8695	Elmod2	244548	ENSMUSG00000035151	ELMOD2	100411853	ENSCJAG00000003032	Elmod2	ortholog_one2one	ELMOD2	ortholog_one2one
4.6322	10.6005	14.2786	18.0363	17.4461	20.4843	17.4359	13.245	25.2368	14.1185	7.5527	19.3413	25.3456	Donson	60364	ENSMUSG00000022960	DONSON	NA	ENSCJAG00000003034	Donson	ortholog_one2one	DONSON	ortholog_one2one
18.474	11.6754	52.1493	29.4965	24.8097	25.4507	20.9134	32.4655	29.3636	20.6476	22.0022	38.9119	38.2224	Dnajc13	235567	ENSMUSG00000032560	DNAJC13	100407270	ENSCJAG00000003035	Dnajc13	ortholog_one2one	DNAJC13	ortholog_one2one
18.9444	15.0778	7.0901	26.0334	22.0224	19.1554	6.6686	7.0322	6.8728	15.8398	5.2013	18.7907	22.0554	Trim59	66949	ENSMUSG00000034317	TRIM59	100384927	ENSCJAG00000003036	Ift80	apparent_ortholog_one2one	TRIM59	ortholog_one2one
1.4817	2.0251	2.0905	1.29155	1.64922	1.84488	0.0471	0	0	0	0	0	0	Cyb561d1	72023	ENSMUSG00000048796	CYB561D1	100895092	ENSCJAG00000003037	Cyb561d1	ortholog_one2one	CYB561D1	ortholog_one2one
17.1135	18.4758	19.359	40.4533	31.1566	31.6162	53.5603	28.0494	45.2298	29.58	25.0286	28.048	25.0223	Exosc9	50911	ENSMUSG00000027714	EXOSC9	100388650	ENSCJAG00000003038	Exosc9	ortholog_one2one	EXOSC9	ortholog_one2one
35.1622	37.0829	48.0485	17.3993	12.7788	10.1716	7.439	1.3013	17.2037	4.5685	11.9694	9.1245	5.037	Scmh1	29871	ENSMUSG00000000085	SCMH1	100409513	ENSCJAG00000003039	Scmh1	ortholog_one2one	SCMH1	ortholog_one2one
2.222	0.144	0.0141	0.1707	0.1732	0.125775	0.2381	0.0241	0.1057	0.104	0.1798	0.0324	0.0346	Stx1b	56216	ENSMUSG00000030806	STX1B	100385494	ENSCJAG00000003042	Stx1b	ortholog_one2one	STX1B	ortholog_one2one
0.0819	0.0767	0	0.0562	0.0483	0.042325	0.052	0.006	5.4235	0.0714	0	0.0478	0.0104	Dok6	623279	ENSMUSG00000073514	DOK6	100385391	ENSCJAG00000003043	Dok6	ortholog_one2one	DOK6	ortholog_one2one
0.1925	1.5515	0	2.8608	2.37425	0.0264	1.7498	0.0099	7.2102	1.0605	5.3952	0	0.0712	Enpp3	209558	ENSMUSG00000019989	ENPP3	100411761	ENSCJAG00000003044	Enpp3	ortholog_one2one	ENPP3	ortholog_one2one
1.6493	0.0329	0.0179	1.3665	0.5054	0.791625	1.5357	0.0152	0.0256	0.0889	0.0244	0.0219	0.0061	Clgn	12745	ENSMUSG00000002190	CLGN	100412214	ENSCJAG00000003045	Clgn	ortholog_one2one	CLGN	ortholog_one2one
200.911	123.853	97.3151	76.3138	70.6435	95.5874	7.7622	9.4664	8.7064	12.5399	18.6372	17.0723	6.0247	Prrc2a	53761	ENSMUSG00000024393	PRRC2A	NA	ENSCJAG00000003047	Prrc2a	ortholog_one2one	PRRC2A	ortholog_one2one
0.2798	0.5917	0.0081	0.128375	0.916075	0.8938	0.0434	0.0055	0.0062	0.0902	0.0259	0.0133	0.0063	Amigo1	229715	ENSMUSG00000050947	AMIGO1	100404790	ENSCJAG00000003048	Amigo1	ortholog_one2one	AMIGO1	ortholog_one2one
0.033	0.045	0.009	0.01775	0.0218	0.012475	0.0905	0	0.0206	0.0815	0	0.9553	0.6179	Cd226	225825	ENSMUSG00000034028	CD226	100385751	ENSCJAG00000003050	Cd226	ortholog_one2one	CD226	ortholog_one2one
0.0378	0.0469	0.0123	0.05425	0.050525	0.018975	0.2273	0.0169	0.0226	0.218	0	0.0121	0.0276	Gpr61	229714	ENSMUSG00000046793	GPR61	100405379	ENSCJAG00000003051	Gpr61	ortholog_one2one	GPR61	ortholog_one2one
0.0963	0.263	0	1.86153	2.01167	0.54225	0.0828	1.5364	0.9195	0.1461	0.0263	1.4987	0.0126	Kif5c	16574	ENSMUSG00000026764	KIF5C	100392318	ENSCJAG00000003053	Kif5c	ortholog_one2one	KIF5C	ortholog_one2one
18.4534	23.5475	82.5868	42.7713	39.4113	42.7854	61.0995	58.0247	76.6519	55.5829	47.6475	50.4351	49.5001	Gnai3	14679	ENSMUSG00000000001	GNAI3	100405745	ENSCJAG00000003054	Gnai3	ortholog_one2one	GNAI3	ortholog_one2one
2.7086	29.9191	15.5999	12.4851	9.1842	10.3981	23.7269	25.0009	33.8052	32.1822	5.4816	9.3285	6.2108	Med23	70208	ENSMUSG00000019984	MED23	100409950	ENSCJAG00000003056	Med23	ortholog_one2one	MED23	ortholog_one2one
0.2515	0	4.2949	2.39975	1.87065	2.84765	25.367	4.7339	18.9916	32.3386	18.379	35.9312	11.6682	Rttn	246102	ENSMUSG00000023066	RTTN	100389714	ENSCJAG00000003057	Rttn	ortholog_one2one	RTTN	ortholog_one2one
41.9622	46.4938	63.4799	73.9711	58.5127	49.7393	104.023	90.1588	73.4001	96.3903	86.6896	84.6578	95.4072	Son	20658	ENSMUSG00000022961	SON	100390479	ENSCJAG00000003062	Son	ortholog_one2one	SON	ortholog_one2one
0.3658	0.7912	0.2226	0.236875	0.26425	0.273225	0.0226	0.0433	0.0275	0.0326	2.4261	0.0336	4.2253	Maml3	433586	ENSMUSG00000061143	MAML3	100413881	ENSCJAG00000003065	Maml3	ortholog_one2one	MAML3	ortholog_one2one
0.4299	0.0368	0.021	0.28355	0.07245	0.072375	0.1437	0.0238	0.0277	0.0827	0.097	0.0243	0.0381	Foxo6	329934	ENSMUSG00000052135	FOXO6	NA	ENSCJAG00000003070	Foxo6	ortholog_one2one	FOXO6	ortholog_one2one
0.0423	0.032	0.0071	0.815675	0.815725	0.81505	0.0891	0.0094	0	3.1436	0	0.2199	0	Gnat2	14686	ENSMUSG00000009108	GNAT2	100406113	ENSCJAG00000003071	Gnat2	ortholog_one2one	GNAT2	ortholog_one2one
1.6724	4.0775	0.1344	6.02323	7.8974	11.2738	55.1645	107.316	142.685	63.0781	113.174	225.131	196.131	Anxa5	11747	ENSMUSG00000027712	ANXA5	100404725	ENSCJAG00000003072	Anxa5	ortholog_one2one	ANXA5	ortholog_one2one
1.2909	2.6166	0.9524	0.845275	1.0182	1.14738	39.4596	6.9052	6.6048	68.3419	15.2522	55.8938	66.2509	Mgst2	211666	ENSMUSG00000074604	MGST2	100391062	ENSCJAG00000003073	Mgst2	ortholog_one2one	MGST2	ortholog_one2one
0.0358	6.1426	3.8668	0.18	0.18545	1.59038	0.0472	0.0098	0.0123	0	0.0958	0.0256	0	Edn2	13615	ENSMUSG00000028635	EDN2	100410223	ENSCJAG00000003074	Edn2	ortholog_one2one	EDN2	ortholog_one2one
0.0114	0	0	0.008575	0.013775	0.0052	0.9154	0.033	0.0208	0.0865	0	0.0118	0.0397	Aif1	11629	ENSMUSG00000024397	AIF1	100399281	ENSCJAG00000003075	Aif1	ortholog_one2one	AIF1	ortholog_one2one
0.0449	0.0631	0.028	0.670925	0.62075	0.5826	0	0	0	0	0	0	0	Gli2	14633	ENSMUSG00000048402	GLI2	NA	ENSCJAG00000003076	Gli2	ortholog_one2many	GLI2	ortholog_one2one
0.0149	0.007	0.0066	0.8619	0.01865	0.015725	2.7051	0.0644	0.0093	4.4733	3.3706	1.6238	3.3637	Lypd6b	71897	ENSMUSG00000026765	LYPD6B	100391593	ENSCJAG00000003077	Lypd6b	ortholog_one2one	LYPD6B	ortholog_one2one
0.1283	0.0736	0.7082	0.057725	0.0831	0.080675	0.0452	0.0124	0.0344	0.163	0.1055	0.0269	0.0471	Lypd6	320343	ENSMUSG00000050447	LYPD6	100391229	ENSCJAG00000003080	Lypd6	ortholog_one2one	LYPD6	ortholog_one2one
2.7246	0.3097	2.3458	1.9626	2.12265	2.07812	0.0505	0.0112	0.0113	0.0156	0	1.9172	0.0166	Setd7	73251	ENSMUSG00000037111	SETD7	100414241	ENSCJAG00000003081	Setd7	ortholog_one2one	SETD7	ortholog_one2one
39.0139	32.3968	38.4448	62.7	48.9509	49.9237	6.1313	18.9421	20.6522	16.6005	6.8351	8.5962	26.513	Gart	14450	ENSMUSG00000022962	GART	100412337	ENSCJAG00000003083	Gart	ortholog_one2one	GART	ortholog_one2one
0.0385	0.1315	0.007	1.1822	0.118025	0.1154	0	0.0114	0.0132	0.0445	0	0.0058	0.0109	Sez6l	56747	ENSMUSG00000058153	SEZ6L	100399739	ENSCJAG00000003084	Sez6l	ortholog_one2one	SEZ6L	ortholog_one2one
49.2937	35.8886	95.684	82.1037	81.368	71.8686	68.8531	111.63	155.4	73.6079	54.1759	100.369	103.663	Mmadhc	109129	ENSMUSG00000026766	MMADHC	100390876	ENSCJAG00000003086	Mmadhc	ortholog_one2one	MMADHC	ortholog_one2one
0.1638	0	0	0	0	0	12.192	16.7814	15.8332	34.1424	48.9421	3.459	0	Guca2a	14915	ENSMUSG00000023247	GUCA2A	100399934	ENSCJAG00000003087	Guca2a	ortholog_one2one	GUCA2A	ortholog_one2one
4.0937	13.9709	6.2066	8.97945	9.45055	12.0309	0.0946	0.0148	0.0062	0	1.7505	0.0064	0.0055	Foxj3	230700	ENSMUSG00000032998	FOXJ3	100400299	ENSCJAG00000003088	Foxj3	ortholog_one2one	FOXJ3	ortholog_one2one
0.0372	0.0349	0.0066	0.04315	0.03725	0.027425	0.1177	0	0.0065	0.1509	0.0219	0.0066	0.0201	Xdh	22436	ENSMUSG00000024066	XDH	100414932	ENSCJAG00000003090	Xdh	ortholog_one2one	XDH	ortholog_one2one
13.3584	15.9116	6.1718	10.8323	14.4551	16.1794	19.7929	38.8664	24.7459	4.8571	46.4681	51.8611	72.7163	Ampd2	109674	ENSMUSG00000027889	AMPD2	100415495	ENSCJAG00000003092	Ampd2	ortholog_one2one	AMPD2	ortholog_one2one
4.6017	1.7279	7.5899	1.51432	2.25548	2.35597	1.1824	0.012	0.3331	0.442	0.0409	1.9281	0.1823	Rab33b	19338	ENSMUSG00000027739	RAB33B	100414954	ENSCJAG00000003093	Rab33b	ortholog_one2one	RAB33B	ortholog_one2one
53.436	50.7774	68.8349	66.6449	59.7224	54.9167	38.6859	37.2347	33.9508	36.5485	22.2765	18.5938	44.9792	Naa15	74838	ENSMUSG00000063273	NAA15	100415317	ENSCJAG00000003095	Naa15	ortholog_one2one	NAA15	ortholog_one2one
10.7535	11.7454	1.7854	0.03455	0.04175	0.040975	0.2648	0.6344	0.6717	0.9484	0.2014	0.0538	0.1073	Ltb	16994	ENSMUSG00000024399	LTB	100397848	ENSCJAG00000003102	Ltb	ortholog_one2one	LTB	ortholog_one2one
1.614	1.5795	6.9424	4.10725	4.24575	4.2041	0.0452	0.0203	0	0.0178	0.0244	0.0146	0.538	Acpp	56318	ENSMUSG00000032561	ACPP	100407634	ENSCJAG00000003103	Acpp	ortholog_one2one	ACPP	ortholog_one2one
29.8421	67.2326	53.6626	14.3133	15.7668	20.0434	3.5073	0.0736	3.1129	0.1173	0.0219	0.239	4.9029	Rnd3	74194	ENSMUSG00000017144	RND3	100390509	ENSCJAG00000003104	Rnd3	ortholog_one2one	RND3	ortholog_one2one
0.0345	0.0162	0	0.0208	0.023125	0.006175	0	1.2163	0.0134	0.1078	0.0263	0.0145	0.0059	Qrfpr	229214	ENSMUSG00000058400	QRFPR	100389388	ENSCJAG00000003105	C130060K24Rik	ortholog_one2many	QRFPR	ortholog_one2one
11.4881	12.9148	7.9381	9.3723	4.6605	3.63718	5.5596	13.0593	4.6842	9.932	0.0722	8.2809	0.4992	Rimkla	194237	ENSMUSG00000048899	RIMKLA	100400904	ENSCJAG00000003106	Rimkla	ortholog_one2one	RIMKLA	ortholog_one2one
76.0189	39.5404	95.8751	72.8221	74.7028	85.6872	52.4602	56.5728	105.652	33.2604	88.7705	75.8643	34.526	Bckdk	12041	ENSMUSG00000030802	BCKDK	100386931	ENSCJAG00000003108	Bckdk	ortholog_one2one	BCKDK	ortholog_one2one
0.0692	0.02	0	0.027125	0.028175	0.0199	0	0.0892	0.079	0.049	0.0396	2.1653	4.9558	Tnf	21926	ENSMUSG00000024401	TNF	100397484	ENSCJAG00000003109	Tnf	ortholog_one2one	TNF	ortholog_one2one
0.0622	0.0455	0.6236	0.06695	0.04725	0.0345	0	0	0.0211	0.0496	0.0495	0	0.0114	Tnip3	414084	ENSMUSG00000044162	TNIP3	100405082	ENSCJAG00000003110	Tnip3	ortholog_one2one	TNIP3	ortholog_one2one
0.0093	0.0513	0.0385	0.045275	0.046225	0.026175	0.1008	0.0148	10.4993	0.0967	0.0605	0.0152	2.7492	Zmynd12	332934	ENSMUSG00000070806	ZMYND12	100401271	ENSCJAG00000003111	Zmynd12	ortholog_one2one	ZMYND12	ortholog_one2one
0.0817	0.118	2.9517	0.736575	0.354075	0.055625	0.1459	0.0205	0.0124	0.1091	0.0794	0.012	0.057	Myo18b	74376	ENSMUSG00000072720	MYO18B	NA	ENSCJAG00000003112	Myo18b	ortholog_one2one	MYO18B	ortholog_one2one
28.0062	12.941	3.6877	7.39015	9.58745	11.55	0	0	0	0	0	0	0	Tmem87a	211499	ENSMUSG00000033808	TMEM87A	100389067	ENSCJAG00000003113	Tmem87a	ortholog_one2one	TMEM87A	ortholog_one2one
0.1194	3.3534	0	0.074525	0.06575	0.042875	0.2354	9.3115	0.0392	0.3687	0.0439	0.7901	0.396	Cpne4	74020	ENSMUSG00000032564	CPNE4	100408970	ENSCJAG00000003118	Cpne4	ortholog_one2one	CPNE4	ortholog_one2one
0.0829	0.0986	0	0.03895	0.044375	0.03865	0.2875	0.0925	0.0939	0.3929	0.2534	0.0888	0.0414	Cbln2	12405	ENSMUSG00000024647	CBLN2	100390800	ENSCJAG00000003119	Cbln2	ortholog_one2one	CBLN2	ortholog_one2one
8.5972	36.1472	69.8212	18.1549	20.7677	22.1284	13.1908	43.8883	33.9252	8.2765	38.3674	26.6322	15.7108	Kat8	67773	ENSMUSG00000030801	MYST1	100387289	ENSCJAG00000003122	Myst1	ortholog_one2one	KAT8	ortholog_one2one
0.0342	0.0484	0	0.032125	0.046775	0.028125	0.0335	0.0088	0.0331	0	0	0.6905	1.6539	Lta	16992	ENSMUSG00000024402	LTA	100397110	ENSCJAG00000003124	Lta	ortholog_one2one	LTA	ortholog_one2one
0.0196	0.0277	0.211	1.79533	0.978	0.272475	0	0	0	0.0699	0	0	0.0257	Rbm43	71684	ENSMUSG00000036249	RBM43	100395216	ENSCJAG00000003125	Rbm43	ortholog_one2one	RBM43	ortholog_one2one
0.1059	0.1043	0.0279	0.1102	0.115575	0.1041	0.0243	0.0051	0.0062	0.0468	0.0265	0	0.0171	Neto1	246317	ENSMUSG00000050321	NETO1	100391154	ENSCJAG00000003126	Neto1	ortholog_one2one	NETO1	ortholog_one2one
0.0672	0.0606	0.0416	0.49695	0.50555	0.07095	0	0.0177	0	7.2178	6.3389	2.0604	2.2892	Nmi	64685	ENSMUSG00000026946	NMI	100390150	ENSCJAG00000003127	Nmi	ortholog_one2one	NMI	ortholog_one2one
0.0451	0.3348	0.0338	0.095375	0.1065	0.1004	0.026	0.012	0.0193	0.1428	0.046	0.0205	0.0365	Ndnf	68169	ENSMUSG00000049001	NDNF	100389748	ENSCJAG00000003128	A930038C07Rik	ortholog_one2one	NDNF	ortholog_one2one
7.6106	18.4236	24.2643	3.1628	7.06363	6.68115	15.3734	16.7539	11.8185	12.039	20.3412	15.6632	11.6095	Nfkbil1	18038	ENSMUSG00000042419	NFKBIL1	100395433	ENSCJAG00000003129	Nfkbil1	ortholog_one2one	NFKBIL1	ortholog_one2one
1.8096	2.3554	4.1432	0.96485	0.6103	0.08365	7.5324	0	0.0131	0.0838	0.0219	0.405	0.01	Ccdc30	73332	ENSMUSG00000028637	CCDC30	100415125	ENSCJAG00000003131	Ccdc30	ortholog_one2one	CCDC30	ortholog_one2one
471.075	647.107	370.438	399.137	414.596	445.807	254.361	438.52	276.507	230.158	392.92	356.68	372.365	Uqcrc1	22273	ENSMUSG00000025651	UQCRC1	100413740	ENSCJAG00000003132	Uqcrc1	ortholog_one2one	UQCRC1	ortholog_one2one
0.0999	0.121	0	0.04705	0.047875	0.035575	0.0652	0	0.0124	0.0362	0.0519	0.0067	0	Prdm5	70779	ENSMUSG00000029913	PRDM5	100390339	ENSCJAG00000003133	Prdm5	apparent_ortholog_one2one	PRDM5	ortholog_one2one
0.398	0.7091	0.1334	1.3603	1.33935	1.22968	0.0397	0.0109	0	0.0286	0	0.0236	0.0414	Tnfaip6	21930	ENSMUSG00000053475	TNFAIP6	100396665	ENSCJAG00000003134	Tnfaip6	apparent_ortholog_one2one	TNFAIP6	ortholog_one2one
23.5825	46.3098	4.0039	16.9001	18.0574	16.0006	0.0656	0.0073	0.5202	1.1729	1.7523	0.1571	0.3726	Prss8	76560	ENSMUSG00000030800	PRSS8	100387658	ENSCJAG00000003135	Prss8	ortholog_one2one	PRSS8	ortholog_one2one
1.0652	0.0316	4.5506	1.56393	2.02133	0.617975	0.0214	1.5958	0	0.0496	1.5602	2.3122	0.6697	Ehd3	57440	ENSMUSG00000024065	EHD3	100414579	ENSCJAG00000003137	Ehd3	ortholog_one2one	EHD3	ortholog_one2one
9.4993	45.1534	23.4685	81.2051	59.0954	41.0196	28.5208	42.4845	28.2107	13.1863	14.5806	15.3819	13.2683	Rif1	51869	ENSMUSG00000036202	RIF1	100395943	ENSCJAG00000003138	Rif1	ortholog_one2one	RIF1	ortholog_one2one
0.0289	0.0564	0	0.0501	0.094375	0.067525	0.7268	0.3637	0	0.4079	0	1.8158	4.1308	Tmem89	69384	ENSMUSG00000025652	TMEM89	100414460	ENSCJAG00000003139	Tmem89	ortholog_one2one	TMEM89	ortholog_one2one
0.3304	0.6235	0.2763	0.587325	0.578975	0.584475	1.913	0.0177	0.0117	0.0287	0	0.0238	0.0095	Arg1	11846	ENSMUSG00000019987	ARG1	100410796	ENSCJAG00000003140	Arg1	ortholog_one2one	ARG1	ortholog_one2one
0.0373	2.139	0	0.02645	0.030375	0.02175	0.0357	1.2531	0.1326	0.0392	0.3157	0.0187	0.0429	Dnajc28	246738	ENSMUSG00000039763	DNAJC28	100411979	ENSCJAG00000003141	Dnajc28	ortholog_one2one	DNAJC28	ortholog_one2one
2.4559	0.0189	1.2872	2.92508	3.43312	3.90557	56.4425	98.9245	37.7491	66.6951	73.8069	60.5699	96.5552	Slc26a6	NA	ENSMUSG00000023259	SLC26A6	NA	ENSCJAG00000003142	Slc26a6	ortholog_one2one	SLC26A6	ortholog_one2one
60.6861	24.6968	63.4422	61.7517	60.4284	52.1215	133.152	235.881	243.82	78.5489	119.349	136.457	128.46	Mrpl3	94062	ENSMUSG00000032563	MRPL3	100410167	ENSCJAG00000003143	Mrpl3	ortholog_one2one	MRPL3	ortholog_one2one
16.2159	10.6998	10.212	3.97553	4.14335	3.91783	0.0471	0.0307	0.8614	0.0503	0.5704	0.83	1.2884	Prss36	77613	ENSMUSG00000070371	PRSS36	100388013	ENSCJAG00000003144	Prss36	ortholog_one2one	PRSS36	ortholog_one2one
18.0181	17.9607	5.3357	15.0261	14.1698	13.4181	15.2269	25.0092	18.3577	20.3782	4.7086	9.895	29.1015	Tmem50b	77975	ENSMUSG00000022964	TMEM50B	100411390	ENSCJAG00000003146	Tmem50b	ortholog_one2one	TMEM50B	ortholog_one2one
0.225	6.6121	1.4945	0.664775	0.296325	0.2794	7.8021	18.2536	13.5748	23.9492	10.1476	30.1859	22.5386	Vps13a	271564	ENSMUSG00000046230	VPS13A	100392727	ENSCJAG00000003147	Vps13a	ortholog_one2one	VPS13A	ortholog_one2one
0.0448	0.7935	0.7771	0.022275	0.0351	0.03165	0.0699	0.0156	3.3111	0.0647	0	0.067	0.0076	Atp6v1g2	66237	ENSMUSG00000024403		100396510	ENSCJAG00000003149	Atp6v1g2	ortholog_one2one	ATP6V1G2	ortholog_one2one
0.1619	0.1152	0.0169	0.14135	0.1053	0.086625	0.1035	0.0161	5.8486	1.3957	6.0945	3.3657	4.1908	Galnt14	71685	ENSMUSG00000024064	GALNT14	100413854	ENSCJAG00000003150	Galnt14	ortholog_one2one	GALNT14	ortholog_one2one
483.014	412.295	455.508	92.6873	86.0349	95.495	0.0296	0.4272	0.2047	0.0687	0.0344	0.0197	0.0079	Fbxo15	50764	ENSMUSG00000034391	FBXO15	100391878	ENSCJAG00000003151	Fbxo15	ortholog_one2one	FBXO15	ortholog_one2one
203.474	175.89	296.11	321.605	349.466	379.058	184.526	186.049	145.321	166.068	199.929	322.151	163.256	Ddx39b	53817	ENSMUSG00000019432	BAT1	100395064	ENSCJAG00000003152	Ddx39b	ortholog_one2one	DDX39B	ortholog_one2one
83.9487	37.608	55.9682	58.2413	49.7045	81.2343	53.4907	41.5909	15.957	36.9177	24.951	31.4203	44.8117	Ndufc1	66377	ENSMUSG00000037152	NDUFC1	100385056	ENSCJAG00000003153	Ndufc1	ortholog_one2one	NDUFC1	ortholog_one2one
22.7504	10.579	85.697	60.549	56.4969	54.2648	291.909	202.008	180.463	103.454	185.639	136	110.401	Mad2l1	56150	ENSMUSG00000029910	MAD2L1	100390703	ENSCJAG00000003156	Mad2l1	ortholog_one2one	MAD2L1	ortholog_one2one
9.565	0.0712	2.9644	3.46398	2.2948	2.35155	11.6337	0.0296	5.9306	8.1896	1.6785	9.0688	8.5234	Akap7	432442	ENSMUSG00000039166	AKAP7	100409594	ENSCJAG00000003157	Akap7	ortholog_one2one	AKAP7	ortholog_one2one
79.7944	60.9414	38.0324	31.9652	24.204	13.2569	20.3034	19.209	40.569	58.2639	20.0123	13.694	11.3966	Ccrn4l	12457	ENSMUSG00000023087	CCRN4L	100393251	ENSCJAG00000003158	Ccrn4l	ortholog_one2one	CCRN4L	ortholog_one2one
6.4556	0.0644	0.0515	25.8102	19.261	8.2656	43.4485	27.8162	27.7198	25.1986	43.5296	35.7588	57.6069	Timm21	67105	ENSMUSG00000024645	TIMM21	100392246	ENSCJAG00000003159	1700034H14Rik	ortholog_one2one	TIMM21	ortholog_one2one
5.4575	3.2262	0.7248	0.515575	0.494275	0.52845	1.7547	1.5742	1.3607	4.4119	3.5715	1.5173	1.6476	Nudt16	75686	ENSMUSG00000032565	NUDT16	100410770	ENSCJAG00000003160	Nudt16	ortholog_many2many	NUDT16	ortholog_one2one
0.5626	0.01	1.1701	11.3138	17.0302	14.6858	3.7236	2.0996	7.4128	0.1859	12.7226	29.0039	37.6652	Gstm2	14863	ENSMUSG00000040562	GSTM2	NA	ENSCJAG00000003161	Gstm7	ortholog_one2one	GSTM2	ortholog_one2one
0.0245	0.0346	0.0111	0.011825	0.018875	0.01905	0.0828	0	0	0.0162	0.0263	0.0127	0.0126	Nek11	208583	ENSMUSG00000035032	NEK11	100411137	ENSCJAG00000003164	Nek11	ortholog_one2one	NEK11	ortholog_one2one
147.986	172.295	183.923	6.4311	6.6777	6.7521	0.2897	0.032	0.062	11.3734	0.1739	0.098	0.0614	Mgarp	67749	ENSMUSG00000037161	MGARP	100385416	ENSCJAG00000003167	4930583H14Rik	ortholog_one2one	MGARP	ortholog_one2one
32.3626	15.3905	16.5296	20.2129	20.3782	27.354	103.132	64.3266	58.5467	80.8379	57.7143	96.9751	113.742	Fus	233908	ENSMUSG00000030795	FUS	100395517	ENSCJAG00000003169	Fus	apparent_ortholog_one2one	FUS	ortholog_one2one
4.3185	16.5928	12.7331	8.38487	5.87408	5.60717	0	0	0	0	0	0	0	Vps39	269338	ENSMUSG00000027291	VPS39	100388456	ENSCJAG00000003170	Vps39	ortholog_one2one	VPS39	ortholog_one2one
0.0102	0	0	0.01565	0.00455	0.007325	22.5267	0.5091	7.1591	32.5672	9.3026	3.6121	6.9282	Capn13	381122	ENSMUSG00000043705	CAPN13	100413497	ENSCJAG00000003173	Capn13	ortholog_one2one	CAPN13	ortholog_one2one
2.228	20.2428	7.4847	5.92818	5.8549	6.73965	11.7391	10.8137	6.4242	9.947	3.6629	3.488	5.0783	Elf2	69257	ENSMUSG00000037174	ELF2	100386140	ENSCJAG00000003174	NA	NA	ELF2	ortholog_one2one
0.2787	1.0618	0.3878	0.36515	0.361525	0.277975	0.4307	0.0434	0.1047	0.932	0.1801	0.0859	0.2497	Neb	17996	ENSMUSG00000026950	NEB	NA	ENSCJAG00000003175	Neb	ortholog_one2one	NEB	ortholog_one2one
0.1886	0.0998	0.0216	0.082	0.228425	0.2125	14.1115	19.6511	42.0316	26.8349	2.3207	14.9147	6.5497	Pde5a	242202	ENSMUSG00000053965	PDE5A	100391416	ENSCJAG00000003176	Pde5a	ortholog_one2one	PDE5A	ortholog_one2one
1.8619	0.2414	0.0299	0.108525	0.108325	0.095	0.3536	0.0619	0.0903	0.5606	0.2176	0.0484	0.1048	Celsr3	107934	ENSMUSG00000023473	CELSR3	NA	ENSCJAG00000003177	Celsr3	ortholog_one2one	CELSR3	ortholog_one2one
0.0061	0.0225	0.0078	0.0076	0.009625	0.00755	0.0479	0	0	0.0563	0.1823	0.0294	5.2341	Fam69c	240479	ENSMUSG00000047992	FAM69C	100395265	ENSCJAG00000003178	Fam69c	ortholog_one2one	FAM69C	ortholog_one2one
18.7023	31.6034	12.3717	2.02778	0.71335	0.932025	1.0725	11.6538	0.0141	0	1.1438	0.9613	0.6436	Lclat1	225010	ENSMUSG00000054469	LCLAT1	100412652	ENSCJAG00000003179	Lclat1	ortholog_one2one	LCLAT1	ortholog_one2one
0.0077	0.0507	0.0159	0.0217	0.03655	0.027875	0.0516	0	0	0.0445	0	0	0.1367	Eps8l3	99662	ENSMUSG00000040600	EPS8L3	100385718	ENSCJAG00000003180	Eps8l3	ortholog_one2one	EPS8L3	ortholog_one2one
6.7812	0.2704	6.6353	5.4352	3.5872	3.79807	13.6138	6.3988	5.8919	6.5175	8.4209	1.2298	7.7151	Aste1	66595	ENSMUSG00000032567	ASTE1	100412794	ENSCJAG00000003181	Aste1	ortholog_one2one	ASTE1	ortholog_one2one
27.008	13.706	12.4216	28.0418	22.6216	20.0404	62.2209	29.5973	42.246	15.6208	29.4835	74.0855	96.663	Atp2c1	235574	ENSMUSG00000032570	ATP2C1	100411487	ENSCJAG00000003182	Atp2c1	ortholog_one2one	ATP2C1	ortholog_one2one
107.409	160.234	246.466	142.653	233.213	246.489	20.1721	25.6004	12.5281	5.1975	15.8516	21.2851	17.9292	Cndp2	66054	ENSMUSG00000024644	CNDP2	100393355	ENSCJAG00000003183	Cndp2	ortholog_one2one	CNDP2	ortholog_one2one
0.0821	0.1449	0.3194	0.03605	0.053775	0.051775	34.9721	0.4976	2.1102	36.3966	10.7665	5.536	18.8096	Cndp1	338403	ENSMUSG00000056162	CNDP1	100395623	ENSCJAG00000003184	Cndp1	ortholog_one2one	CNDP1	ortholog_one2one
1.5462	1.9426	0.4539	1.49348	1.54487	2.29655	0.0678	0.0051	0.0192	0.0356	0.0488	0.4672	0.0245	Slc7a11	26570	ENSMUSG00000027737	SLC7A11	100386974	ENSCJAG00000003185	Slc7a11	ortholog_one2one	SLC7A11	ortholog_one2one
0.0183	0.0225	0.0155	0.019625	0.0106	0.00755	0.024	0.0058	0.0293	0.0629	0.023	0.0063	0.0103	Slitrk6	239250	ENSMUSG00000045871	SLITRK6	100386103	ENSCJAG00000003187	Slitrk6	ortholog_one2one	SLITRK6	ortholog_one2one
8.0189	9.3655	0.9318	5.96323	3.0616	4.72265	0.2261	0.0371	0.0413	0.2935	0.0844	0.0336	0.0647	Slitrk5	75409	ENSMUSG00000033214	SLITRK5	100387170	ENSCJAG00000003189	Slitrk5	ortholog_one2one	SLITRK5	ortholog_one2one
22.0181	4.7547	27.6483	54.2061	49.679	44.0429	46.4886	12.8131	8.2994	32.3436	32.3692	68.8663	71.842	Pycard	66824	ENSMUSG00000030793	PYCARD	100388608	ENSCJAG00000003190	Pycard	ortholog_one2many	PYCARD	ortholog_one2one
0.3721	0.3625	0.1128	0.308475	0.269675	0.1953	0.0882	0.1201	0.2354	0.2591	0.3355	0.0743	0.0938	Trim72	434246	ENSMUSG00000042828	TRIM72	NA	ENSCJAG00000003192	Trim72	ortholog_one2one	TRIM72	ortholog_one2one
24.7834	15.9886	39.6007	11.7992	11.202	11.5334	66.1446	12.8565	21.9527	35.2228	10.2854	7.3798	19.7795	Ypel5	383295	ENSMUSG00000039770	YPEL5	100411945	ENSCJAG00000003194	Ypel5	apparent_ortholog_one2one	YPEL5	ortholog_one2one
25.4202	21.6844	2.7331	5.45675	4.09398	8.6406	1.5316	1.0349	1.2727	9.48	6.4349	4.8172	4.4159	Nckipsd	80987	ENSMUSG00000032598	NCKIPSD	100414820	ENSCJAG00000003195	Nckipsd	ortholog_one2one	NCKIPSD	ortholog_one2one
77.6248	111.046	197.297	52.4886	62.3617	67.3848	65.2475	98.4785	92.1733	24.4596	65.0398	43.0959	35.7542	Plxnb2	140570	ENSMUSG00000036606	PLXNB2	100397336	ENSCJAG00000003197	Plxnb2	ortholog_one2one	PLXNB2	ortholog_one2one
0.0975	0.1352	0.0233	0.167	0.1741	0.143875	0.0903	0.0254	0.0128	0.0711	0.0244	0.0146	0.0183	Csf1	12977	ENSMUSG00000014599	CSF1	100386071	ENSCJAG00000003199	Csf1	ortholog_one2one	CSF1	ortholog_one2one
0.225	0.2488	0.0349	0.720125	0.42495	0.3703	0.0706	0.0184	0.0065	0	0.0439	0	0.01	Cldn19	242653	ENSMUSG00000066058	CLDN19	100402018	ENSCJAG00000003200	Cldn19	ortholog_one2one	CLDN19	ortholog_one2one
0.0156	0.0316	0	0.008625	0.008625	0.0082	0.0385	0	0	0.0252	0	0.0306	0.0083	Lipi	320355	ENSMUSG00000032948	LIPI	100395194	ENSCJAG00000003201	Gm17459	ortholog_one2one	LIPI	ortholog_one2one
0.0244	0.0301	0	0.01725	0.011225	0.016225	0.6558	0.0433	0.0482	6.2441	0.1266	0.0336	0.0294	Tmem200a	77220	ENSMUSG00000049420	TMEM200A	100408256	ENSCJAG00000003205	Tmem200a	ortholog_one2one	TMEM200A	ortholog_one2one
0.056	0.0303	0	4.42455	14.5828	15.1257	0	0	0	0	0	0	0	Sepn1	NA	ENSMUSG00000050989	SEPN1	NA	ENSCJAG00000003207	Sepn1	ortholog_one2one	SEPN1	ortholog_one2one
0.0934	0.234	0.0154	0.03235	0.03785	0.04025	0.49	0.0228	0.0199	1.0692	0.1161	0.0233	0.0328	Aatk	11302	ENSMUSG00000025375	AATK	100385580	ENSCJAG00000003209	Aatk	ortholog_one2one	AATK	ortholog_one2one
0.0259	0.0524	0.0228	0.0314	0.029025	0.028525	0	0	0.0183	0.0461	0	0	0	Gpc5	103978	ENSMUSG00000022112	GPC5	100387888	ENSCJAG00000003211	Gpc5	ortholog_one2one	GPC5	ortholog_one2one
3.7306	0.0228	0.0567	1.09425	0.033825	0.0243	0	0	0	0	0	0	0	Pla2g4f	271844	ENSMUSG00000046971	PLA2G4F	NA	ENSCJAG00000003212	Pla2g4f	ortholog_one2one	PLA2G4F	ortholog_one2one
0.0567	0.0201	0	0.020225	0.0263	0.025025	0.026	0.006	0.0064	0.1142	0.023	0.0887	0.0104	Samd3	268288	ENSMUSG00000051354	SAMD3	100395562	ENSCJAG00000003214	Samd3	ortholog_one2one	SAMD3	ortholog_one2one
0.1556	0.1698	0.0508	0.1376	0.2128	0.19635	17.8526	4.8721	6.3489	0.0884	2.302	5.8688	0.5967	Gpc6	23888	ENSMUSG00000058571	GPC6	100388614	ENSCJAG00000003215	Gpc6	ortholog_one2one	GPC6	ortholog_one2one
19.4695	2.277	9.7888	13.9094	17.845	21.9625	11.5633	0.0102	3.2573	28.2696	4.637	18.3001	9.6602	Lepre1	56401	ENSMUSG00000028641	LEPRE1	100402370	ENSCJAG00000003216	Lepre1	ortholog_one2one	LEPRE1	ortholog_one2one
0.0559	0.0537	0	0.029775	0.033675	0.03305	0	0	0.0093	0.0478	0.0626	1.9412	3.3102	Rbm11	224344	ENSMUSG00000032940	RBM11	100395559	ENSCJAG00000003218	Rbm11	ortholog_one2one	RBM11	ortholog_one2one
0.0685	0.1593	1.6329	0.10395	0.09785	0.09605	9.5351	10.4379	5.9373	4.6042	3.709	5.0164	2.5081	Zadh2	225791	ENSMUSG00000049090	ZADH2	100395980	ENSCJAG00000003219	Zadh2	ortholog_one2one	ZADH2	ortholog_one2one
3.8527	1.317	1.2184	3.551	4.43885	3.54185	6.8704	0.0867	0.1109	18.586	2.0069	0.0529	2.2285	Itgam	16409	ENSMUSG00000030786	ITGAX	100389341	ENSCJAG00000003220	Itgam	ortholog_one2one	ITGAM	ortholog_one2one
0.0224	0.0345	0.0053	0.0578	0.06865	0.031775	0.1131	0.0495	4.9263	2.0216	0.0633	3.1215	1.8302	Pcdh18	73173	ENSMUSG00000037892	PCDH18	100387572	ENSCJAG00000003221	Pcdh18	ortholog_one2one	PCDH18	ortholog_one2one
35.362	22.1173	35.9661	8.43507	8.67863	11.9565	7.5015	9.9388	9.1052	8.3307	11.7302	8.588	5.633	Baiap2	108100	ENSMUSG00000025372	BAIAP2	100413911	ENSCJAG00000003222	Baiap2	ortholog_one2one	BAIAP2	ortholog_one2one
0.8461	2.1476	0.2999	1.87278	1.07032	1.0833	0.0214	0.0392	1.5524	0.0661	0.0495	0.0071	0.0172	Tshz1	110796	ENSMUSG00000046982	TSHZ1	NA	ENSCJAG00000003224	Tshz1	ortholog_one2one	TSHZ1	ortholog_one2one
0.0247	0	0	0.001975	0.0042	0.00845	0.2063	0.0456	0.1324	0.1336	0.1393	0.0582	0.1476	Dct	13190	ENSMUSG00000022129	DCT	100389709	ENSCJAG00000003225	Dct	ortholog_one2one	DCT	ortholog_one2one
0	0	0	0	0	0	0	0	0.0404	0	0	0	4.3446	Fabp2	14079	ENSMUSG00000023057	FABP2	100391780	ENSCJAG00000003228	Fabp2	ortholog_one2one	FABP2	ortholog_one2one
18.0327	24.1987	48.0081	29.1655	29.6295	29.008	19.7929	11.011	5.033	19.9481	16.4414	53.6854	66.0746	Ahcyl1	229709	ENSMUSG00000027893	AHCYL1	100407815	ENSCJAG00000003233	Ahcyl1	ortholog_one2one	AHCYL1	ortholog_one2one
0.2779	2.7443	0.4888	1.37928	0.3996	0.3285	7.3498	11.2354	9.653	9.4884	2.0253	14.5447	18.537	Usp53	99526	ENSMUSG00000039701	USP53	100392147	ENSCJAG00000003234	Usp53	ortholog_one2one	USP53	ortholog_one2one
0.2828	0.0279	0.0133	6.47497	6.69113	6.57223	59.7963	8.1749	32.629	84.6545	18.3507	43.3142	54.6344	Gnai1	14677	ENSMUSG00000057614	GNAI1	100388113	ENSCJAG00000003237	Gnai1	ortholog_one2one	GNAI1	ortholog_one2one
275.002	214.149	283.848	407.016	342.099	274.132	42.1089	48.29	56.3424	41.3671	63.5055	127.173	114.817	Dpy30	66310	ENSMUSG00000024067	DPY30	100410270	ENSCJAG00000003240	Dpy30	ortholog_one2one	DPY30	ortholog_one2one
0.2935	0.2633	0.211	0.189	0.218025	0.174625	0.208	0.0961	1.4493	0.6283	0.2301	0.6144	1.6944	Pabpc4l	241989	ENSMUSG00000090919	PABPC4L	100389746	ENSCJAG00000003241	Pabpc4l	ortholog_one2one	PABPC4L	ortholog_one2one
1.1597	0.2897	0.0461	0.4441	0.453475	0.171175	0.0706	0.0123	0.0261	0.0503	0.0439	0.0266	0.0201	Pcdh10	18526	ENSMUSG00000049100	PCDH10	100400724	ENSCJAG00000003244	Pcdh10	ortholog_one2one	PCDH10	ortholog_one2one
0.4984	0.3724	1.8401	0.27115	0.4624	0.968975	37.8842	22.8607	57.4883	57.2668	31.0546	44.9643	40.1361	Ip6k2	76500	ENSMUSG00000032599	IP6K2	100386118	ENSCJAG00000003247	Ip6k2	ortholog_one2one	IP6K2	ortholog_one2one
20.1296	34.8099	41.2168	30.2029	30.665	33.6584	8.4866	5.1916	15.1021	13.9052	4.1567	3.0602	2.0027	Spast	50850	ENSMUSG00000024068	SPAST	100408469	ENSCJAG00000003248	Spast	ortholog_one2one	SPAST	ortholog_one2one
47.4575	32.9086	28.2209	67.0638	60.7804	64.4207	4.2054	3.1654	3.0221	4.106	12.7674	5.3695	10.0337	Ccdc23	69216	ENSMUSG00000028643	CCDC23	100403082	ENSCJAG00000003249	Ccdc23	ortholog_one2one	CCDC23	ortholog_one2one
0.2482	0.2092	0.1804	2.5277	0.764925	1.16803	5.6827	2.1725	5.142	3.4688	4.7301	10.0218	3.5946	Phlpp1	98432	ENSMUSG00000044340	PHLPP1	100395153	ENSCJAG00000003250	Phlpp1	ortholog_one2one	PHLPP1	ortholog_one2one
0.05	0.0569	0.0162	0.05795	0.05045	0.043325	0.1289	0.0114	1.682	0.1336	0	0.285	0.0164	Ermap	27028	ENSMUSG00000028644	ERMAP	100403439	ENSCJAG00000003251	Ermap	ortholog_one2one	ERMAP	ortholog_one2one
1.7255	0.583	12.3998	18.9408	19.9868	17.4811	10.0645	7.0494	9.0458	21.7354	3.7073	4.7332	15.8803	Tgds	76355	ENSMUSG00000022130	TGDS	100390310	ENSCJAG00000003252	Tgds	ortholog_one2one	TGDS	ortholog_one2one
11.0381	12.4486	39.0913	13.3591	12.0846	19.4148	2.5527	4.3681	6.0119	4.2665	2.2402	7.4368	5.0164	Prkar2a	19087	ENSMUSG00000032601	PRKAR2A	100415419	ENSCJAG00000003255	Prkar2a	ortholog_one2one	PRKAR2A	ortholog_one2one
0.0121	0.0118	0	0.01455	0.01455	0.019375	0.055	0	0	0	0	0	0.0221	Gnat3	242851	ENSMUSG00000028777	GNAT3	100387752	ENSCJAG00000003257	Gnat3	ortholog_one2one	GNAT3	ortholog_one2one
37.1544	65.5205	10.6071	0.49125	0.49545	0.49115	0.0493	0.0051	0	0.3072	0.025	0.0067	0.0171	Gna14	14675	ENSMUSG00000024697	GNA14	100404098	ENSCJAG00000003258	Gna14	ortholog_one2one	GNA14	ortholog_one2one
0.0126	0.0402	0	0.015175	0.02125	0.019975	0.0226	0.0051	0	0	0.0488	0.0219	0.0183	Myoz2	59006	ENSMUSG00000028116	MYOZ2	100392762	ENSCJAG00000003260	Myoz2	ortholog_one2one	MYOZ2	ortholog_one2one
46.5098	32.6558	46.433	33.2176	41.184	36.9542	10.6238	38.1933	13.5307	13.0274	37.9622	4.8831	5.154	Chmp6	208092	ENSMUSG00000025371	CHMP6	NA	ENSCJAG00000003261	Chmp6	ortholog_one2one	CHMP6	ortholog_one2one
6.1682	4.2447	19.4835	14.7057	14.1738	8.5284	4.7	6.3943	7.3126	0.6277	2.427	1.4611	2.2724	Gnaq	14682	ENSMUSG00000024639	GNAQ	100403006	ENSCJAG00000003268	Gnaq	ortholog_one2one	GNAQ	ortholog_one2one
0.0385	0.0316	0	0.04095	0.040975	0.029725	0.2579	0.0114	0.0397	0.1039	0.1161	0.0349	0.0492	Cd36	12491	ENSMUSG00000002944	CD36	100387385	ENSCJAG00000003269	Cd36	ortholog_one2one	CD36	ortholog_one2one
0.1236	0.0948	0.0407	0.0572	0.071875	0.064225	0.0456	0	0.0142	0.0174	0.0723	0	0.0696	Synpo2	118449	ENSMUSG00000050315	SYNPO2	100393134	ENSCJAG00000003271	Synpo2	ortholog_one2one	SYNPO2	ortholog_one2one
3.8663	18.2295	18.4843	12.2169	9.9765	14.0204	12.3216	26.9042	7.9484	1.4707	0.6902	7.5092	10.9119	Slc30a6	210148	ENSMUSG00000024069	SLC30A6	100406881	ENSCJAG00000003273	Slc30a6	ortholog_one2one	SLC30A6	ortholog_one2one
39.2868	35.0202	47.4236	28.5402	24.5991	32.2301	12.5462	35.7617	12.5888	3.7713	13.164	6.8723	10.0915	Rptor	74370	ENSMUSG00000025583	RPTOR	100413313	ENSCJAG00000003276	Rptor	ortholog_one2one	RPTOR	ortholog_one2one
0.2055	0.9281	0.1355	1.68017	0.930275	0.901575	0.8615	2.521	0.3758	16.8654	4.1168	1.2096	0.1998	Sclt1	67161	ENSMUSG00000059834	SCLT1	100404724	ENSCJAG00000003278	Sclt1	ortholog_one2one	SCLT1	ortholog_one2one
37.64	47.3023	77.8306	75.2347	71.6805	75.4665	14.4055	60.0291	28.5669	14.9662	5.1688	48.9352	72.9533	Slc2a1	20525	ENSMUSG00000028645	SLC2A1	100404544	ENSCJAG00000003279	Slc2a1	ortholog_one2one	SLC2A1	ortholog_one2one
5.7152	12.3392	11.964	168.69	821.245	1263.91	0.2239	0.0199	0.03	0.138	0	0	0.4206	Amn	93835	ENSMUSG00000021278	AMN	NA	ENSCJAG00000003281	Amn	ortholog_one2one	AMN	ortholog_one2one
2.7084	0.0423	1.2162	1.1344	0.515125	0.022	5.923	6.1351	14.9386	8.1958	25.0085	11.1639	14.7686	Mapk11	19094	ENSMUSG00000053137	MAPK11	100396611	ENSCJAG00000003282	Mapk11	ortholog_one2one	MAPK11	ortholog_one2one
0.0549	0.1016	1.2269	6.47508	6.04593	6.6314	2.4995	2.7828	32.1724	5.7482	1.684	8.7309	11.6424	Sec24d	69608	ENSMUSG00000039234	SEC24D	100393743	ENSCJAG00000003283	Sec24d	ortholog_one2one	SEC24D	ortholog_one2one
0.2036	0.149	0.786	4.79805	4.6989	5.19487	0.0774	2.3707	5.5362	4.0687	5.7115	6.711	13.1262	Hspa13	110920	ENSMUSG00000032932	HSPA13	100392525	ENSCJAG00000003284	Hspa13	ortholog_one2one	HSPA13	ortholog_one2one
89.7301	42.933	6.4255	14.4762	8.27275	11.2045	29.595	13.6969	10.6526	17.1505	2.1077	6.2229	8.3046	Slc25a20	57279	ENSMUSG00000032602	SLC25A20	100385166	ENSCJAG00000003285	Slc25a20	ortholog_one2one	SLC25A20	ortholog_one2one
13.6285	9.4596	9.4298	24.0301	22.5271	20.854	16.5757	13.3009	0.8244	11.7689	14.0036	22.3041	23.7255	Cep78	208518	ENSMUSG00000041491	CEP78	100391629	ENSCJAG00000003289	Cep78	ortholog_one2one	CEP78	ortholog_one2one
17.5156	7.8268	15.185	18.3836	15.4827	13.5402	24.9876	36.2578	21.4199	14.8184	6.8421	14.1868	9.9343	Yipf4	67864	ENSMUSG00000024072	YIPF4	100406517	ENSCJAG00000003292	Yipf4	ortholog_one2one	YIPF4	ortholog_one2one
15.7586	11.0189	13.4978	17.6618	14.5619	17.6381	17.1868	58.4921	70.9666	44.6278	43.4062	14.3897	22.647	Pik3r4	75669	ENSMUSG00000032571	PIK3R4	100413515	ENSCJAG00000003293	Pik3r4	ortholog_one2one	PIK3R4	ortholog_one2one
8.6487	5.5591	10.4114	23.6893	22.9542	15.8157	52.3087	38.3601	25.1889	43.3818	34.1676	63.9802	79.38	Phf17	269424	ENSMUSG00000025764	PHF17	100391542	ENSCJAG00000003295	Phf17	ortholog_one2one	PHF17	ortholog_one2one
6.8383	18.6071	10.9641	0.064025	0.078025	0.069725	0.1278	0.0332	0.018	0.3506	0.7297	0.0392	0.0388	Sox21	223227	ENSMUSG00000061517	SOX21	100391037	ENSCJAG00000003296	Sox21	ortholog_one2one	SOX21	ortholog_one2one
0.7635	0.5418	0.0949	0.475925	0.40355	0.32535	0.0427	0.0336	0.0281	0.0661	0.0743	0.0426	0.229	Sema3c	20348	ENSMUSG00000028780	SEMA3C	100386670	ENSCJAG00000003297	Sema3c	ortholog_one2one	SEMA3C	ortholog_one2one
7.664	1.3769	12.0285	3.0429	2.36305	3.39745	15.6529	13.8538	31.4622	11.731	21.5924	10.0026	9.0588	Cdc42bpb	217866	ENSMUSG00000021279	CDC42BPB	100391859	ENSCJAG00000003298	Cdc42bpb	ortholog_one2one	CDC42BPB	ortholog_one2one
4.969	7.0294	1.0498	11.6378	12.4196	10.3801	10.279	0.0753	0.0708	8.7769	0.0723	81.7322	67.4809	Abcc4	239273	ENSMUSG00000032849	ABCC4	100391624	ENSCJAG00000003300	Abcc4	ortholog_one2one	ABCC4	ortholog_one2one
12.7823	19.8858	21.0672	16.3435	14.5482	14.7865	19.1583	25.6185	51.3169	24.4596	11.1812	19.5444	19.0501	Birc6	12211	ENSMUSG00000024073	BIRC6	100406149	ENSCJAG00000003301	Birc6	ortholog_one2one	BIRC6	ortholog_one2one
0.0165	0.0547	0	0.025225	0.03845	0.02815	0	0	0	0	0	0.0146	0	Samsn1	67742	ENSMUSG00000022876	SAMSN1	100392893	ENSCJAG00000003304	Samsn1	ortholog_one2one	SAMSN1	ortholog_one2one
208.647	126.233	119.206	62.6336	54.7424	58.3884	50.6556	102.691	87.593	76.1634	50.813	83.5101	64.4444	Arih2	23807	ENSMUSG00000064145	ARIH2	100385886	ENSCJAG00000003305	Arih2	ortholog_one2one	ARIH2	ortholog_one2one
0.1369	3.1521	3.7211	0.138125	1.30845	1.52093	104.219	36.7141	69.0815	92.8581	52.283	12.4927	40.656	Arhgap18	73910	ENSMUSG00000039031	ARHGAP18	100407174	ENSCJAG00000003308	Arhgap18	ortholog_one2one	ARHGAP18	ortholog_one2one
3.8669	5.8311	3.5546	3.68615	4.55537	4.39872	5.9356	9.0557	1.8955	2.8963	0.2394	2.5159	1.9144	Zcchc2	227449	ENSMUSG00000038866	ZCCHC2	100394789	ENSCJAG00000003312	Zcchc2	ortholog_one2one	ZCCHC2	ortholog_one2one
0.0705	0.128	0.0423	0.197375	0.8482	0.698125	0.5512	0.0619	0.0469	0.7306	0.1601	0.0453	0.0344	Nptx1	18164	ENSMUSG00000025582	NPTX1	NA	ENSCJAG00000003317	Nptx1	ortholog_one2one	NPTX1	ortholog_one2one
180.703	98.5525	95.1574	154.073	166.269	121.187	68.7149	114.209	102.053	64.8399	63.9259	103.721	118.027	Ebna1bp2	69072	ENSMUSG00000028729	EBNA1BP2	100406357	ENSCJAG00000003318	Ebna1bp2	ortholog_one2one	EBNA1BP2	ortholog_one2one
2.4699	4.1289	6.4981	4.51783	4.84365	3.5015	1.7734	3.138	0.0185	4.0212	4.1483	1.408	2.1788	Nrip1	268903	ENSMUSG00000048490	NRIP1	100393266	ENSCJAG00000003320	Nrip1	ortholog_one2one	NRIP1	ortholog_one2one
0.0167	0.1063	1.3244	0.255525	0.224225	0.014025	2.4339	15.607	3.157	0.2476	4.24	8.1568	2.1104	Mapk12	29857	ENSMUSG00000022610	MAPK12	100396967	ENSCJAG00000003322	Mapk12	ortholog_one2one	MAPK12	ortholog_one2one
0.1174	0.8521	0.0666	0.4893	0.383925	0.53525	0.2035	0.0433	0.055	0.2119	0.1266	0.0404	0.0471	Cacnb4	12298	ENSMUSG00000017412	CACNB4	100393056	ENSCJAG00000003326	Cacnb4	ortholog_one2one	CACNB4	ortholog_one2one
19.5509	5.6823	42.7936	6.82782	5.72365	5.91742	12.0479	6.2265	14.3236	2.8496	6.6594	3.1993	5.7378	Usp25	30940	ENSMUSG00000022867	USP25	100393986	ENSCJAG00000003327	Usp25	ortholog_one2one	USP25	ortholog_one2one
1.6641	11.2234	24.6987	5.8859	6.4544	7.1502	0.0823	0.4604	3.0863	0.1273	2.4816	2.369	0	Endov	338371	ENSMUSG00000039850	ENDOV	100412594	ENSCJAG00000003329	A730011L01Rik	ortholog_one2one	ENDOV	ortholog_one2one
0.1565	0.4503	0.1666	0.261025	0.25635	0.174625	0.0774	0.0057	0	0.1188	0.1625	0.1861	0.0273	Col6a6	245026	ENSMUSG00000043719	COL6A6	100407758	ENSCJAG00000003330	Col6a6	ortholog_one2many	COL6A6	ortholog_one2one
0.358	0.5237	0.0768	0.16115	0.156225	0.15	0.2038	0.0172	0.0208	0.2876	0	0.0101	0.0191	Tnfrsf11a	21934	ENSMUSG00000026321	TNFRSF11A	100393710	ENSCJAG00000003331	Tnfrsf11a	ortholog_one2one	TNFRSF11A	ortholog_one2one
32.3405	24.8656	21.3925	72.2469	52.595	29.6266	3.7039	2.7696	3.0778	4.516	2.5137	5.8324	11.3905	Tle4	21888	ENSMUSG00000024642	TLE4	100400817	ENSCJAG00000003336	Tle4	ortholog_one2one	TLE4	ortholog_one2one
0.3104	9.3062	0.4515	1.4754	2.95345	4.08825	0.3295	0.5705	1.5858	1.1062	0.4827	0.3121	0.5966	Hdac10	170787	ENSMUSG00000062906	HDAC10	100398785	ENSCJAG00000003337	Hdac10	ortholog_one2one	HDAC10	ortholog_one2one
0.0305	0	0.0078	0.0228	0.024825	0.01455	0	0	0.0062	0.0358	0.0257	0.0066	0.0062	Hgf	15234	ENSMUSG00000028864	HGF	100385966	ENSCJAG00000003339	Hgf	ortholog_one2one	HGF	ortholog_one2one
0.6984	0.0272	2.1845	1.62373	0.249475	0.492775	1.8432	0.3814	0.1746	0.0162	2.2066	1.9559	1.3907	P4htm	74443	ENSMUSG00000006675	P4HTM	100387431	ENSCJAG00000003342	P4htm	ortholog_one2one	P4HTM	ortholog_one2one
0.0975	2.9675	0.0078	0.045775	0.049825	0.04145	0.0641	0.0224	0.0211	0.0661	0.0495	0.0142	0.0172	Lama2	16773	ENSMUSG00000019899	LAMA2	100405831	ENSCJAG00000003343	Lama2	ortholog_one2one	LAMA2	ortholog_one2one
0.1323	0.2563	0.0384	1.10712	0.1118	0.08725	0.1547	0.0285	0.0132	0.1188	0.0232	0.0058	0.0219	Col6a5	665033	ENSMUSG00000091345	COL6A5	100413876	ENSCJAG00000003344	Col6a5	ortholog_one2one	COL6A5	ortholog_one2one
32.206	31.568	50.5537	10.9244	11.0773	12.4627	15.1815	41.1452	21.5635	23.8733	9.7842	15.3107	9.1631	Stam2	56324	ENSMUSG00000055371	STAM2	100389794	ENSCJAG00000003346	Stam2	apparent_ortholog_one2one	STAM2	ortholog_one2one
0.0817	0.0354	0.0237	0.028475	0.030175	0.026	0	0	0	0	0	0	0	Rab9b	319642	ENSMUSG00000043463	RAB9B	100395573	ENSCJAG00000003347	Rab9b	ortholog_one2one	RAB9B	ortholog_one2one
0.0411	2.5656	3.0696	0.148775	1.71255	1.70515	2.2936	4.1627	5.7153	1.8854	0	6.72	3.9743	Tmem125	230678	ENSMUSG00000050854	TMEM125	100406725	ENSCJAG00000003348	Tmem125	ortholog_one2one	TMEM125	ortholog_one2one
[truncated: 13,551 more rows]
